# Supplementary material for: Drosophila Topoisomerase 3β binds to mRNAs in vivo, contributes to their localization and stability, and counteracts premature aging
Source: PLoS One. 2025 Feb 11;20(2):e0318142. doi: 10.1371/journal.pone.0318142 (PMC12140118; doi:10.1371/journal.pone.0318142)
Supplement: S1 Table — This table lists the results of the transcriptome analysis of 0–2 hrs old Top3𝛽26 embryos and compares them to the wild-type transcriptome. (XLSX) [file pone.0318142.s007.xlsx]

## Sheet: S1
ensembl	entrezgene	gene_biotype	chromosome_name	gene_symbol	log2FoldChange	lfcSE	stat	pvalue	padj	normMean.embryo_Top3beta26	normMean.embryo_WT	D1_.norm	D2_.norm	D3_.norm	C10_.norm	C11_.norm	C9_.norm
FBgn0058469	5740321		X	lncRNA:CR40469	8.22332	0.222816	36.9063	3.66288e-298	4.44271e-294	13308.6	23.7041	11516.5	15587.9	12821.4	18.2645	26.1592	26.6887
FBgn0035641	38658	protein_coding	3L	CG5568	5.90239	0.182502	32.3415	1.82543e-229	1.10703e-225	2271.85	26.497	2345.89	2355.12	2114.54	36.529	18.4083	24.5536
FBgn0039430	43196	protein_coding	3R	CG5455	-4.77609	0.155177	-30.7783	5.11001e-208	2.06598e-204	43.4021	1388.75	45.5754	45.7191	38.9117	1413.89	1297.3	1455.07
FBgn0003969	32569	protein_coding	X	vap	-3.72183	0.123982	-30.0191	5.52359e-198	1.67489e-194	234.913	3332.93	211.304	266.108	227.326	3385.38	3406.51	3206.91
FBgn0023000	38058	protein_coding	3L	mth	-5.47343	0.210115	-26.0497	1.35623e-149	3.28995e-146	9.72374	792.541	11.601	9.37827	8.19194	738.1	882.632	756.89
FBgn0033392	35943	protein_coding	2R	Gnptab	3.40313	0.134407	25.3195	1.94606e-141	3.93395e-138	1309.92	113.289	1285.23	1275.44	1369.08	97.7687	138.547	103.552
FBgn0000414	39866	protein_coding	3L	Dab	-5.00908	0.198355	-25.2531	1.04746e-140	1.73335e-137	131.277	5724.89	187.274	86.749	119.807	5840.34	4703.82	6630.53
FBgn0016054	35322	protein_coding	2L	phr6-4	3.301	0.130735	25.2496	1.14328e-140	1.73335e-137	2136.35	201.295	2108.9	2205.07	2095.09	205.207	173.426	225.252
FBgn0034335	37106	protein_coding	2R	GstE1	-5.20461	0.211952	-24.5556	3.76414e-133	5.0728e-130	9.52608	625.563	16.5729	5.86142	6.14395	645.703	627.821	603.164
FBgn0031741	33810	protein_coding	2L	CG11034	-6.01134	0.253742	-23.6907	4.49489e-124	5.45186e-121	1.00831	549.811	0.828644	1.17228	1.02399	543.637	567.752	538.043
FBgn0014417	46386	protein_coding	2L	CG13397	1.76988	0.0747957	23.6629	8.70334e-124	9.59662e-121	5570.87	1615.12	5352.21	5692.61	5667.8	1668.51	1657.72	1519.12
FBgn0032864	35316	protein_coding	2L	CG2493	2.68238	0.113936	23.5428	1.48857e-122	1.50457e-119	2913.88	435.914	2739.5	2869.75	3132.39	451.24	436.956	419.546
FBgn0038808	42436	protein_coding	3R	Srp14	-3.709	0.170051	-21.8111	1.81909e-105	1.69722e-102	46.3932	718.748	47.2327	46.8913	45.0556	756.364	782.839	617.042
FBgn0033395	35946	protein_coding	2R	Cyp4p2	-6.45042	0.328415	-19.6411	6.89276e-86	5.97159e-83	5.36487	1688.13	7.4578	3.51685	5.11996	1578.27	1660.63	1825.5
FBgn0000719	33148	protein_coding	X	fog	0.980959	0.0516465	18.9937	1.922e-80	1.55413e-77	4833.64	2439.42	4595.66	5060.75	4844.51	2384.05	2525.82	2408.38
FBgn0039459	43227	protein_coding	3R	IntS12	1.78716	0.0986138	18.1228	2.10567e-73	1.59623e-70	3020.41	857.762	2804.96	3138.2	3118.06	933.637	808.029	831.619
FBgn0024804	3354919	protein_coding	3L	Dbp80	-2.783	0.155832	-17.8589	2.4637e-71	1.75778e-68	384.606	2886.81	351.345	402.093	400.381	2637.61	3083.88	2938.96
FBgn0033926	36595	protein_coding	2R	Arc1	-2.82206	0.161379	-17.4872	1.79412e-68	1.20894e-65	419.449	3256.95	499.672	452.501	306.174	3410.09	3602.22	2758.54
FBgn0015714	45556	protein_coding	2R	Cyp6a17	-5.28559	0.304516	-17.3573	1.73561e-67	1.10796e-64	2.13116	382.52	0.828644	3.51685	2.04798	367.438	379.793	400.33
FBgn0033458	36023	protein_coding	2R	Lime	-3.70161	0.223673	-16.5492	1.62373e-61	9.8471e-59	114.447	1950.19	147.499	66.8202	129.023	1908.1	1886.37	2056.09
FBgn0026015	31565	protein_coding	X	Top3beta	-2.2796	0.14017	-16.2631	1.80294e-59	1.04132e-56	558.512	2872.44	600.767	522.838	551.932	3095.29	2351.42	3170.61
FBti0019077			X	flea{}152	4.73911	0.30367	15.6061	6.61248e-55	3.64558e-52	236.184	2.36164	222.905	245.007	240.638	1.07438	3.87544	2.13509
FBgn0052581	318098	protein_coding	X	sordd2	2.34857	0.151115	15.5416	1.81377e-54	9.56485e-52	1114.67	204.776	1003.49	1171.11	1169.4	200.909	238.34	175.078
FBgn0034312	37081	protein_coding	2R	CG10916	-2.93653	0.19577	-14.9999	7.34766e-51	3.71332e-48	25.5734	242.179	26.5166	16.412	33.7917	240.661	260.623	225.252
FBgn0040823	50296	protein_coding	3L	dpr6	1.88598	0.126026	14.9651	1.24207e-50	6.02604e-48	2232.15	582.616	1903.4	2499.31	2293.74	595.207	642.354	510.287
FBgn0053303	2768916	protein_coding	2L	CG33303	-1.86014	0.1263	-14.7279	4.26722e-49	1.99066e-46	718.044	2699.01	730.035	693.992	730.106	2638.68	3060.63	2397.71
FBgn0284257	37119	protein_coding	2R	Ttd14	0.754969	0.0513745	14.6954	6.89818e-49	3.09881e-46	5118.51	3025.13	4903.91	5308.1	5143.51	3115.71	2959.87	2999.81
FBgn0036199	39322	protein_coding	3L	Bmcp	1.18416	0.0827462	14.3107	1.87552e-46	8.12435e-44	3141.71	1370.05	2966.55	3223.78	3234.79	1370.91	1258.55	1480.69
FBgn0036765	39991	protein_coding	3L	CG7408	-4.37175	0.310073	-14.0991	3.84567e-45	1.60842e-42	0	123.374	0	0	0	108.512	135.64	125.97
FBgn0038925	42590	protein_coding	3R	Cchl	-1.63547	0.11781	-13.8823	8.11239e-44	3.27984e-41	1049.92	3353.46	1073.92	1062.09	1013.75	3514.3	3166.24	3379.85
FBgn0050428	246608	protein_coding	2R	CG30428	-4.37707	0.317879	-13.7696	3.88218e-43	1.51893e-40	0	162.806	0	0	0	111.736	211.212	165.47
FBgn0037975	41454	protein_coding	3R	CG3397	2.99366	0.219775	13.6215	2.9842e-42	1.13111e-39	394.396	40.8139	386.977	417.333	378.877	37.6033	47.4742	37.3641
FBgn0039094	42783	protein_coding	3R	CG10184	2.03646	0.150965	13.4896	1.80038e-41	6.6172e-39	535.734	123.446	502.158	519.322	585.723	126.777	134.672	108.89
FBgn0031018	32932	protein_coding	X	narya	-4.21876	0.313604	-13.4525	2.97605e-41	1.06166e-38	13.054	419.809	20.7161	8.20598	10.2399	463.058	356.541	439.829
FBgn0033799	36447	protein_coding	2R	GLaz	-3.79704	0.284994	-13.3232	1.696e-40	5.87735e-38	22.1892	545.66	27.3452	10.5506	28.6718	502.81	603.6	530.571
FBgn0051445	326140	protein_coding	3R	CG31445	-4.86254	0.365259	-13.3126	1.95681e-40	6.59281e-38	0.341331	327.945	0	0	1.02399	229.918	437.925	315.994
FBgn0022359	41313	protein_coding	3R	Sodh-2	-1.85806	0.139738	-13.2968	2.41749e-40	7.9248e-38	183.246	695.189	175.673	180.532	193.534	790.745	640.417	654.406
FBgn0085188	34353	protein_coding	2L	CG34159	-1.36791	0.103594	-13.2045	8.26914e-40	2.63938e-37	824.028	2163.66	764.01	801.842	906.233	2229.34	2127.62	2134.03
FBgn0010549	47905	protein_coding	2R	l(2)03659	-4.248	0.323454	-13.1332	2.12361e-39	6.60442e-37	1.56074	190.216	2.48593	1.17228	1.02399	181.57	225.744	163.335
FBgn0035770	38818	protein_coding	3L	pst	-3.25796	0.248316	-13.1202	2.52159e-39	7.6461e-37	19.3352	285.696	16.5729	19.9288	21.5038	264.298	395.295	197.496
FBgn0037922	41395	protein_coding	3R	CG14711	-1.44694	0.111229	-13.0086	1.09313e-38	3.23381e-36	2514.54	6998.99	2393.95	2493.45	2656.24	7697.94	6366.38	6932.65
FBgn0052451	40495	protein_coding	3L	SPoCk	0.704389	0.054342	12.9622	2.00512e-38	5.7905e-36	8299.54	5080.9	8032.05	8446.3	8420.29	4988.35	4951.84	5302.5
FBgn0028952	48440	protein_coding	2L	Kebab	-3.30001	0.255097	-12.9363	2.808e-38	7.92051e-36	18.6188	266.542	15.7442	17.5843	22.5278	284.711	248.028	266.887
FBgn0085370	35107	protein_coding	2L	Pde11	1.26265	0.097646	12.9309	3.01239e-38	8.30393e-36	9789.4	4023.06	9288.27	10106.3	9973.68	4054.71	3496.62	4517.86
FBgn0035267	38222	protein_coding	3L	CG13921	0.99155	0.0766941	12.9286	3.10238e-38	8.36196e-36	3920.14	1959.42	4055.38	3800.54	3904.48	1995.13	1798.2	2084.92
FBgn0011837	32222	protein_coding	X	Tis11	0.528625	0.0424334	12.4578	1.26872e-35	3.34527e-33	6944.71	4808.44	6881.06	7019.63	6933.45	4728.35	4785.2	4911.78
FBgn0031258	33222	protein_coding	2L	CG4297	-2.20858	0.179893	-12.2772	1.2012e-34	3.09986e-32	199.029	1008.81	208.818	187.565	200.702	906.778	1262.42	857.24
FBgn0035383	38355	protein_coding	3L	CPT2	0.946167	0.0791372	11.956	6.03767e-33	1.52564e-30	2225.78	1146.81	2087.35	2318.78	2271.21	1215.13	1116.13	1109.18
FBgn0261477	37121	protein_coding	2R	slim	0.882984	0.0742799	11.8873	1.37867e-32	3.41264e-30	3801.82	2050.2	3825.02	3665.73	3914.72	2068.18	2115.99	1966.42
FBgn0064766	39267	protein_coding	3L	CG7600	0.596972	0.0504654	11.8293	2.75334e-32	6.67905e-30	3536.76	2333.61	3446.33	3554.36	3609.57	2394.8	2320.42	2285.62
FBgn0085638	5740475	protein_coding	2R	CG41378	1.74401	0.150317	11.6022	4.0142e-31	9.54671e-29	849.55	241.107	836.93	879.213	832.505	210.579	269.343	243.401
FBgn0033051	35528	protein_coding	2R	Strica	2.06283	0.17966	11.4819	1.62722e-30	3.7955e-28	403.265	87.8872	408.521	384.509	416.765	74.1323	120.139	69.3905
FBgn0032869	35321	protein_coding	2L	CG17470	3.65529	0.321533	11.3683	6.01323e-30	1.37612e-27	236.307	10.7978	222.077	262.592	224.254	13.967	7.75088	10.6755
FBgn0045063	250735	protein_coding	2R	fdl	0.786352	0.0693516	11.3386	8.44676e-30	1.8778e-27	4918.25	2839.27	4739.01	4906.01	5109.72	2868.6	2738	2911.2
FBgn0267428	26067049	protein_coding	2R	DIP-lambda	-3.54476	0.312646	-11.3379	8.51505e-30	1.8778e-27	6.11495	162.059	4.14322	7.0337	7.16794	150.413	130.796	204.969
FBgn0039590	43387	protein_coding	3R	CG10011	1.43832	0.126949	11.3299	9.32718e-30	2.02017e-27	3633.61	1305.18	4027.21	3331.63	3541.99	1236.61	1400	1278.92
FBgn0003278	33210	protein_coding	2L	Polr1B	-0.884076	0.0780625	-11.3252	9.84233e-30	2.09434e-27	694.272	1289.5	691.918	698.681	692.219	1306.45	1247.89	1314.15
FBgn0035160	38090	protein_coding	3L	hng3	2.54212	0.225852	11.2557	2.17051e-29	4.53898e-27	285.523	40.786	323.171	282.52	250.878	52.6447	38.7544	30.9588
FBgn0032891	35349	protein_coding	2L	Oseg5	-4.21614	0.376029	-11.2123	3.54936e-29	7.29665e-27	2.40507	482.43	4.14322	0	3.07198	529.67	392.388	525.233
FBgn0038681	42294	protein_coding	3R	Cyp12a4	-4.17325	0.374351	-11.148	7.32695e-29	1.48114e-26	1.39907	220.792	0.828644	2.34457	1.02399	232.066	177.301	253.009
FBgn0035936	39017	protein_coding	3L	Tsp66E	-0.907858	0.0818876	-11.0866	1.4565e-28	2.89604e-26	3683.77	6958.94	3545.77	3745.45	3760.1	6866.37	7651.09	6359.37
FBgn0034354	37128	protein_coding	2R	GstE11	1.73956	0.157293	11.0594	1.97421e-28	3.86213e-26	1300.11	368.759	1211.48	1277.79	1411.06	330.909	436.956	338.412
FBgn0031516	33541	protein_coding	2L	CG9663	-0.869178	0.0792683	-10.965	5.62901e-28	1.08372e-25	571.38	1050.04	552.705	560.352	601.083	1032.48	1030.87	1086.76
FBgn0263829	5740122	protein_coding	X	CG34334	3.36913	0.309067	10.901	1.14039e-27	2.16122e-25	155.356	8.96968	160.757	179.359	125.951	6.44629	8.71974	11.743
FBgn0031117	33047	protein_coding	X	GstT3	0.982021	0.090515	10.8493	2.01042e-27	3.75144e-25	978.818	490.892	989.401	942.516	1004.54	495.29	518.34	459.045
FBgn0025382	31103	protein_coding	X	Rab27	1.60902	0.148523	10.8335	2.38902e-27	4.39036e-25	683.805	214.825	656.286	691.647	703.482	207.356	225.744	211.374
FBgn0029711	31384	protein_coding	X	Usf	1.21494	0.113667	10.6886	1.15066e-26	2.08304e-24	2441.13	1032.5	2306.12	2571.99	2445.29	965.869	903.947	1227.68
FBgn0031760	33838	protein_coding	2L	Tsp26A	-1.96145	0.183825	-10.6702	1.40362e-26	2.5036e-24	73.085	313.841	83.693	59.7865	75.7754	300.827	302.284	338.412
FBgn0031703	33766	protein_coding	2L	Acsf2	1.50085	0.141005	10.644	1.8603e-26	3.27008e-24	707.997	241.312	667.887	760.812	695.291	232.066	275.156	216.712
FBgn0024841	43499	protein_coding	3R	Pcd	1.31831	0.124103	10.6227	2.33716e-26	4.04963e-24	2564.18	1003.46	2529.85	2750.18	2412.53	1062.56	1021.18	926.63
FBgn0015569	40896	protein_coding	3R	alpha-Est10	2.27092	0.215685	10.5289	6.35951e-26	1.0864e-23	2209.63	401.364	2082.38	2209.75	2336.75	351.323	578.41	274.359
FBgn0003134	42922	protein_coding	3R	Pp1alpha-96A	0.849002	0.0809074	10.4935	9.25349e-26	1.55883e-23	5173.52	2853.69	5005.01	5481.6	5033.94	2964.22	2707	2889.85
FBgn0035206	38150	protein_coding	3L	sturkopf	-1.00685	0.0963536	-10.4496	1.47211e-25	2.44593e-23	1083.79	2200.37	1055.69	1086.71	1108.98	2269.09	2411.49	1920.52
FBgn0032479	34713	protein_coding	2L	CG16974	0.369757	0.0356954	10.3587	3.82256e-25	6.26539e-23	11812.8	9136.76	11611.8	11691.2	12135.3	9074.22	9098.57	9237.48
FBgn0035588	38598	protein_coding	3L	Dhrs4	1.50923	0.145965	10.3396	4.66267e-25	7.54048e-23	561.534	189.201	523.703	588.486	572.412	197.686	193.772	176.145
FBgn0033927	36596	pseudogene	2R	CR10102	-2.87998	0.278665	-10.3349	4.89797e-25	7.81678e-23	33.1732	361.977	49.7186	37.5131	12.2879	340.579	396.264	349.088
FBgn0005655	37290	protein_coding	2R	PCNA	0.833464	0.0810963	10.2775	8.90482e-25	1.40268e-22	5422.25	3024.04	5393.64	5248.31	5624.79	3176.95	2932.74	2962.44
FBgn0013810	35061	protein_coding	2L	Dhc36C	-1.68287	0.164857	-10.2081	1.82493e-24	2.83777e-22	97.4239	332.385	101.923	104.333	86.0153	322.314	312.942	361.898
FBgn0002567	35940	protein_coding	2R	Rab32	0.64043	0.0640089	10.0053	1.4443e-23	2.21745e-21	6579.94	4207.41	6440.22	6662.09	6637.52	4282.48	4443.19	3896.54
FBgn0004921	35881	protein_coding	2R	Ggamma1	-1.86266	0.187124	-9.95416	2.41862e-23	3.66693e-21	595.878	2355.81	669.544	533.389	584.699	1926.37	3020.91	2120.15
FBgn0010220	35917	protein_coding	2R	Dbp45A	-0.930019	0.0937383	-9.92144	3.35865e-23	5.02927e-21	488.857	940.475	479.785	482.981	503.804	990.579	859.379	971.467
FBgn0019957	42591	protein_coding	3R	ND-42	-0.949849	0.0961225	-9.88165	5.00019e-23	7.39602e-21	890.077	1739.4	991.887	866.318	812.026	1736.2	1868.93	1613.06
FBgn0034269	37019	protein_coding	2R	Hyccin	0.779803	0.0789627	9.87558	5.3124e-23	7.76314e-21	1958.55	1135.78	2073.27	1880.34	1922.03	1164.63	1039.59	1203.12
FBgn0033683	36297	protein_coding	2R	CG18343	1.71294	0.174478	9.81749	9.46706e-23	1.36698e-20	490.859	139.738	461.555	456.018	555.004	121.405	136.609	161.2
FBti0018911			2R	F{}656	-3.43939	0.353199	-9.73782	2.0796e-22	2.96746e-20	1.39907	83.5578	0.828644	2.34457	1.02399	68.7604	90.104	91.809
FBgn0039055	42734	protein_coding	3R	Rassf	0.647362	0.0668976	9.67691	3.77954e-22	5.33047e-20	4974.05	3164.71	4731.56	5114.67	5075.93	3370.33	3004.44	3119.37
FBgn0030346	32145	protein_coding	X	BORCS5	1.02086	0.105566	9.6704	4.02789e-22	5.61544e-20	2275.28	1106.1	2183.48	2319.95	2322.41	1176.45	1107.41	1034.45
FBgn0034500	37301	protein_coding	2R	CG11200	-1.83832	0.19026	-9.66219	4.36423e-22	6.01519e-20	127.392	499.922	137.555	104.333	140.287	437.273	636.541	425.951
FBgn0035760	38805	protein_coding	3L	CG8607	1.222	0.12667	9.64715	5.0542e-22	6.88791e-20	414.637	173.662	408.521	403.266	432.125	167.603	156.955	196.429
FBgn0051687	318886	protein_coding	2L	CG31687	-2.26388	0.234812	-9.64124	5.35386e-22	7.21522e-20	31.893	182.022	23.202	38.6854	33.7917	178.347	173.426	194.293
FBgn0261279	42632	protein_coding	3R	lqfR	0.385976	0.0403147	9.57407	1.02778e-21	1.36988e-19	8801.68	6730.04	8525.92	8849.57	9029.56	6926.54	6546.59	6717
FBgn0036577	39773	protein_coding	3L	CG13073	-3.72432	0.390217	-9.54424	1.37108e-21	1.80759e-19	0.781522	136.909	0	2.34457	0	84.8761	196.679	129.173
FBgn0260442	38978	protein_coding	3L	rhea	-1.39776	0.146985	-9.50952	1.91551e-21	2.4982e-19	5435.6	14860.5	5968.72	4791.12	5546.96	13579.1	15732.4	15270.2
FBgn0261554	37433	protein_coding	2R	CG42672	-0.662613	0.0697352	-9.50185	2.06188e-21	2.66048e-19	2152.31	3422.51	2211.65	2022.19	2223.09	3506.78	3165.27	3595.5
FBgn0052475	38013	protein_coding	3L	mthl8	-2.49194	0.263446	-9.45902	3.10846e-21	3.96869e-19	27.314	206.949	37.289	21.1011	23.5518	175.124	246.091	199.631
FBgn0035880	38946	protein_coding	3L	Culd	-2.52405	0.266955	-9.45496	3.23158e-21	4.0829e-19	11.6909	99.6141	13.2583	10.5506	11.2639	107.438	101.73	89.6739
FBgn0050410	246599	protein_coding	2R	Rpi	0.894646	0.0955602	9.36212	7.81489e-21	9.77183e-19	1842.28	981.964	1885.99	1777.18	1863.67	1096.94	943.67	905.279
FBgn0010287	34102	protein_coding	2L	Trf	1.3931	0.148959	9.35219	8.58506e-21	1.06253e-18	743.208	272.353	667.887	770.19	791.546	324.463	247.059	245.536
FBgn0260874	40157	protein_coding	3L	Ir76a	-3.0912	0.330978	-9.33958	9.67197e-21	1.18496e-18	2.35794	65.4627	1.65729	2.34457	3.07198	69.8348	57.1628	69.3905
FBgn0015037	45524	protein_coding	2R	Cyp4p1	-3.58447	0.383895	-9.33711	9.90002e-21	1.20077e-18	1.30021	128.408	0.828644	0	3.07198	97.7687	175.364	112.092
FBgn0283500	38137	protein_coding	3L	Sac1	0.593878	0.0640231	9.276	1.75959e-20	2.11308e-18	4044.61	2672.13	3839.94	4019.76	4274.14	2829.92	2564.57	2621.89
FBgn0035251	38204	protein_coding	3L	Vta1	0.844224	0.0912802	9.24871	2.2722e-20	2.70191e-18	2101.83	1160.48	1977.97	2130.04	2197.49	1216.2	1195.57	1069.68
FBgn0284246	35536	protein_coding	2R	l(2)k09848	-0.940521	0.10172	-9.24618	2.32665e-20	2.7398e-18	599.676	1165	607.396	596.692	594.939	1206.53	1072.53	1215.94
FBgn0036980	40249	protein_coding	3L	RhoBTB	0.629851	0.0682321	9.23101	2.68093e-20	3.12663e-18	8339.02	5371.29	8074.31	8408.79	8533.95	5798.44	4928.59	5386.84
FBgn0037747	41195	protein_coding	3R	Naa80	-1.28198	0.138994	-9.22322	2.88298e-20	3.33025e-18	388.606	974.081	373.718	409.127	382.973	998.1	1012.46	911.685
FBgn0035639	38655	protein_coding	3L	kri	0.575333	0.0624291	9.21578	3.0902e-20	3.53595e-18	2500.4	1672.81	2384.84	2594.26	2522.09	1732.98	1639.31	1646.16
FBgn0028394	34191	protein_coding	2L	CG17834	-1.00739	0.109924	-9.16441	4.98209e-20	5.64746e-18	348.002	709.868	346.373	342.307	355.325	714.463	769.275	645.866
FBgn0038237	41760	protein_coding	3R	Pde6	-3.33273	0.367117	-9.07809	1.10493e-19	1.2409e-17	12.5981	432.006	21.5447	7.0337	9.21593	373.885	536.749	385.384
FBgn0286075	41518	protein_coding	3R	DNAlig3	0.879183	0.0968727	9.07565	1.13003e-19	1.25745e-17	2074.47	1117.42	1956.43	2047.98	2218.99	1164.63	1014.4	1173.23
FBgn0020300	50263	protein_coding	3L	geko	-2.72587	0.300791	-9.06237	1.27649e-19	1.4075e-17	21.8705	224.371	19.0588	19.9288	26.6238	182.645	299.378	191.091
FBgn0035980	39067	protein_coding	3L	mRRF1	0.956387	0.105662	9.0514	1.41149e-19	1.54234e-17	689.957	350.527	647.171	731.505	691.195	336.281	376.887	338.412
FBgn0035558	38561	protein_coding	3L	CG11357	0.678426	0.0750777	9.03631	1.62052e-19	1.75493e-17	3469.42	2158.27	3484.45	3509.82	3413.99	2316.37	2155.71	2002.72
FBgn0260780	32152	protein_coding	X	wisp	-1.13204	0.125336	-9.03203	1.68522e-19	1.80886e-17	15057.4	33708	14807	15702.7	14662.5	37184.3	27888.6	36051
FBgn0036519	39694	protein_coding	3L	CG7650	0.818522	0.0910381	8.99098	2.45032e-19	2.60702e-17	2116.82	1190.69	2047.58	2178.1	2124.78	1251.65	1167.48	1152.95
FBgn0031321	33307	protein_coding	2L	Tgt	1.28283	0.143051	8.96766	3.02873e-19	3.19439e-17	1409.62	561.495	1497.36	1412.6	1318.9	587.687	551.281	545.516
FBgn0025777	33944	protein_coding	2L	homer	0.860105	0.0963841	8.92372	4.50873e-19	4.71434e-17	7503.59	4095.44	6955.64	8003.18	7551.94	4229.84	3671.01	4385.48
FBgn0035726	38763	protein_coding	3L	CG9953	0.766075	0.0859235	8.91578	4.84392e-19	5.02153e-17	5898.25	3445.32	5572.63	6217.79	5904.34	3733.47	3209.83	3392.66
FBgn0025676	38088	protein_coding	3L	CkIIalpha-i3	-1.49123	0.167594	-8.89787	5.69273e-19	5.85145e-17	237.021	701.221	220.419	260.247	230.398	677.935	591.974	833.754
FBgn0028479	34276	protein_coding	2L	Mtpalpha	0.508734	0.0575238	8.8439	9.24381e-19	9.42169e-17	12713.7	8918.45	12185.2	12537.6	13418.4	9351.41	8607.35	8796.58
FBgn0037973	41452	protein_coding	3R	CG18547	1.47598	0.167602	8.80645	1.29174e-18	1.30563e-16	429.142	146.714	411.007	444.295	432.125	117.108	140.485	182.55
FBgn0037742	41190	protein_coding	3R	Rpt3R	2.66921	0.304519	8.76534	1.86222e-18	1.86668e-16	100.235	10.3999	100.266	103.161	97.2792	9.66943	8.71974	12.8106
FBgn0266699	19836184		3R	asRNA:CR45189	1.91075	0.218468	8.74613	2.20796e-18	2.19511e-16	132.106	30.1431	131.754	132.468	132.095	21.4876	35.8478	33.0939
FBgn0034179	36911	protein_coding	2R	CG6805	-0.84809	0.0970996	-8.73423	2.45322e-18	2.41912e-16	714.898	1299.24	699.375	699.853	745.466	1339.75	1182.98	1375
FBgn0035888	38954	protein_coding	3L	CG7120	-1.54893	0.177746	-8.71427	2.92641e-18	2.86246e-16	200.558	626.071	203.018	188.738	209.918	623.141	674.327	580.745
FBgn0032078	34215	protein_coding	2L	C1GalTA	0.703044	0.080807	8.70029	3.31049e-18	3.21223e-16	3753.9	2293.27	3607.92	3954.11	3699.68	2400.17	2282.63	2197.01
FBgn0032420	34645	protein_coding	2L	CG6583	-1.10673	0.128244	-8.62991	6.14011e-18	5.91059e-16	665.605	1464.44	632.255	692.82	671.739	1375.21	1581.18	1436.92
FBgn0027836	37080	protein_coding	2R	Dgp-1	-0.808567	0.0937817	-8.6218	6.59099e-18	6.29466e-16	468.122	826.74	442.496	456.018	505.852	820.827	781.87	877.523
FBgn0010288	33397	protein_coding	2L	Uch	0.836129	0.0971662	8.60515	7.62167e-18	7.22212e-16	8651.72	4801.66	8414.05	8962.11	8579	5128.02	4548.8	4728.16
FBgn0010894	46187	protein_coding	3L	sinu	-1.39118	0.163646	-8.50115	1.87727e-17	1.76507e-15	495.622	1362.17	533.647	444.295	508.924	1200.08	1616.06	1270.38
FBgn0031413	33414	protein_coding	2L	CG9967	1.0224	0.120873	8.45841	2.71041e-17	2.52882e-15	776.973	376.09	760.695	772.535	797.69	400.744	319.724	407.803
FBgn0052187	39980	protein_coding	3L	CG32187	-3.15227	0.374623	-8.41451	3.94539e-17	3.65295e-15	1.78983	73.4962	0.828644	3.51685	1.02399	94.5455	73.6334	52.3098
FBgn0024179	44096	protein_coding	3L	wit	-1.71306	0.203617	-8.41312	3.99233e-17	3.6684e-15	121.852	441.837	146.67	111.367	107.519	380.331	394.326	550.854
FBgn0035372	38343	protein_coding	3L	CG12093	0.922214	0.109681	8.40818	4.16425e-17	3.79761e-15	751.892	391.789	759.038	684.614	812.026	383.554	411.766	380.047
FBgn0263278	33897	protein_coding	2L	Fic	0.721059	0.0860039	8.38402	5.11485e-17	4.6297e-15	3404.82	2052.29	3143.05	3519.2	3552.23	2178.85	1977.44	2000.58
FBgn0027091	36784	protein_coding	2R	CysRS	0.701896	0.0837988	8.37596	5.47734e-17	4.92109e-15	2404.78	1470.58	2488.42	2251.96	2473.96	1533.14	1493.98	1384.61
FBgn0003231	35246	protein_coding	2L	ref(2)P	0.669338	0.0801798	8.34797	6.94448e-17	6.19335e-15	12593.4	7878.49	12278.8	13120.2	12381.1	8053.56	8395.17	7186.72
FBgn0034451	37244	protein_coding	2R	TBCB	0.828477	0.0993219	8.34133	7.34567e-17	6.50333e-15	1131.17	631.045	1167.56	1164.08	1061.88	617.769	611.351	664.014
FBgn0031815	33900	protein_coding	2L	frj	0.84642	0.101895	8.30676	9.83492e-17	8.58185e-15	3294.09	1813.04	2938.37	3360.94	3582.95	1901.65	1659.66	1877.81
FBgn0034033	36728	protein_coding	2R	CG8204	-2.13255	0.256705	-8.30738	9.78357e-17	8.58185e-15	10.6669	68.7228	13.2583	10.5506	8.19194	68.7604	65.8825	71.5256
FBgn0044872	3355171	protein_coding	X	FucTC	-3.10822	0.374528	-8.29902	1.04974e-16	9.09453e-15	4.55191	143.154	4.14322	2.34457	7.16794	100.992	254.81	73.6607
FBgn0038966	42635	protein_coding	3R	pinta	1.36841	0.165423	8.27218	1.3153e-16	1.13143e-14	1011.82	373.614	950.455	1037.47	1047.54	392.149	434.049	294.643
FBgn0035483	38472	protein_coding	3L	Mul1	0.716977	0.087018	8.23941	1.73056e-16	1.47816e-14	996.888	601.567	939.682	1067.95	983.032	588.761	628.79	587.151
FBgn0263665	14462419		X	lncRNA:CR43656	3.01665	0.366842	8.22331	1.97968e-16	1.67912e-14	85.8568	4.08193	77.8925	109.022	70.6554	4.29752	5.81316	2.13509
FBgn0052473	41636	protein_coding	3R	CG32473	0.42316	0.0514987	8.21691	2.08818e-16	1.75886e-14	9379.96	6985.64	9146.57	9748.71	9244.6	7387.44	6792.68	6776.78
FBgn0266005	19835701		X	lncRNA:CR44779	-2.0423	0.24878	-8.20927	2.2253e-16	1.86142e-14	37.4645	184.596	47.2327	37.5131	27.6478	183.719	160.831	209.239
FBgn0031893	33999	protein_coding	2L	MICU1	0.583377	0.0711374	8.2007	2.38995e-16	1.98546e-14	1764.82	1173.01	1704.52	1860.41	1729.52	1148.51	1157.79	1212.73
FBgn0261278	34993	protein_coding	2L	grp	0.645146	0.078863	8.1806	2.82431e-16	2.33034e-14	19228.6	12238.1	18380.2	19571.3	19734.4	12929.1	12155.3	11629.9
FBgn0004509	47220	protein_coding	3R	Fur1	-0.573957	0.0701782	-8.17857	2.87234e-16	2.35396e-14	3567.89	5328.6	3558.2	3537.95	3607.52	5083.97	5260.91	5640.92
FBgn0027339	43924	protein_coding	3L	jim	-2.75249	0.33681	-8.17222	3.0276e-16	2.46455e-14	9.85397	147.135	9.94373	9.37827	10.2399	118.182	201.523	121.7
FBgn0010583	33262	protein_coding	2L	dock	0.73957	0.0907647	8.14821	3.69346e-16	2.98653e-14	3316.35	1972.45	3482.79	3357.42	3108.84	1836.12	2001.67	2079.58
FBgn0259936	3772557		2L	Uhg3	-1.50572	0.185486	-8.11773	4.74986e-16	3.8153e-14	144.825	440.322	145.013	151.225	138.239	441.571	442.769	436.626
FBgn0011638	35305	protein_coding	2L	La	1.13454	0.139904	8.1094	5.08683e-16	4.05909e-14	8829.43	3915.71	9314.79	8792.13	8381.37	4294.3	3843.47	3609.37
FBgn0010591	46059	protein_coding	2R	Sply	0.807131	0.0996657	8.09838	5.56966e-16	4.41532e-14	1589.35	899.425	1613.37	1576.72	1577.97	879.918	1013.43	804.93
FBgn0286783	36031	protein_coding	2R	Etf-QO	0.422793	0.0523262	8.07995	6.47918e-16	5.10298e-14	2925.47	2179.4	2871.25	2872.09	3033.06	2233.64	2167.34	2137.23
FBgn0002719	47173	protein_coding	3R	Men	-0.598736	0.0741612	-8.07345	6.83411e-16	5.3478e-14	4255.52	6467.86	4076.93	4120.58	4569.05	6356.04	7011.64	6035.91
RR48331_transposable_element			2R	1731{}RR48331	-3.05396	0.378362	-8.07155	6.94136e-16	5.39691e-14	0.617545	54.3264	0.828644	0	1.02399	38.6777	68.7891	55.5124
FBgn0034879	37731	protein_coding	2R	Rrp4	1.12469	0.139536	8.06025	7.6141e-16	5.88225e-14	1121.41	501.089	1123.64	1077.33	1163.25	544.711	462.146	496.409
FBgn0010786	46140	protein_coding	3L	l(3)02640	0.999535	0.124099	8.05432	7.9919e-16	6.13505e-14	2459.19	1206.92	2362.46	2498.14	2516.97	1151.74	1396.13	1072.88
FBgn0052068	326189	protein_coding	3L	Adi1	-1.11375	0.138619	-8.03459	9.38919e-16	7.16236e-14	219.972	490.501	235.335	207.494	217.086	516.777	489.274	465.45
FBgn0037504	40894	protein_coding	3R	CG1142	-1.26229	0.157149	-8.0324	9.55816e-16	7.24568e-14	331.646	827.804	338.915	304.794	351.229	871.323	690.797	921.293
FBgn0035640	38656	protein_coding	3L	mad2	0.778607	0.0970562	8.02223	1.03845e-15	7.82323e-14	2500.65	1444.83	2388.15	2647.02	2466.8	1493.39	1400.97	1440.12
FBgn0029676					1.05856	0.131984	8.02039	1.05414e-15	7.89235e-14	2486.49	1167.62	2428.76	2726.73	2303.98	1176.45	951.421	1375
FBgn0263121					1.0414	0.130253	7.99518	1.29385e-15	9.62766e-14	729.374	347.536	783.897	706.887	697.339	400.744	301.316	340.547
FBgn0262887	12798537		2L	lncRNA:CR43242	-2.50308	0.313282	-7.98986	1.35094e-15	9.99118e-14	9.47896	87.9979	14.0869	8.20598	6.14395	74.1323	95.9172	93.9441
FBgn0038815	42444	protein_coding	3R	CG5466	0.748999	0.0938439	7.98133	1.44766e-15	1.06416e-13	1662.63	981.934	1609.23	1671.68	1706.99	993.803	896.196	1055.8
FBgn0050046	36334	protein_coding	2R	CG30046	1.41252	0.177019	7.97948	1.46945e-15	1.07367e-13	608.079	215.855	618.997	599.037	606.203	204.132	279.032	164.402
FBgn0035627	38640	protein_coding	3L	Sse	0.803747	0.101105	7.94961	1.87095e-15	1.35885e-13	901.667	511.761	914.823	908.52	881.657	517.852	481.524	535.908
FBgn0052373	318000	protein_coding	3L	CG32373	2.07343	0.260899	7.94724	1.90708e-15	1.37685e-13	109.086	20.0008	94.4654	116.056	116.735	24.7108	20.3461	14.9457
FBgn0038803	42431	protein_coding	3R	CG5191	0.715962	0.0901266	7.94396	1.95827e-15	1.40544e-13	2437.69	1473.96	2404.72	2342.22	2566.12	1362.32	1624.78	1434.78
FBgn0029175	3772101	protein_coding	2R	sotv	1.06434	0.134257	7.92768	2.23273e-15	1.58367e-13	1796.37	839.572	1733.52	1756.08	1899.51	851.984	804.154	862.578
FBgn0033609	36201	protein_coding	2R	Fbl6	0.718293	0.0906046	7.92778	2.23103e-15	1.58367e-13	5099.17	3077.97	4869.11	5084.19	5344.21	3138.27	3071.29	3024.36
FBgn0037186	40492	protein_coding	3L	CG11241	0.861716	0.108839	7.91738	2.42572e-15	1.71056e-13	1027.81	559.929	1095.47	1006.99	980.984	544.711	584.223	550.854
FBgn0036826	40061	protein_coding	3L	arx	1.0917	0.138181	7.90055	2.77686e-15	1.94685e-13	1320.64	603.699	1129.44	1522.8	1309.69	588.761	576.472	645.866
FBgn0264493	41704	protein_coding	3R	rdx	0.604072	0.0764876	7.89765	2.84206e-15	1.98112e-13	35685.9	23381.1	33541	38048.8	35468	24342.3	23558.8	22242.3
FBgn0042132	59170	protein_coding	X	CG18809	-0.847007	0.107274	-7.89571	2.8866e-15	2.00066e-13	1400.14	2545.24	1264.51	1441.91	1494	2579.59	2680.84	2375.29
FBgn0013995	42481	protein_coding	3R	Calx	0.683239	0.0866148	7.88825	3.06463e-15	2.11198e-13	10654.7	6596.16	10243.7	10736.9	10983.3	6748.19	6076.69	6963.61
FBgn0037836	41298	protein_coding	3R	CG14692	-3.08076	0.3911	-7.87718	3.34853e-15	2.2946e-13	5.13808	338.899	6.62915	4.68913	4.09597	229.918	345.883	440.897
FBgn0039543	43332	protein_coding	3R	CROT	0.417008	0.0530073	7.867	3.63252e-15	2.47521e-13	1804.43	1350.24	1824.67	1777.18	1811.44	1345.13	1347.68	1357.92
FBgn0039856	43722	protein_coding	3R	CG1774	1.55472	0.198526	7.83133	4.82743e-15	3.27106e-13	491.02	153.987	513.759	492.359	466.94	193.389	151.142	117.43
FBgn0025674	49816	protein_coding	2L	CycK	-0.700244	0.0894601	-7.82745	4.97876e-15	3.35486e-13	1735.17	2838.26	1761.7	1692.78	1751.03	2914.8	2854.26	2745.73
FBgn0016672	41701	protein_coding	3R	Ipp	0.826626	0.105713	7.81957	5.30041e-15	3.55186e-13	1544.87	861.662	1498.19	1586.1	1550.32	927.191	808.029	849.767
FBgn0260657	38562	protein_coding	3L	CG42540	-3.03449	0.38816	-7.81764	5.38246e-15	3.58703e-13	2.25908	179.283	1.65729	0	5.11996	141.818	304.222	91.809
FBgn0051072	43223	protein_coding	3R	Lerp	0.799014	0.102238	7.81528	5.48424e-15	3.63488e-13	1669.93	950.773	1643.2	1624.79	1741.81	888.513	916.542	1047.26
FBgn0032645	35059	protein_coding	2L	CG15142	2.5972	0.332538	7.81022	5.70895e-15	3.74291e-13	108.578	10.3296	76.2352	134.813	114.687	7.52067	10.6575	12.8106
FBgn0039881	43755	protein_coding	3R	CG1971	1.38353	0.177141	7.81033	5.7038e-15	3.74291e-13	422.1	153.698	425.923	410.299	430.077	160.083	136.609	164.402
FBgn0027611	34437	protein_coding	2L	LManII	-1.28734	0.164935	-7.80513	5.94415e-15	3.87616e-13	976.965	2492.36	1108.73	797.153	1025.02	2150.91	2136.34	3189.83
FBgn0032668	35086	protein_coding	2L	CG17681	3.04079	0.389801	7.80089	6.1472e-15	3.98713e-13	62.4116	0.96886	61.3197	64.4756	61.4395	0	2.90658	0
FBgn0285926	32009	protein_coding	X	Imp	-0.409688	0.052584	-7.79111	6.64243e-15	4.28543e-13	10770	14326.8	10997.8	10627.9	10684.3	13868.1	14198.6	14913.6
FBgn0086443	35194	protein_coding	2L	AsnRS	0.646498	0.0830053	7.78863	6.77386e-15	4.3471e-13	4363.31	2772.71	4071.13	4391.37	4627.42	2962.07	2712.81	2643.24
FBgn0033816	36466	protein_coding	2R	CG4679	0.635082	0.0815915	7.78367	7.045e-15	4.47376e-13	3030.32	1940.64	2833.13	3118.27	3139.56	1998.35	2057.86	1765.72
FBgn0037815	41270	protein_coding	3R	Rrp46	-1.4335	0.184163	-7.78387	7.03414e-15	4.47376e-13	103.321	298.06	106.895	99.6441	103.423	315.868	233.495	344.817
FBgn0031664	33719	protein_coding	2L	CG8892	0.746964	0.0962283	7.76242	8.33262e-15	5.26387e-13	2453.49	1450	2399.75	2432.49	2528.24	1433.22	1475.57	1441.19
FBgn0030109	31866	protein_coding	X	CG12121	0.404098	0.052118	7.75352	8.93798e-15	5.61554e-13	4820.04	3637.43	4733.21	4881.39	4845.53	3737.77	3609.97	3564.54
FBgn0033304	35837	protein_coding	2R	Cyp6a13	-2.77363	0.357755	-7.7529	8.98191e-15	5.61554e-13	3.09004	66.1886	1.65729	3.51685	4.09597	48.3472	65.8825	84.3362
FBgn0035094	38011	protein_coding	2R	CG9380	-2.7942	0.360473	-7.75146	9.08398e-15	5.65024e-13	62.2427	1129.03	98.6086	32.8239	55.2956	787.521	2074.33	525.233
FBgn0034262	37010	protein_coding	2R	swi2	-2.96908	0.38445	-7.72292	1.13691e-14	7.01771e-13	1.7404	66.4963	0.828644	2.34457	2.04798	62.3141	89.1351	48.0396
FBgn0036109	39224	protein_coding	3L	Cpr67Fa2	-3.00961	0.389714	-7.7226	1.13982e-14	7.01771e-13	1.9515	364.533	2.48593	2.34457	1.02399	285.785	705.33	102.484
FBgn0036994	40265	protein_coding	3L	CG5199	0.52472	0.0682731	7.6856	1.52284e-14	9.32853e-13	4194.61	2907.61	4042.95	4223.74	4317.15	3100.66	2709.9	2912.27
FBgn0032150	34303	protein_coding	2L	CG13123	-1.14856	0.149529	-7.68118	1.57634e-14	9.60774e-13	123.619	282.073	114.353	125.434	131.071	285.785	304.222	256.211
FBgn0030959	32869	protein_coding	X	CG6961	0.850748	0.110879	7.67277	1.68323e-14	1.0208e-12	3580.4	1960.7	3356.84	3799.37	3585	1986.53	1959.04	1936.53
FBgn0033108	35595	protein_coding	2R	CG15236	-2.84305	0.371414	-7.65467	1.93811e-14	1.16952e-12	4.29145	109.716	7.4578	2.34457	3.07198	93.4712	149.204	86.4713
FBgn0051935	33338	protein_coding	2L	Rab3GAP1	0.817004	0.106785	7.65092	1.99546e-14	1.19816e-12	1080.27	606.73	1102.1	1121.88	1016.82	644.629	574.534	601.029
FBgn0259682	37164	protein_coding	2R	Jabba	0.760804	0.0995047	7.64591	2.07475e-14	1.23964e-12	14236.9	8329.7	14679.4	14203.4	13828	8907.69	7369.15	8712.25
FBgn0050382					0.735383	0.0963724	7.63064	2.33596e-14	1.38886e-12	1298.06	773.779	1288.54	1300.06	1305.59	865.951	730.521	724.864
FBgn0043799	192528	protein_coding	3R	CG31381	-1.29608	0.169909	-7.62811	2.38214e-14	1.40941e-12	80.7473	209.794	93.6368	73.8539	74.7514	222.397	196.679	210.307
FBgn0031320	33306	protein_coding	2L	CG5126	0.80815	0.106048	7.62063	2.52441e-14	1.48634e-12	866.056	489.32	844.388	839.355	914.425	479.174	490.243	498.544
FBgn0028369	31292	protein_coding	X	kirre	-1.64374	0.215743	-7.61896	2.55718e-14	1.49836e-12	100.006	351.233	123.468	76.1984	100.351	316.942	428.236	308.521
FBgn0263397	36589	protein_coding	2R	Ih	-2.7928	0.366798	-7.614	2.65739e-14	1.54959e-12	13.6041	307.118	19.8875	3.51685	17.4079	229.918	485.399	206.036
FBgn0029508	59178	protein_coding	2R	Tsp42Ea	-2.75327	0.361841	-7.60904	2.76136e-14	1.60251e-12	18.8568	338.78	30.6598	10.5506	15.3599	273.967	551.281	191.091
FBgn0261985	38059	protein_coding	3L	Ptpmeg	0.395484	0.0520203	7.60249	2.90491e-14	1.67779e-12	9193.42	6980.6	8989.13	9386.47	9204.66	7000.67	6581.47	7359.67
FBgn0001105	32544	protein_coding	X	Gbeta13F	-0.355934	0.0468432	-7.59841	2.99796e-14	1.72333e-12	8831.37	11311.2	8718.16	8730	9045.95	10706.2	11910.2	11317.1
FBgn0030350	32149	protein_coding	X	SelG	-1.43587	0.189097	-7.59333	3.11777e-14	1.78375e-12	191.081	552.45	196.389	186.393	190.463	549.009	668.514	439.829
FBgn0262114	36102	protein_coding	2R	RanBPM	-0.595124	0.078386	-7.59222	3.1447e-14	1.79071e-12	4077	6186.86	4346.24	4031.48	3853.28	6156.2	5811.22	6593.17
FBgn0264745		pseudogene	2L	CR44003	-1.75249	0.231911	-7.55675	4.1327e-14	2.34231e-12	36.2137	142.382	41.4322	37.5131	29.6958	152.562	155.018	119.565
FBgn0034422	37204	protein_coding	2R	CG7137	0.794426	0.105141	7.5558	4.16291e-14	2.34846e-12	1271.12	725.404	1255.4	1295.37	1262.58	758.513	691.766	725.932
FBgn0283467	34892	protein_coding	2L	PolD3	0.988159	0.130943	7.54651	4.47069e-14	2.51042e-12	2622.53	1295.51	2548.91	2777.14	2541.55	1341.9	1209.14	1335.5
FBgn0052484	326219	protein_coding	3L	Sk2	0.505252	0.067365	7.50022	6.3713e-14	3.56118e-12	3009.97	2114.57	2866.28	3118.27	3045.35	2249.75	2002.63	2091.32
FBgn0015521	33487	protein_coding	2L	RpS21	-1.23126	0.164286	-7.49458	6.65091e-14	3.70041e-12	1605.94	3928.58	1836.27	1608.37	1373.17	3617.44	4522.64	3645.67
FBgn0039849	43713	protein_coding	3R	CG11334	0.794315	0.106317	7.47117	7.94869e-14	4.40227e-12	1398.73	798.044	1404.55	1426.67	1364.98	799.34	818.687	776.106
FBgn0086355	43582	protein_coding	3R	Tpi	0.754026	0.101006	7.46515	8.32079e-14	4.5874e-12	12313.5	7235.8	12271.4	12038.2	12630.9	7624.88	7740.22	6342.29
FBgn0266211		pseudogene	2L	CR44906	2.82386	0.378728	7.45618	8.90703e-14	4.88839e-12	43.4469	0.358127	55.5191	41.0299	33.7917	1.07438	0	0
FBgn0003567	41740	protein_coding	3R	su(Hw)	0.881575	0.118255	7.45484	8.99786e-14	4.916e-12	9808.91	5246.48	9315.61	10288	9823.15	5448.19	4935.37	5355.88
FBgn0263346	40583	protein_coding	3R	smash	0.950749	0.127726	7.44367	9.79266e-14	5.32624e-12	5593.58	2840.41	5922.32	5553.11	5305.3	2558.1	3104.23	2858.89
FBgn0012034	40348	protein_coding	3L	AcCoAS	0.770967	0.103614	7.44073	1.00129e-13	5.4217e-12	2200.52	1276.59	2123.81	2289.47	2188.27	1380.58	1349.62	1099.57
FBgn0030679	32516	protein_coding	X	CG8206	0.895474	0.120573	7.4268	1.11253e-13	5.97076e-12	1527.48	808.336	1457.58	1583.76	1541.11	882.067	835.158	707.783
FBgn0260779	42283	protein_coding	3R	GatA	0.749039	0.100852	7.42709	1.11016e-13	5.97076e-12	929.975	547.759	843.56	969.479	976.888	567.273	566.783	509.22
FBgn0024957	41269	protein_coding	3R	Irp-1B	0.708173	0.0954183	7.42177	1.15565e-13	6.17483e-12	2120.76	1288.53	2154.47	2009.29	2198.51	1254.88	1388.38	1222.34
FBgn0033785	36427	protein_coding	2R	Sans	-1.96095	0.264277	-7.42008	1.17052e-13	6.22688e-12	44.5	216.105	56.3478	35.1685	41.9837	169.752	280.001	198.564
FBgn0027556	32682	protein_coding	X	CG4928	-2.81972	0.380622	-7.40819	1.28031e-13	6.7812e-12	10.8106	348.276	18.2302	7.0337	7.16794	230.992	646.23	167.605
FBgn0030598	32424	protein_coding	X	CG9503	-1.19024	0.160766	-7.40356	1.32577e-13	6.99143e-12	242.651	573.43	236.164	245.007	246.782	554.381	658.825	507.085
FBgn0051368	41437	protein_coding	3R	CG31368	-0.566173	0.0765292	-7.39813	1.38113e-13	7.25184e-12	2045.76	3040.46	1994.55	2021.02	2121.71	2994.3	2898.83	3228.26
FBgn0083969	318566	protein_coding	3R	CG34133	0.449941	0.0608947	7.38884	1.48116e-13	7.74351e-12	6349.85	4639.52	6190.8	6528.45	6330.32	4779.92	4397.66	4740.97
FBgn0030607	32436	protein_coding	X	dob	0.892397	0.120914	7.38041	1.57801e-13	8.21444e-12	1550.11	822.413	1528.85	1654.09	1467.38	870.249	723.739	873.253
FBgn0034075	36778	protein_coding	2R	Asph	-1.96665	0.266582	-7.37727	1.61569e-13	8.37465e-12	157.052	761.59	178.987	107.85	184.319	625.29	1074.47	585.015
FBgn0264449	31031	protein_coding	X	CG43867	-0.917313	0.124442	-7.37144	1.68793e-13	8.7119e-12	2708.54	5205.23	2828.16	2771.28	2526.19	5360.09	4373.44	5882.18
FBgn0083977	4379870	protein_coding	2R	CG34141	-2.44845	0.332405	-7.36584	1.7603e-13	9.04691e-12	30.2826	357.624	52.2046	14.0674	24.5758	252.48	613.289	207.104
FBgn0051122	42221	protein_coding	3R	CG31122	0.515509	0.0700837	7.35562	1.90044e-13	9.72592e-12	2961.82	2065.86	2853.02	2963.53	3068.9	2140.17	1973.57	2083.85
FBgn0036660					0.869636	0.118272	7.35286	1.94015e-13	9.88743e-12	3251.96	1753.92	3152.99	3263.64	3339.24	1782.4	1873.78	1605.59
FBgn0000319	32537	protein_coding	X	Chc	-0.607058	0.0826493	-7.34499	2.05769e-13	1.04266e-11	8613.89	13184.8	8800.2	7805.06	9236.41	13053.7	13689	12811.6
FBgn0034081	3772305	protein_coding	2R	CG10731	1.10716	0.150743	7.34464	2.06315e-13	1.04266e-11	494.404	222.144	449.954	542.767	490.492	222.397	210.243	233.793
FBgn0267828	26067068	protein_coding	2L	Fatp1	-1.53018	0.208719	-7.33131	2.27917e-13	1.14706e-11	294.512	928.504	319.028	253.213	311.294	833.72	1191.7	760.093
FBgn0032805	35247	protein_coding	2L	CG10337	-1.47973	0.20198	-7.32613	2.36897e-13	1.18732e-11	68.5085	206.624	68.7774	69.1647	67.5835	186.942	235.433	197.496
FBgn0022787	41943	protein_coding	3R	Hel89B	-0.865307	0.118386	-7.3092	2.68741e-13	1.34138e-11	1540.93	2850.44	1690.43	1324.68	1607.67	2851.41	2701.18	2998.74
FBgn0033448	36011	protein_coding	2R	hebe	-2.79596	0.382856	-7.30291	2.81603e-13	1.39982e-11	13.3325	381.924	19.0588	11.7228	9.21593	292.232	696.611	156.929
FBgn0262866	33139	protein_coding	X	S6kII	0.426752	0.0584784	7.2976	2.92949e-13	1.45028e-11	2875.94	2136.71	2867.11	2839.27	2921.45	2144.46	2035.58	2230.1
FBgn0038577	42174	protein_coding	3R	CG12321	1.09587	0.150353	7.28864	3.13095e-13	1.54371e-11	1880.8	853.112	1821.36	1930.75	1890.29	838.017	949.483	771.836
FBgn0032475	34709	protein_coding	2L	Sfmbt	0.629154	0.0863365	7.28723	3.16402e-13	1.5537e-11	13568.2	8725.45	12971.6	13924.4	13808.5	9135.46	7507.7	9533.19
FBgn0028487	41677	protein_coding	3R	f-cup	0.791724	0.108662	7.2861	3.19049e-13	1.56038e-11	1171.36	668.518	1042.43	1203.94	1267.7	704.794	686.922	613.839
FBgn0027529	37304	protein_coding	2R	tapas	0.664917	0.0912966	7.28304	3.26371e-13	1.58978e-11	6586.69	4127.22	6636.61	6823.86	6299.6	4158.93	4596.27	3626.46
FBgn0261532	42171	protein_coding	3R	cdm	0.511381	0.0702652	7.27787	3.39129e-13	1.64532e-11	4884.2	3416.57	4596.49	4828.64	5227.48	3592.73	3188.52	3468.46
FBgn0013771	36663	protein_coding	2R	Cyp6a9	1.60619	0.220855	7.27261	3.52612e-13	1.70392e-11	239.978	71.5613	242.793	234.457	242.686	67.686	76.54	70.4581
FBgn0003502	34132	protein_coding	2L	Btk	0.238396	0.0328105	7.26584	3.70735e-13	1.78438e-11	9022.43	7646.88	9034.7	9099.27	8933.31	7774.22	7422.44	7743.98
FBgn0039897	43780	protein_coding	4	CG1674	-2.78948	0.3861	-7.22477	5.01939e-13	2.40633e-11	26.7569	884.272	40.6036	14.0674	25.5998	609.174	1568.58	475.058
FBgn0037963	41441	protein_coding	3R	Cad87A	0.532656	0.0737775	7.21976	5.20781e-13	2.48683e-11	12834.5	8842.07	12020.3	13549.3	12934	8967.86	8254.69	9303.67
FBgn0015803	35306	protein_coding	2L	RtGEF	0.380263	0.0527779	7.20497	5.80555e-13	2.76139e-11	4537.66	3482.47	4463.9	4530.88	4618.2	3535.79	3308.66	3602.97
FBgn0024991	31260	protein_coding	X	CG2694	0.538119	0.074876	7.1868	6.63251e-13	3.14241e-11	7644.58	5246.11	7287.92	7748.79	7897.03	5528.77	5035.17	5174.4
FBgn0030554	32377	protein_coding	X	CG1434	0.642109	0.089358	7.1858	6.68126e-13	3.15319e-11	894.378	570.141	892.45	863.973	926.713	603.802	538.686	567.935
FBgn0016794	38321	protein_coding	3L	dos	0.389198	0.0541723	7.18446	6.7475e-13	3.17211e-11	7088.81	5404.96	6707.87	7191.96	7366.6	5507.28	5102.99	5604.62
FBgn0052100	39400	protein_coding	3L	CG32100	0.722733	0.100964	7.15831	8.16753e-13	3.82486e-11	1813.9	1089.37	1731.04	1883.86	1826.8	1135.62	1084.15	1048.33
FBgn0004465	39856	protein_coding	3L	Su(P)	0.747251	0.104513	7.14984	8.68781e-13	4.05287e-11	2324.62	1371.28	2116.36	2377.39	2480.11	1453.64	1332.18	1328.03
FBgn0000084	33019	protein_coding	X	AnxB10	1.15161	0.161156	7.1459	8.94111e-13	4.14124e-11	1551.58	673.296	1557.85	1645.89	1451	728.43	621.039	670.419
FBgn0260756	8674073	protein_coding	3L	CG42554	0.973468	0.136229	7.14583	8.94555e-13	4.14124e-11	717.037	357.636	715.948	749.089	686.075	393.224	317.786	361.898
FBgn0267910	12798102		X	lncRNA:CR34335	-1.1664	0.163247	-7.14501	8.99866e-13	4.14999e-11	6883.65	16054.2	6339.13	6706.63	7605.19	14080.8	16178	17903.8
FBgn0283531	33477	protein_coding	2L	Duox	0.476093	0.0667975	7.12741	1.02274e-12	4.69878e-11	8330.49	5975	8470.4	8272.81	8248.26	6341	5826.73	5757.28
FBgn0025814	44110	protein_coding	X	Mgstl	1.33603	0.187638	7.12023	1.07747e-12	4.93158e-11	1511.56	563.87	1667.23	1443.08	1424.37	523.224	686.922	481.463
FBgn0002868	41202	protein_coding	3R	MtnA	-2.60401	0.366194	-7.11101	1.15197e-12	5.25273e-11	44.2553	671.217	63.8056	35.1685	33.7917	493.141	1244.02	276.495
FBgn0032812	35256	protein_coding	2L	Hakai	0.656188	0.0923153	7.10812	1.17636e-12	5.34386e-11	1354.91	854.343	1318.37	1376.26	1370.1	916.447	781.87	864.713
FBgn0039381	43128	protein_coding	3R	SppL	0.678996	0.0959921	7.07345	1.51124e-12	6.83951e-11	3121.89	1935.25	3055.21	3097.17	3213.29	1807.11	2120.84	1877.81
FBgn0032216	34387	protein_coding	2L	Usp14	0.388661	0.0549775	7.06946	1.55541e-12	7.01324e-11	7176.56	5474.63	7086.56	7186.1	7257.03	5766.2	5289.01	5368.69
FBgn0032731	35158	protein_coding	2L	Swip-1	1.05323	0.149151	7.06148	1.6474e-12	7.40049e-11	907.451	425.732	1052.38	848.733	821.242	378.182	491.212	407.803
FBgn0032235	34410	protein_coding	2L	CG5096	-2.45676	0.348094	-7.05773	1.69242e-12	7.57467e-11	14.1769	166.566	20.7161	10.5506	11.2639	118.182	279.032	102.484
FBgn0033812	36462	protein_coding	2R	Pex13	0.833702	0.118143	7.05671	1.70489e-12	7.60245e-11	2555.26	1413.51	2367.44	2608.33	2690.03	1418.18	1532.74	1289.6
FBgn0028956	36961	protein_coding	2R	mthl3	-2.477	0.351296	-7.05103	1.77593e-12	7.89022e-11	9.672	104.463	14.0869	4.68913	10.2399	109.587	116.263	87.5388
FBgn0038767	42392	protein_coding	3R	trem	0.891248	0.126544	7.04298	1.88169e-12	8.32955e-11	1870.49	991.192	1747.61	1994.05	1869.81	1092.65	912.666	968.265
FBti0019096			2L	blood{}280	-2.74134	0.390249	-7.02459	2.147e-12	9.46946e-11	0.552429	52.9496	1.65729	0	0	45.124	67.8202	45.9045
FBgn0264676	19834717		X	lncRNA:CR43961	-1.05971	0.150929	-7.02124	2.1991e-12	9.66408e-11	113.813	244.29	116.839	116.056	108.543	254.628	241.246	236.995
FBgn0004055	38002	protein_coding	2R	uzip	-0.963629	0.137313	-7.01777	2.25438e-12	9.87124e-11	552.46	1102.36	593.309	511.116	552.956	936.86	1045.4	1324.83
FBgn0001128	33824	protein_coding	2L	Gpdh1	0.512709	0.0731579	7.00825	2.41311e-12	1.05283e-10	4230.18	2954.81	4158.96	4514.46	4017.12	3014.71	2959.87	2889.85
FBgn0025720	37288	protein_coding	2R	Ate1	0.662831	0.0946091	7.006	2.45234e-12	1.06611e-10	2759.65	1730.4	2499.19	2933.05	2846.7	1835.04	1679.03	1677.12
FBgn0003380	32780	protein_coding	X	Sh	-2.67813	0.382645	-6.999	2.57797e-12	1.11672e-10	13.0069	325.753	18.2302	10.5506	10.2399	234.215	555.157	187.888
FBgn0259216	43781	protein_coding	4	RhoGAP102A	-2.60486	0.37238	-6.99516	2.6495e-12	1.14362e-10	14.9741	237.392	19.8875	11.7228	13.3119	167.603	386.575	157.997
FBgn0038662	42268	protein_coding	3R	Mpc1	-0.962109	0.137863	-6.97874	2.97849e-12	1.28107e-10	718.994	1433.16	782.24	659.996	714.746	1407.44	1623.81	1268.25
FBgn0086356	36538	protein_coding	2R	tum	0.487823	0.0699207	6.9768	3.01975e-12	1.29422e-10	12104.8	8608.04	11412.1	12504.7	12397.5	8799.18	7810.95	9213.99
FBgn0039056	42735	protein_coding	3R	CenB1A	0.491825	0.0705142	6.97485	3.06208e-12	1.30774e-10	5479.44	3885.19	5224.6	5633.99	5579.73	4127.77	3704.92	3822.88
FBgn0032946	35408	protein_coding	2L	nrv3	-2.6112	0.374907	-6.96492	3.28593e-12	1.39842e-10	51.1291	855.946	71.2634	33.9962	48.1276	571.571	1520.14	476.126
FBgn0020445	43895	protein_coding	2L	E23	0.518833	0.0745043	6.9638	3.31216e-12	1.40466e-10	8280.01	5760.38	8329.53	8594.01	7916.48	6120.75	5133.02	6027.37
FBgn0037884	41353	protein_coding	3R	Arfip	0.55896	0.0803698	6.95485	3.52934e-12	1.49154e-10	2247.28	1518.87	2222.42	2278.92	2240.49	1629.84	1524.02	1402.76
FBgn0025519	36808	protein_coding	2R	fidipidine	-0.865251	0.124615	-6.94341	3.82741e-12	1.6119e-10	550.344	1018.64	529.503	576.764	544.764	1049.67	898.133	1108.11
FBgn0086660	3772387	short_ncRNA	3L	snoRNA:Psi28S-1837a	-2.476	0.357072	-6.93417	4.08611e-12	1.71489e-10	8.79623	100.372	9.11508	7.0337	10.2399	91.3224	130.796	78.9984
FBgn0038839	42475	protein_coding	3R	Ktl	-2.69545	0.388773	-6.93322	4.11361e-12	1.72048e-10	8.12695	296.493	10.7724	2.34457	11.2639	221.323	535.78	132.376
FBgn0067102	37516	protein_coding	2R	GlcT	0.476487	0.0687601	6.9297	4.21736e-12	1.75781e-10	4183.66	2997.89	3888	4371.45	4291.55	3098.52	2943.4	2951.77
FBgn0032373	34587	protein_coding	2L	Vha100-5	-2.67514	0.386914	-6.91406	4.70991e-12	1.95639e-10	15.7015	500.465	24.8593	5.86142	16.3839	352.397	961.109	187.888
FBgn0050001	246383	protein_coding	2R	CG30001	1.47143	0.212858	6.91274	4.75394e-12	1.96794e-10	367.606	121.048	309.913	366.925	425.981	131.075	100.761	131.308
FBgn0034253	37000	protein_coding	2R	CG10936	-2.24275	0.324538	-6.9106	4.8262e-12	1.99105e-10	121.189	919.281	162.414	92.6104	108.543	640.331	1388.38	729.134
FBgn0029131	53585	protein_coding	2R	Debcl	0.477599	0.0692194	6.89978	5.20813e-12	2.14134e-10	2971.47	2128.24	2873.74	2899.06	3141.61	2214.3	2121.8	2048.62
FBgn0031126	33056	protein_coding	X	Cyp6v1	0.728598	0.105716	6.89202	5.5005e-12	2.2539e-10	6703.86	4007.12	6294.38	7191.96	6625.23	4175.05	3428.8	4417.51
FBgn0004242	33473	protein_coding	2L	Syt1	-2.65275	0.385457	-6.8821	5.89753e-12	2.40846e-10	38.3491	1005.43	63.8056	24.618	26.6238	665.042	1818.55	532.706
FBgn0016013	45577	protein_coding	3L	Faa	-2.62586	0.381791	-6.87775	6.08053e-12	2.47486e-10	3.00692	106.852	5.80051	1.17228	2.04798	73.0579	158.893	88.6064
FBgn0038649	42254	protein_coding	3R	PGS1	0.548027	0.0798263	6.86525	6.63748e-12	2.69251e-10	2380.07	1621.14	2299.49	2398.49	2442.22	1743.72	1579.24	1540.47
FBgn0034501	37302	protein_coding	2R	CG13868	-2.25055	0.328416	-6.85273	7.24539e-12	2.92931e-10	182.21	1382.48	216.276	110.195	220.158	980.91	2356.27	810.268
FBgn0033717	36340	protein_coding	2R	CG8839	0.503037	0.073629	6.83204	8.37128e-12	3.37326e-10	2191.99	1541.39	2135.42	2181.62	2258.93	1586.86	1581.18	1456.13
FBgn0043796	31572	protein_coding	X	CG12219	0.547449	0.0801651	6.82902	8.54968e-12	3.43374e-10	3270.53	2228.19	3096.64	3445.34	3269.61	2313.14	2118.9	2252.52
FBgn0028695	40174	protein_coding	3L	Rpn1	0.466935	0.0684445	6.8221	8.97168e-12	3.59134e-10	11322	8171.63	11591.1	10892.9	11482	8642.32	8214	7658.58
FBgn0051343	326133	protein_coding	3R	CG31343	-2.63821	0.387139	-6.81465	9.44968e-12	3.77023e-10	14.3745	434.586	15.7442	14.0674	13.3119	301.901	854.535	147.321
FBgn0032397	34618	protein_coding	2L	Tom70	0.556161	0.081809	6.79829	1.05869e-11	4.21013e-10	6771.04	4584.93	6623.35	7018.46	6671.31	4903.48	4545.89	4305.41
FBgn0033247	35762	protein_coding	2R	Nup44A	0.691232	0.101829	6.78815	1.13582e-11	4.50208e-10	1422.78	873.687	1362.29	1424.32	1481.72	921.819	862.286	836.956
FBgn0033428	35986	protein_coding	2R	Urod	0.73685	0.108577	6.7864	1.14966e-11	4.54211e-10	1678.2	996.327	1598.45	1656.44	1779.7	1082.98	1064.78	841.227
FBgn0031450	33458	protein_coding	2L	Hrs	0.507395	0.0747747	6.78565	1.15568e-11	4.55104e-10	4149.46	2909.32	3965.06	4262.42	4220.89	3079.18	2752.53	2896.25
FBgn0036165	39284	protein_coding	3L	chrb	-0.659871	0.0972653	-6.78424	1.16701e-11	4.5808e-10	5521.31	8787.68	5753.27	5345.61	5465.05	7787.11	9395.04	9180.9
FBgn0004852	40180	protein_coding	3L	Ac76E	-2.47202	0.364465	-6.7826	1.18035e-11	4.6182e-10	7.3658	128.568	9.94373	7.0337	5.11996	109.587	223.807	52.3098
FBgn0028499	42178	protein_coding	3R	CG7985	1.1661	0.17221	6.7714	1.27543e-11	4.97417e-10	535.281	229.262	540.276	531.044	534.524	215.951	241.246	230.59
FBgn0029924	31641	protein_coding	X	CG4586	0.607699	0.0897936	6.76773	1.30819e-11	5.08559e-10	5204.43	3396.16	4948.66	5324.51	5340.12	3581.99	3034.47	3572.01
FBgn0016694	45588	protein_coding	3L	Pdp1	-1.98105	0.293408	-6.75187	1.4595e-11	5.65568e-10	405.288	2116.36	492.214	329.412	394.237	1555.7	3216.62	1576.77
FBgn0039466	43242	protein_coding	3R	CG5521	0.668311	0.0990224	6.74909	1.48774e-11	5.74675e-10	5652.31	3530.06	5580.92	5330.37	6045.65	3463.8	3265.06	3861.32
FBgn0030520	32337	protein_coding	X	Pdcd4	0.670897	0.0996517	6.73243	1.66858e-11	6.42483e-10	9414.06	5867.87	9447.37	9758.09	9036.73	6372.15	4885.96	6345.5
FBgn0051198	318622	protein_coding	3R	CG31198	-2.62362	0.390023	-6.72682	1.73407e-11	6.65586e-10	12.5824	614.48	17.4015	7.0337	13.3119	401.819	1295.37	146.254
FBgn0003345	32536	protein_coding	X	sd	-1.3104	0.194845	-6.72533	1.75191e-11	6.68204e-10	467.62	1239.28	570.936	343.479	488.444	1041.08	1525.95	1150.82
FBgn0032694	35116	protein_coding	2L	MESR3	-1.28152	0.190551	-6.72535	1.75168e-11	6.68204e-10	209.426	541.51	240.307	185.221	202.75	448.017	701.455	475.058
FBgn0267252	45234	protein_coding	2L	Ggamma30A	-2.59497	0.386014	-6.72249	1.78648e-11	6.79253e-10	25.4207	610.586	46.4041	9.37827	20.4798	425.455	1118.06	288.238
FBgn0002283	48903	protein_coding	3L	l(3)73Ah	0.420253	0.0625326	6.72054	1.81052e-11	6.86243e-10	2616.07	1951.44	2674.86	2639.98	2533.36	2034.88	1972.6	1846.86
FBgn0250785	35343	protein_coding	2L	vari	-1.44355	0.214835	-6.71932	1.82577e-11	6.89868e-10	885.62	2637.52	1015.09	779.569	862.201	2159.51	3479.18	2273.87
FBgn0034491	37289	protein_coding	2R	Hsl	0.430902	0.0642796	6.70356	2.03401e-11	7.66167e-10	6207.01	4594.87	5948.01	6298.68	6374.35	4776.7	4276.55	4731.37
FBgn0031895	34001	protein_coding	2L	CG4497	0.558589	0.0833509	6.70165	2.0608e-11	7.73854e-10	4351.33	2940.95	4168.08	4619.97	4265.95	3010.42	2675.99	3136.45
FBgn0034704	37532	protein_coding	2R	Fbxo42	0.609387	0.0910533	6.69264	2.1918e-11	8.20503e-10	2233.56	1455.18	2134.59	2291.81	2274.29	1526.7	1401.94	1436.92
FBgn0036773	40000	protein_coding	3L	CG13698	-0.784277	0.117215	-6.69091	2.21791e-11	8.27725e-10	910.454	1587.53	927.253	929.621	874.489	1528.84	1811.77	1421.97
FBgn0046222	40698	protein_coding	3R	Wdr33	0.480937	0.0719195	6.68716	2.27536e-11	8.46559e-10	6227.29	4448.66	5983.64	6400.67	6297.55	4691.82	4332.74	4321.43
FBgn0050392	246587	protein_coding	2R	CG30392	1.03126	0.154253	6.68549	2.30155e-11	8.53684e-10	1393.77	661.639	1358.15	1465.35	1357.81	666.116	750.867	567.935
FBgn0259113	42553	protein_coding	3R	PolA1	-0.671698	0.100479	-6.68494	2.31012e-11	8.54251e-10	4549	7304.17	4491.25	4502.74	4653.02	7645.3	6985.48	7281.73
FBgn0030088	31841	protein_coding	X	Arfrp1	0.913324	0.136732	6.67966	2.39498e-11	8.82941e-10	457.14	237.669	451.611	495.876	423.933	268.595	217.025	227.387
FBgn0267487	38160	protein_coding	3L	Ptp61F	0.88764	0.132913	6.67834	2.41662e-11	8.88217e-10	4588.2	2434.05	4916.34	4662.17	4186.08	2582.81	2067.55	2651.79
FBgn0034628	37445	protein_coding	2R	Acox57D-p	0.551068	0.0825571	6.67499	2.47241e-11	9.0396e-10	4161.12	2827	3878.05	4336.28	4269.02	2937.36	2778.69	2764.95
FBgn0039965	3355158	protein_coding	X	Coa7	0.660082	0.0988905	6.67488	2.47436e-11	9.0396e-10	3132.87	1967.26	3060.18	3375	2963.43	2076.78	1970.66	1854.33
FBgn0053100	326255	protein_coding	3R	eIF4EHP	-0.571892	0.0857785	-6.66708	2.60946e-11	9.50456e-10	1615.67	2413.55	1665.57	1723.26	1458.16	2478.6	2224.5	2537.56
FBgn0085732		pseudogene	2R	CR40190	-1.83621	0.275494	-6.66514	2.64414e-11	9.60203e-10	26.0026	111.976	22.3734	26.9625	28.6718	94.5455	103.668	137.713
FBgn0053865					1.20248	0.180455	6.66361	2.67186e-11	9.67373e-10	5727.38	2367.86	5590.03	5257.69	6334.41	2059.59	2286.51	2757.47
FBgn0036117	39233	protein_coding	3L	CG6321	0.829029	0.124436	6.66227	2.6963e-11	9.73317e-10	1510.87	837.058	1386.32	1615.41	1530.87	850.91	899.102	761.161
FBgn0020653	31760	protein_coding	X	Trxr-1	0.419956	0.0630463	6.66108	2.71821e-11	9.78314e-10	11691.2	8722.67	11739.4	11507.1	11827.1	9177.36	8357.39	8633.25
FBgn0031294	33277	protein_coding	2L	IA-2	-2.54744	0.383066	-6.65014	2.92824e-11	1.05079e-09	27.4868	650.949	48.0613	12.8951	21.5038	488.843	1086.09	377.911
FBgn0038981	42653	protein_coding	3R	CG5346	-1.02695	0.154487	-6.64749	2.98136e-11	1.06669e-09	221.768	466.139	225.391	191.082	248.83	435.124	530.935	432.356
FBgn0260859	39090	protein_coding	3L	Bet3	0.880859	0.132536	6.64616	3.00829e-11	1.07316e-09	1614.89	860.582	1539.62	1656.44	1648.63	910.001	880.694	791.052
FBgn0031987	34106	protein_coding	2L	CG12375	0.895385	0.134807	6.64198	3.095e-11	1.10086e-09	2183.29	1150.52	2041.78	2335.19	2172.91	1188.27	1267.27	996.021
FBgn0051637	33914	protein_coding	2L	CG31637	0.396135	0.0596687	6.63891	3.16009e-11	1.12072e-09	3006.59	2279.2	2837.28	3113.59	3068.9	2193.89	2306.86	2336.86
FBgn0011207	34286	protein_coding	2L	pelo	0.738503	0.111319	6.6341	3.2648e-11	1.15448e-09	4286.53	2541.1	3957.6	4512.12	4389.85	2700.99	2558.76	2363.55
FBgn0032191	34354	protein_coding	2L	Snx17	0.556528	0.0840124	6.62436	3.48764e-11	1.2297e-09	3509.59	2375.57	3473.68	3471.13	3583.97	2428.1	2323.33	2375.29
FBgn0261787	35325	protein_coding	2L	brun	0.497152	0.0751025	6.61965	3.6005e-11	1.26581e-09	6021.84	4253.2	5876.74	6016.16	6172.62	4317.94	3861.88	4579.77
FBgn0002775	38779	protein_coding	3L	msl-3	0.792091	0.119705	6.61705	3.66439e-11	1.28455e-09	2886.66	1645.01	2941.69	3005.74	2712.55	1706.12	1513.36	1715.55
FBgn0004907	36059	protein_coding	2R	14-3-3zeta	-0.746892	0.112895	-6.6158	3.69554e-11	1.29173e-09	10784.5	18301.4	10685.4	11012.4	10655.7	17023.6	22115.2	15765.5
FBgn0039110	42804	protein_coding	3R	RanBP3	0.594661	0.0899253	6.61284	3.77021e-11	1.31405e-09	5459.22	3594.79	5186.48	5714.88	5476.31	3821.57	3288.31	3674.49
FBgn0263398	42894	protein_coding	3R	Uck	0.65101	0.0985264	6.60746	3.90957e-11	1.35872e-09	1415.94	894.87	1288.54	1424.32	1534.96	968.017	817.718	898.874
FBgn0259711	37469	protein_coding	2R	CG42365	-0.994343	0.150658	-6.6	4.11158e-11	1.42484e-09	226	462.641	215.447	256.73	205.822	446.943	466.991	473.991
FBgn0032068	34205	protein_coding	2L	LManV	-2.57103	0.389909	-6.59392	4.28365e-11	1.48024e-09	4.08266	163.732	3.31458	5.86142	3.07198	130	300.347	60.8501
FBgn0039623	43423	protein_coding	3R	CG1951	0.435351	0.0661199	6.58427	4.57113e-11	1.57509e-09	4475.02	3301.89	4323.86	4581.28	4519.9	3485.29	3121.67	3298.72
FBgn0287423	50286	protein_coding	3L	Nplp2	-2.37416	0.360675	-6.58254	4.62482e-11	1.58908e-09	119.904	1221.63	162.414	62.131	135.167	870.249	2003.6	791.052
FBgn0039862	43729	protein_coding	3R	kek6	-1.32711	0.201629	-6.58194	4.64338e-11	1.59095e-09	178.58	480.801	172.358	177.015	186.367	380.331	598.756	463.315
FBgn0010747	38593	protein_coding	3L	Srp54k	-0.778131	0.118344	-6.57516	4.86005e-11	1.65583e-09	907.28	1575.39	833.616	930.793	957.432	1569.67	1396.13	1760.38
FBgn0038771	42396	protein_coding	3R	CG4390	0.65539	0.0996714	6.57551	4.84867e-11	1.65583e-09	3283.85	2068.51	3033.67	3336.32	3481.57	2132.65	2125.68	1947.2
FBgn0036545	39734	protein_coding	3L	GXIVsPLA2	0.81279	0.123727	6.56924	5.05723e-11	1.71818e-09	1225	687.206	1199.88	1280.13	1195	744.546	684.015	633.055
FBgn0038744	42368	protein_coding	3R	CG4733	1.42688	0.217306	6.56622	5.16097e-11	1.74853e-09	1711.24	581.381	1721.92	1787.73	1624.05	599.505	783.808	360.831
FBgn0035811	38864	protein_coding	3L	Mcad	0.565488	0.0861451	6.56437	5.22545e-11	1.76545e-09	8783.97	5906.42	8245.84	8717.1	9388.98	6200.25	5919.74	5599.28
FBgn0035402	38375	protein_coding	3L	Usp5	0.563594	0.0858762	6.56287	5.27808e-11	1.77827e-09	6542.28	4405.92	6517.28	6309.23	6800.33	4675.71	4112.81	4429.25
FBgn0025632	31169	protein_coding	X	CG4313	-1.14819	0.175408	-6.5458	5.91784e-11	1.9883e-09	143.769	333.932	148.327	124.262	158.719	351.323	373.98	276.495
FBgn0015359	38287	protein_coding	3L	CG2034	0.522461	0.0798254	6.54505	5.94741e-11	1.99271e-09	1622.68	1125.56	1659.77	1676.37	1531.89	1223.72	1092.87	1060.07
FBgn0027660	39939	protein_coding	3L	blot	0.45271	0.0691945	6.54256	6.04728e-11	2.02059e-09	6420.37	4680.64	6535.51	6155.66	6569.93	4767.03	4453.85	4821.04
FBgn0024993	31254	protein_coding	X	CG2662	0.602285	0.0921124	6.53858	6.21037e-11	2.06938e-09	1418.51	928.958	1427.75	1429.01	1398.77	974.464	914.604	897.807
FBgn0262620	19834780		2L	lncRNA:CR43144	1.57093	0.240308	6.53713	6.27107e-11	2.08389e-09	251.267	74.2455	236.992	248.524	268.286	78.4298	61.0382	83.2686
FBgn0037061	40343	protein_coding	3L	Trmt112	-1.69658	0.259573	-6.53603	6.3174e-11	2.09355e-09	61.5471	238.652	75.4066	62.131	47.1036	242.81	270.312	202.834
FBgn0010423	36195	protein_coding	2R	TpnC47D	-2.53671	0.388806	-6.52437	6.82887e-11	2.25688e-09	26.3505	717.895	46.4041	15.2397	17.4079	553.306	1245.95	354.425
FBgn0034230	36974	protein_coding	2R	CG4853	0.69441	0.10645	6.52332	6.87676e-11	2.26653e-09	1238.26	757.994	1283.57	1175.8	1255.41	728.43	840.971	704.581
FBgn0015772	35154	protein_coding	2L	Nak	0.441845	0.0677415	6.52252	6.91363e-11	2.2725e-09	4733.24	3476.88	4953.63	4706.72	4539.36	3615.29	3593.5	3221.86
FBgn0039663	43471	protein_coding	3R	CG2321	0.715123	0.109682	6.51995	7.0332e-11	2.30556e-09	1615.8	974.769	1576.91	1545.07	1725.43	1016.36	836.126	1071.82
FBgn0034390	37166	protein_coding	2R	CG15093	1.46459	0.225012	6.50895	7.56775e-11	2.47411e-09	391.526	127.505	404.378	349.341	420.861	125.703	161.8	95.0116
FBgn0028646	43616	protein_coding	3R	aralar1	0.505625	0.0777273	6.50511	7.76359e-11	2.53131e-09	4930.17	3460.28	4910.54	4893.11	4986.84	3701.24	3521.81	3157.8
FBgn0037298	40623	protein_coding	3R	Sccpdh1	0.672598	0.103471	6.50032	8.01504e-11	2.60628e-09	3589.17	2233.13	3505.99	3556.71	3704.8	2310.99	2015.23	2373.16
FBgn0267585	26067251		2R	lncRNA:dntRL	2.18636	0.336386	6.49957	8.05507e-11	2.6123e-09	45.2616	3.8531	40.6036	56.2696	38.9117	2.14876	1.93772	7.47283
FBgn0037521	40924	protein_coding	3R	CG2993	-1.50924	0.232323	-6.49632	8.23107e-11	2.66226e-09	98.9641	312.438	90.3222	94.955	111.615	320.166	281.938	335.21
FBgn0002789	36468	protein_coding	2R	Mp20	-2.51902	0.387884	-6.49425	8.34484e-11	2.69188e-09	29.4026	803.062	30.6598	33.9962	23.5518	561.901	1641.25	206.036
FBgn0000533	41858	protein_coding	3R	ea	0.53166	0.0819375	6.48861	8.66324e-11	2.78717e-09	2146.51	1478.52	2043.44	2194.51	2201.58	1593.31	1410.66	1431.58
FBgn0050438	246614	protein_coding	2R	Ugt50B3	-1.72451	0.265919	-6.48511	8.86684e-11	2.83762e-09	89.353	352.534	110.21	90.2658	67.5835	285.785	356.541	415.276
FBgn0266409	42691	protein_coding	3R	CG45049	-0.973772	0.150154	-6.48514	8.86487e-11	2.83762e-09	285.805	577.151	288.368	256.73	312.318	557.604	612.32	561.529
FBgn0017551	33959	protein_coding	2L	Rca1	0.542661	0.0837591	6.47882	9.24416e-11	2.94823e-09	4790.73	3274.04	4559.2	4914.21	4898.78	3421.9	3162.36	3237.87
FBgn0035987					0.592957	0.0915262	6.47855	9.26108e-11	2.94823e-09	2958.35	1950.14	3078.41	2880.3	2916.33	1929.59	2056.89	1863.94
FBgn0052699	31899	protein_coding	X	LPCAT	0.455756	0.0703769	6.47593	9.42272e-11	2.99184e-09	3500.98	2545.92	3482.79	3469.96	3550.18	2681.66	2593.64	2362.48
FBgn0027552	38463	protein_coding	3L	CG10863	0.50951	0.0787031	6.47382	9.55532e-11	3.02069e-09	2826.01	1977.22	2725.41	2977.6	2775.02	2057.44	1959.04	1915.18
FBgn0027844	34786	protein_coding	2L	CAH1	-2.5059	0.387096	-6.47359	9.56994e-11	3.02069e-09	5.29975	136.674	8.28644	3.51685	4.09597	96.6943	256.748	56.58
FBgn0029866	31576	protein_coding	X	CG3842	-0.770903	0.11909	-6.4733	9.58829e-11	3.02069e-09	1096.6	1894.62	1073.09	1139.46	1077.24	1811.41	2259.38	1613.06
FBgn0033196	35697	protein_coding	2R	CG1358	0.887238	0.137081	6.47238	9.64701e-11	3.03131e-09	1184.75	627.711	1196.56	1201.59	1156.09	684.381	692.735	506.017
FBgn0038870	42518	protein_coding	3R	Oga	0.573629	0.0886426	6.47125	9.71932e-11	3.04614e-09	2841.84	1900.03	2897.77	2589.57	3038.18	1937.11	1960.97	1802.02
FBgn0033179	35674	protein_coding	2R	p47	0.651746	0.10073	6.47026	9.78369e-11	3.05055e-09	4625.73	2921.41	4420.82	4588.32	4868.06	3232.81	2951.15	2580.26
FBgn0036549	39738	protein_coding	3L	CG10516	-1.13012	0.174657	-6.47051	9.76725e-11	3.05055e-09	182.44	417.972	201.36	168.809	177.151	374.959	530.935	348.02
FBgn0039167	42879	protein_coding	3R	CG17786	-2.21262	0.342033	-6.46902	9.86432e-11	3.0678e-09	143.145	1130.73	181.473	90.2658	157.695	760.662	1886.37	745.147
FBgn0052066	39206	protein_coding	3L	CG32066	0.590128	0.0914063	6.45609	1.0744e-10	3.33284e-09	2993.11	1977.22	3084.21	2986.98	2908.14	1989.75	1933.85	2008.05
FBgn0038316	41855	protein_coding	3R	CG6276	0.513787	0.0795926	6.45521	1.08071e-10	3.33925e-09	2131.22	1486.93	2026.03	2147.62	2220.01	1593.31	1403.88	1463.61
FBgn0039141	42846	protein_coding	3R	spas	0.678266	0.105076	6.45503	1.08197e-10	3.33925e-09	3473.3	2152.06	3366.78	3431.27	3621.86	2388.35	1787.55	2280.28
FBgn0036537	39725	protein_coding	3L	CG18081	-0.783228	0.121595	-6.44127	1.18476e-10	3.64652e-09	741.807	1294.95	800.47	765.501	659.451	1245.21	1219.8	1419.84
FBgn0039204	42925	protein_coding	3R	CG6607	1.25147	0.194301	6.44092	1.18755e-10	3.64652e-09	832.385	329.424	945.483	787.775	763.898	391.075	257.717	339.48
FBgn0027579	43350	protein_coding	3R	mino	0.490495	0.0761736	6.43918	1.20121e-10	3.67917e-09	5758.15	4085.13	5459.93	5809.84	6004.69	4335.13	3761.12	4159.16
FBgn0287187	3355089	protein_coding	3L	mRpS5	1.05223	0.163447	6.43773	1.21273e-10	3.70509e-09	2382.47	1108.4	2273.8	2642.33	2231.28	963.72	1288.58	1072.88
FBgn0037981	41461	protein_coding	3R	Spt3	0.936329	0.145508	6.4349	1.23556e-10	3.76536e-09	452.801	230.87	453.268	468.913	436.221	222.397	225.744	244.468
FBgn0051648	33776	protein_coding	2L	Cox11	0.892999	0.138784	6.43446	1.23915e-10	3.76683e-09	597.307	315.463	596.624	601.381	593.915	325.537	329.412	291.44
FBgn0003285	31290	protein_coding	X	rst	-1.63476	0.254449	-6.42471	1.32121e-10	3.99625e-09	339.742	1247.42	483.099	166.464	369.661	1070.08	1487.2	1184.98
FBgn0265598	32846	protein_coding	X	Bx	0.68387	0.10644	6.42492	1.31943e-10	3.99625e-09	1564.36	965.574	1575.25	1487.63	1630.2	989.505	864.223	1042.99
FBgn0034577	37387	protein_coding	2R	cpa	0.553235	0.0861799	6.41954	1.36689e-10	4.12415e-09	3785.76	2567.3	3657.63	3911.91	3787.75	2726.78	2553.92	2421.2
FBgn0032252	34435	protein_coding	2L	loh	-2.47422	0.385477	-6.4186	1.37534e-10	4.13934e-09	23.2988	461.022	35.6317	19.9288	14.3359	362.066	781.87	239.13
FBgn0038272	41802	protein_coding	3R	Dph2	-0.978608	0.152535	-6.41563	1.40244e-10	4.21044e-09	246.627	501.066	273.452	214.528	251.902	457.686	520.278	525.233
FBgn0032474	34707	protein_coding	2L	DnaJ-H	0.546407	0.0851994	6.41327	1.4243e-10	4.26552e-09	3940.52	2685.62	3835.79	4149.88	3835.87	2841.74	2555.85	2659.26
FBgn0030932	32839	protein_coding	X	Ggt-1	0.565935	0.0882858	6.41026	1.45268e-10	4.3398e-09	18909.7	12708.3	17680.8	19309.9	19738.5	13790.8	11984.8	12349.4
FBgn0030056	31804	protein_coding	X	CAH3	0.444029	0.0693159	6.40587	1.49512e-10	4.45562e-09	5646.33	4140.45	5726.76	5792.25	5419.99	4381.33	4063.4	3976.61
FBgn0003447	31717	protein_coding	X	sn	-0.501607	0.0783383	-6.4031	1.52256e-10	4.52626e-09	6692.24	9507.77	6494.91	6925.85	6655.95	9711.33	8922.23	9889.75
FBgn0026754	53583	protein_coding	2R	Ugt37C1	-2.43301	0.380421	-6.39557	1.59954e-10	4.74349e-09	3.2517	55.695	3.31458	2.34457	4.09597	31.1571	80.4154	55.5124
FBgn0022942	44409	protein_coding	X	Cbp80	0.450882	0.0705276	6.39299	1.62674e-10	4.81237e-09	7441.33	5430.16	7113.08	7662.05	7548.87	5682.4	4853.99	5754.08
FBgn0261636	19834793		3L	lncRNA:CR42719	-2.48988	0.38971	-6.38907	1.66898e-10	4.92533e-09	0	38.9392	0	0	0	23.6364	49.4119	43.7694
FBgn0034590	37403	protein_coding	2R	Magi	0.692401	0.108401	6.38739	1.68746e-10	4.96776e-09	5382.95	3299.64	5236.2	5358.51	5554.13	3155.46	2831.98	3911.49
FBgn0037369	40707	protein_coding	3R	CG2100	-0.680874	0.10661	-6.38657	1.69647e-10	4.9822e-09	801.715	1295.77	735.007	858.112	812.026	1397.77	1246.92	1242.62
FBgn0051118	42960	protein_coding	3R	RabX4	-2.05971	0.322561	-6.3855	1.70837e-10	5.00502e-09	28.7915	182.866	33.9744	17.5843	34.8157	132.149	281.938	134.511
FBgn0041605	64877	protein_coding	3R	cpx	-2.4728	0.387602	-6.37975	1.77377e-10	5.1841e-09	37.8369	878.04	72.092	11.7228	29.6958	610.249	1553.08	470.788
FBgn0035229	38178	protein_coding	3L	pns	0.925448	0.145122	6.37702	1.80568e-10	5.26467e-09	7279.49	3742.99	7489.28	6832.07	7517.13	3760.33	3625.48	3843.17
FBgn0038597	42196	protein_coding	3R	CG8064	-0.534759	0.0839301	-6.37147	1.87222e-10	5.4456e-09	614.373	895.812	643.028	582.625	617.467	917.522	849.69	920.225
FBgn0000927	31263	protein_coding	X	fs(1)Ya	0.726524	0.11428	6.35743	2.05155e-10	5.95294e-09	10751.7	6425.5	10735.9	10571.7	10947.5	6950.17	6179.39	6146.93
FBti0019237			2L	297{}518	2.35624	0.370716	6.35592	2.07186e-10	5.99751e-09	67.8887	7.86696	70.4347	65.6479	67.5835	5.37191	9.6886	8.54037
FBgn0040477	36495	protein_coding	2R	cid	0.856049	0.134861	6.34765	2.18623e-10	6.31352e-09	1889.95	1024.8	1987.92	1842.83	1839.09	1115.21	1003.74	955.454
FBti0019461			3R	roo{}1458	-2.38442	0.375673	-6.34707	2.19461e-10	6.32266e-09	10.5971	120.19	14.0869	2.34457	15.3599	85.9505	133.703	140.916
FBgn0016059	37007	protein_coding	2R	Sema1b	0.365147	0.057544	6.34553	2.21655e-10	6.37076e-09	6959.83	5395.86	6972.21	6843.79	7063.5	5244.05	5574.82	5368.69
FBgn0038277	41807	protein_coding	3R	RpS5b	0.72165	0.113863	6.33789	2.32933e-10	6.67906e-09	22342.4	13399.8	20997.8	21911.2	24118.1	14243.1	12881	13075.3
FBgn0035495	38485	protein_coding	3L	CG14989	-2.42381	0.382593	-6.33522	2.36996e-10	6.77954e-09	42.9418	724.063	66.2915	41.0299	21.5038	446.943	1267.27	457.977
FBgn0013467	36681	protein_coding	2R	igl	-2.47833	0.391411	-6.33179	2.42335e-10	6.91595e-09	4.6799	221.998	9.94373	0	4.09597	157.934	399.17	108.89
FBgn0011708	34966	protein_coding	2L	Syx5	-0.56722	0.089594	-6.33101	2.43565e-10	6.91851e-09	2066.54	3078.27	2127.96	2203.89	1867.76	3312.32	2968.59	2953.9
FBgn0036761	39987	protein_coding	3L	MED19	0.500109	0.0789923	6.3311	2.43413e-10	6.91851e-09	6167.68	4345.31	6072.3	6277.58	6153.17	4627.36	4134.13	4274.46
FBgn0263093		pseudogene	4	CR43361	-1.49657	0.23641	-6.33041	2.44508e-10	6.92905e-09	50.943	164.172	63.8056	48.0636	40.9597	189.091	144.36	159.064
FBgn0263236	53473	protein_coding	3R	SP1029	0.373813	0.0590681	6.3285	2.47551e-10	6.99895e-09	3515.06	2709.28	3506.82	3346.87	3691.49	2666.61	2728.31	2732.92
FBgn0031424	33427	protein_coding	2L	VGlut	-2.4626	0.389502	-6.32244	2.57465e-10	7.26232e-09	14.8753	392.096	24.8593	10.5506	9.21593	253.554	698.548	224.185
FBgn0037819	41275	protein_coding	3R	Phyhd1	0.792578	0.125549	6.31288	2.73894e-10	7.70779e-09	809.109	459.481	774.782	921.415	731.13	419.009	516.403	443.032
FBgn0023090	318856	protein_coding	2L	dtr	-2.41366	0.382609	-6.30843	2.81882e-10	7.91423e-09	1.99862	49.7049	4.97186	0	1.02399	40.8265	68.7891	39.4992
FBgn0004435	36384	protein_coding	2R	Galphaq	-1.52831	0.242286	-6.30787	2.82897e-10	7.92438e-09	112.595	369.72	138.384	94.955	104.447	298.678	448.582	361.898
FBgn0263980	5740318	protein_coding	2R	Stacl	-2.43932	0.386762	-6.30702	2.84468e-10	7.95002e-09	11.9335	279.631	18.2302	9.37827	8.19194	189.091	485.399	164.402
FBti0061663			2R	Quasimodo{}3602	-2.46235	0.390649	-6.30322	2.91529e-10	8.12863e-09	0.341331	66.5475	0	0	1.02399	30.0827	106.575	62.9852
FBgn0051793	326161	protein_coding	2L	CG31793	0.722397	0.114616	6.30278	2.92358e-10	8.13305e-09	1778.82	1066.38	1668.06	1800.63	1867.76	1128.1	922.355	1148.68
FBgn0033540	36123	protein_coding	2R	Elp2	-1.02558	0.162811	-6.29919	2.99202e-10	8.30439e-09	169.487	356.571	168.215	164.12	176.127	348.099	430.174	291.44
FBgn0062928	3771790		3L	hpRNA:CR33940	0.870827	0.138262	6.29838	3.00768e-10	8.32881e-09	1410.22	756.166	1421.12	1365.71	1443.83	770.331	624.915	873.253
FBgn0015400	34582	protein_coding	2L	kek2	-2.35873	0.37454	-6.29767	3.02143e-10	8.34783e-09	37.1633	493.191	52.2046	23.4457	35.8397	331.984	817.718	329.872
FBgn0037130	40424	protein_coding	3L	Syn1	-2.34916	0.373095	-6.2964	3.04641e-10	8.39434e-09	24.8257	317.849	32.3171	17.5843	24.5758	230.992	504.776	217.779
FBgn0267014		pseudogene	2L	CR45458	-2.38381	0.378617	-6.29611	3.05211e-10	8.39434e-09	0.276215	35.2374	0.828644	0	0	27.9339	32.9412	44.837
FBgn0033413	35969	protein_coding	2R	prel	0.633409	0.100654	6.29295	3.11491e-10	8.54768e-09	3720.52	2380.14	3414.84	3895.5	3851.23	2477.52	2275.85	2387.03
FBgn0010269	31872	protein_coding	X	Dsor1	0.463369	0.0738008	6.27865	3.41518e-10	9.35049e-09	3643.68	2635.62	3672.55	3670.42	3588.07	2792.32	2463.81	2650.72
FBgn0250819	3346141	protein_coding	4	CG33521	-2.43433	0.387777	-6.27765	3.43726e-10	9.38976e-09	37.9787	766.69	58.0051	29.3071	26.6238	532.893	1264.36	502.814
FBgn0087011	5740294	protein_coding	2R	CG41520	-2.30249	0.366797	-6.27728	3.44549e-10	9.3911e-09	53.1056	528.314	67.9488	50.4082	40.9597	384.628	687.891	512.422
FBgn0015075	40457	protein_coding	3L	Ddx1	0.637303	0.101545	6.27604	3.47296e-10	9.44473e-09	2075.29	1324.28	2093.98	2105.42	2026.48	1428.93	1237.23	1306.68
FBgn0052207	10178801		3L	hpRNA:CR32207	0.922667	0.147164	6.26967	3.61815e-10	9.79838e-09	1705.61	878.244	1598.45	1666.99	1851.38	876.695	756.68	1001.36
FBgn0250848	39547	protein_coding	3L	26-29-p	0.459308	0.0732592	6.26963	3.61916e-10	9.79838e-09	40193.6	29150.6	37507.7	41403.9	41669.3	31253.7	28526.2	27671.9
FBgn0032897	35355	protein_coding	2L	CG9336	-2.33858	0.373432	-6.26242	3.79056e-10	1.02396e-08	25.5578	312.871	32.3171	18.7565	25.5998	194.463	533.842	210.307
FBgn0051635	33928	protein_coding	2L	CG31635	0.689726	0.110167	6.26075	3.83119e-10	1.03263e-08	7632.87	4686.21	7831.51	7658.53	7408.58	4672.48	4147.69	5238.45
FBgn0004654	31185	protein_coding	X	Pgd	0.748574	0.119603	6.2588	3.87959e-10	1.04336e-08	5046.98	2965.88	5085.39	4921.25	5134.3	3183.39	3178.83	2535.42
FBgn0036196	39319	protein_coding	3L	CG11658	-1.96294	0.31368	-6.2578	3.90451e-10	1.04774e-08	99.054	545.189	125.125	89.0936	82.9433	406.116	789.621	439.829
FBgn0020385	41279	protein_coding	3R	pug	0.54057	0.0864121	6.25572	3.95696e-10	1.05947e-08	1639.45	1122.19	1697.89	1627.13	1593.33	1128.1	1144.22	1094.24
FBgn0031929	34041	protein_coding	2L	CG18585	-2.44428	0.391046	-6.25061	4.08863e-10	1.08991e-08	0.617545	64.9088	0.828644	0	1.02399	52.6447	114.326	27.7562
FBgn0032084	34221	protein_coding	2L	CG13101	-1.62657	0.260218	-6.25079	4.08391e-10	1.08991e-08	114.459	420.899	149.985	87.9213	105.471	424.381	573.565	264.752
FBgn0028427	53573	protein_coding	3L	Ilk	-0.497606	0.0796298	-6.24899	4.13113e-10	1.09642e-08	1255.05	1779.18	1329.97	1263.72	1171.45	1807.11	1865.06	1665.37
FBgn0028704	45248	protein_coding	2L	Nckx30C	-2.43671	0.389924	-6.24918	4.12603e-10	1.09642e-08	19.4406	551.919	35.6317	9.37827	13.3119	370.662	997.926	287.17
FBgn0034662	37487	protein_coding	2R	CG13492	-2.43186	0.389224	-6.24796	4.15841e-10	1.10125e-08	34.6188	845.132	59.6624	9.37827	34.8157	654.298	1560.83	320.264
FBgn0266669	39940	protein_coding	3L	Sec3	0.588271	0.0942321	6.24279	4.29847e-10	1.13586e-08	2615.24	1728.84	2523.22	2693.91	2628.59	1795.29	1659.66	1731.56
FBgn0004244	39054	protein_coding	3L	Rdl	-2.43913	0.390964	-6.23875	4.41071e-10	1.16299e-08	10.7297	387.519	14.9156	7.0337	10.2399	269.67	729.552	163.335
FBgn0259678	36002	protein_coding	2R	sqa	-2.27377	0.364683	-6.23491	4.52025e-10	1.18929e-08	15.0369	169.992	26.5166	9.37827	9.21593	114.959	272.25	122.768
FBgn0038613	42214	protein_coding	3R	Vha100-4	-2.4185	0.388004	-6.23317	4.57077e-10	1.19998e-08	7.25125	176.624	10.7724	5.86142	5.11996	133.223	340.07	56.58
FBgn0027500	39850	protein_coding	3L	spd-2	-0.662302	0.106287	-6.23129	4.62619e-10	1.2119e-08	4594.66	7336.98	4540.14	4519.15	4724.7	7639.92	6155.17	8215.84
FBgn0003401	45360	protein_coding	2R	shu	0.883042	0.141732	6.23038	4.65316e-10	1.21634e-08	4529.72	2403.7	4246.8	4812.22	4530.14	2609.67	2459.94	2141.5
FBgn0260954					-2.3661	0.379873	-6.22866	4.70444e-10	1.2271e-08	22.2836	312.962	42.2608	8.20598	16.3839	413.637	335.226	190.023
FBgn0033663	36270	protein_coding	2R	ERp60	0.459449	0.0737996	6.22563	4.79624e-10	1.24836e-08	21779.1	15793.1	20838.7	22357.8	22140.8	16283.3	15559.9	15536
FBgn0263488	12798362		3L	sncRNA:CR43603	-1.40089	0.225059	-6.22456	4.8292e-10	1.25425e-08	539.405	1567.81	475.642	565.041	577.531	1560	1849.55	1293.87
FBgn0034437	37222	protein_coding	2R	CG10051	-2.42059	0.388928	-6.22375	4.85425e-10	1.25538e-08	6.76163	165.301	10.7724	2.34457	7.16794	123.554	306.16	66.1879
FBgn0038686	42302	protein_coding	3R	CG5555	0.519536	0.0834757	6.2238	4.85258e-10	1.25538e-08	2218.54	1541.71	2233.2	2192.17	2230.25	1641.65	1449.41	1534.06
FBgn0052380	38823	protein_coding	3L	SMSr	0.701142	0.112666	6.2232	4.87128e-10	1.2571e-08	2827.78	1721	2708.01	2833.41	2941.93	1717.94	1728.45	1716.61
FBgn0036136	39254	protein_coding	3L	Ufd1	0.680992	0.109468	6.22091	4.94294e-10	1.27289e-08	1303.06	805.392	1366.43	1215.66	1327.09	848.761	825.469	741.945
FBgn0030897	32797	protein_coding	X	Frq1	-2.42922	0.390893	-6.21454	5.14739e-10	1.32273e-08	8.25725	270.158	14.0869	3.51685	7.16794	188.017	470.866	151.592
FBgn0027588	49953	protein_coding	X	GCS2alpha	0.399908	0.0643669	6.21295	5.20006e-10	1.33344e-08	13902.2	10516.2	13417.4	14073.3	14216.1	10724.5	10265.1	10559.1
FBgn0083055	5740621	short_ncRNA	3R	snoRNA:Psi18S-1295	-1.77463	0.285914	-6.20688	5.40466e-10	1.38298e-08	222.815	958.272	190.588	223.906	253.95	1077.6	1063.81	733.404
FBgn0022981	40580	protein_coding	3R	rpk	0.639452	0.103116	6.20126	5.60126e-10	1.43027e-08	6986.84	4449.18	6334.15	7323.26	7303.11	4751.99	4153.5	4442.06
FBgn0031461	33474	protein_coding	2L	daw	-2.41841	0.390297	-6.19633	5.77962e-10	1.47271e-08	3.7547	109.504	4.97186	1.17228	5.11996	69.8348	206.367	52.3098
FBgn0036106	39220	protein_coding	3L	CG6409	-2.42586	0.391604	-6.19467	5.84062e-10	1.48513e-08	8.25956	363.886	11.601	7.0337	6.14395	314.794	642.354	134.511
FBgn0015774	32400	protein_coding	X	NetB	-2.1625	0.34937	-6.18972	6.02706e-10	1.52933e-08	121.161	997.525	187.274	49.2359	126.975	703.72	1414.54	874.321
FBgn0264001	39527	protein_coding	3L	bru3	-2.32568	0.375837	-6.18799	6.09369e-10	1.54301e-08	83.0533	1086.52	129.268	49.2359	70.6554	709.092	1665.47	884.996
FBgn0036335	39477	protein_coding	3L	mRpL20	0.664727	0.107468	6.18538	6.19548e-10	1.56552e-08	1026.78	641.52	963.713	1133.6	983.032	644.629	608.444	671.487
FBgn0003429	42940	protein_coding	3R	slo	-2.40892	0.389944	-6.17761	6.50798e-10	1.64107e-08	32.2341	809.081	54.6905	16.412	25.5998	600.579	1382.56	444.099
FBgn0031006	32919	protein_coding	X	rictor	0.589732	0.0955029	6.17502	6.61547e-10	1.66471e-08	11437.5	7552.63	10962.1	11196.5	12153.8	7839.76	6827.56	7990.59
FBgn0026080	31362	protein_coding	X	Tip60	0.524724	0.0849903	6.17392	6.66154e-10	1.67283e-08	2645.52	1830.44	2480.13	2749	2707.43	1988.68	1718.76	1783.87
FBgn0020513	32228	protein_coding	X	Paics	0.568316	0.0920607	6.17327	6.68902e-10	1.67626e-08	2916.28	1956.57	3065.15	2788.86	2894.83	2102.56	1909.62	1857.53
FBgn0053513	31107	protein_coding	X	Nmdar2	-2.3935	0.388314	-6.16384	7.10032e-10	1.77566e-08	8.35611	191.217	14.0869	5.86142	5.11996	138.595	298.409	136.646
FBgn0032187	34348	protein_coding	2L	CG4839	-2.39942	0.389338	-6.16282	7.14614e-10	1.78345e-08	6.30806	156.183	9.11508	4.68913	5.11996	100.992	269.343	98.2143
FBgn0038302	41832	protein_coding	3R	CG4210	-2.20457	0.35804	-6.15733	7.39796e-10	1.8425e-08	1.00831	29.2529	0.828644	1.17228	1.02399	24.7108	20.3461	42.7019
FBgn0031310	33295	protein_coding	2L	Vps29	0.602179	0.0978708	6.15279	7.61296e-10	1.89216e-08	720.902	471.099	708.491	770.19	684.027	485.62	471.835	455.842
FBgn0003867	42564	protein_coding	3R	tsl	-2.30467	0.374705	-6.15064	7.71724e-10	1.91416e-08	18.7085	217.741	30.6598	7.0337	18.4319	192.314	275.156	185.753
FBgn0261850	37414	protein_coding	2R	Xpd	0.527282	0.0858419	6.14248	8.12405e-10	2.01095e-08	2477.11	1711.43	2398.92	2432.49	2599.92	1792.07	1595.71	1746.51
FBgn0053143	37583	protein_coding	2R	CG33143	-2.40271	0.391616	-6.13537	8.49588e-10	2.09871e-08	7.15239	269.083	10.7724	3.51685	7.16794	163.306	448.582	195.361
FBgn0053193	252554	protein_coding	3R	sav	0.613299	0.0999954	6.13327	8.60901e-10	2.12233e-08	3316.64	2152.57	3168.73	3345.7	3435.49	2328.18	2030.73	2098.8
FBgn0030314	32104	protein_coding	X	CG11696	0.591584	0.0964745	6.13203	8.67655e-10	2.13464e-08	2951.22	1945.95	2821.53	3033.87	2998.25	1998.35	1765.26	2074.24
FBgn0028855	34853	protein_coding	2L	CG15282	-2.37099	0.386895	-6.12826	8.88466e-10	2.18142e-08	40.0267	708.641	62.9769	30.4794	26.6238	411.488	1289.55	424.883
FBgn0026666	32513	protein_coding	X	MagR	0.99435	0.162314	6.12609	9.00647e-10	2.20686e-08	666.377	323.724	688.603	662.34	648.187	364.215	340.07	266.887
FBgn0015296	44052	protein_coding	3L	Shc	0.718805	0.117377	6.12391	9.1304e-10	2.23272e-08	594.283	357.083	599.938	543.94	638.971	342.728	362.354	366.168
FBgn0033744	36368	protein_coding	2R	Dh44-R2	-2.08992	0.341776	-6.11488	9.66312e-10	2.35823e-08	2.34226	36.6045	2.48593	3.51685	1.02399	22.562	55.225	32.0264
FBgn0034060	36761	protein_coding	2R	Tmem131	0.458725	0.0750612	6.11135	9.87933e-10	2.40615e-08	6094.3	4421.64	5890	6051.33	6341.58	4372.73	4018.83	4873.35
FBgn0036945	40207	protein_coding	3L	Ssk	-2.35227	0.385217	-6.10636	1.01932e-09	2.471e-08	49.9569	851.013	81.2071	32.8239	35.8397	628.513	1532.74	391.79
FBgn0263111	32158	protein_coding	X	cac	-2.17331	0.355922	-6.10614	1.02067e-09	2.471e-08	84.1021	707.95	108.552	59.7865	83.9673	508.182	1158.76	456.91
FBgn0266758	42929	protein_coding	3R	Esyt2	-2.38839	0.391138	-6.10626	1.01994e-09	2.471e-08	13.7053	390.839	22.3734	10.5506	8.19194	326.612	677.233	168.672
FBgn0037007	40278	protein_coding	3L	BNIP3	-1.15569	0.189429	-6.10089	1.05476e-09	2.54845e-08	836.603	1967.3	947.14	631.861	930.809	1636.28	2539.38	1726.22
FBgn0039690	43504	protein_coding	3R	Gnpnat	-1.14977	0.188539	-6.09831	1.07193e-09	2.58477e-08	246.289	575.747	244.45	241.49	252.926	469.505	763.462	494.274
FBgn0050377	50252	protein_coding	2R	CG30377	0.710208	0.116474	6.09759	1.07677e-09	2.58616e-08	5979.34	3613.85	6097.99	6173.25	5666.77	3895.71	3046.1	3899.75
FBgn0259237	42558	protein_coding	3R	CG42335	-2.38607	0.391299	-6.09783	1.07517e-09	2.58616e-08	3.73902	115.686	5.80051	2.34457	3.07198	85.9505	203.461	57.6475
FBgn0035438	38413	protein_coding	3L	PHGPx	0.463618	0.0760549	6.09583	1.08868e-09	2.60961e-08	3067.51	2216.94	2976.49	3182.75	3043.3	2348.6	2232.25	2069.97
FBgn0261987	42131	protein_coding	3R	Pxt	1.00747	0.165287	6.09525	1.09268e-09	2.61402e-08	25660.1	12331.5	23821.9	25206.4	27951.9	13505	14775.1	8714.38
FBgn0030946	32854	protein_coding	X	CG6659	0.440072	0.0722036	6.09488	1.09516e-09	2.61481e-08	2179.22	1602.44	2230.71	2080.8	2226.16	1581.49	1669.35	1556.48
FBgn0032147	34300	protein_coding	2L	IP3K1	0.792875	0.130241	6.08773	1.14522e-09	2.72896e-08	1275.89	724.303	1282.74	1297.72	1247.22	695.125	856.472	621.312
FBgn0028875	34826	protein_coding	2L	nAChRalpha5	-2.36043	0.387932	-6.08466	1.16737e-09	2.76905e-08	12.8429	278.046	19.0588	8.20598	11.2639	193.389	500.901	139.849
FBgn0261479	43740	protein_coding	3R	nero	0.424397	0.069751	6.08445	1.1689e-09	2.76905e-08	1976.59	1469.33	1936.54	2021.02	1972.21	1592.23	1398.07	1417.7
FBgn0266752	19835107		3R	lncRNA:CR45225	1.90324	0.312789	6.08475	1.16676e-09	2.76905e-08	61.801	11.039	53.0332	75.0261	57.3435	6.44629	10.6575	16.0132
FBgn0038466	42050	protein_coding	3R	CG8907	-2.36123	0.388216	-6.08227	1.18492e-09	2.80153e-08	13.1371	270.121	16.5729	10.5506	12.2879	212.727	515.434	82.2011
FBgn0003079	31221	protein_coding	X	Raf	0.401936	0.0661346	6.07754	1.2204e-09	2.87981e-08	5485.9	4142.78	5135.11	5652.75	5669.84	4367.36	3941.32	4119.66
FBgn0031779	33862	protein_coding	2L	CG9175	0.525608	0.0865917	6.06995	1.2795e-09	3.01341e-08	1387.47	959.263	1380.52	1357.5	1424.37	949.753	1005.68	922.36
FBgn0038467	42051	protein_coding	3R	AdSL	0.462082	0.0761887	6.06496	1.31984e-09	3.09639e-08	2451.06	1773.86	2471.02	2337.53	2544.62	1772.73	1883.46	1665.37
FBti0062477			X	transib3{}4416	2.33856	0.385583	6.065	1.31956e-09	3.09639e-08	49.2163	4.14772	38.1176	64.4756	45.0556	4.29752	3.87544	4.27019
FBti0020145			3L	roo{}1034	-2.33554	0.385148	-6.06399	1.32782e-09	3.1091e-08	0.276215	28.3219	0.828644	0	0	17.1901	36.8167	30.9588
FBgn0036155	39274	protein_coding	3L	CG6163	0.917948	0.151514	6.0585	1.37393e-09	3.21086e-08	970.676	500.59	961.227	996.441	954.361	530.744	549.344	421.681
FBgn0031970	34088	protein_coding	2L	CG7227	-2.35196	0.388463	-6.05451	1.40842e-09	3.28515e-08	31.1809	606.537	43.9181	19.9288	29.6958	470.579	1009.55	339.48
FBgn0037698	41134	protein_coding	3R	CG16779	-2.34051	0.386654	-6.05325	1.41953e-09	3.3047e-08	33.3255	619.771	51.3759	19.9288	28.6718	454.463	1058.96	345.885
FBgn0039844	43707	protein_coding	3R	CG1607	-2.27119	0.37536	-6.05071	1.44212e-09	3.35086e-08	31.5537	405.229	47.2327	18.7565	28.6718	294.38	681.109	240.198
FBgn0051665	33361	protein_coding	2L	wry	-2.35355	0.389022	-6.04992	1.4492e-09	3.36088e-08	12.744	296.773	19.0588	5.86142	13.3119	213.802	527.06	149.457
FBgn0085736					1.85674	0.307309	6.04194	1.52276e-09	3.52474e-08	356.215	73.2934	327.314	404.438	336.893	66.6116	98.8237	54.4449
FBgn0264384	14462390		X	lncRNA:CR43836	0.768558	0.127329	6.03599	1.57989e-09	3.65e-08	878.642	507.765	792.184	1008.16	835.577	528.596	495.088	499.612
FBgn0003410	39884	protein_coding	3L	sina	0.473842	0.0785198	6.03469	1.59271e-09	3.66565e-08	7414.45	5320.93	7222.46	7738.24	7282.63	5476.12	4735.79	5750.87
FBgn0043806	192535	protein_coding	3L	CG32032	-2.34251	0.388169	-6.03477	1.59191e-09	3.66565e-08	12.7126	214.487	15.7442	7.0337	15.3599	142.893	409.828	90.7414
FBgn0011296	37744	protein_coding	2R	l(2)efl	-2.36236	0.391508	-6.034	1.5995e-09	3.67171e-08	12.077	303.795	13.2583	3.51685	19.4558	208.43	560.97	141.984
FBgn0035270	38227	protein_coding	3L	CG13933	0.503893	0.0835116	6.03381	1.6014e-09	3.67171e-08	4013.52	2818.87	3834.14	4016.24	4190.18	2878.27	2637.24	2941.09
FBgn0037382	40723	protein_coding	3R	Hpr1	0.455282	0.0755398	6.02705	1.66982e-09	3.82138e-08	2103.79	1529.48	2036.81	2124.18	2150.38	1598.68	1524.02	1465.74
FBgn0037339	40670	protein_coding	3R	Pi4KIIalpha	0.569098	0.0944666	6.02433	1.6981e-09	3.87878e-08	3977.95	2666.17	3929.43	3949.42	4055.01	2850.33	2248.72	2899.46
FBgn0011754	32120	protein_coding	X	PhKgamma	0.547796	0.090936	6.02397	1.70186e-09	3.88005e-08	5600.93	3810.87	5561.86	5808.67	5432.28	4037.52	3970.39	3424.69
FBgn0023175	36018	protein_coding	2R	Prosalpha7	0.751534	0.124773	6.0232	1.71004e-09	3.89139e-08	8815.44	5163.53	8656.84	9541.22	8248.26	5586.78	4892.74	5011.06
FBgn0000036	42918	protein_coding	3R	nAChRalpha1	-2.35573	0.391184	-6.02205	1.72217e-09	3.90856e-08	22.1556	684.231	41.4322	11.7228	13.3119	484.546	1195.57	372.574
FBgn0000274	43644	protein_coding	3R	Pka-C2	2.06523	0.342955	6.02188	1.72403e-09	3.90856e-08	43.1776	5.18692	42.2608	50.4082	36.8637	6.44629	4.8443	4.27019
FBgn0033494	36071	protein_coding	2R	KCNQ	-2.34746	0.39005	-6.01835	1.76209e-09	3.98738e-08	3.07204	87.3763	4.97186	1.17228	3.07198	68.7604	145.329	48.0396
FBgn0000039	42919	protein_coding	3R	nAChRalpha2	-2.33975	0.38881	-6.01771	1.76903e-09	3.99563e-08	3.2517	83.7791	3.31458	2.34457	4.09597	50.4959	145.329	55.5124
FBgn0033376	35921	protein_coding	2R	CG8777	-0.640831	0.106562	-6.01368	1.81358e-09	4.08865e-08	536.596	844.099	522.046	495.876	591.867	838.017	869.068	825.213
FBgn0037178					-2.35237	0.391497	-6.00865	1.87069e-09	4.20957e-08	4.47111	226.403	5.80051	3.51685	4.09597	176.199	459.24	43.7694
FBgn0263975	14462874	pseudogene	3L	CR43727	1.44617	0.240697	6.00827	1.87511e-09	4.2117e-08	104.798	34.4713	113.524	98.4718	102.399	33.3058	34.879	35.229
FBgn0047038	39214	protein_coding	3L	ND-13B	-0.861466	0.143398	-6.00752	1.88382e-09	4.22345e-08	350.338	651.052	389.463	372.786	288.766	718.761	678.202	556.192
FBgn0036288	39422	protein_coding	3L	CG10660	-2.22383	0.370517	-6.00197	1.94935e-09	4.3623e-08	22.533	231.055	34.803	16.412	16.3839	168.678	384.638	139.849
FBgn0025390	31111	protein_coding	X	Mur2B	-1.36739	0.227845	-6.00142	1.95605e-09	4.36923e-08	41.7401	120.127	40.6036	37.5131	47.1036	122.479	95.9172	141.984
FBgn0024963	42350	protein_coding	3R	GluClalpha	-2.32999	0.388537	-5.99684	2.01191e-09	4.48574e-08	15.9801	323.143	23.202	9.37827	15.3599	201.984	588.098	179.348
FBgn0005586	36127	protein_coding	2R	Rab3	-2.33119	0.389117	-5.99098	2.0858e-09	4.64196e-08	27.7292	588.218	48.0613	10.5506	24.5758	394.298	1083.19	287.17
FBgn0011763	36461	protein_coding	2R	Dp	0.392273	0.065481	5.99063	2.09028e-09	4.6434e-08	9087.32	6912.05	9328.87	8839.02	9094.07	7189.76	6432.26	7114.13
FBgn0015239	40378	protein_coding	3L	Hr78	0.473538	0.0790683	5.98898	2.1116e-09	4.68219e-08	2276.22	1634.41	2358.32	2239.06	2231.28	1780.25	1599.59	1523.39
FBgn0030996	32908	protein_coding	X	CG14194	0.535483	0.0894551	5.98605	2.15001e-09	4.75866e-08	4618.69	3170.03	4098.47	4678.58	5079	3301.57	3063.54	3144.99
FBgn0028687	35701	protein_coding	2R	Rpt1	0.513193	0.0857916	5.98186	2.20599e-09	4.87367e-08	5737.82	4002.55	5848.57	5914.17	5450.71	4186.86	4119.59	3701.18
FBgn0028400	40876	protein_coding	3R	Syt4	-2.30574	0.385679	-5.97838	2.25364e-09	4.9699e-08	33.0988	563.36	55.5191	22.2734	21.5038	402.893	966.923	320.264
FBgn0010309	35200	protein_coding	2L	pigeon	0.514678	0.0861137	5.97673	2.27661e-09	5.008e-08	2519.12	1755.18	2419.64	2520.41	2617.32	1820	1734.26	1711.28
FBgn0027279	33137	protein_coding	X	l(1)G0196	-0.540383	0.0904172	-5.97655	2.27918e-09	5.008e-08	2301.24	3364.79	2271.31	2233.2	2399.21	3614.22	3017.03	3463.12
FBgn0038739	42361	protein_coding	3R	CG4686	0.797109	0.133424	5.97428	2.31115e-09	5.06907e-08	2562.4	1449.71	2337.6	2543.86	2805.74	1500.91	1488.17	1360.05
FBgn0039150	42858	protein_coding	3R	CG13605	0.386288	0.0647008	5.97037	2.36719e-09	5.18261e-08	2213.85	1690.14	2151.16	2243.75	2246.64	1737.27	1674.19	1658.97
FBgn0038167	41673	protein_coding	3R	Lkb1	0.638225	0.106905	5.97005	2.37181e-09	5.18337e-08	1314.95	838.362	1379.69	1319.99	1245.17	904.629	738.272	872.185
FBgn0264606	38337	protein_coding	3L	Fife	-2.33388	0.391171	-5.9664	2.42541e-09	5.29098e-08	4.12978	130.904	5.80051	3.51685	3.07198	108.512	207.336	76.8633
FBgn0030148	31909	protein_coding	X	CG3106	-2.33195	0.390942	-5.96495	2.44703e-09	5.32854e-08	10.193	246.092	12.4297	5.86142	12.2879	165.455	497.025	75.7958
FBgn0039698	43516	protein_coding	3R	CG7789	0.689343	0.11561	5.96267	2.48156e-09	5.39406e-08	897.498	551.006	956.255	846.389	889.849	616.695	558.064	478.261
FBgn0013983	44339	protein_coding	2R	imd	1.15299	0.19353	5.9577	2.5581e-09	5.55048e-08	1848.39	785.491	1807.27	1985.85	1752.05	844.464	876.819	635.19
FBgn0021738	43900	protein_coding	X	Crg-1	2.32808	0.390795	5.9573	2.56437e-09	5.55414e-08	53.6736	3.49725	63.8056	48.0636	49.1516	2.14876	1.93772	6.40528
FBgn0051300	326132	protein_coding	3R	CG31300	-2.3171	0.389018	-5.95628	2.58047e-09	5.57906e-08	8.82774	187.545	17.4015	7.0337	2.04798	133.223	248.997	180.415
FBgn0027057	40063	protein_coding	3L	CSN1b	0.515434	0.0865595	5.95468	2.60579e-09	5.60383e-08	2980.11	2074.68	2738.67	3111.24	3090.41	2101.49	2025.89	2096.66
FBgn0039064	42747	protein_coding	3R	CG4467	-2.25294	0.378347	-5.95469	2.60558e-09	5.60383e-08	86.9721	1146.71	148.327	56.2696	56.3196	772.48	1866.99	800.66
FBgn0262739	36544	protein_coding	2R	AGO1	-0.438259	0.0735961	-5.95492	2.60205e-09	5.60383e-08	8238.41	11193.9	8262.41	8057.1	8395.71	10843.7	10969.4	11768.6
FBgn0262699	45922	protein_coding	X	fzr	0.394913	0.0663527	5.95172	2.65334e-09	5.696e-08	7172.65	5444.5	7066.68	7072.39	7378.89	5558.85	5230.88	5543.77
FBgn0004368	31425	protein_coding	X	Ptp4E	0.508112	0.0854648	5.94528	2.75984e-09	5.90427e-08	7004.03	4904.66	7102.31	7017.29	6892.49	5159.18	4210.67	5344.14
FBgn0004575	41247	protein_coding	3R	Syn	-2.30908	0.388389	-5.94527	2.7601e-09	5.90427e-08	40.7384	815.797	58.8337	23.4457	39.9357	537.191	1453.29	456.91
FBgn0260499	2768718	protein_coding	2R	qvr	-2.30544	0.388012	-5.94168	2.8212e-09	6.02436e-08	11.3002	202.89	18.2302	10.5506	5.11996	145.041	332.319	131.308
FBgn0283473	45970	protein_coding	X	S6KL	0.518962	0.0873894	5.9385	2.87638e-09	6.13138e-08	1825.63	1267.95	1869.42	1853.38	1754.1	1244.13	1354.47	1205.26
FBgn0021944	44701	protein_coding	2L	Coprox	0.48617	0.0818931	5.93664	2.90918e-09	6.16879e-08	1641.74	1168	1707.84	1618.92	1598.45	1235.54	1195.57	1072.88
FBgn0039073	42762	protein_coding	3R	CG4408	0.673108	0.113381	5.93667	2.9087e-09	6.16879e-08	1501.47	932.052	1489.07	1438.39	1576.95	971.241	980.487	844.429
FBgn0039896	43779	protein_coding	4	yellow-h	-2.29598	0.386743	-5.93671	2.90807e-09	6.16879e-08	10.5344	176.443	17.4015	7.0337	7.16794	113.884	302.284	113.16
FBgn0050085	246445	protein_coding	2R	Rif1	0.399158	0.0672477	5.93564	2.92705e-09	6.19584e-08	12272.1	9287.6	12146.3	12264.4	12405.7	9773.65	8294.41	9794.74
FBgn0020270	34565	protein_coding	2L	mre11	0.542516	0.0915037	5.92889	3.04991e-09	6.44466e-08	2107.48	1439.31	1970.52	2104.25	2247.66	1517.03	1292.46	1508.44
FBgn0270928	42795	protein_coding	3R	VAChT	-2.28748	0.385859	-5.92827	3.06138e-09	6.45766e-08	39.2609	603.419	62.1483	26.9625	28.6718	424.381	972.736	413.14
FBgn0038842	42478	protein_coding	3R	hdly	-2.31797	0.391286	-5.92397	3.14255e-09	6.60835e-08	2.56904	72.8657	3.31458	2.34457	2.04798	44.0496	141.454	33.0939
FBgn0038975	42646	protein_coding	3R	Nrx-1	-2.30662	0.389374	-5.92391	3.14372e-09	6.60835e-08	28.3671	582.406	43.0895	16.412	25.5998	410.414	951.421	385.384
FBgn0036948	40210	protein_coding	3L	CG7298	-2.3186	0.391595	-5.92091	3.20158e-09	6.71833e-08	4.0466	217.448	4.97186	0	7.16794	161.157	449.551	41.6343
FBgn0037632	41054	protein_coding	3R	CCT7	0.309083	0.0522548	5.91491	3.3205e-09	6.95584e-08	11546.9	9311.01	11499.9	11491.9	11648.9	9780.09	9428.95	8723.99
FBgn0034878	37730	protein_coding	2R	pita	0.50961	0.0862124	5.9111	3.39821e-09	7.10635e-08	6582.68	4603.94	6360.67	6570.65	6816.71	4720.83	4047.9	5043.09
FBgn0001168	38995	protein_coding	3L	h	-1.82877	0.309451	-5.90972	3.42682e-09	7.1535e-08	36.5638	179.424	48.0613	25.7902	35.8397	160.083	238.34	139.849
FBgn0001222	37068	protein_coding	2R	Hsf	0.429026	0.0726	5.90945	3.43255e-09	7.1535e-08	12525.4	9278.94	12051.8	12987.7	12536.7	9771.5	8727.49	9337.83
FBgn0021979	37661	protein_coding	2R	l(2)k09913	0.334936	0.0566949	5.90769	3.46932e-09	7.21054e-08	6003.43	4753.23	5874.26	5963.41	6172.62	4552.15	4807.48	4900.04
FBgn0027493	42466	protein_coding	3R	AdSS	0.446256	0.0755396	5.90757	3.47181e-09	7.21054e-08	8782.91	6427.68	8437.25	8611.6	9299.9	6888.93	5922.64	6471.47
FBgn0267795	39561	protein_coding	3L	Frl	0.554541	0.0938764	5.90715	3.48084e-09	7.21695e-08	5865.33	3971.47	6061.53	5927.07	5607.38	3801.16	3627.41	4485.83
FBgn0085330	5740866	protein_coding	3R	CG34301	-2.3046	0.390175	-5.90658	3.49274e-09	7.22925e-08	0.552429	50.1781	1.65729	0	0	39.7521	86.2286	24.5536
FBgn0033252	35770	protein_coding	2R	CG12769	-1.69106	0.286544	-5.90157	3.60056e-09	7.43972e-08	460.121	1849.45	527.846	409.127	443.389	1539.59	2577.17	1431.58
FBgn0001301	35084	protein_coding	2L	kel	-0.504348	0.0854856	-5.89981	3.63926e-09	7.50689e-08	4162.07	5928.47	3891.31	4237.81	4357.09	5984.3	5309.35	6491.75
FBgn0023179	43215	protein_coding	3R	amon	-2.30348	0.390578	-5.89762	3.68771e-09	7.59393e-08	5.59165	148.905	8.28644	2.34457	6.14395	99.9174	263.53	83.2686
FBgn0028496	37126	protein_coding	2R	CG30116	-2.30761	0.391512	-5.89409	3.76749e-09	7.73197e-08	12.3039	302.733	24.0307	4.68913	8.19194	226.694	446.645	234.86
FBgn0033935	36604	protein_coding	2R	Sin1	0.447669	0.0759502	5.89425	3.76396e-09	7.73197e-08	1058.44	774.231	1073.92	1037.47	1063.93	814.381	766.368	741.945
FBgn0263994	32448	protein_coding	X	CG43737	-2.3001	0.390394	-5.89173	3.82174e-09	7.83005e-08	12.6004	290.136	19.0588	10.5506	8.19194	201.984	491.212	177.213
FBgn0260964	3346192	protein_coding	2R	Vmat	-2.28385	0.387792	-5.88937	3.87659e-09	7.92904e-08	20.7588	382.857	33.1458	11.7228	17.4079	269.67	678.202	200.699
FBgn0039332	43074	protein_coding	3R	alrm	-2.28177	0.387749	-5.88465	3.98905e-09	8.14532e-08	21.877	381.453	33.1458	5.86142	26.6238	240.661	707.268	196.429
FBti0062016			3L	3S18{}3955	-2.29186	0.389562	-5.88317	4.02493e-09	8.20478e-08	1.05774	64.3388	0.828644	2.34457	0	41.9009	109.481	41.6343
FBgn0037238	40551	protein_coding	3R	CG1090	-2.28963	0.389304	-5.88134	4.06955e-09	8.28181e-08	8.95797	187.54	15.7442	7.0337	4.09597	132.149	311.973	118.498
FBgn0267641	26067306		3L	lncRNA:CR45979	-2.25026	0.382648	-5.88075	4.08413e-09	8.29755e-08	8.35373	123.557	11.601	1.17228	12.2879	76.2811	149.204	145.186
FBgn0267336	41217	protein_coding	3R	Glut4EF	-2.10562	0.358132	-5.87947	4.11587e-09	8.34805e-08	220.316	1789.35	316.542	116.056	228.35	1240.91	2578.14	1549.01
FBgn0024913	43826	protein_coding	4	Actbeta	-2.28165	0.388099	-5.87904	4.12665e-09	8.35594e-08	15.0032	244.728	25.688	7.0337	12.2879	152.562	400.139	181.483
FBgn0029114	44497	protein_coding	3L	Tollo	-1.26096	0.214634	-5.87495	4.22965e-09	8.55023e-08	1379.49	3577.33	1671.37	852.25	1614.84	3242.48	3158.48	4331.04
FBgn0004049	41656	protein_coding	3R	yrt	0.360259	0.0613427	5.87289	4.2827e-09	8.64307e-08	7431.95	5780.41	7187.66	7732.38	7375.81	6065.96	5367.49	5907.8
FBgn0038700	42318	protein_coding	3R	CG3734	-2.29847	0.39143	-5.87197	4.30651e-09	8.67669e-08	6.61571	225.375	13.2583	3.51685	3.07198	165.455	404.984	105.687
FBgn0031568	33600	protein_coding	2L	CG10019	-2.29494	0.390977	-5.86975	4.36453e-09	8.779e-08	4.40599	117.004	6.62915	3.51685	3.07198	82.7274	206.367	61.9177
FBgn0000826	31084	protein_coding	X	png	0.674359	0.114903	5.86894	4.38577e-09	8.80712e-08	906.233	562.088	916.48	849.906	952.313	568.348	574.534	543.381
FBgn0051451	12798523		3R	lncRNA:CR31451	-2.24576	0.383012	-5.86341	4.53454e-09	9.09082e-08	17.2465	245.702	23.202	7.0337	21.5038	157.934	413.703	165.47
FBgn0032635	35044	protein_coding	2L	CG15141	0.505479	0.0862184	5.86277	4.5522e-09	9.11117e-08	4294.9	3012.2	4100.13	4458.19	4326.37	3251.08	2751.56	3033.97
FBgn0036373	39521	protein_coding	3L	Tgi	0.428791	0.073259	5.85308	4.82538e-09	9.62615e-08	2419.85	1793.07	2455.27	2482.9	2321.39	1843.64	1751.7	1783.87
FBgn0052365	38876	protein_coding	3L	CG32365	0.496287	0.0847906	5.85309	4.82535e-09	9.62615e-08	2723.96	1923.26	2645.03	2860.37	2666.48	1991.9	1710.04	2067.84
FBgn0034742	37579	protein_coding	2R	CG4294	-0.469681	0.0802685	-5.85138	4.87522e-09	9.69369e-08	1169.18	1625.5	1186.62	1178.14	1142.78	1609.42	1494.95	1772.13
FBgn0052640					-2.17984	0.372528	-5.85147	4.8724e-09	9.69369e-08	10.7727	119.352	0.828644	22.2734	9.21593	113.884	118.201	125.97
FBgn0263846	33601	protein_coding	2L	CG43707	-2.28804	0.391056	-5.85092	4.88854e-09	9.70427e-08	6.46973	177.266	10.7724	3.51685	5.11996	135.372	300.347	96.0792
FBgn0015663	44058	protein_coding	2L	Ugt36A1	-1.83466	0.313646	-5.84946	4.93174e-09	9.77403e-08	26.3888	131.319	32.3171	22.2734	24.5758	118.182	195.71	80.066
FBgn0261260	8674055	protein_coding	X	mgl	-2.15607	0.368629	-5.84888	4.94904e-09	9.79231e-08	375.503	3941.02	583.365	165.292	377.853	2813.8	4976.07	4033.19
FBgn0037653	41080	protein_coding	3R	Iru	0.447351	0.0764952	5.84809	4.97238e-09	9.82247e-08	3636.05	2658.06	3447.99	3815.78	3644.39	2770.83	2503.53	2699.82
FBgn0025571	43912	protein_coding	3R	SF1	0.612628	0.104782	5.84669	5.01462e-09	9.88981e-08	7301.51	4737.83	7265.55	7422.9	7216.07	5136.62	4364.72	4712.15
FBgn0032775	35213	protein_coding	2L	CG17544	0.636957	0.108988	5.84428	5.08751e-09	1.00173e-07	1894.74	1207.85	1958.91	1886.2	1839.09	1278.51	1313.77	1031.25
FBgn0013548	46326	protein_coding	2R	l(2)dtl	0.596654	0.10212	5.84269	5.13645e-09	1.00972e-07	8930.08	5862.67	8918.69	9202.43	8669.12	6356.04	5383.96	5848.02
FBgn0028422	44483	protein_coding	3R	GluRIID	-2.26998	0.388594	-5.84153	5.17239e-09	1.01514e-07	10.7635	200.312	15.7442	9.37827	7.16794	132.149	323.599	145.186
FBgn0039241	42973	protein_coding	3R	CG11089	0.452611	0.0774895	5.84093	5.19099e-09	1.01715e-07	2497.86	1819.76	2456.1	2407.87	2629.61	1792.07	1779.8	1887.42
FBgn0038294	41824	protein_coding	3R	Mf	-2.28628	0.391647	-5.83762	5.29522e-09	1.0359e-07	56.3033	1758.06	86.179	46.8913	35.8397	1382.73	3246.65	644.798
FBgn0032818	35263	protein_coding	2L	CG10628	-0.583198	0.0999124	-5.83709	5.31197e-09	1.0375e-07	363.854	549.979	388.634	359.891	343.037	583.389	533.842	532.706
FBgn0034498	37298	protein_coding	2R	CG16868	0.404909	0.0693869	5.83552	5.36227e-09	1.04564e-07	6373.24	4802.76	6046.61	6377.22	6695.88	4928.19	4493.57	4986.51
FBgn0032362	34572	protein_coding	2L	spz4	-2.27863	0.391079	-5.82653	5.65911e-09	1.10176e-07	3.80413	160.79	4.97186	2.34457	4.09597	107.438	270.312	104.62
FBgn0020908	3355102	protein_coding	2R	Scp1	-2.16382	0.371511	-5.82438	5.73236e-09	1.1089e-07	16.1556	147.328	9.94373	29.3071	9.21593	116.033	80.4154	245.536
FBgn0028863	34921	protein_coding	2L	stol	-2.26685	0.389176	-5.82474	5.72009e-09	1.1089e-07	19.4429	368.604	28.1739	11.7228	18.4319	262.149	625.884	217.779
FBgn0030501	32317	protein_coding	X	BthD	1.03493	0.177689	5.82439	5.73224e-09	1.1089e-07	2229	1043.78	2182.65	2451.24	2053.1	1167.85	877.787	1085.69
FBgn0039915	43805	protein_coding	4	Gat	-2.24597	0.385606	-5.82453	5.72722e-09	1.1089e-07	25.3108	368.608	42.2608	15.2397	18.4319	224.546	707.268	174.01
FBgn0031267	33236	protein_coding	2L	Ipk2	0.697369	0.119755	5.82331	5.76938e-09	1.11428e-07	1300.6	792.887	1379.69	1295.37	1226.74	842.315	774.119	762.228
FBgn0266354	32688	protein_coding	X	CG45002	-2.27966	0.391491	-5.82302	5.77919e-09	1.1144e-07	5.8365	180.073	10.7724	4.68913	2.04798	122.479	321.662	96.0792
FBgn0029969	31695	protein_coding	X	Acat1	0.679429	0.116713	5.82134	5.8377e-09	1.1239e-07	3138.22	1938.01	3037.81	3168.68	3208.17	2102.56	1900.9	1810.56
FBgn0035968	39055	protein_coding	3L	Slc45-1	-2.12611	0.365357	-5.81926	5.91088e-09	1.13438e-07	70.087	590.968	99.4373	50.4082	60.4155	269.67	1130.66	372.574
FBgn0259876	36440	protein_coding	2R	Cap-G	0.386102	0.0663463	5.8195	5.90254e-09	1.13438e-07	11371.5	8684.06	10785.6	11463.8	11865	9003.31	8236.28	8812.6
FBti0059666			3R	HB{}1605	-2.155	0.370404	-5.81796	5.957e-09	1.14143e-07	4.50254	54.6837	9.11508	2.34457	2.04798	36.529	58.1316	69.3905
FBgn0051221	42325	protein_coding	3R	CG31221	-2.27254	0.391032	-5.81166	6.18561e-09	1.18336e-07	3.23602	90.7759	4.14322	3.51685	2.04798	55.8678	149.204	67.2554
FBgn0003041	38879	protein_coding	3L	pbl	0.576629	0.0992328	5.81087	6.21489e-09	1.1855e-07	14675.2	9775.08	13592.2	14620.7	15812.5	10379.6	8857.32	10088.3
FBgn0035059	37959	protein_coding	2R	CG3894	0.420904	0.0724344	5.81083	6.21634e-09	1.1855e-07	1172.8	873.972	1203.19	1173.46	1141.75	897.108	894.258	830.551
FBgn0040732	50205	protein_coding	2R	CG16926	-2.2644	0.389827	-5.80871	6.29555e-09	1.19872e-07	1.96718	83.1098	1.65729	1.17228	3.07198	45.124	164.706	39.4992
FBgn0033652	36258	protein_coding	2R	ths	-1.83206	0.315686	-5.80343	6.49719e-09	1.23518e-07	77.8475	388.03	106.066	36.3408	91.1353	314.794	507.683	341.615
FBgn0266377	37741	protein_coding	2R	Pde8	-2.1823	0.376316	-5.79911	6.66666e-09	1.26541e-07	44.6168	518.716	53.0332	39.8576	40.9597	413.637	836.126	306.386
FBgn0033748	36372	protein_coding	2R	vis	-1.61917	0.279312	-5.79702	6.75047e-09	1.27732e-07	18.1966	68.7228	17.4015	18.7565	18.4319	68.7604	65.8825	71.5256
FBgn0263413	12798085		3R	lncRNA:CR43459	-2.25823	0.389543	-5.79712	6.74653e-09	1.27732e-07	39.6808	725.565	67.9488	23.4457	27.6478	478.1	1245.95	452.64
FBgn0262972	12797884		3R	lncRNA:cherub	-2.25086	0.388332	-5.79622	6.78268e-09	1.28142e-07	9.85166	172.448	12.4297	5.86142	11.2639	113.884	273.219	130.241
FBgn0086604	37310	protein_coding	2R	side-VIII	-2.2664	0.391184	-5.79371	6.88488e-09	1.2987e-07	5.02354	133.219	7.4578	3.51685	4.09597	103.141	212.18	84.3362
FBgn0011740	41126	protein_coding	3R	alpha-Man-IIa	0.44844	0.0774254	5.7919	6.95933e-09	1.31071e-07	4301.37	3142.9	4147.36	4100.65	4656.09	3260.75	2948.24	3219.72
FBgn0027054	35759	protein_coding	2R	CSN4	0.588956	0.101739	5.7889	7.08468e-09	1.33225e-07	3094.34	2042.69	2955.77	2995.18	3332.07	2167.03	1913.5	2047.55
FBgn0046685	318600	protein_coding	3R	Wsck	0.403172	0.0696575	5.78792	7.12624e-09	1.33799e-07	1508.26	1137.66	1442.67	1480.59	1601.52	1158.18	1120	1134.8
FBgn0032016	34138	protein_coding	2L	Mettl14	0.686637	0.118655	5.78685	7.17192e-09	1.34448e-07	2273.63	1396.26	2065.81	2369.19	2385.9	1392.4	1326.37	1470.01
FBgn0026616	41913	protein_coding	3R	alpha-Man-IIb	0.339095	0.0586873	5.77799	7.55972e-09	1.415e-07	10933.8	8631.43	10425.2	11202.3	11173.8	8700.34	8132.61	9061.33
FBgn0027865	43127	protein_coding	3R	Tsp96F	-0.50758	0.0879174	-5.77337	7.76998e-09	1.45211e-07	2776.46	3964.15	2645.86	2868.58	2814.95	3829.09	3918.07	4145.28
FBgn0030574	32397	protein_coding	X	sbm	-2.26019	0.391627	-5.77128	7.867e-09	1.46798e-07	10.3524	348.258	21.5447	2.34457	7.16794	270.744	596.818	177.213
FBgn0259994	8674066	protein_coding	X	OtopLa	-2.20391	0.381898	-5.77095	7.8826e-09	1.46863e-07	53.4174	682.071	88.6649	31.6517	39.9357	503.885	1082.22	460.113
FBgn0263974	42236	protein_coding	3R	qin	0.750303	0.130071	5.76839	8.00331e-09	1.48884e-07	2583.36	1512.66	2524.88	2693.91	2531.31	1734.05	1168.45	1635.48
FBgn0259110	32561	protein_coding	X	mmd	-2.25726	0.391532	-5.7652	8.15595e-09	1.51259e-07	25.0143	656.067	52.2046	10.5506	12.2879	445.868	1142.29	380.047
FBti0063767			2R	diver2{}5706	-1.71644	0.297717	-5.76536	8.14814e-09	1.51259e-07	17.2197	75.2496	14.9156	15.2397	21.5038	79.5042	62.9759	83.2686
FBgn0037578	40994	protein_coding	3R	PNKP	0.570079	0.0989202	5.76301	8.26247e-09	1.52937e-07	1653.66	1106.38	1595.14	1691.61	1674.23	1091.57	1093.84	1133.73
FBgn0263746		pseudogene	2L	CR43671	2.19329	0.380593	5.76283	8.27165e-09	1.52937e-07	43.5143	4.18061	47.2327	43.3745	39.9357	4.29752	2.90658	5.33773
FBgn0038115	41610	protein_coding	3R	CG7966	0.899358	0.156089	5.76181	8.32149e-09	1.53487e-07	808.015	421.503	816.214	778.396	829.433	415.786	502.838	345.885
FBgn0266129	38007	protein_coding	2R	lov	-1.73621	0.301336	-5.76171	8.32667e-09	1.53487e-07	95.5793	425.231	154.128	44.5468	88.0633	357.769	557.095	360.831
FBgn0083991	4379867	protein_coding	3R	CG34155	-2.19699	0.381452	-5.75954	8.43422e-09	1.55233e-07	3.39769	52.1656	5.80051	2.34457	2.04798	32.2314	90.104	34.1615
FBgn0031774	33855	protein_coding	2L	CG9147	0.795588	0.138155	5.75866	8.47831e-09	1.55808e-07	656.853	371.33	583.365	669.374	717.818	377.108	353.634	383.249
FBgn0001977	49424	protein_coding	2L	CIAPIN1	0.551744	0.0958176	5.75827	8.49782e-09	1.5593e-07	2007.43	1361.27	1948.14	2037.43	2036.72	1416.03	1331.21	1336.57
FBgn0032075	34212	protein_coding	2L	Tsp29Fb	-2.25153	0.391193	-5.75555	8.63598e-09	1.58226e-07	9.89885	259.334	19.8875	4.68913	5.11996	172.975	505.745	99.2818
FBgn0031309	33294	protein_coding	2L	Tfb4	0.700807	0.121873	5.7503	8.90859e-09	1.62975e-07	784.769	476.266	730.864	756.123	867.321	468.43	538.686	421.681
FBgn0041100	40336	protein_coding	3L	park	0.783339	0.136248	5.74935	8.95878e-09	1.63646e-07	370.312	211.28	370.404	365.752	374.781	213.802	225.744	194.293
FBgn0030530	32351	protein_coding	X	jub	0.586066	0.102007	5.74537	9.17224e-09	1.67293e-07	4305.18	2847.76	4231.88	4219.05	4464.6	3009.34	2664.37	2869.56
FBgn0030196	31967	protein_coding	X	Psf3	0.507362	0.0883428	5.7431	9.2957e-09	1.69291e-07	1265.16	886.445	1284.4	1256.69	1254.39	906.778	841.94	910.617
FBgn0004910	47878	protein_coding	3L	Eip63F-1	-2.2413	0.390321	-5.74219	9.34613e-09	1.69954e-07	15.4927	305.346	20.7161	9.37827	16.3839	200.909	535.78	179.348
FBgn0085413	5740362	protein_coding	3R	CG34384	-2.18368	0.380455	-5.73966	9.48669e-09	1.72252e-07	21.7357	268.641	30.6598	14.0674	20.4798	194.463	432.112	179.348
FBgn0037702	261329	protein_coding	3R	CG8176	0.406245	0.070795	5.73833	9.56148e-09	1.7335e-07	8458.98	6368.26	8241.69	8756.96	8378.3	6651.49	5771.5	6681.77
FBgn0030800	32677	protein_coding	X	Nprl2	0.516967	0.0901349	5.73549	9.72322e-09	1.76019e-07	1587.72	1103.73	1523.05	1563.83	1676.27	1182.89	1146.16	982.143
FBgn0037107	40401	protein_coding	3L	CG7166	-2.22386	0.387776	-5.7349	9.75683e-09	1.76364e-07	12.5039	196.506	16.5729	11.7228	9.21593	117.108	361.385	111.025
FBgn0030040	31779	protein_coding	X	CG15347	-2.22466	0.387963	-5.73421	9.79702e-09	1.76827e-07	31.7311	507.773	53.0332	17.5843	24.5758	330.909	943.67	248.738
FBgn0015399	34688	protein_coding	2L	kek1	-2.12893	0.371376	-5.73254	9.89381e-09	1.78309e-07	21.9109	262.522	43.9181	10.5506	11.2639	190.165	423.392	174.01
FBgn0030151	31914	protein_coding	X	CG1354	0.325016	0.0567	5.73221	9.91315e-09	1.78393e-07	5911.3	4713.1	5875.09	6038.43	5820.37	4956.12	4620.49	4562.69
FBgn0000535	32428	protein_coding	X	eag	-2.23005	0.389282	-5.72863	1.01248e-08	1.81931e-07	4.89331	104.83	9.11508	3.51685	2.04798	69.8348	176.333	68.323
FBgn0030990	32902	protein_coding	X	CG7556	0.686899	0.119917	5.72814	1.01539e-08	1.82185e-07	3236.88	1987.66	3414.01	3044.42	3252.2	2083.23	1957.1	1922.65
FBgn0033132	35620	protein_coding	2R	Tsp42Ej	-2.23251	0.389792	-5.72744	1.01957e-08	1.82665e-07	5.52885	99.5544	6.62915	5.86142	4.09597	70.9092	185.052	42.7019
FBgn0266441	19834908	protein_coding	3L	CG45071	0.776951	0.135756	5.72316	1.04564e-08	1.87058e-07	2511.67	1440.4	2486.76	2549.72	2498.54	1565.37	1598.62	1157.22
FBgn0010225	46008	protein_coding	3R	Gel	-1.70166	0.29774	-5.71524	1.09547e-08	1.95684e-07	342.259	1423.62	367.089	309.483	350.205	1102.32	2200.28	968.265
FBgn0260856	38614	protein_coding	3L	Membrin	0.780738	0.136644	5.71366	1.10573e-08	1.97226e-07	487.182	278.338	481.442	511.116	468.988	290.083	288.72	256.211
FBgn0032665	35082	protein_coding	2L	CG15152	-2.22791	0.38995	-5.71331	1.10798e-08	1.97338e-07	2.29283	52.6936	2.48593	2.34457	2.04798	38.6777	95.9172	23.486
FBgn0039450					0.434424	0.076061	5.71152	1.1197e-08	1.99133e-07	2220.14	1637.38	2140.39	2219.13	2300.91	1625.54	1711.98	1574.63
FBgn0039827	43689	protein_coding	3R	CG1544	-2.10725	0.368968	-5.7112	1.12182e-08	1.99218e-07	28.1716	238.305	35.6317	14.0674	34.8157	179.422	360.416	175.078
FBgn0005642	43398	protein_coding	3R	wdn	0.395298	0.0692375	5.7093	1.13441e-08	2.01158e-07	8233.56	6247.61	8214.35	8152.06	8334.27	6521.49	5648.46	6572.88
FBgn0032746	35174	protein_coding	2L	CG10470	0.56531	0.0990411	5.70783	1.14428e-08	2.02317e-07	1854.5	1244.21	1776.61	1984.68	1802.23	1215.13	1349.62	1167.9
FBgn0263456	39052	protein_coding	3L	nwk	-2.20874	0.386963	-5.70789	1.14385e-08	2.02317e-07	35.4364	557.595	62.9769	18.7565	24.5758	407.19	937.857	327.737
FBgn0041588	64874	protein_coding	3R	eIF2D	0.613396	0.107475	5.70732	1.14771e-08	2.02629e-07	1342.72	870.644	1344.06	1329.37	1354.74	901.406	845.815	864.713
FBgn0032815	35260	protein_coding	2L	CG10462	-0.513997	0.0900695	-5.70667	1.15207e-08	2.03102e-07	1704.73	2446.28	1679.66	1749.05	1685.49	2538.76	2176.06	2624.03
FBgn0043470	36214	protein_coding	2R	lambdaTry	-2.22126	0.389412	-5.70413	1.16941e-08	2.0586e-07	3.31682	74.9491	2.48593	2.34457	5.11996	63.3885	133.703	27.7562
FBgn0004880	38469	protein_coding	3L	scrt	-1.96402	0.344427	-5.70227	1.18223e-08	2.07662e-07	157.168	997.843	218.762	63.3033	189.439	716.612	1416.47	860.442
FBgn0028381	42008	protein_coding	3R	Decay	-2.23075	0.391218	-5.70208	1.18355e-08	2.07662e-07	4.42168	110.328	5.80051	2.34457	5.11996	76.2811	203.461	51.2422
FBgn0029878	31593	protein_coding	X	Pat1	0.887981	0.155734	5.7019	1.18478e-08	2.07662e-07	1590.75	836.86	1539.62	1464.18	1768.43	756.364	1066.72	687.5
FBti0019022			2R	roo{}816	-2.21325	0.388262	-5.70041	1.19517e-08	2.0918e-07	2.0323	36.0678	0.828644	1.17228	4.09597	24.7108	39.7233	43.7694
FBgn0033427	35985	protein_coding	2R	Smyd4-1	0.509811	0.0894424	5.69989	1.19888e-08	2.0941e-07	924.799	646.081	917.309	943.688	913.401	615.62	671.42	651.203
FBgn0039068	42751	protein_coding	3R	Pex11c	-0.794835	0.139451	-5.69974	1.19993e-08	2.0941e-07	229.619	405.79	238.649	223.906	226.302	409.339	462.146	345.885
FBgn0032298	34488	protein_coding	2L	CG6724	-1.0491	0.184159	-5.6967	1.2215e-08	2.12867e-07	81.6503	176.671	80.3785	86.749	77.8234	184.794	163.737	181.483
FBgn0001229	39071	protein_coding	3L	Hsp67Bc	-2.18344	0.383418	-5.69467	1.23608e-08	2.15099e-07	18.7916	240.133	31.4885	10.5506	14.3359	151.488	399.17	169.74
FBgn0038462	42046	protein_coding	3R	EMC2A	0.781242	0.137202	5.69412	1.24012e-08	2.15492e-07	917.992	524.542	880.848	997.613	875.513	503.885	481.524	588.218
FBgn0031081	33005	protein_coding	X	Nep3	-2.19336	0.385319	-5.69232	1.25323e-08	2.17459e-07	24.4507	337.957	36.4603	16.412	20.4798	252.48	553.219	208.172
FBti0019126			2L	roo{}311	-2.16739	0.380817	-5.69144	1.25971e-08	2.18272e-07	5.07066	64.4193	9.94373	1.17228	4.09597	55.8678	76.54	60.8501
FBgn0035488	38477	protein_coding	3L	CG11593	0.395687	0.0695288	5.69098	1.26315e-08	2.18555e-07	3307.71	2508.63	3261.54	3387.9	3273.7	2592.48	2428.93	2504.46
FBgn0086909	35118	protein_coding	2L	CG31751	-1.12584	0.197848	-5.69046	1.267e-08	2.1891e-07	116.182	268.339	122.639	110.195	115.711	235.289	317.786	251.941
FBgn0063499	37105	protein_coding	2R	GstE10	2.07297	0.364364	5.68929	1.2757e-08	2.20098e-07	104.246	10.3962	131.754	103.161	77.8234	10.7438	19.3772	1.06755
FBgn0037356	40692	protein_coding	3R	CG12170	0.581019	0.102194	5.68547	1.30454e-08	2.24552e-07	756.792	502.558	784.726	759.64	726.01	515.703	500.901	491.071
FBgn0086347	34445	protein_coding	2L	Myo31DF	-0.563786	0.0991641	-5.68538	1.30521e-08	2.24552e-07	2036.96	3030.93	2159.45	2046.81	1904.63	3072.73	3226.3	2793.77
FBgn0013342	38196	protein_coding	3L	nSyb	-2.22363	0.391192	-5.68424	1.31393e-08	2.25619e-07	19.0475	430.529	38.1176	4.68913	14.3359	286.86	763.462	241.265
FBgn0031530	33556	protein_coding	2L	Pgant2	-2.17934	0.38341	-5.68409	1.31514e-08	2.25619e-07	45.1217	599.388	73.7493	17.5843	44.0317	460.91	915.573	421.681
FBgn0024887	40242	protein_coding	3L	kin17	0.839473	0.147706	5.68341	1.32037e-08	2.26197e-07	451.37	247	495.529	448.985	409.597	249.256	234.464	257.279
FBgn0026143	31052	protein_coding	X	Cdc45	0.609406	0.10726	5.68158	1.33456e-08	2.27794e-07	5274.13	3429.22	5318.24	5067.78	5436.37	3709.84	3116.82	3460.99
FBgn0035529	38530	protein_coding	3L	Fdx2	-0.52005	0.0915301	-5.68174	1.3333e-08	2.27794e-07	1332.03	1918.92	1320.86	1348.13	1327.09	1912.4	2115.99	1728.36
FBgn0262647	34549	protein_coding	2L	Nup160	-0.637716	0.112245	-5.68148	1.33532e-08	2.27794e-07	2628.31	4128.85	2575.43	2461.8	2847.72	4139.59	3761.12	4485.83
FBgn0035611	38623	protein_coding	3L	CG13285	-2.22364	0.391613	-5.67814	1.36168e-08	2.31964e-07	9.75287	221.848	17.4015	4.68913	7.16794	157.934	435.018	72.5932
FBgn0029006	36999	protein_coding	2R	Smurf	0.347934	0.0612989	5.67603	1.3786e-08	2.34516e-07	10052.2	7886.45	9831.86	10358.3	9966.51	8130.92	7232.54	8295.9
FBgn0002901	40003	protein_coding	3L	mus304	0.443742	0.0781996	5.67448	1.39113e-08	2.35986e-07	1898.81	1391.73	1860.31	1936.61	1899.51	1433.22	1305.05	1436.92
FBgn0031908	34017	protein_coding	2L	CG5177	-2.21101	0.38964	-5.6745	1.39096e-08	2.35986e-07	34.0913	1339.17	52.2046	23.4457	26.6238	946.53	2445.4	625.582
FBgn0086778	32928	protein_coding	X	nAChRalpha7	-2.22008	0.391298	-5.67361	1.39816e-08	2.36848e-07	3.86925	98.3536	4.14322	2.34457	5.11996	64.4629	167.613	62.9852
FBgn0085384	42820	protein_coding	3R	CG34355	-2.21751	0.39105	-5.67067	1.42243e-08	2.40622e-07	17.1344	346.149	31.4885	11.7228	8.19194	258.926	563.877	215.644
FBgn0038318	41857	protein_coding	3R	CG6236	0.486256	0.0857594	5.67	1.42794e-08	2.41218e-07	3157.08	2244.24	2963.23	3128.82	3379.17	2217.52	2143.12	2372.09
FBgn0085387	33062	protein_coding	X	shakB	-2.21069	0.389928	-5.6695	1.43218e-08	2.41598e-07	42.38	779.194	64.6342	24.618	37.8877	521.075	1304.09	512.422
FBgn0041150	249663	protein_coding	2L	hoe1	0.435591	0.0768478	5.66823	1.44278e-08	2.42712e-07	7881.31	5809.73	7411.39	8072.34	8160.19	6334.55	5506.03	5588.61
FBgn0264000	44484	protein_coding	3L	GluRIB	-2.21666	0.391066	-5.66825	1.4426e-08	2.42712e-07	5.57828	158.746	6.62915	7.0337	3.07198	119.256	268.374	88.6064
FBgn0037617	41038	protein_coding	3R	nom	-0.940137	0.165986	-5.66395	1.47925e-08	2.48501e-07	348.395	690.904	332.286	373.958	338.941	773.554	545.468	753.688
FBgn0010435	37999	protein_coding	2R	emp	-2.20449	0.389565	-5.65885	1.52394e-08	2.55654e-07	19.2161	341.029	27.3452	12.8951	17.4079	246.033	588.098	188.956
FBgn0032167	34322	protein_coding	2L	CG5853	-2.04213	0.361415	-5.65038	1.60097e-08	2.68206e-07	53.6485	415.497	59.6624	31.6517	69.6315	258.926	753.773	233.793
FBgn0032021	34143	protein_coding	2L	CG7781	-2.20935	0.391058	-5.64968	1.60751e-08	2.68931e-07	9.03877	197.675	14.0869	5.86142	7.16794	121.405	369.136	102.484
FBgn0033473	36042	protein_coding	2R	CG12128	0.462548	0.0819567	5.64381	1.66329e-08	2.77497e-07	2192.83	1585.85	2174.36	2193.34	2210.8	1671.74	1534.67	1551.14
FBgn0039928	43824	protein_coding	4	Cals	-1.23078	0.218072	-5.6439	1.66239e-08	2.77497e-07	1872.99	4758.32	2098.96	1526.31	1993.71	3665.79	6446.8	4162.36
FBgn0023169	43904	protein_coding	X	AMPKalpha	0.322523	0.0571819	5.64031	1.69748e-08	2.82813e-07	4851.9	3875.46	4778.79	4863.8	4913.11	4027.86	3723.33	3875.19
FBgn0032499	34735	protein_coding	2L	Uvrag	0.581248	0.10308	5.6388	1.71237e-08	2.84122e-07	1883.52	1249.92	1842.08	1936.61	1871.86	1255.95	1142.29	1351.51
FBgn0039686	43498	protein_coding	3R	CG15506	-2.20164	0.390434	-5.63895	1.71091e-08	2.84122e-07	6.51916	203.528	10.7724	4.68913	4.09597	111.736	395.295	103.552
FBgn0085414	50320	protein_coding	2R	dpr12	-2.20398	0.390836	-5.63916	1.70886e-08	2.84122e-07	8.42122	198.526	13.2583	5.86142	6.14395	140.744	366.229	88.6064
FBgn0261673	36395	protein_coding	2R	nemy	-2.06539	0.366332	-5.63802	1.72016e-08	2.85025e-07	83.3608	686.135	123.468	45.7191	80.8954	467.356	1138.41	452.64
FBgn0052702	326235	protein_coding	X	Cubn	-1.93573	0.343503	-5.63527	1.74782e-08	2.89212e-07	91.1736	563.446	116.01	63.3033	94.2073	435.124	819.656	435.559
FBgn0041180	35248	protein_coding	2L	Tep4	-1.55292	0.275648	-5.63369	1.76393e-08	2.91276e-07	416.055	1460.64	504.644	316.517	427.005	1146.36	2066.58	1168.96
FBti0019285			3R	roo{}1189	-2.04156	0.362391	-5.63358	1.76509e-08	2.91276e-07	9.60682	75.7301	9.94373	3.51685	15.3599	53.7191	89.1351	84.3362
FBgn0263659	14462595		2R	lncRNA:CR43650	-2.05078	0.364071	-5.6329	1.77208e-08	2.92031e-07	112.072	912.036	169.043	66.8202	100.351	647.852	1528.86	559.394
FBgn0025185	35682	protein_coding	2R	az2	0.655508	0.116444	5.62939	1.80851e-08	2.97431e-07	1784.29	1120.55	1713.64	1780.7	1858.55	1124.88	1160.69	1076.09
FBgn0035779	38828	protein_coding	3L	CG8562	-2.20434	0.391586	-5.62927	1.80975e-08	2.97431e-07	4.17921	167.691	5.80051	4.68913	2.04798	103.141	349.759	50.1747
FBgn0002069	36420	protein_coding	2R	AspRS	0.430596	0.076515	5.62759	1.8274e-08	2.99926e-07	3460.25	2560.28	3482.79	3370.32	3527.65	2699.92	2559.73	2421.2
FBgn0039054	42733	protein_coding	3R	Cow	-2.20233	0.39161	-5.62378	1.86825e-08	3.06216e-07	19.9279	501.894	38.1176	9.37827	12.2879	384.628	900.071	220.982
FBgn0030997	32909	protein_coding	X	CG7990	-2.12564	0.37801	-5.62323	1.87415e-08	3.06768e-07	26.9546	285.178	40.6036	18.7565	21.5038	197.686	490.243	167.605
FBgn0285944	32619	protein_coding	X	para	-2.20032	0.391427	-5.62127	1.8956e-08	3.09862e-07	20.806	543.655	40.6036	10.5506	11.2639	405.042	981.455	244.468
FBgn0036369	39517	protein_coding	3L	CG10089	1.46288	0.260361	5.61866	1.92447e-08	3.14158e-07	697.452	221.203	659.601	624.827	807.93	170.827	192.803	299.981
FBti0020063			3L	roo{}952	-2.18029	0.388282	-5.61524	1.96293e-08	3.20006e-07	1.62585	30.4944	1.65729	1.17228	2.04798	19.3389	35.8478	36.2966
FBgn0286784	36040	protein_coding	2R	TER94	0.346096	0.0616466	5.61419	1.97485e-08	3.21516e-07	25780	20251.5	25583.6	25602.7	26153.8	21513.4	19176.7	20064.5
FBgn0037880	41349	protein_coding	3R	CG17726	0.515431	0.0918816	5.60973	2.0264e-08	3.29466e-07	855.691	595.237	804.613	867.49	894.969	628.513	587.129	570.07
FBgn0004620	33788	protein_coding	2L	GluRIIA	-2.19408	0.39138	-5.606	2.07052e-08	3.36189e-07	8.07989	173.024	13.2583	5.86142	5.11996	120.331	309.066	89.6739
FBgn0033484	36056	protein_coding	2R	CG2269	-2.18857	0.390537	-5.604	2.09458e-08	3.39642e-07	8.37179	174.11	13.2583	4.68913	7.16794	119.256	329.412	73.6607
FBgn0034051	36750	protein_coding	2R	Mlf	0.450888	0.080485	5.60213	2.11731e-08	3.42411e-07	6726.7	4904.1	6479.17	6952.81	6748.11	5111.91	4853.02	4747.38
FBgn0051719	34438	protein_coding	2L	RluA-1	-2.16072	0.385693	-5.60217	2.11689e-08	3.42411e-07	41.6346	558.566	67.9488	29.3071	27.6478	421.157	931.075	323.467
FBgn0032666	35083	protein_coding	2L	CG5758	-2.10713	0.376305	-5.59951	2.14958e-08	3.47166e-07	7.62402	84.3465	14.0869	4.68913	4.09597	69.8348	129.827	53.3773
FBgn0283451	44505	protein_coding	X	br	-2.09938	0.374954	-5.59903	2.1555e-08	3.4766e-07	65.8135	643.941	88.6649	50.4082	58.3675	482.397	925.262	524.165
FBgn0283427	33524	protein_coding	2L	FASN1	1.20705	0.215606	5.5984	2.16345e-08	3.4848e-07	1676.74	673.893	1681.32	1541.55	1807.35	581.24	961.109	479.328
FBgn0035043	37943	protein_coding	2R	CG4781	-2.18663	0.390722	-5.59638	2.1887e-08	3.52078e-07	10.6804	209.671	19.8875	7.0337	5.11996	140.744	394.326	93.9441
FBgn0035505	38502	protein_coding	3L	Teh2	-2.17994	0.389606	-5.59526	2.20294e-08	3.539e-07	2.97549	55.3139	2.48593	2.34457	4.09597	37.6033	92.0417	36.2966
FBgn0083228	32799	protein_coding	X	Frq2	-2.18921	0.391344	-5.59408	2.21793e-08	3.55836e-07	2.50393	85.7707	4.14322	2.34457	1.02399	73.0579	140.485	43.7694
FBgn0262593	38352	protein_coding	3L	Shab	-2.1877	0.391374	-5.5898	2.27325e-08	3.64231e-07	10.4198	273.396	18.2302	5.86142	7.16794	180.496	437.925	201.766
FBgn0011259	34192	protein_coding	2L	Sema1a	-1.00459	0.179743	-5.589	2.28385e-08	3.65446e-07	1635.91	3421.29	1902.57	1398.53	1606.64	2890.09	3823.12	3550.66
FBgn0035107	38028	protein_coding	3L	mri	0.443333	0.0793515	5.58696	2.31079e-08	3.69269e-07	2787.83	2043.42	2718.78	2917.81	2726.89	2117.61	1930.94	2081.72
FBgn0015040	37941	protein_coding	2R	Cyp9c1	-2.1822	0.390868	-5.58297	2.36446e-08	3.77349e-07	5.13578	134.896	9.11508	1.17228	5.11996	94.5455	246.091	64.0528
FBgn0004228	39677	protein_coding	3L	mex1	-2.16282	0.38742	-5.58261	2.36939e-08	3.77638e-07	15.3288	230.834	26.5166	8.20598	11.2639	154.711	379.793	157.997
FBgn0038037	41520	protein_coding	3R	Cyp9f2	-1.81773	0.325667	-5.58156	2.38374e-08	3.79428e-07	42.9729	213.824	49.7186	35.1685	44.0317	174.05	326.506	140.916
FBgn0040600	50073	protein_coding	3R	CG13631	-1.9174	0.343543	-5.58124	2.38815e-08	3.79631e-07	137.59	823.964	169.872	123.09	119.807	559.753	1339.93	572.205
FBgn0004635	38168	protein_coding	3L	rho	-1.47704	0.264958	-5.57462	2.48066e-08	3.93321e-07	122.496	400.111	152.47	72.6816	142.335	314.794	539.655	345.885
FBgn0031696	33758	protein_coding	2L	Bub1	0.395276	0.0709063	5.57462	2.48075e-08	3.93321e-07	4365.01	3311.59	4313.09	4372.62	4409.31	3412.23	3156.55	3365.97
FBgn0026479	33445	protein_coding	2L	Drp1	0.530755	0.0952363	5.57303	2.5034e-08	3.95877e-07	4867.46	3349.89	4783.76	4780.57	5038.04	3447.69	3634.19	2967.78
FBgn0040297	35376	protein_coding	2L	Nhe2	-1.35569	0.243254	-5.57317	2.50149e-08	3.95877e-07	108.133	311.843	129.268	77.3707	117.759	238.513	399.17	297.845
FBgn0027558	35627	protein_coding	2R	Pgant3	0.381911	0.0685524	5.57108	2.53158e-08	3.99812e-07	2283.24	1746.68	2170.22	2403.18	2276.33	1657.77	1848.59	1733.7
FBgn0051612	35427	protein_coding	2L	CG31612	0.73462	0.131948	5.56748	2.5845e-08	4.07639e-07	316.19	187.037	304.941	328.239	315.39	209.504	174.395	177.213
FBgn0031865	33961	protein_coding	2L	Nha1	-2.17588	0.391064	-5.56399	2.63672e-08	4.15335e-07	3.54591	90.2591	0.828644	4.68913	5.11996	73.0579	155.018	42.7019
FBgn0033446	36009	protein_coding	2R	CG1648	-2.14947	0.386413	-5.56264	2.65728e-08	4.18031e-07	36.1191	494.841	62.9769	18.7565	26.6238	396.447	773.15	314.926
FBgn0038087	41578	protein_coding	3R	beat-Va	-2.17346	0.390821	-5.56127	2.67824e-08	4.20781e-07	2.33995	86.9899	4.97186	0	2.04798	69.8348	146.298	44.837
FBgn0038366	41914	protein_coding	3R	CG4576	-2.17261	0.390692	-5.56092	2.68363e-08	4.21084e-07	17.314	330.643	24.8593	11.7228	15.3599	256.777	517.371	217.779
FBgn0041181	34045	protein_coding	2L	Tep3	-2.17733	0.391633	-5.55962	2.70366e-08	4.23678e-07	12.3062	309.214	21.5447	8.20598	7.16794	206.281	579.378	141.984
FBgn0035824	38880	protein_coding	3L	CG8281	0.871754	0.156825	5.55875	2.71709e-08	4.25234e-07	614.086	326.881	621.483	616.621	604.155	373.885	342.008	264.752
FBgn0005659	43334	protein_coding	3R	Ets98B	-2.17397	0.391436	-5.55383	2.7948e-08	4.36831e-07	5.80506	136.809	7.4578	5.86142	4.09597	95.6199	242.215	72.5932
FBgn0036381	39530	protein_coding	3L	CG8745	-2.08517	0.375564	-5.5521	2.82266e-08	4.40618e-07	53.918	533.734	82.8644	24.618	54.2716	327.686	902.009	371.506
FBgn0031064	32986	protein_coding	X	CG12531	-2.16182	0.389569	-5.54925	2.86892e-08	4.47264e-07	13.1191	214.193	19.8875	8.20598	11.2639	154.711	345.883	141.984
FBgn0033315	35848	protein_coding	2R	beta3GalTII	0.658321	0.118652	5.54836	2.88364e-08	4.48543e-07	627.722	393.265	588.337	635.378	659.451	384.628	378.824	416.343
FBgn0259239	40335	protein_coding	3L	CG42337	-2.16799	0.390748	-5.54831	2.88452e-08	4.48543e-07	3.00692	104.679	5.80051	1.17228	2.04798	76.2811	181.177	56.58
FBgn0038420	41984	protein_coding	3R	CG10311	-2.17197	0.391534	-5.54734	2.90044e-08	4.50441e-07	6.11265	147.429	6.62915	3.51685	8.19194	98.8431	296.471	46.972
FBgn0033541	36124	protein_coding	2R	CG12934	-2.16855	0.391033	-5.54571	2.92764e-08	4.54083e-07	2.2434	121.344	2.48593	1.17228	3.07198	108.512	237.371	18.1483
FBgn0031678	326172	protein_coding	2L	Nepl3	0.865977	0.15628	5.5412	3.00405e-08	4.6534e-07	957.369	511.06	836.93	1064.43	970.744	470.579	572.596	490.004
FBgn0016698	33555	protein_coding	2L	Ptpa	0.57816	0.104355	5.5403	3.01953e-08	4.67141e-07	1420.41	944.434	1334.95	1463.01	1463.28	1018.51	828.376	986.413
FBgn0033739	36362	protein_coding	2R	Dyb	-0.511434	0.092324	-5.53956	3.03233e-08	4.68104e-07	1390.82	1992.43	1373.89	1368.05	1430.52	1849.01	2074.33	2053.96
FBgn0034756	37594	protein_coding	2R	Cyp6d2	-2.16662	0.391122	-5.53949	3.03347e-08	4.68104e-07	12.9103	160.514	15.7442	11.7228	11.2639	185.868	136.609	159.064
FBgn0052485	38363	protein_coding	3L	CG32485	-0.851696	0.153855	-5.5357	3.09993e-08	4.77751e-07	235.629	435.509	228.706	242.663	235.518	449.091	459.24	398.195
FBgn0029761	31456	protein_coding	X	SK	-2.12663	0.384213	-5.53504	3.11149e-08	4.78925e-07	33.7657	416.154	51.3759	22.2734	27.6478	300.827	663.669	283.967
FBgn0015376	44637	protein_coding	2L	cutlet	0.69507	0.125627	5.53279	3.15184e-08	4.8452e-07	2647.19	1614.07	2671.55	2627.09	2642.92	1702.89	1575.37	1563.96
FBgn0259209	37853	protein_coding	2R	Mlp60A	-2.16582	0.391578	-5.53101	3.18394e-08	4.88835e-07	117.643	2798.13	171.529	90.2658	91.1353	1907.03	5304.51	1182.84
FBgn0010482	46017	protein_coding	2R	hlk	-2.16463	0.391647	-5.527	3.25745e-08	4.9949e-07	67.9402	1738.47	99.4373	48.0636	56.3196	1239.84	3196.27	779.309
FBgn0037265	40582	protein_coding	3R	spartin	0.910514	0.164871	5.52258	3.34061e-08	5.11595e-07	553.97	285.742	586.68	534.561	540.668	285.785	280.001	291.44
FBgn0029990	31721	protein_coding	X	CG2233	-2.11814	0.383576	-5.5221	3.34973e-08	5.12343e-07	16.5841	220.918	12.4297	11.7228	25.5998	171.901	358.478	132.376
FBgn0261553	39268	protein_coding	3L	CG42671	0.677685	0.122752	5.52075	3.37549e-08	5.15634e-07	4553.41	2812.6	4667.75	4580.11	4412.38	2829.92	2661.46	2946.43
FBgn0016926	33288	protein_coding	2L	Pino	0.71354	0.129257	5.52033	3.38359e-08	5.15767e-07	8846.42	5318.49	8680.05	9007.83	8851.39	5314.96	5478.9	5161.59
RR48370_transposable_element			2L	roo{}RR48370	-1.98435	0.359467	-5.52027	3.38487e-08	5.15767e-07	20.1546	151.366	29.0025	5.86142	25.5998	74.1323	220.9	159.064
FBgn0031195	33141	protein_coding	X	CG17600	-0.70916	0.128602	-5.51439	3.49999e-08	5.3264e-07	495.155	820.323	507.959	531.044	446.46	757.439	966.923	736.607
FBgn0000575	38091	protein_coding	3L	emc	-0.735053	0.133333	-5.51291	3.52947e-08	5.35782e-07	1216.42	2057.73	1296	1021.06	1332.21	1860.83	2269.07	2043.28
FBgn0031762	33840	protein_coding	2L	CG9098	-1.91591	0.347518	-5.51312	3.5253e-08	5.35782e-07	47.0556	284.485	53.0332	41.0299	47.1036	227.769	397.233	228.455
FBgn0034389	37165	protein_coding	2R	Mctp	0.408414	0.0740969	5.51189	3.54999e-08	5.38223e-07	1648.34	1238.08	1634.91	1688.09	1622	1250.58	1291.49	1172.17
FBgn0283471	32794	protein_coding	X	wupA	-2.15803	0.39155	-5.51149	3.55805e-08	5.38771e-07	113.599	2444.71	195.56	71.5093	73.7274	1926.37	4039.18	1368.59
FBgn0261046	42103	protein_coding	3R	Dscam3	-2.15731	0.391529	-5.50998	3.58882e-08	5.42753e-07	3.33257	123.27	6.62915	2.34457	1.02399	81.653	220.9	67.2554
FBgn0035756	38801	protein_coding	3L	unc-13-4A	-2.15674	0.391557	-5.50811	3.62708e-08	5.47856e-07	4.81244	128.429	5.80051	3.51685	5.11996	103.141	217.025	65.1203
FBgn0003964	31165	protein_coding	X	usp	0.506923	0.092044	5.50739	3.64185e-08	5.49403e-07	5600.16	3921.95	5643.89	5587.1	5569.49	4057.94	3477.24	4230.69
FBgn0025391	31129	protein_coding	X	Scgdelta	-2.15367	0.391247	-5.50461	3.6998e-08	5.57451e-07	6.97273	234.914	12.4297	2.34457	6.14395	166.529	417.579	120.633
FBgn0051522	40567	protein_coding	3R	CG31522	-1.86338	0.338633	-5.50266	3.74098e-08	5.62957e-07	314.019	1721.23	387.805	245.007	309.246	1309.67	2597.51	1256.5
FBgn0266579	326116	protein_coding	3R	tau	-2.15463	0.391624	-5.50179	3.75961e-08	5.6506e-07	14.4328	336.671	27.3452	4.68913	11.2639	248.182	580.347	181.483
FBgn0053127	318893	protein_coding	2L	CG33127	-2.15307	0.391437	-5.50041	3.78901e-08	5.68774e-07	2.1626	82.7069	4.14322	2.34457	0	66.6116	156.955	24.5536
FBgn0285913	41738	protein_coding	3R	red	0.323127	0.0587704	5.49812	3.83862e-08	5.75508e-07	3786.96	3022.88	3823.36	3884.95	3652.58	3136.12	3058.69	2873.83
FBgn0026438	33247	protein_coding	2L	Eaat2	-2.14595	0.390345	-5.49758	3.85044e-08	5.76568e-07	2.94181	93.4864	6.62915	1.17228	1.02399	71.9835	164.706	43.7694
FBgn0259111	34005	protein_coding	2L	Ndae1	-1.87462	0.341045	-5.4967	3.86961e-08	5.78724e-07	76.7538	456.581	111.867	29.3071	89.0873	367.438	703.393	298.913
FBgn0024833	41150	protein_coding	3R	AP-1mu	0.361396	0.0657806	5.49396	3.9301e-08	5.86324e-07	3905.97	3033.85	3658.46	4036.17	4023.26	3157.61	2956.96	2986.99
FBgn0028645	34939	protein_coding	2L	beat-Ib	-2.03845	0.371034	-5.49397	3.93004e-08	5.86324e-07	2.58473	32.3078	2.48593	1.17228	4.09597	35.4546	35.8478	25.6211
FBgn0035665	38683	protein_coding	3L	Jon65Aiii	-2.14995	0.391469	-5.49201	3.97392e-08	5.92134e-07	1.28452	76.0409	1.65729	1.17228	1.02399	49.4215	153.08	25.6211
FBgn0085390	35738	protein_coding	2R	Dgk	-2.12693	0.38733	-5.49127	3.99059e-08	5.93889e-07	15.2818	257.113	29.0025	11.7228	5.11996	190.165	435.987	145.186
FBgn0034067	36768	protein_coding	2R	CG8399	0.80112	0.145968	5.48832	4.05783e-08	6.03155e-07	1476.61	829.545	1490.73	1337.58	1601.52	788.596	1022.15	677.892
FBgn0267579	26067247		2L	lncRNA:CR45919	-1.93153	0.351992	-5.48743	4.07824e-08	6.05446e-07	50.8191	329.028	69.6061	31.6517	51.1996	220.248	489.274	277.562
FBgn0030309	32098	protein_coding	X	CG1572	-2.14579	0.391397	-5.4824	4.19602e-08	6.22171e-07	6.9233	211.906	12.4297	1.17228	7.16794	134.298	422.423	78.9984
FBgn0002773	43587	protein_coding	3R	Mlc2	-2.14576	0.391564	-5.47997	4.25394e-08	6.29989e-07	484.092	12042.5	764.01	341.135	347.133	8562.82	21939.8	5624.9
FBgn0033876	36533	protein_coding	2R	Syngr	-2.1189	0.386795	-5.47811	4.29905e-08	6.35892e-07	13.1011	165.719	18.2302	4.68913	16.3839	119.256	293.565	84.3362
FBgn0020392	38909	protein_coding	3L	Nmt	0.435574	0.0795237	5.47729	4.31897e-08	6.37285e-07	8288.64	6108.83	7761.91	8356.04	8747.96	6618.19	5780.22	5928.09
FBgn0053519	3346201	protein_coding	2R	Unc-89	-2.14407	0.391435	-5.47745	4.31492e-08	6.37285e-07	22.4568	510.923	31.4885	24.618	11.2639	410.414	876.819	245.536
FBgn0260943	39919	protein_coding	3L	Rbp6	-2.08937	0.381555	-5.47593	4.35211e-08	6.41394e-07	63.5545	681.753	87.0076	50.4082	53.2476	506.034	1081.25	457.977
FBgn0032889	35347	protein_coding	2L	CG9331	-1.19887	0.219069	-5.47257	4.43552e-08	6.52894e-07	530.922	1312.25	481.442	512.288	599.035	1279.59	1582.15	1075.02
FBgn0023095	39493	protein_coding	3L	caps	-2.00614	0.366703	-5.47074	4.48165e-08	6.58884e-07	135.705	1064.37	207.161	75.0261	124.927	766.034	1629.62	797.457
FBgn0032156	34310	protein_coding	2L	CG13124	-2.12036	0.387707	-5.46899	4.52613e-08	6.64617e-07	28.1716	387.615	35.6317	14.0674	34.8157	282.562	664.638	215.644
FBgn0036059	39169	protein_coding	3L	nudE	0.46584	0.085185	5.46857	4.53693e-08	6.65398e-07	4755.1	3429.52	4608.09	5002.13	4655.07	3492.81	3073.22	3722.53
FBgn0001258	45880	protein_coding	3L	Ldh	-2.07168	0.378873	-5.46801	4.55113e-08	6.66675e-07	61.706	632.734	96.1227	31.6517	57.3435	413.637	1093.84	390.722
FBgn0000024	41625	protein_coding	3R	Ace	-2.13178	0.38994	-5.46694	4.57876e-08	6.69913e-07	15.4748	261.693	24.0307	7.0337	15.3599	174.05	457.302	153.727
FBgn0023540	31189	protein_coding	X	CG3630	0.581584	0.106406	5.46573	4.61004e-08	6.73677e-07	1850.91	1227.11	1847.05	1885.03	1820.66	1238.76	1257.58	1184.98
FBgn0264308	34738	protein_coding	2L	hbt	-2.13905	0.391417	-5.46488	4.63208e-08	6.76083e-07	2.58473	100.002	2.48593	1.17228	4.09597	67.686	182.146	50.1747
FBgn0004516	38484	protein_coding	3L	Gad1	-2.1396	0.39157	-5.46417	4.65067e-08	6.77981e-07	10.6624	267.844	23.202	4.68913	4.09597	205.207	508.652	89.6739
FBgn0031697	33760	protein_coding	2L	CG14024	-2.13618	0.391088	-5.46216	4.70389e-08	6.84915e-07	1.96718	50.4193	1.65729	1.17228	3.07198	32.2314	89.1351	29.8913
FBgn0004513	38726	protein_coding	3L	Mdr65	-2.13502	0.391007	-5.46032	4.75279e-08	6.91206e-07	5.12009	135.468	9.94373	2.34457	3.07198	80.5786	270.312	55.5124
FBgn0085432	43769	protein_coding	4	pan	-1.34925	0.247146	-5.45931	4.77977e-08	6.94297e-07	535.662	1538.25	657.115	369.269	580.603	1166.78	1961.94	1486.02
FBgn0000038	38545	protein_coding	3L	nAChRbeta1	-2.12084	0.388514	-5.45885	4.79221e-08	6.95272e-07	13.1842	194.342	19.0588	8.20598	12.2879	141.818	332.319	108.89
FBgn0051005	43697	protein_coding	3R	qless	-1.49079	0.273201	-5.45676	4.84896e-08	7.02665e-07	700.327	2326.67	738.322	693.992	668.667	1771.65	3565.41	1642.95
FBgn0039647	43453	protein_coding	3R	jus	-2.13364	0.391349	-5.452	4.9806e-08	7.20879e-07	12.5958	384.063	24.0307	3.51685	10.2399	272.893	674.327	204.969
FBgn0035209	38155	protein_coding	3L	msd1	0.848193	0.155614	5.45063	5.01919e-08	7.25599e-07	1292.2	699.665	1250.42	1413.77	1212.41	764.959	695.642	638.393
FBgn0003162	37415	protein_coding	2R	Pu	-1.58014	0.290051	-5.44779	5.09995e-08	7.36396e-07	55.6094	205.002	62.1483	50.4082	54.2716	189.091	251.904	174.01
FBgn0262508	38981	protein_coding	3L	CG43078	-2.12287	0.389721	-5.44715	5.11831e-08	7.38169e-07	19.6452	363.767	23.202	23.4457	12.2879	314.794	624.915	151.592
FBgn0023213	43839	protein_coding	4	eIF4G1	-0.613037	0.112559	-5.44636	5.14123e-08	7.40594e-07	13617.9	21020.1	13555	13237.4	14061.5	20339.1	19682.4	23038.7
FBgn0003483	41919	protein_coding	3R	spn-E	0.478684	0.0879567	5.44227	5.26064e-08	7.56895e-07	13555.5	9685.9	12459.5	13851.7	14355.3	10309.8	8911.58	9836.37
FBgn0263081	12797873	protein_coding	2L	CG43349	-2.1081	0.387374	-5.44202	5.26786e-08	7.57037e-07	8.42122	115.506	13.2583	5.86142	6.14395	78.4298	208.305	59.7826
FBgn0038063	41549	protein_coding	3R	Octbeta2R	-2.12868	0.39132	-5.43974	5.33571e-08	7.65879e-07	5.05728	145.198	8.28644	5.86142	1.02399	104.215	257.717	73.6607
FBgn0030484	32299	protein_coding	X	GstT4	-2.03275	0.373761	-5.43862	5.36946e-08	7.68904e-07	56.3929	501.278	91.1508	33.9962	44.0317	357.769	801.247	344.817
FBgn0038973	42644	protein_coding	3R	Pebp1	-2.1254	0.390789	-5.43874	5.36576e-08	7.68904e-07	4.58566	163.776	4.97186	4.68913	4.09597	131.075	341.039	19.2158
FBgn0085245	5740103	protein_coding	2R	CG34216	1.15844	0.213025	5.43807	5.38603e-08	7.70367e-07	119.063	48.7818	135.069	120.745	101.375	44.0496	54.2562	48.0396
FBgn0026562	43230	protein_coding	3R	SPARC	-2.1239	0.39068	-5.43643	5.43591e-08	7.76587e-07	45.5959	795.412	89.4935	25.7902	21.5038	550.083	1509.48	326.669
FBgn0266417	39813	protein_coding	3L	ringer	-2.11966	0.390004	-5.43498	5.48031e-08	7.82008e-07	10.6152	167.312	15.7442	5.86142	10.2399	111.736	309.066	81.1335
FBgn0002772	43323	protein_coding	3R	Mlc1	-2.12718	0.391513	-5.43324	5.53394e-08	7.87843e-07	166.572	4051.6	267.652	118.401	113.663	2951.33	7429.22	1774.26
FBgn0030666	32502	protein_coding	X	CG12708	1.15193	0.212025	5.433	5.54132e-08	7.87843e-07	643.782	269.96	741.636	670.546	519.164	301.901	274.187	233.793
FBgn0031799	33882	protein_coding	2L	Pez	0.498362	0.0917319	5.43282	5.54718e-08	7.87843e-07	4224.23	2976.6	4278.29	4182.71	4211.68	2996.45	2631.42	3301.92
FBgn0031817	33902	protein_coding	2L	HemK1	0.864505	0.159116	5.43319	5.53554e-08	7.87843e-07	910.953	486.672	855.989	962.445	914.425	478.1	536.749	445.167
FBgn0016070	39034	protein_coding	3L	smg	0.357001	0.0657227	5.43193	5.57469e-08	7.89899e-07	78534.5	61210.3	75528.4	80646.1	79429	64936.7	56155.1	62539
FBgn0030706	32552	protein_coding	X	Lrp4	-2.1124	0.388875	-5.43208	5.57013e-08	7.89899e-07	17.7025	263.093	27.3452	9.37827	16.3839	186.942	490.243	112.092
FBgn0266672	40712	protein_coding	3R	Sec8	0.352084	0.0648313	5.43078	5.61098e-08	7.94114e-07	4044.24	3162.37	3812.59	4121.75	4198.37	3277.94	3025.75	3183.42
FBgn0035670	38688	protein_coding	3L	CG10472	-2.126	0.391503	-5.43036	5.6242e-08	7.95057e-07	2.56904	105.466	3.31458	2.34457	2.04798	76.2811	220.9	19.2158
FBgn0036544	39732	protein_coding	3L	sff	-2.06086	0.379729	-5.42717	5.72538e-08	8.08419e-07	34.0577	363.383	56.3478	22.2734	23.5518	252.48	611.351	226.32
FBgn0036862	40102	protein_coding	3L	Gbs-76A	-1.85846	0.34247	-5.42665	5.74209e-08	8.09835e-07	86.0755	482.527	104.409	42.2022	111.615	341.653	776.057	329.872
FBgn0054008	3885577	protein_coding	3R	CG34008	1.14868	0.211732	5.42515	5.79058e-08	8.15725e-07	258.324	108.681	238.649	281.348	254.974	116.033	118.201	91.809
FBgn0027111	38047	protein_coding	3L	miple1	-2.0612	0.380037	-5.42367	5.83864e-08	8.20589e-07	41.6409	430.779	67.1202	11.7228	46.0796	283.637	766.368	242.333
FBgn0032814	35258	protein_coding	2L	CG10366	0.627463	0.115686	5.42386	5.83265e-08	8.20589e-07	1081.54	693.371	1091.32	1107.81	1045.5	700.497	656.887	722.729
FBgn0083963	40912	protein_coding	3R	Nlg3	-2.12245	0.391471	-5.42171	5.90302e-08	8.28677e-07	3.07204	99.4111	4.97186	1.17228	3.07198	75.2067	168.582	54.4449
FBgn0036801	40032	protein_coding	3L	MYPT-75D	0.596882	0.110147	5.41896	5.9947e-08	8.40575e-07	5616.09	3682.13	5654.67	5928.24	5265.37	3708.76	3109.07	4228.55
FBgn0034247	36994	protein_coding	2R	CG6484	-2.1187	0.391058	-5.41787	6.03124e-08	8.44722e-07	3.52792	53.8621	4.14322	2.34457	4.09597	39.7521	93.0106	28.8238
FBgn0003257	42493	protein_coding	3R	r-l	0.5661	0.104513	5.41657	6.07532e-08	8.49914e-07	2129.83	1428.73	2195.08	2138.25	2056.18	1536.37	1311.84	1437.99
FBgn0039632	43434	protein_coding	3R	Cul5	0.361269	0.0667017	5.41618	6.08843e-08	8.50766e-07	3861.16	3000.3	3800.16	3990.45	3792.87	3159.76	2813.57	3027.56
FBgn0263476	12798553	short_ncRNA	3L	snoRNA:CG32479-b	-1.34016	0.247479	-5.41525	6.12024e-08	8.54228e-07	139.685	398.384	135.898	141.846	141.311	380.331	521.247	293.575
FBgn0033692	36311	protein_coding	2R	wash	0.633009	0.116912	5.4144	6.14929e-08	8.57296e-07	2136.49	1363.4	2126.3	2111.28	2171.89	1416.03	1457.17	1217
FBgn0082959	5740543	short_ncRNA	3R	snoRNA:Psi28S-3405b	-1.72398	0.31862	-5.41078	6.27523e-08	8.73849e-07	227.68	1057.16	238.649	242.663	201.726	978.761	1561.8	630.92
FBgn0000489	39733	protein_coding	3L	Pka-C3	-1.94638	0.359814	-5.40939	6.3239e-08	8.79051e-07	10.8891	88.5682	19.0588	2.34457	11.2639	75.2067	121.108	69.3905
FBgn0033250	35768	protein_coding	2R	CG14762	-2.11847	0.391635	-5.4093	6.32708e-08	8.79051e-07	12.5016	315.528	24.0307	9.37827	4.09597	222.397	572.596	151.592
FBgn0037217	40526	protein_coding	3R	CG14636	-2.11692	0.391515	-5.40699	6.40923e-08	8.89446e-07	9.36441	256.129	14.9156	7.0337	6.14395	163.306	473.773	131.308
FBgn0028694	33738	protein_coding	2L	Rpn11	0.617487	0.11428	5.40326	6.54413e-08	9.07128e-07	8386.05	5414.02	8119.05	8466.23	8572.86	5862.9	5518.63	4860.54
FBgn0016685	43560	protein_coding	3R	Nlp	0.594946	0.110115	5.40295	6.55534e-08	9.07646e-07	6714.36	4408.43	7276.32	7004.39	5862.35	4626.29	4067.28	4531.73
FBgn0264894	34732	protein_coding	2L	CG44085	-2.10791	0.390197	-5.40217	6.58382e-08	9.10549e-07	23.6513	405.326	44.7468	12.8951	13.3119	306.199	668.514	241.265
FBgn0025712	38203	protein_coding	3L	CG13920	-2.02749	0.375342	-5.40171	6.60095e-08	9.11878e-07	39.858	357.765	58.8337	18.7565	41.9837	270.744	547.406	255.144
FBgn0085447	43892	protein_coding	3L	sif	-2.10335	0.389446	-5.40088	6.63157e-08	9.15067e-07	10.6466	181.674	19.0588	4.68913	8.19194	157.934	255.779	131.308
FBgn0039664	43472	protein_coding	3R	CG2006	0.755687	0.139927	5.40056	6.64315e-08	9.15622e-07	284.193	165.226	276.767	277.831	297.982	160.083	174.395	161.2
FBgn0028688	42641	protein_coding	3R	Rpn7	-0.475847	0.0881443	-5.39849	6.72028e-08	9.25202e-07	2570.92	3591.72	2686.46	2457.11	2569.2	3796.86	3712.67	3265.62
FBgn0263256	318843	protein_coding	2L	CG43394	-1.89488	0.35114	-5.39637	6.80037e-08	9.35166e-07	37.208	248.944	47.2327	15.2397	49.1516	207.356	415.641	123.835
FBgn0035385	38357	protein_coding	3L	FMRFaR	-2.1033	0.389847	-5.3952	6.8446e-08	9.40183e-07	3.90299	73.8433	4.97186	4.68913	2.04798	58.0166	124.014	39.4992
FBgn0004643	47874	protein_coding	X	Zw10	0.590877	0.109556	5.39336	6.91516e-08	9.488e-07	5060.24	3332.16	5240.34	4804.02	5136.34	3672.23	3268.93	3055.32
FBgn0266275	19836212		X	asRNA:CR44960	-2.04186	0.378604	-5.39314	6.9237e-08	9.48899e-07	1.56074	24.9064	2.48593	1.17228	1.02399	22.562	32.9412	19.2158
FBgn0032797	35238	protein_coding	2L	Hasp	-2.10558	0.390451	-5.3927	6.94066e-08	9.5015e-07	9.50802	166.579	14.9156	2.34457	11.2639	130	300.347	69.3905
FBgn0261534	34838	protein_coding	2L	l(2)34Fc	-2.09682	0.388846	-5.39241	6.95182e-08	9.50605e-07	3.4	185.121	3.31458	5.86142	1.02399	149.339	363.323	42.7019
FBgn0038919	42583	protein_coding	3R	Qsox2	-2.04644	0.37966	-5.3902	7.03782e-08	9.61281e-07	6.11271	68.0928	11.601	4.68913	2.04798	53.7191	93.9794	56.58
FBgn0030289	32073	protein_coding	X	GCS1	0.602279	0.11177	5.38855	7.10292e-08	9.69081e-07	2186.5	1428.08	2284.57	2086.66	2188.27	1548.18	1352.53	1383.54
FBgn0036007	39106	protein_coding	3L	path	0.985495	0.182904	5.38804	7.12308e-08	9.70348e-07	14687.6	7111.83	14832.7	14143.6	15086.5	6941.58	8214.97	6178.96
FBgn0051233	42557	protein_coding	3R	CG31233	-2.10926	0.39148	-5.38791	7.12821e-08	9.70348e-07	3.52792	146.332	4.14322	2.34457	4.09597	116.033	298.409	24.5536
FBgn0262109	10178964		3L	lncRNA:CR42862	-1.75067	0.324995	-5.38678	7.17315e-08	9.75372e-07	1979.48	9412.77	2516.59	1090.22	2331.63	7001.74	13815	7421.58
FBgn0037228	40538	protein_coding	3R	CG1092	-2.09871	0.38978	-5.38434	7.27101e-08	9.8757e-07	11.7358	199.621	23.202	5.86142	6.14395	150.413	355.572	92.8765
FBgn0085427	5740462	protein_coding	2L	CG34398	-2.10575	0.391262	-5.38194	7.36858e-08	9.99704e-07	13.8647	290.688	26.5166	5.86142	9.21593	208.43	454.395	209.239
FBgn0013759	42567	protein_coding	3R	CASK	0.5884	0.109358	5.38049	7.42847e-08	1.00588e-06	3286.24	2167.35	3331.15	3453.55	3074.02	2184.22	2194.47	2123.35
FBgn0039252	42984	protein_coding	3R	CG11771	0.414058	0.0769562	5.38043	7.43067e-08	1.00588e-06	4215.26	3154.49	4013.12	4342.14	4290.53	3263.97	2890.11	3309.39
FBgn0035132	38057	protein_coding	3L	mthl10	-1.82118	0.338648	-5.3778	7.54022e-08	1.01957e-06	50.6172	274.403	53.0332	44.5468	54.2716	226.694	432.112	164.402
FBgn0034070	36771	protein_coding	2R	SP2353	-2.08629	0.388111	-5.37548	7.63774e-08	1.03161e-06	56.6174	768.918	99.4373	30.4794	39.9357	551.158	1283.74	471.856
FBgn0003042	40358	protein_coding	3L	Pc	0.398878	0.0742087	5.37508	7.65467e-08	1.03274e-06	3854.76	2915.86	3748.79	3993.97	3821.54	3068.43	2821.32	2857.82
FBgn0010383	32858	protein_coding	X	Cyp18a1	-2.10447	0.391633	-5.37357	7.71928e-08	1.0403e-06	27.6641	575.824	48.89	10.5506	23.5518	428.678	989.206	309.588
FBgn0036290	39424	protein_coding	3L	CG10638	-0.588152	0.10946	-5.37322	7.73438e-08	1.04118e-06	659.02	998.707	648.828	664.685	663.547	1051.82	971.767	972.535
FBgn0039993	3355069	protein_coding	2R	CG17691	0.735195	0.136881	5.37107	7.82718e-08	1.0525e-06	5499.71	3249.31	4921.32	5711.37	5866.45	3136.12	3212.74	3399.07
FBgn0040375	31237	protein_coding	X	CG13760	0.684596	0.127486	5.36997	7.87504e-08	1.05777e-06	1681.7	1032.11	1588.51	1818.21	1638.39	1102.32	1007.61	986.413
FBgn0033349	35890	protein_coding	2R	CG8243	0.325748	0.060705	5.36609	8.04634e-08	1.07957e-06	5342.82	4257.48	5417.67	5230.73	5380.05	4343.72	4334.68	4094.04
FBgn0033520	246663	protein_coding	2R	Prx2540-1	-1.65493	0.308418	-5.36588	8.0554e-08	1.07957e-06	24.7047	100.294	19.0588	30.4794	24.5758	92.3968	101.73	106.755
FBgn0036397	39550	protein_coding	3L	Nprl3	0.49909	0.093015	5.36569	8.06405e-08	1.07957e-06	2922.41	2057.17	2770.99	2920.16	3076.07	2169.18	2011.35	1990.97
FBgn0033872	36529	protein_coding	2R	CG6329	-1.99581	0.372169	-5.36265	8.2011e-08	1.09671e-06	40.1499	335.238	63.8056	18.7565	37.8877	204.132	546.437	255.144
FBgn0052259	317942	protein_coding	3L	CG32259	-2.09562	0.390872	-5.36138	8.25875e-08	1.10288e-06	2.40737	37.0485	1.65729	3.51685	2.04798	42.9752	32.9412	35.229
FBgn0266227	19835920		3R	lncRNA:CR44922	-2.09246	0.390293	-5.36124	8.26544e-08	1.10288e-06	0.666976	43.0329	0.828644	1.17228	0	23.6364	75.5711	29.8913
FBgn0033919	36586	protein_coding	2R	CG8547	-1.99249	0.371836	-5.35852	8.39058e-08	1.11834e-06	46.2066	384.919	56.3478	35.1685	47.1036	294.38	671.42	188.956
FBgn0036896	40143	protein_coding	3L	wnd	-0.440864	0.082289	-5.35751	8.43762e-08	1.12338e-06	1468.75	2002.19	1561.17	1371.57	1473.52	1955.37	2086.92	1964.29
FBgn0030687	32524	protein_coding	X	Polr3A	1.01328	0.189156	5.35684	8.46904e-08	1.12633e-06	3859.09	1824.86	3631.12	3836.88	4109.28	1934.96	2005.54	1534.06
FBgn0027791	31098	protein_coding	X	O-fut2	0.75114	0.140255	5.35555	8.52979e-08	1.13316e-06	1251.85	730.693	1173.36	1179.32	1402.87	714.463	669.482	808.133
FBgn0053547	42150	protein_coding	3R	Rim	-2.09383	0.391265	-5.35144	8.72569e-08	1.15792e-06	22.3196	442.454	35.6317	12.8951	18.4319	301.901	727.614	297.845
FBgn0036144	39262	protein_coding	3L	GlcAT-P	0.372704	0.0696549	5.35072	8.76072e-08	1.1613e-06	5412.57	4170.93	5237.03	5690.26	5310.42	4295.38	4061.46	4155.96
FBgn0287603	54520510		X	lncRNA:CR46472	1.07204	0.200384	5.3499	8.80031e-08	1.16527e-06	1514.71	681.433	1567.79	1470.04	1506.29	628.513	616.195	799.592
FBgn0032430	34656	protein_coding	2L	Trm1	-0.786706	0.147061	-5.34952	8.81869e-08	1.16643e-06	286.028	504.252	307.427	281.348	269.31	517.852	545.468	449.437
FBgn0034734	37570	protein_coding	2R	CG4554	-0.734429	0.137318	-5.34837	8.87519e-08	1.17263e-06	1688.95	2858.4	1861.13	1470.04	1735.67	2963.14	2610.11	3001.94
FBgn0052369	38873	protein_coding	3L	CG32369	-2.01755	0.377402	-5.34588	8.99801e-08	1.18756e-06	104.308	952.636	166.557	48.0636	98.3032	611.323	1504.64	741.945
FBgn0003676	42649	protein_coding	3R	CCT1	0.432384	0.0808997	5.34469	9.05731e-08	1.19409e-06	11597.8	8566.05	11280.3	11374.7	12138.4	8891.58	8791.44	8015.14
FBgn0023526	31217	protein_coding	X	CG2865	0.288389	0.05397	5.34351	9.11628e-08	1.20056e-06	4883.81	3994.29	4811.11	5073.64	4766.68	4100.91	3927.76	3954.19
FBgn0026439	34251	protein_coding	2L	Eaat1	-2.09218	0.391618	-5.34242	9.17147e-08	1.20652e-06	5.69051	180.951	8.28644	4.68913	4.09597	134.298	359.447	49.1071
FBgn0039670	43479	protein_coding	3R	CG7567	-2.07107	0.387704	-5.34188	9.19859e-08	1.20877e-06	0.617545	53.0787	0.828644	0	1.02399	39.7521	105.606	13.8781
FBgn0036685	39903	protein_coding	3L	CG6664	0.545351	0.102095	5.34162	9.21171e-08	1.20919e-06	5061.43	3445.45	4866.63	5083.02	5234.65	3673.31	3108.1	3554.93
FBgn0042696	43782	protein_coding	4	NfI	-2.0909	0.391553	-5.34002	9.29377e-08	1.21864e-06	12.6452	247.449	24.0307	4.68913	9.21593	180.496	384.638	177.213
FBgn0041210	32278	protein_coding	X	HDAC4	0.534924	0.100191	5.33902	9.34498e-08	1.22403e-06	6949.94	4767.42	7070.82	7019.63	6759.37	4900.25	4117.66	5284.35
FBgn0031950	34065	protein_coding	2L	Herp	0.549235	0.102898	5.33768	9.41435e-08	1.23179e-06	2436.56	1653.71	2432.9	2359.81	2516.97	1687.85	1738.14	1535.13
FBgn0035691	38719	protein_coding	3L	CG7386	0.846451	0.158617	5.33645	9.47859e-08	1.23886e-06	1713.26	928.442	1699.55	1834.62	1605.62	1017.44	901.04	866.848
FBgn0266674	42499	protein_coding	3R	Sec15	0.358431	0.0671696	5.33621	9.49094e-08	1.23914e-06	4190.62	3261.67	3906.23	4287.04	4378.59	3333.8	3143.95	3307.26
FBgn0052855	318250	protein_coding	3R	CG32855	-2.08894	0.391499	-5.33575	9.5149e-08	1.24093e-06	38.4904	759.616	66.2915	16.412	32.7677	499.587	1407.75	371.506
FBgn0051174	318616	protein_coding	3R	CG31174	1.90139	0.356402	5.33497	9.55587e-08	1.24493e-06	36.7299	4.79135	34.803	29.3071	46.0796	3.22314	5.81316	5.33773
FBgn0263019	12798160		2L	lncRNA:CR43314	-1.77446	0.332677	-5.33387	9.61415e-08	1.25118e-06	71.3912	362.047	101.923	29.3071	82.9433	283.637	516.403	286.102
FBgn0027491	34385	protein_coding	2L	Cdk5alpha	-2.0794	0.389863	-5.33367	9.62492e-08	1.25124e-06	27.2419	394.742	45.5754	10.5506	25.5998	280.413	695.642	208.172
FBgn0037770	41219	protein_coding	3R	Art4	0.365249	0.0684856	5.33323	9.6483e-08	1.25294e-06	4137.61	3206.55	4135.76	4105.34	4171.74	3344.55	3007.34	3267.76
FBgn0032297	34485	protein_coding	2L	CG17124	-2.0393	0.382406	-5.33282	9.66986e-08	1.25439e-06	65.6585	681.372	111.038	39.8576	46.0796	480.248	1143.26	420.613
FBgn0030891	32787	protein_coding	X	Ada3	0.369005	0.0692671	5.32727	9.96985e-08	1.29055e-06	2853.96	2205.84	2764.36	2806.45	2991.08	2290.58	2031.7	2295.22
FBgn0035917	38988	protein_coding	3L	Zasp66	-2.08634	0.391628	-5.32735	9.96534e-08	1.29055e-06	13.0138	307.749	10.7724	21.1011	7.16794	219.174	644.292	59.7826
FBgn0029857	31566	protein_coding	X	wuho	0.533053	0.100089	5.32577	1.00528e-07	1.2999e-06	1127	774.33	1141.87	1090.22	1148.92	814.381	763.462	745.147
FBgn0025643	31278	protein_coding	X	CG3588	-2.04871	0.384714	-5.32528	1.00799e-07	1.30201e-06	20.5972	252.462	36.4603	14.0674	11.2639	172.975	414.672	169.74
FBgn0001216	39542	protein_coding	3L	Hsc70-1	-2.07001	0.388825	-5.32376	1.01644e-07	1.31153e-06	4.29376	65.9166	4.97186	5.86142	2.04798	52.6447	105.606	39.4992
FBgn0058191	3354930	protein_coding	2R	CG40191	0.787104	0.147891	5.3222	1.02521e-07	1.32145e-06	4846.48	2749.5	4484.62	5004.48	5050.33	2554.88	3035.44	2658.19
FBgn0035192	38133	protein_coding	3L	galene	-2.0615	0.387358	-5.32196	1.02655e-07	1.32176e-06	32.1467	388.498	37.289	30.4794	28.6718	295.455	639.448	230.59
FBgn0262562	42137	protein_coding	3R	CG43102	-2.01517	0.378824	-5.31955	1.04026e-07	1.33799e-06	74.3336	689.922	96.9513	57.4419	68.6075	498.513	1081.25	490.004
FBgn0029710	31383	protein_coding	X	CG3568	1.33004	0.250059	5.31891	1.04392e-07	1.34128e-06	145.777	51.719	153.299	140.674	143.359	42.9752	62.0071	50.1747
FBgn0050295	37360	protein_coding	2R	Ipk1	-0.872141	0.163977	-5.31869	1.04519e-07	1.3415e-06	376.75	711.606	409.35	348.168	372.733	718.761	571.628	844.429
FBgn0031097	33022	protein_coding	X	obst-A	-2.08031	0.39128	-5.31667	1.05681e-07	1.35498e-06	28.933	671.976	56.3478	14.0674	16.3839	467.356	1178.13	370.439
FBgn0033341	35880	protein_coding	2R	MrgBP	0.628961	0.11831	5.31622	1.05943e-07	1.35563e-06	888.474	568.396	857.646	934.31	873.465	588.761	536.749	579.678
FBgn0085444	2768848	protein_coding	2R	mute	0.386622	0.0727252	5.3162	1.05955e-07	1.35563e-06	12662.5	9663.23	12359.2	12910.4	12718	10082	8904.79	10002.9
FBgn0031143	33076	protein_coding	X	CG1532	0.5639	0.106094	5.31511	1.06591e-07	1.36232e-06	3038.92	2039.74	2815.73	3224.95	3076.07	2129.42	2071.42	1918.38
FBgn0261862	36109	protein_coding	2R	whd	-0.475061	0.0894023	-5.31375	1.07394e-07	1.37114e-06	3377.06	4714.91	3472.85	3281.22	3377.13	4540.33	5138.83	4465.55
FBgn0033188	35687	protein_coding	2R	Drat	-1.95804	0.36864	-5.31153	1.0871e-07	1.38599e-06	96.8411	771.488	154.128	33.9962	102.399	580.166	1251.77	482.531
FBgn0262476	37129	protein_coding	2R	CG43066	-2.07631	0.390915	-5.3114	1.08785e-07	1.38599e-06	6.8448	123.307	11.601	5.86142	3.07198	96.6943	210.243	62.9852
FBgn0051673	35348	protein_coding	2L	CG31673	-1.33208	0.250892	-5.30936	1.10011e-07	1.40014e-06	35.0303	99.0565	37.289	42.2022	25.5998	87.0249	95.9172	114.227
FBgn0040056	4379919	protein_coding	3L	CG17698	-1.08544	0.204472	-5.30851	1.10525e-07	1.4052e-06	1485.18	3351.44	1462.56	1545.07	1447.92	3303.72	3328.03	3422.55
FBgn0085383	5740528	protein_coding	3R	CG34354	-2.07858	0.391572	-5.3083	1.10651e-07	1.40532e-06	6.56628	137.47	13.2583	2.34457	4.09597	99.9174	233.495	78.9984
FBgn0019830	33470	protein_coding	2L	colt	0.354741	0.0668549	5.30613	1.11978e-07	1.42069e-06	2201.83	1717.72	2084.87	2207.41	2313.2	1731.9	1742.01	1679.25
FBgn0053147	37161	protein_coding	2R	Hs3st-A	-2.0758	0.39154	-5.30162	1.14779e-07	1.45471e-06	8.77831	178.224	17.4015	5.86142	3.07198	114.959	302.284	117.43
FBgn0263316	41387	protein_coding	3R	Mrp4	-1.98006	0.373497	-5.3014	1.14916e-07	1.45493e-06	52.8782	446.518	78.7212	24.618	55.2956	319.091	755.711	264.752
FBgn0260955	8674060	protein_coding	2L	CG42587	-2.02447	0.382019	-5.29941	1.16179e-07	1.46938e-06	2.17828	63.6041	3.31458	1.17228	2.04798	49.4215	121.108	20.2834
FBgn0039668	43476	protein_coding	3R	Trc8	0.41578	0.078475	5.29825	1.16915e-07	1.47715e-06	3402.38	2543.86	3414.84	3336.32	3455.97	2569.92	2280.7	2780.96
FBgn0029874	31586	protein_coding	X	CG3342	0.432581	0.0816708	5.29663	1.17956e-07	1.48876e-06	1115.68	824.089	1123.64	1127.74	1095.67	872.398	800.279	799.592
FBgn0011603	33659	protein_coding	2L	ine	-2.06004	0.389167	-5.29347	1.20019e-07	1.51321e-06	14.2757	207.908	20.7161	12.8951	9.21593	139.67	362.354	121.7
FBgn0030234	32006	protein_coding	X	CG15211	-2.05399	0.388098	-5.29246	1.20679e-07	1.51996e-06	52.2091	671.448	90.3222	22.2734	44.0317	469.505	1204.29	340.547
FBgn0069969	3354890	protein_coding	2R	CG40498	-1.95644	0.369819	-5.29026	1.22143e-07	1.5368e-06	20.7971	153.686	24.0307	19.9288	18.4319	127.851	208.305	124.903
FBgn0037140	40437	protein_coding	3L	SLC22A	-2.01317	0.380628	-5.28908	1.22934e-07	1.54355e-06	9.78655	97.5278	13.2583	5.86142	10.2399	69.8348	160.831	61.9177
FBgn0264006	39533	protein_coding	3L	dysc	-2.07042	0.39145	-5.28911	1.22915e-07	1.54355e-06	13.1506	351.117	23.202	7.0337	9.21593	207.356	623.946	222.05
FBgn0263027	33984	protein_coding	2L	CG43322	0.765538	0.144798	5.28693	1.24383e-07	1.56013e-06	559.838	322.737	557.677	587.314	534.524	327.686	345.883	294.643
FBgn0034718	37548	protein_coding	2R	wdp	-2.05588	0.38904	-5.2845	1.26049e-07	1.57939e-06	32.0859	471.528	59.6624	14.0674	22.5278	365.29	808.029	241.265
FBgn0030747	32610	protein_coding	X	CG4301	-2.06931	0.3916	-5.28425	1.26218e-07	1.57987e-06	12.2074	272.033	21.5447	5.86142	9.21593	192.314	489.274	134.511
FBgn0031070	32993	protein_coding	X	CG12702	0.620358	0.117431	5.28272	1.27277e-07	1.59149e-06	2658.47	1712.65	2672.38	2604.81	2698.22	1751.24	1400	1986.7
FBgn0015372	44172	protein_coding	2R	RabX1	0.537694	0.101789	5.28246	1.2746e-07	1.59214e-06	1019.8	697.853	1011.77	992.924	1054.71	727.356	725.676	640.528
FBgn0052039	317834	protein_coding	3L	Svip	0.958926	0.181542	5.28211	1.27706e-07	1.59357e-06	576.107	285.163	582.537	647.101	498.684	262.149	243.184	350.155
FBgn0004629	41767	protein_coding	3R	Cys	-1.50477	0.284921	-5.28135	1.28235e-07	1.59853e-06	820.125	2829.9	1073.09	378.648	1008.63	2399.09	3403.61	2687.01
FBgn0035825	38881	protein_coding	3L	CG8111	0.530296	0.100423	5.28064	1.28732e-07	1.60307e-06	1058.88	728.368	985.258	1052.71	1138.68	708.017	695.642	781.444
FBgn0036147	39265	protein_coding	3L	Plod	-1.16049	0.219799	-5.27977	1.29343e-07	1.60903e-06	1119.54	2698.01	1171.7	1082.02	1104.89	2202.48	3869.63	2021.93
FBgn0002571	35826	protein_coding	2R	Mal-A3	-2.06682	0.391556	-5.27847	1.30265e-07	1.61883e-06	14.5833	238.844	19.8875	10.5506	13.3119	213.802	451.489	51.2422
FBgn0015777	33953	protein_coding	2L	nrv2	-1.69586	0.321291	-5.27829	1.30398e-07	1.61883e-06	513.74	2283.91	664.572	235.629	641.019	1607.27	3619.66	1624.81
FBgn0031857	33950	protein_coding	2L	LUBEL	-2.06693	0.391643	-5.27758	1.309e-07	1.6234e-06	30.0448	600.163	52.2046	24.618	13.3119	427.604	964.016	408.87
FBgn0033052	35529	protein_coding	2R	SCAP	0.4342	0.0822767	5.27731	1.31092e-07	1.62412e-06	4084.01	3012.83	4023.89	4058.45	4169.7	3098.52	2723.47	3216.52
FBgn0259791	40031	protein_coding	3L	bora	0.554733	0.105176	5.27435	1.33231e-07	1.64893e-06	5319.94	3595.79	4899.77	5495.67	5564.37	3818.35	3049	3920.03
FBgn0040360	31064	protein_coding	X	CG14626	-2.03872	0.386857	-5.26996	1.36455e-07	1.68711e-06	0.617545	59.2597	0.828644	0	1.02399	39.7521	101.73	36.2966
FBgn0001123	37805	protein_coding	2R	Galphas	-1.35687	0.257491	-5.26958	1.36733e-07	1.68884e-06	323.976	947.635	401.064	206.322	364.541	676.86	1268.24	897.807
FBgn0037347	40681	protein_coding	3R	SecS	-0.536587	0.101877	-5.26702	1.38655e-07	1.71083e-06	490.665	716.418	497.186	493.531	481.276	740.249	724.707	684.297
FBgn0024232	36862	protein_coding	2R	gprs	-2.02201	0.383965	-5.26615	1.39317e-07	1.71551e-06	22.5979	241.242	24.0307	14.0674	29.6958	164.38	430.174	129.173
FBgn0260632	35047	protein_coding	2L	dl	0.375863	0.0713725	5.26621	1.39267e-07	1.71551e-06	6777.38	5210.12	6359.84	7131	6841.29	5418.1	5228.94	4983.31
FBgn0032719	35144	protein_coding	2L	CG17321	-2.0301	0.385537	-5.26564	1.39704e-07	1.71852e-06	5.51085	75.4773	9.94373	3.51685	3.07198	51.5703	127.89	46.972
FBgn0264381	14462399		X	asRNA:CR43833	-1.86116	0.353511	-5.2648	1.40345e-07	1.72467e-06	0.390761	32.7419	0	1.17228	0	25.7851	32.9412	39.4992
FBgn0024807	43981	protein_coding	X	DIP1	-0.557886	0.105995	-5.2633	1.41491e-07	1.73699e-06	1238.99	1838.09	1276.94	1116.01	1324.02	1756.61	2065.61	1692.06
FBgn0015396	41265	protein_coding	3R	jumu	0.337212	0.0641261	5.25857	1.45176e-07	1.78043e-06	9947.79	7862.54	10122.7	9840.15	9880.5	8456.45	7726.66	7404.5
FBgn0259175	44297	protein_coding	3L	ome	-2.05216	0.390285	-5.25811	1.45547e-07	1.78317e-06	42.1329	623.085	69.6061	19.9288	36.8637	416.86	1063.81	388.587
FBgn0030992	2768889	protein_coding	X	CG33253	-2.04109	0.388223	-5.25752	1.46007e-07	1.78701e-06	12.0119	157.933	19.0588	4.68913	12.2879	118.182	271.281	84.3362
FBgn0035815	38868	protein_coding	3L	Snmp2	-2.05692	0.391342	-5.25605	1.4718e-07	1.79954e-06	4.74732	115.401	6.62915	3.51685	4.09597	88.0993	201.523	56.58
FBgn0030742	32598	protein_coding	X	CG9919	-2.03036	0.386563	-5.25233	1.5019e-07	1.83449e-06	50.5047	569.116	82.8644	24.618	44.0317	366.364	1004.71	336.277
FBgn0037754	41203	protein_coding	3R	CG8500	-2.0507	0.390481	-5.25173	1.50678e-07	1.83861e-06	9.05452	147.306	18.2302	5.86142	3.07198	104.215	248.028	89.6739
FBgn0031239	33191	protein_coding	2L	CG17075	-1.87544	0.357128	-5.25145	1.50905e-07	1.83953e-06	40.9495	265.384	60.491	23.4457	38.9117	191.24	402.077	202.834
FBgn0050419	37879	protein_coding	2R	CG30419	-2.0556	0.39147	-5.25099	1.51288e-07	1.84049e-06	10.6309	190.255	19.8875	5.86142	6.14395	132.149	315.848	122.768
FBti0059781			2R	mdg1{}1720	-1.91552	0.364788	-5.25105	1.51238e-07	1.84049e-06	3.07204	37.2938	4.97186	1.17228	3.07198	24.7108	45.5364	41.6343
FBgn0035538	38539	protein_coding	3L	DopEcR	-2.05565	0.391558	-5.24993	1.52154e-07	1.84732e-06	6.45404	126.545	11.601	4.68913	3.07198	97.7687	209.274	72.5932
FBgn0261119	37123	protein_coding	2R	Prp19	0.356751	0.0679524	5.25001	1.52091e-07	1.84732e-06	3678.16	2866.85	3601.29	3691.52	3741.67	2986.78	2792.26	2821.53
FBgn0039682	43494	protein_coding	3R	Obp99c	-2.05244	0.391048	-5.24858	1.5328e-07	1.85913e-06	12.6115	225.873	23.202	2.34457	12.2879	199.835	340.07	137.713
FBgn0032151	34304	protein_coding	2L	nAChRalpha6	-2.05214	0.391017	-5.2482	1.53589e-07	1.86102e-06	3.73902	147.79	5.80051	2.34457	3.07198	95.6199	275.156	72.5932
FBgn0031640	33689	protein_coding	2L	Mon1	0.460173	0.0877045	5.24686	1.54717e-07	1.87249e-06	1825.13	1320.85	1722.75	1883.86	1868.79	1406.36	1263.39	1292.8
FBgn0035154	38083	protein_coding	3L	hiro	-2.01916	0.384844	-5.2467	1.54845e-07	1.87249e-06	3.02492	39.9294	2.48593	3.51685	3.07198	36.529	62.9759	20.2834
FBgn0038353	41900	protein_coding	3R	CG5399	-2.04812	0.390536	-5.24439	1.56801e-07	1.89427e-06	11.4753	201.158	21.5447	4.68913	8.19194	150.413	383.669	69.3905
FBgn0036405	39559	protein_coding	3L	CG6833	0.559122	0.106661	5.24205	1.58803e-07	1.91653e-06	1899.27	1279.04	1716.12	2026.88	1954.8	1331.16	1180.07	1325.89
FBgn0002774	35523	protein_coding	2R	mle	-0.393622	0.0751318	-5.2391	1.61365e-07	1.94553e-06	1080.69	1425.72	1161.76	1016.37	1063.93	1430	1435.85	1411.3
FBgn0003334	41168	protein_coding	3R	Scm	0.44508	0.0849578	5.23884	1.61589e-07	1.94628e-06	7857.6	5750.75	7910.23	8051.24	7611.33	5888.68	5224.09	6139.46
FBti0061531			2R	INE-1{}3470	-2.04189	0.389894	-5.23705	1.63162e-07	1.96328e-06	0	20.4243	0	0	0	12.8926	28.0969	20.2834
FBgn0062442	43459	protein_coding	3R	Cisd2	-0.818988	0.156439	-5.23517	1.64831e-07	1.9814e-06	588.424	1063.86	603.253	645.928	516.092	1094.79	1141.32	955.454
FBgn0259680					-2.04896	0.391612	-5.23211	1.67584e-07	2.01251e-06	13.721	285.098	21.5447	9.37827	10.2399	219.174	483.461	152.659
FBgn0036099	39213	protein_coding	3L	CG11811	0.472312	0.0902909	5.23101	1.68589e-07	2.02257e-06	4252.98	3051.74	4115.05	4487.5	4156.38	3101.74	2803.88	3249.61
FBgn0030352	32151	protein_coding	X	sicily	0.571694	0.109403	5.22558	1.73607e-07	2.0802e-06	905.315	604.164	865.933	912.037	937.977	655.373	577.441	579.678
FBgn0034142	36857	protein_coding	2R	CG8306	-1.76378	0.337537	-5.22545	1.73736e-07	2.0802e-06	427.53	2143.21	567.621	301.277	413.693	1492.32	3501.46	1435.85
FBgn0032074	34211	protein_coding	2L	Tsp29Fa	-2.04064	0.390628	-5.22402	1.75084e-07	2.09428e-06	4.82812	156.455	4.97186	2.34457	7.16794	100.992	303.253	65.1203
FBgn0052195	317907	protein_coding	3L	CG32195	-1.05318	0.201661	-5.22251	1.7651e-07	2.10925e-06	115.398	253.92	115.182	101.989	129.023	235.289	302.284	224.185
FBgn0031745	33814	protein_coding	2L	rau	-1.85494	0.35531	-5.22063	1.78313e-07	2.1287e-06	24.4954	158.592	31.4885	8.20598	33.7917	112.81	230.589	132.376
FBgn0015801	37968	protein_coding	2R	Reg-5	-1.72425	0.33029	-5.2204	1.78536e-07	2.12926e-06	55.1378	257.784	63.8056	50.4082	51.1996	193.389	405.952	174.01
FBgn0010431	38958	protein_coding	3L	mtrm	0.533653	0.102229	5.22018	1.78746e-07	2.12968e-06	10220.5	7014.06	10101.2	10691.2	9869.23	7353.06	7148.25	6540.86
FBgn0259146	43148	protein_coding	3R	fid	-2.04351	0.391538	-5.2192	1.79697e-07	2.1389e-06	4.42168	108.429	5.80051	2.34457	5.11996	76.2811	186.021	62.9852
FBgn0033753	36378	protein_coding	2R	Cyp301a1	-2.03944	0.3908	-5.21863	1.80256e-07	2.14136e-06	21.3293	318.911	36.4603	15.2397	12.2879	208.43	545.468	202.834
FBgn0053169	40504	protein_coding	3L	CG33169	-0.877477	0.168143	-5.21862	1.80256e-07	2.14136e-06	237.99	450.031	221.248	276.659	216.062	451.24	471.835	427.019
FBgn0026576	42849	protein_coding	3R	Pisd	0.422872	0.0810428	5.21788	1.80978e-07	2.14783e-06	3560.92	2646.7	3305.46	3678.63	3698.66	2668.76	2653.71	2617.62
FBgn0261565	39889	protein_coding	3L	Lmpt	-1.96192	0.376177	-5.21541	1.83411e-07	2.17457e-06	150.557	1238.91	235.335	75.0261	141.311	944.381	1929	843.362
FBgn0267160	19835798		3R	asRNA:CR45600	-1.97221	0.378204	-5.21468	1.84134e-07	2.18102e-06	0.276215	28.9595	0.828644	0	0	16.1157	49.4119	21.3509
FBgn0052281	317953	protein_coding	3L	CG32281	-0.874885	0.167825	-5.21308	1.85733e-07	2.19781e-06	122.616	231.07	108.552	131.296	127.999	204.132	260.623	228.455
FBgn0036975	40241	protein_coding	3L	CG5618	-1.98299	0.380418	-5.21268	1.86136e-07	2.20044e-06	13.8983	136.205	22.3734	7.0337	12.2879	78.4298	217.025	113.16
FBgn0011327	39102	protein_coding	3L	Uch-L5	0.636472	0.122167	5.20986	1.88982e-07	2.2319e-06	5499.17	3498.22	5356.35	5788.74	5352.41	3742.07	3119.73	3632.86
FBgn0259108	5740544	protein_coding	X	futsch	-1.92908	0.370362	-5.20865	1.90224e-07	2.24439e-06	127.598	969.512	210.476	83.2321	89.0873	676.86	1483.33	748.35
FBgn0030887	32782	protein_coding	X	CG6867	-2.02323	0.388486	-5.20797	1.90916e-07	2.25036e-06	16.5145	200.882	28.1739	7.0337	14.3359	155.785	318.755	128.106
FBgn0032422	34647	protein_coding	2L	atilla	-2.03807	0.391384	-5.20735	1.91554e-07	2.25569e-06	8.30899	143.054	11.601	8.20598	5.11996	112.81	248.028	68.323
FBgn0033730	36353	protein_coding	2R	Cpr49Ag	-2.01809	0.38763	-5.20623	1.92713e-07	2.26713e-06	4.51823	164.946	8.28644	1.17228	4.09597	117.108	337.163	40.5668
FBgn0034391	37167	protein_coding	2R	CG15080	-2.03658	0.39133	-5.20426	1.94772e-07	2.28914e-06	26.0429	546.909	42.2608	16.412	19.4558	381.405	915.573	343.75
FBgn0031106	33034	protein_coding	X	Syx16	0.687994	0.132203	5.20406	1.94986e-07	2.28944e-06	1006.33	615.803	1042.43	997.613	978.936	676.86	613.289	557.259
FBgn0051278	41282	protein_coding	3R	CG31278	-0.858617	0.165021	-5.20309	1.96e-07	2.29911e-06	101.484	189.787	93.6368	96.1273	114.687	207.356	166.644	195.361
FBgn0031999	34118	protein_coding	2L	CG8419	1.64419	0.316098	5.2015	1.97684e-07	2.31662e-06	160.835	40.0213	137.555	177.015	167.935	33.3058	60.0693	26.6887
FBgn0035755	38800	protein_coding	3L	CG14830	-2.03232	0.390744	-5.20115	1.98055e-07	2.31873e-06	18.3538	296.691	29.0025	11.7228	14.3359	219.174	519.309	151.592
FBgn0003886	41183	protein_coding	3R	alphaTub85E	-2.03637	0.391579	-5.2004	1.9886e-07	2.32591e-06	15.4928	274.406	25.688	10.5506	10.2399	176.199	523.185	123.835
FBgn0031910	34019	protein_coding	2L	CG15818	-2.02962	0.390312	-5.2	1.99291e-07	2.32647e-06	6.08127	73.9155	8.28644	5.86142	4.09597	48.3472	131.765	41.6343
FBgn0260660	38769	protein_coding	3L	Mp	-2.03316	0.390981	-5.20015	1.99133e-07	2.32647e-06	14.242	402.714	24.8593	11.7228	6.14395	276.116	712.112	219.915
FBgn0034885	37739	protein_coding	2R	Eglp4	-2.0344	0.391408	-5.19763	2.01841e-07	2.35397e-06	14.2216	235.879	20.7161	3.51685	18.4319	157.934	451.489	98.2143
FBgn0032514	34750	protein_coding	2L	CG9302	0.358172	0.0689168	5.19717	2.02346e-07	2.35759e-06	4162.34	3240.86	4041.3	4264.77	4180.96	3313.39	3021.88	3387.32
FBgn0035630	38645	protein_coding	3L	CG10576	0.610708	0.117526	5.19635	2.03236e-07	2.36569e-06	19563.8	12684.2	19279.2	20162.1	19250	13520	12771.5	11761.2
FBgn0033443	36006	protein_coding	2R	CG1698	-2.00069	0.385032	-5.19615	2.03455e-07	2.36597e-06	3.44481	181.334	8.28644	0	2.04798	120.331	315.848	107.822
FBgn0040827	50300	protein_coding	3L	CG13315	-2.02494	0.389716	-5.19593	2.03698e-07	2.36653e-06	30.7698	423.924	44.7468	11.7228	35.8397	353.471	679.171	239.13
FBgn0038072	41559	protein_coding	3R	CG6225	-2.02787	0.390315	-5.19546	2.04217e-07	2.37028e-06	8.06414	140.448	9.11508	5.86142	9.21593	105.289	250.935	65.1203
FBgn0259145	37614	protein_coding	2R	CG42260	-1.98264	0.381692	-5.19436	2.05429e-07	2.38208e-06	31.0058	288.536	35.6317	24.618	32.7677	203.058	465.053	197.496
FBgn0004118	42920	protein_coding	3R	nAChRbeta2	-1.84285	0.354808	-5.19394	2.05886e-07	2.3851e-06	18.0594	111.399	21.5447	7.0337	25.5998	84.8761	172.457	76.8633
FBgn0013973	43682	protein_coding	3R	Gycbeta100B	-2.03001	0.391005	-5.19178	2.08294e-07	2.41069e-06	4.90899	125.03	8.28644	2.34457	4.09597	100.992	212.18	61.9177
FBgn0083123	8673975		2R	Uhg5	-1.94771	0.375185	-5.19133	2.08801e-07	2.41425e-06	5.10434	43.6392	5.80051	2.34457	7.16794	42.9752	48.443	39.4992
FBti0019100			2L	roo{}283	-1.79535	0.345899	-5.19038	2.0986e-07	2.42418e-06	37.6437	202.707	62.1483	12.8951	37.8877	123.554	231.558	253.009
FBgn0035470	38455	protein_coding	3L	Ccz1	-0.892592	0.17218	-5.18406	2.17106e-07	2.5055e-06	152.014	290.972	129.268	154.741	172.031	281.488	282.907	308.521
FBgn0004117	41853	protein_coding	3R	Tm2	-2.02954	0.391578	-5.183	2.18351e-07	2.51747e-06	175.481	3559.3	288.368	125.434	112.639	2832.07	6001.12	1844.72
FBti0059769			3L	roo{}1708	-1.6773	0.323655	-5.18235	2.19103e-07	2.52374e-06	29.1776	130.214	38.9463	11.7228	36.8637	94.5455	174.395	121.7
FBgn0037730	41175	protein_coding	3R	CG9444	-1.97062	0.380319	-5.18149	2.20123e-07	2.53068e-06	19.8831	173.388	33.1458	15.2397	11.2639	125.703	256.748	137.713
FBgn0051414	318721	protein_coding	3R	Gba1b	-1.99325	0.384685	-5.18152	2.20085e-07	2.53068e-06	7.54315	75.4394	10.7724	4.68913	7.16794	36.529	138.547	51.2422
FBgn0036382	39531	protein_coding	3L	CG13737	-2.02156	0.390232	-5.18041	2.21405e-07	2.54301e-06	9.20044	131.43	15.7442	4.68913	7.16794	73.0579	231.558	89.6739
FBgn0264489	39153	protein_coding	3L	CG43897	-2.0225	0.390443	-5.18002	2.21865e-07	2.54588e-06	137.85	3451.45	227.877	107.85	77.8234	2559.18	6121.26	1673.91
FBgn0034925	37794	protein_coding	2R	CG5339	0.422973	0.0816672	5.17922	2.22811e-07	2.55432e-06	1718.47	1277.82	1730.21	1683.4	1741.81	1286.03	1275.99	1271.45
FBgn0037773	41222	protein_coding	3R	CG5359	-0.821524	0.158667	-5.17766	2.24681e-07	2.57333e-06	273.443	496.075	282.568	268.453	269.31	493.141	438.894	556.192
FBgn0031688	33748	protein_coding	2L	Cyp28d2	-1.95772	0.378223	-5.17611	2.26561e-07	2.58753e-06	1.56074	101.529	2.48593	1.17228	1.02399	65.5373	220.9	18.1483
FBgn0031926	34037	protein_coding	2L	CG6739	-2.02625	0.391457	-5.17619	2.26465e-07	2.58753e-06	4.58335	96.0431	7.4578	1.17228	5.11996	71.9835	162.769	53.3773
FBgn0051201	318623	protein_coding	3R	GluRIIE	-2.02326	0.390861	-5.17642	2.26179e-07	2.58753e-06	8.71543	199.824	10.7724	8.20598	7.16794	127.851	369.136	102.484
FBgn0031850	33941	protein_coding	2L	Tsp	-2.01042	0.38849	-5.17496	2.27961e-07	2.59863e-06	35.7574	442.382	63.8056	11.7228	31.7438	314.794	730.521	281.832
FBgn0033134	35622	protein_coding	2R	Tsp42El	-2.02659	0.391614	-5.17497	2.27944e-07	2.59863e-06	10.1256	175.326	20.7161	3.51685	6.14395	124.628	314.88	86.4713
FBgn0051781	12798248		2L	lncRNA:CR31781	-2.02619	0.391625	-5.17381	2.29362e-07	2.61214e-06	36.7209	695.059	59.6624	18.7565	31.7438	515.703	1213.98	355.493
FBgn0034789	37633	protein_coding	2R	PIP5K59B	-2.01023	0.388641	-5.17245	2.31047e-07	2.62886e-06	20.4355	260.267	34.803	15.2397	11.2639	160.083	466.991	153.727
FBgn0024183	34885	protein_coding	2L	vig	-1.03432	0.200047	-5.17039	2.33611e-07	2.65554e-06	1433.05	3099.31	1723.58	1240.28	1335.29	2825.62	3471.43	3000.87
FBgn0019990	43709	protein_coding	3R	Gcn2	0.548473	0.106084	5.17018	2.33873e-07	2.65603e-06	4115.23	2793.94	4046.27	4160.43	4138.98	2860	2311.7	3210.11
FBgn0035542	38543	protein_coding	3L	DOR	-1.78916	0.346091	-5.16962	2.34566e-07	2.66142e-06	118.693	645.07	166.557	49.2359	140.287	484.546	996.957	453.707
FBgn0035211	38157	protein_coding	3L	CG2211	0.980835	0.189815	5.16732	2.37472e-07	2.69186e-06	284.829	137.559	310.741	259.075	284.67	137.521	159.862	115.295
FBgn0027513	35878	protein_coding	2R	ana2	-0.527449	0.102094	-5.16633	2.38738e-07	2.70369e-06	1376.64	1996.77	1423.61	1399.71	1306.61	2058.51	2169.28	1762.52
FBgn0031609	33656	protein_coding	2L	CG15443	0.55206	0.106917	5.16343	2.42464e-07	2.74077e-06	1154.26	781.274	1083.87	1134.77	1244.15	813.307	778.964	751.553
FBgn0051660	33690	protein_coding	2L	smog	-1.99327	0.38603	-5.16351	2.42362e-07	2.74077e-06	16.8088	183.251	30.6598	10.5506	9.21593	123.554	311.973	114.227
FBgn0036121	39237	protein_coding	3L	CG6310	-1.25994	0.244097	-5.16162	2.44817e-07	2.76479e-06	117.545	312.943	115.182	104.333	133.119	252.48	451.489	234.86
FBgn0038056	41541	protein_coding	3R	CG5961	0.559037	0.108323	5.16083	2.45859e-07	2.77397e-06	1163.19	783.293	1112.87	1206.28	1170.42	781.075	748.929	819.876
FBgn0031048	32967	protein_coding	X	CG12237	0.380169	0.0736689	5.1605	2.46289e-07	2.77625e-06	3109.39	2382.95	2959.92	3181.58	3186.66	2431.32	2284.57	2432.94
FBgn0039966	3355163	protein_coding	X	Rab21	0.989375	0.191745	5.15984	2.47165e-07	2.78353e-06	584.044	280.783	644.685	554.49	552.956	286.86	300.347	255.144
FBgn0037538	40947	protein_coding	3R	CG3223	0.381721	0.0740176	5.15717	2.50713e-07	2.82087e-06	1664.7	1274.19	1576.08	1666.99	1751.03	1344.05	1229.48	1249.03
FBgn0031548	33577	protein_coding	2L	CG8852	-2.00389	0.388691	-5.15549	2.52966e-07	2.84359e-06	1.16997	41.852	2.48593	0	1.02399	32.2314	79.4465	13.8781
FBgn0038190	41700	protein_coding	3R	CG9926	0.969922	0.188157	5.15486	2.53816e-07	2.85049e-06	1058.4	516.872	1120.33	1033.95	1020.92	539.339	562.908	448.37
FBgn0030884	32778	protein_coding	X	CG6847	-2.01663	0.391267	-5.15411	2.54842e-07	2.85673e-06	21.035	359.517	33.9744	11.7228	17.4079	275.042	611.351	192.158
FBgn0083952	4379912	protein_coding	3L	CG34116	1.1289	0.219026	5.15421	2.54708e-07	2.85673e-06	580.755	246.425	570.936	614.277	557.052	250.331	282.907	206.036
FBgn0010263	33498	protein_coding	2L	Rbp9	-1.49295	0.289714	-5.15318	2.56099e-07	2.86817e-06	72.0232	247.747	81.2071	78.543	56.3196	191.24	355.572	196.429
FBgn0259213	3346206	protein_coding	2L	side-II	-2.01643	0.391548	-5.14991	2.60615e-07	2.91605e-06	6.90992	133.226	10.7724	5.86142	4.09597	96.6943	232.526	70.4581
FBgn0015828	39313	protein_coding	3L	TfIIEalpha	0.544813	0.105795	5.1497	2.60902e-07	2.91657e-06	4089.39	2783.1	3899.6	4148.71	4219.87	2990	2639.18	2720.11
FBgn0010473	46015	protein_coding	2L	tutl	-1.7542	0.340813	-5.14712	2.64514e-07	2.95423e-06	328.109	1687.84	466.527	143.019	374.781	1219.42	2495.78	1348.31
FBgn0086670	3771962	short_ncRNA	3L	snoRNA:Psi28S-2622	1.31544	0.255599	5.1465	2.6539e-07	2.96129e-06	762.168	268.609	681.145	872.179	733.178	279.339	291.627	234.86
FBgn0260817	33530	protein_coding	2L	gkt	0.57128	0.111011	5.14615	2.65891e-07	2.96415e-06	2184.05	1457.38	2011.12	2263.68	2277.36	1512.73	1420.35	1439.05
FBgn0287184	3355111	protein_coding	3L	FASN3	-1.79811	0.349439	-5.14572	2.66496e-07	2.96816e-06	81.7845	452.813	80.3785	65.6479	99.3272	336.281	728.583	293.575
FBgn0028743	37037	protein_coding	2R	Dhit	1.03355	0.200865	5.14546	2.66861e-07	2.9695e-06	1515.12	700.48	1503.16	1747.87	1294.33	608.1	955.296	538.043
FBgn0036749	39973	protein_coding	3L	CG7460	1.22587	0.238352	5.14311	2.70222e-07	3.00414e-06	714.607	278.608	656.286	750.261	737.274	221.323	412.734	201.766
FBgn0053963	3885572		X	lncRNA:CR33963	-1.59393	0.309963	-5.14233	2.71354e-07	3.01397e-06	66.213	260.573	90.3222	38.6854	69.6315	153.637	300.347	327.737
FBgn0038747	42371	protein_coding	3R	RhoGAP92B	0.587965	0.114401	5.1395	2.75469e-07	3.05448e-06	7789.19	5135.5	8088.39	7626.88	7652.29	5419.18	5026.45	4960.89
FBgn0051973	33158	protein_coding	2L	Cda5	-2.00515	0.390147	-5.13948	2.75505e-07	3.05448e-06	62.7527	837.579	97.78	43.3745	47.1036	564.05	1421.32	527.368
FBgn0060296	37985	protein_coding	2R	pain	-2.00946	0.391025	-5.13895	2.76275e-07	3.06022e-06	20.0447	299.838	29.8312	12.8951	17.4079	226.694	531.904	140.916
FBgn0263219	2769008	protein_coding	3L	Dscam4	-2.00865	0.390927	-5.13819	2.77403e-07	3.06991e-06	5.38062	151.407	11.601	3.51685	1.02399	120.331	264.499	69.3905
FBgn0261823	36612	protein_coding	2R	Asx	0.448374	0.0872966	5.13621	2.8034e-07	3.09958e-06	7164.84	5231.18	7424.65	7044.25	7025.61	5399.84	4701.88	5591.81
FBgn0036410	39565	protein_coding	3L	CG8100	-2.00293	0.389992	-5.13582	2.80922e-07	3.10319e-06	5.00554	58.9638	10.7724	1.17228	3.07198	44.0496	68.7891	64.0528
FBgn0046302	35162	protein_coding	2L	CG10650	-2.01074	0.391568	-5.1351	2.82e-07	3.11227e-06	9.83604	195.334	18.2302	8.20598	3.07198	117.108	374.949	93.9441
FBgn0038012	41494	protein_coding	3R	CG10013	-1.8196	0.354377	-5.13463	2.82697e-07	3.11712e-06	7.7385	50.1982	8.28644	4.68913	10.2399	59.091	65.8825	25.6211
FBgn0259238	36205	protein_coding	2R	CG42336	-0.92845	0.180849	-5.13385	2.83873e-07	3.12725e-06	339.019	670.648	361.289	327.067	328.701	576.943	846.784	588.218
FBgn0025864	31800	protein_coding	X	Crag	0.572565	0.11154	5.13327	2.84757e-07	3.13414e-06	12743.1	8497.58	12737.9	12929.1	12562.3	8814.22	7040.71	9637.81
FBgn0004169	32314	protein_coding	X	up	-2.00966	0.391538	-5.13274	2.85552e-07	3.14004e-06	399.691	8027.09	633.084	264.936	301.054	6504.3	13375.1	4201.86
FBgn0029771	31466	protein_coding	X	CG12730	-1.89723	0.36966	-5.13235	2.86144e-07	3.1437e-06	26.9051	193.311	35.6317	16.412	28.6718	140.744	320.693	118.498
FBgn0036926	40187	protein_coding	3L	CG7646	-1.51529	0.295312	-5.13117	2.87952e-07	3.1607e-06	78.4319	278.07	99.4373	62.131	73.7274	215.951	428.236	190.023
FBgn0033668	36276	protein_coding	2R	exp	-2.00784	0.391334	-5.13077	2.88566e-07	3.16457e-06	45.4969	763.158	84.5217	22.2734	29.6958	551.158	1285.68	452.64
FBgn0051997	319064	protein_coding	4	CG31997	-1.96172	0.382446	-5.1294	2.90662e-07	3.18468e-06	16.3551	157.267	24.0307	11.7228	13.3119	111.736	280.001	80.066
FBgn0035428	38403	protein_coding	3L	CG14960	-2.00741	0.391481	-5.12772	2.93266e-07	3.21031e-06	17.9944	346.748	27.3452	8.20598	18.4319	225.62	638.479	176.145
FBgn0052645	32264	protein_coding	X	CG32645	-2.00221	0.390741	-5.12413	2.9892e-07	3.26925e-06	29.9749	579.881	48.0613	15.2397	26.6238	398.595	1025.05	315.994
FBgn0014163	39826	protein_coding	3L	fax	-0.588208	0.114801	-5.1237	2.99597e-07	3.2737e-06	9240.23	14021.1	10393.7	7965.67	9361.33	12445.6	15932.9	13684.9
FBgn0261113	42267	protein_coding	3R	Xrp1	-1.78898	0.349198	-5.1231	3.00546e-07	3.28112e-06	230.682	1249.04	344.716	114.884	232.446	871.323	2055.92	819.876
FBgn0011274	35045	protein_coding	2L	Dif	-1.99638	0.390022	-5.11863	3.07769e-07	3.35393e-06	12.2748	169.649	18.2302	9.37827	9.21593	113.884	303.253	91.809
FBgn0261262	42269	protein_coding	3R	CG42613	-2.00132	0.390986	-5.11864	3.07748e-07	3.35393e-06	3.78845	119.855	5.80051	3.51685	2.04798	84.8761	206.367	68.323
FBgn0037942	41417	protein_coding	3R	CG14721	0.796765	0.155708	5.11703	3.10385e-07	3.37941e-06	866.331	486.807	844.388	894.452	860.153	530.744	494.119	435.559
FBgn0032253	34436	protein_coding	2L	LManI	-1.71232	0.334862	-5.11351	3.1623e-07	3.43996e-06	28.8589	139.956	30.6598	21.1011	34.8157	107.438	213.149	99.2818
FBgn0034800	37644	protein_coding	2R	CG3788	-0.644647	0.126123	-5.11124	3.20049e-07	3.47838e-06	547.036	865.102	538.619	563.868	538.62	940.084	896.196	759.026
FBgn0032006	34127	protein_coding	2L	Pvr	-1.75	0.342416	-5.11076	3.20873e-07	3.48421e-06	224.241	1138.29	339.744	106.678	226.302	860.579	1701.32	852.97
FBgn0026598	42871	protein_coding	3R	Apc2	0.555161	0.108633	5.11041	3.21461e-07	3.48748e-06	6518.1	4402.29	6048.27	6755.87	6750.16	4758.43	3575.09	4873.35
FBgn0030775	32649	protein_coding	X	CG9673	-1.99533	0.390498	-5.1097	3.22666e-07	3.49742e-06	1.78752	70.5775	3.31458	0	2.04798	49.4215	146.298	16.0132
FBgn0264753	14462605	protein_coding	2R	Rgk1	-2.00068	0.391581	-5.10924	3.23458e-07	3.50287e-06	12.6161	249.756	18.2302	9.37827	10.2399	154.711	440.831	153.727
FBgn0031661	33716	protein_coding	2L	Gmd	0.499281	0.097732	5.10867	3.24435e-07	3.51032e-06	1601.3	1126.54	1532.16	1579.07	1692.66	1212.98	1084.15	1082.49
FBgn0037180					-1.98303	0.388314	-5.10677	3.27704e-07	3.54253e-06	4.79675	158.997	6.62915	4.68913	3.07198	105.289	343.945	27.7562
FBgn0036951	40213	protein_coding	3L	CG7017	-1.99614	0.391065	-5.10437	3.31903e-07	3.57835e-06	5.03922	155.713	6.62915	2.34457	6.14395	110.661	336.195	20.2834
FBgn0259821	7354470	protein_coding	3R	CG42402	-1.99754	0.391337	-5.10441	3.3183e-07	3.57835e-06	3.34826	77.3461	5.80051	1.17228	3.07198	47.2728	124.983	59.7826
FBgn0263414	12797900		3R	asRNA:CR43460	1.43079	0.280302	5.10446	3.31739e-07	3.57835e-06	93.8849	29.3808	88.6649	109.022	83.9673	25.7851	27.1281	35.229
FBgn0002948	32107	protein_coding	X	nod	0.560539	0.109828	5.10378	3.32942e-07	3.58637e-06	8273	5564.75	7983.98	8115.72	8719.29	5925.21	5799.6	4969.43
FBgn0023094	40162	protein_coding	3L	cyc	0.55475	0.108739	5.10168	3.36647e-07	3.61986e-06	5016.76	3388.87	4702.55	5126.4	5221.34	3729.18	3205.96	3231.46
FBgn0038183	41690	protein_coding	3R	CG9286	-1.24697	0.244419	-5.10175	3.36522e-07	3.61986e-06	67.0484	177.814	75.4066	46.8913	78.8474	156.86	212.18	164.402
FBgn0035798	38850	protein_coding	3L	frac	-1.99487	0.391107	-5.10057	3.3864e-07	3.63806e-06	59.9028	841.481	98.6086	33.9962	47.1036	559.753	1484.29	480.396
FBgn0052750	326238	protein_coding	X	CG32750	-1.98115	0.388614	-5.09798	3.43303e-07	3.68489e-06	1.85264	36.6579	2.48593	0	3.07198	32.2314	54.2562	23.486
FBgn0038198	41710	protein_coding	3R	Npc2b	-1.99565	0.391591	-5.09627	3.46419e-07	3.71504e-06	13.1191	211.611	19.8875	8.20598	11.2639	164.38	370.105	100.349
FBgn0001981					-1.43895	0.282375	-5.09589	3.47101e-07	3.71907e-06	118.87	387.228	146.67	97.2995	112.639	335.207	459.24	367.236
FBgn0032435	34662	protein_coding	2L	Oatp33Eb	-1.99487	0.391501	-5.09545	3.47917e-07	3.72452e-06	14.1722	242.731	25.688	3.51685	13.3119	151.488	437.925	138.781
FBgn0035719	38755	protein_coding	3L	tow	-1.98814	0.390244	-5.0946	3.49478e-07	3.73464e-06	5.98241	83.9769	8.28644	3.51685	6.14395	63.3885	129.827	58.7151
FBgn0261955	31579	protein_coding	X	kdn	-0.420087	0.0824552	-5.09473	3.49239e-07	3.73464e-06	2489.53	3343.97	2650	2369.19	2449.39	3568.02	3229.21	3234.67
FBgn0260446	34878	protein_coding	2L	GABA-B-R1	-1.99479	0.391622	-5.09367	3.51205e-07	3.74979e-06	10.3256	194.74	13.2583	10.5506	7.16794	133.223	341.039	109.957
FBgn0040778	50251	protein_coding	2R	CG17977	-0.987141	0.193872	-5.09172	3.54825e-07	3.78455e-06	147.273	306.825	156.614	141.846	143.359	297.604	341.039	281.832
FBgn0050195	37592	protein_coding	2R	CG30195	-1.97536	0.387966	-5.09158	3.55085e-07	3.78455e-06	0.732092	51.7357	0	1.17228	1.02399	31.1571	102.699	21.3509
FBgn0034791	37635	protein_coding	2R	EMC8-9	0.421386	0.0827762	5.09066	3.56813e-07	3.79963e-06	2611.79	1942.82	2445.33	2750.18	2639.85	1995.13	1920.28	1913.04
FBgn0003091	48311	protein_coding	2R	Pkc53E	-1.98819	0.390662	-5.0893	3.59384e-07	3.82366e-06	3.21802	95.1235	7.4578	1.17228	1.02399	69.8348	179.239	36.2966
FBgn0284254	36732	protein_coding	2R	Impbeta11	0.563435	0.110779	5.08613	3.65444e-07	3.88472e-06	3743.57	2513.12	3601.29	3639.94	3989.47	2664.47	2122.77	2752.13
FBgn0034723	37556	protein_coding	2R	CG13506	-1.96248	0.386049	-5.0835	3.70536e-07	3.93541e-06	47.0465	494.576	72.9207	29.3071	38.9117	381.405	842.908	259.414
FBgn0036935	40196	protein_coding	3L	CG14186	-1.95321	0.384366	-5.08165	3.74166e-07	3.97049e-06	7.00647	75.2841	13.2583	4.68913	3.07198	63.3885	113.357	49.1071
FBgn0038653	42258	protein_coding	3R	Octalpha2R	-1.98554	0.391019	-5.07787	3.81687e-07	4.04675e-06	12.194	266.038	19.8875	10.5506	6.14395	200.909	425.33	171.875
FBgn0062978	10178782	protein_coding	2L	CG31808	-1.98839	0.391639	-5.0771	3.83233e-07	4.05959e-06	85.8648	1377.19	137.555	50.4082	69.6315	933.637	2435.71	762.228
FBgn0030008	31741	protein_coding	X	CG2129	0.637456	0.125561	5.07687	3.83696e-07	4.06095e-06	1677.85	1065.83	1715.29	1671.68	1646.58	1105.54	1062.84	1029.11
FBgn0011768	41311	protein_coding	3R	Fdh	0.53204	0.104808	5.07634	3.84772e-07	4.06524e-06	6580.6	4520.2	6423.65	6395.98	6922.19	4957.19	4160.29	4443.13
FBgn0052528	32990	protein_coding	X	parvin	0.354409	0.0698155	5.07636	3.84734e-07	4.06524e-06	3092.17	2412.73	2935.06	3172.2	3169.26	2518.35	2450.25	2269.6
FBgn0034135	36848	protein_coding	2R	Syn2	-1.96743	0.387654	-5.07522	3.87042e-07	4.08567e-06	9.39579	113.214	13.2583	4.68913	10.2399	89.1736	182.146	68.323
FBgn0030763	32632	protein_coding	X	CG9782	-1.98481	0.391129	-5.07458	3.88362e-07	4.09248e-06	25.0975	562.075	48.0613	12.8951	14.3359	396.447	983.393	306.386
FBgn0034194	36930	protein_coding	2R	CG15611	-1.97971	0.390115	-5.07469	3.88133e-07	4.09248e-06	2.11317	67.5847	4.14322	1.17228	1.02399	62.3141	109.481	30.9588
FBgn0285963	44359	protein_coding	3R	CG46339	-1.97859	0.389979	-5.07358	3.904e-07	4.11038e-06	38.2187	492.223	55.5191	22.2734	36.8637	353.471	837.095	286.102
FBgn0029864	31574	protein_coding	X	CG15894	-1.97619	0.389705	-5.07099	3.95744e-07	4.16303e-06	19.7011	256.262	37.289	10.5506	11.2639	175.124	397.233	196.429
FBgn0053080	31491	protein_coding	X	CG33080	-1.98063	0.390696	-5.06949	3.98889e-07	4.19248e-06	4.86187	79.2065	5.80051	4.68913	4.09597	60.1653	144.36	33.0939
FBgn0038488	42076	protein_coding	3R	m-cup	0.407216	0.0803336	5.06906	3.99781e-07	4.19822e-06	3585.79	2695.51	3377.55	3698.55	3681.25	2905.13	2467.69	2713.7
FBgn0015799	31027	protein_coding	X	Rbf	0.411381	0.0811628	5.0686	4.00755e-07	4.20316e-06	16309.6	12225	15644	16295.9	16989.1	12621.8	11378.3	12675
FBgn0027780	34175	protein_coding	2L	Aasdh	0.587529	0.115918	5.06851	4.00945e-07	4.20316e-06	1650.31	1087.79	1479.96	1672.85	1798.13	1055.04	1062.84	1145.48
FBgn0033890	36551	protein_coding	2R	Ctf4	0.455853	0.0899485	5.06794	4.0215e-07	4.21215e-06	5054.48	3670.02	4919.66	4741.89	5501.91	3996.7	3358.07	3655.28
FBgn0264488	39360	protein_coding	3L	CG43896	-1.97715	0.390199	-5.06703	4.04068e-07	4.2286e-06	6.35749	226.412	9.11508	5.86142	4.09597	180.496	459.24	39.4992
FBgn0085261	5740195	protein_coding	2R	CG34232	-1.96551	0.388055	-5.06501	4.08373e-07	4.26997e-06	5.7062	65.7187	7.4578	3.51685	6.14395	39.7521	121.108	36.2966
FBgn0264815	34594	protein_coding	2L	Pde1c	-1.98172	0.391284	-5.06465	4.09141e-07	4.27063e-06	13.4425	217.214	23.202	5.86142	11.2639	130	402.077	119.565
FBgn0264975	31792	protein_coding	X	Nrg	-1.25263	0.247321	-5.06477	4.08889e-07	4.27063e-06	2344.2	6230.59	2806.62	1780.7	2445.29	4963.64	8630.61	5097.53
FBgn0029896	31612	protein_coding	X	CG3168	-1.96137	0.387336	-5.06374	4.11103e-07	4.28742e-06	16.254	188.408	26.5166	5.86142	16.3839	126.777	359.447	78.9984
FBgn0014863	40849	protein_coding	3R	Mlp84B	-1.97914	0.390947	-5.06243	4.13956e-07	4.31347e-06	105.905	1476.92	167.386	55.0973	95.2313	1058.27	2577.17	795.322
FBgn0038837	42473	protein_coding	3R	KaiR1D	-1.98151	0.391612	-5.05988	4.19516e-07	4.36412e-06	9.96397	167.642	19.0588	4.68913	6.14395	109.587	288.72	104.62
FBgn0262869	3346162	protein_coding	3R	Gfrl	-1.97927	0.391171	-5.05987	4.19537e-07	4.36412e-06	6.53715	104.468	7.4578	7.0337	5.11996	69.8348	186.99	56.58
FBgn0024956	36130	protein_coding	2R	Mat1	0.49446	0.0977341	5.05924	4.20939e-07	4.37495e-06	1777.36	1254.83	1781.58	1815.87	1734.64	1329.01	1190.73	1244.76
FBgn0034021	36713	protein_coding	2R	CG8180	0.455619	0.0900666	5.05869	4.22136e-07	4.37615e-06	12288.2	8922.23	12220	12136.7	12508.1	9466.37	8765.28	8535.03
FBgn0265533		pseudogene	X	CR44383	1.97193	0.389799	5.05883	4.21841e-07	4.37615e-06	19.3689	0	17.4015	22.2734	18.4319	0	0	0
FBgn0283659	34876	protein_coding	2L	THG	0.781494	0.154484	5.05874	4.2203e-07	4.37615e-06	381.048	216.15	337.258	429.056	376.829	238.513	230.589	179.348
FBgn0032701	35125	protein_coding	2L	CG10341	-0.431093	0.0852323	-5.05786	4.23991e-07	4.39058e-06	719.688	975.424	735.007	669.374	754.682	980.91	919.448	1025.91
FBgn0085474	5740761	protein_coding	2R	CG34445	-1.93614	0.382808	-5.05774	4.24252e-07	4.39058e-06	2.84526	66.2441	4.14322	2.34457	2.04798	54.7934	106.575	37.3641
FBgn0030984	32896	protein_coding	X	tgy	-1.96669	0.38889	-5.05719	4.25481e-07	4.39954e-06	1.56074	52.6384	2.48593	1.17228	1.02399	40.8265	87.1974	29.8913
FBgn0035699	38730	protein_coding	3L	CG13300	-1.78177	0.352346	-5.05686	4.26217e-07	4.4034e-06	81.6628	452.776	120.153	31.6517	93.1833	352.397	625.884	380.047
FBgn0029814	31513	protein_coding	X	CG15765	-1.9758	0.390753	-5.0564	4.2725e-07	4.41031e-06	4.16121	123.787	9.11508	2.34457	1.02399	95.6199	217.025	58.7151
FBgn0010019	30986	protein_coding	X	Cyp4g1	-1.97952	0.391508	-5.05614	4.27833e-07	4.41258e-06	21.3158	339.821	24.8593	17.5843	21.5038	232.066	612.32	175.078
FBgn0265180	19835749	protein_coding	2R	CG44245	-1.97472	0.390662	-5.0548	4.30833e-07	4.43974e-06	33.3594	559.519	62.1483	24.618	13.3119	454.463	915.573	308.521
FBgn0264785	40633	protein_coding	3R	Hph	0.418986	0.082901	5.05405	4.32548e-07	4.45363e-06	5837.31	4351.12	5633.95	5882.52	5995.47	4458.68	4329.84	4264.85
FBgn0013276					-1.29806	0.256865	-5.05345	4.33909e-07	4.46006e-06	131.37	359.116	120.153	150.052	123.903	421.157	265.468	390.722
FBgn0035612	38624	protein_coding	3L	frm	-1.97209	0.390243	-5.05348	4.3383e-07	4.46006e-06	10.0628	373.458	19.0588	7.0337	4.09597	293.306	684.015	143.051
FBgn0260997	8674042	protein_coding	3L	CG42598	-1.62377	0.321331	-5.05325	4.34351e-07	4.46083e-06	21.6775	91.3822	24.0307	24.618	16.3839	97.7687	92.0417	84.3362
FBgn0033787	36430	protein_coding	2R	CG13321	-1.97896	0.391637	-5.05306	4.34798e-07	4.46165e-06	15.9778	329.856	30.6598	7.0337	10.2399	221.323	632.666	135.578
FBgn0259150	7354434	protein_coding	X	OtopLc	-1.97791	0.391443	-5.05288	4.35207e-07	4.46207e-06	27.8753	462.697	55.5191	11.7228	16.3839	335.207	751.836	301.048
FBgn0266446	19834760	protein_coding	3R	CG45076	-1.97298	0.390517	-5.05223	4.36683e-07	4.47342e-06	12.0638	295.305	21.5447	10.5506	4.09597	194.463	590.036	101.417
FBgn0260475	246425	protein_coding	2R	CG30059	-1.65104	0.327077	-5.04788	4.46744e-07	4.57263e-06	9.57776	43.1358	9.11508	9.37827	10.2399	35.4546	52.3185	41.6343
FBgn0028940	34817	protein_coding	2L	Cyp28a5	-1.97357	0.391163	-5.04539	4.52605e-07	4.62481e-06	5.6882	90.8411	10.7724	1.17228	5.11996	61.2397	168.582	42.7019
FBgn0051076	318582	protein_coding	3R	CG31076	-1.89837	0.376257	-5.04542	4.52525e-07	4.62481e-06	1.21941	56.0109	2.48593	1.17228	0	46.1984	93.0106	28.8238
FBgn0262870	43923	protein_coding	3L	axo	-1.93225	0.383014	-5.04485	4.53879e-07	4.63393e-06	16.1283	155.753	18.2302	11.7228	18.4319	145.041	221.869	100.349
FBgn0031249	33206	protein_coding	2L	CG11911	-1.95676	0.388061	-5.04241	4.5971e-07	4.6895e-06	0.958876	90.8003	0.828644	0	2.04798	50.4959	200.554	21.3509
FBgn0003890	43359	protein_coding	3R	betaTub97EF	-1.92316	0.381536	-5.04058	4.6412e-07	4.73052e-06	41.3875	369.821	72.9207	24.618	26.6238	289.009	633.635	186.821
FBgn0015283	40388	protein_coding	3L	Rpn10	0.512193	0.101628	5.03989	4.6579e-07	4.74264e-06	5531.01	3854.69	5706.04	5495.67	5391.32	4272.81	3606.1	3685.17
FBgn0034709	37537	protein_coding	2R	Swim	-1.9737	0.391625	-5.03977	4.66092e-07	4.74264e-06	11.1722	196.397	12.4297	12.8951	8.19194	136.446	397.233	55.5124
FBgn0035978	39065	protein_coding	3L	UGP	0.469535	0.0931716	5.03947	4.66821e-07	4.74608e-06	6441.09	4629.22	6010.98	6551.89	6760.39	4856.2	4579.8	4451.67
FBgn0261041	36526	protein_coding	2R	stj	-1.97284	0.39158	-5.03816	4.70028e-07	4.77468e-06	14.7922	308.758	29.0025	8.20598	7.16794	209.504	540.624	176.145
FBgn0036940	40202	protein_coding	3L	obst-J	-1.95801	0.388776	-5.03634	4.74528e-07	4.81636e-06	1.62585	59.0654	1.65729	1.17228	2.04798	44.0496	118.201	14.9457
FBgn0263109	35519	protein_coding	2R	CG43366	-1.96153	0.389551	-5.03535	4.76976e-07	4.83716e-06	45.872	588.407	85.3503	24.618	27.6478	402.893	952.39	409.938
FBgn0031489	33510	protein_coding	2L	CG17224	-1.88503	0.374527	-5.03309	4.82641e-07	4.89052e-06	38.2547	282.135	48.89	26.9625	38.9117	209.504	423.392	213.509
FBgn0030360	32163	protein_coding	X	CG1806	-1.69629	0.337083	-5.03225	4.84754e-07	4.90685e-06	71.1667	336.113	93.6368	32.8239	87.0393	241.736	512.527	254.076
FBgn0037151	40450	protein_coding	3L	CG7130	0.722932	0.143663	5.03213	4.85062e-07	4.90685e-06	618.366	368.078	621.483	596.692	636.923	384.628	355.572	364.033
FBgn0037377	40718	protein_coding	3R	CG1218	0.583309	0.115928	5.03165	4.86265e-07	4.91493e-06	3280.8	2169.46	3101.61	3414.86	3325.93	2285.21	1970.66	2252.52
FBgn0022770	33023	protein_coding	X	Peritrophin-A	-1.96202	0.390084	-5.02975	4.91114e-07	4.9598e-06	8.47065	188.343	13.2583	7.0337	5.11996	111.736	360.416	92.8765
FBgn0051547	40663	protein_coding	3R	NKCC	-1.96869	0.391594	-5.02738	4.97217e-07	5.01726e-06	4.98979	123.387	6.62915	1.17228	7.16794	93.4712	228.651	48.0396
FBgn0040571	50044	protein_coding	3R	CG17193	-1.9473	0.387359	-5.02711	4.97932e-07	5.0203e-06	1.77183	62.8546	4.14322	1.17228	0	34.3802	131.765	22.4185
FBgn0051259	41010	protein_coding	3R	CG31259	-1.94572	0.387076	-5.0267	4.98981e-07	5.02669e-06	2.4545	86.0849	4.14322	1.17228	2.04798	59.091	161.8	37.3641
FBgn0085382	5740590	protein_coding	3R	CG34353	-1.9313	0.384436	-5.02372	5.06792e-07	5.10115e-06	11.9311	126.492	20.7161	5.86142	9.21593	100.992	200.554	77.9309
FBgn0260006	318102	protein_coding	X	drd	-1.96565	0.391467	-5.02123	5.13423e-07	5.1636e-06	27.424	421.992	46.4041	16.412	19.4558	327.686	682.078	256.211
FBgn0032773	35211	protein_coding	2L	fon	-1.96099	0.390577	-5.02076	5.14668e-07	5.17184e-06	11.2642	306.21	19.8875	4.68913	9.21593	223.471	637.51	57.6475
FBgn0004573	43669	protein_coding	3R	5-HT7	-1.95283	0.388969	-5.02052	5.15312e-07	5.17402e-06	1.88638	67.8232	3.31458	2.34457	0	40.8265	122.076	40.5668
FBgn0259822					-1.89708	0.378002	-5.01872	5.20182e-07	5.2186e-06	63.6666	511.5	83.693	46.8913	60.4155	392.149	816.749	325.602
FBgn0036984	40254	protein_coding	3L	CG13248	-1.96272	0.391103	-5.01843	5.20959e-07	5.22208e-06	2.86094	55.688	3.31458	1.17228	4.09597	46.1984	92.0417	28.8238
FBgn0038135	41634	protein_coding	3R	CG8773	-1.96056	0.390843	-5.01623	5.26945e-07	5.27772e-06	8.84567	138.675	9.11508	8.20598	9.21593	100.992	281.938	33.0939
FBgn0035969	39056	protein_coding	3L	CG4476	0.957256	0.190852	5.0157	5.28416e-07	5.28808e-06	4112.97	2025.97	3936.89	3943.56	4458.46	2116.53	2130.52	1830.84
FBgn0001991	34950	protein_coding	2L	Ca-alpha1D	-1.91648	0.382138	-5.01514	5.29949e-07	5.29905e-06	69.0246	614.753	103.58	41.0299	62.4635	427.604	964.016	452.64
FBgn0024944	43982	protein_coding	3R	Oamb	-1.95519	0.389958	-5.01384	5.33544e-07	5.3306e-06	2.66559	83.5479	5.80051	1.17228	1.02399	65.5373	153.08	32.0264
FBgn0010222	47895	protein_coding	3R	Nmdmc	-0.809035	0.161375	-5.01339	5.34803e-07	5.33879e-06	202.826	365.004	211.304	177.015	220.158	356.695	423.392	314.926
FBgn0036890	40135	protein_coding	3L	CG9368	-1.95696	0.390385	-5.01289	5.36196e-07	5.34829e-06	3.90299	82.4439	4.97186	4.68913	2.04798	48.3472	153.08	45.9045
FBgn0263216	31929	protein_coding	X	CG43386	-1.94814	0.388667	-5.01236	5.37658e-07	5.35621e-06	11.527	367.812	19.0588	9.37827	6.14395	289.009	640.417	174.01
RR48405_transposable_element			3R	blood{}RR48405	-1.96203	0.391443	-5.01229	5.37873e-07	5.35621e-06	5.10434	65.9823	5.80051	2.34457	7.16794	52.6447	103.668	41.6343
FBgn0036952	40214	protein_coding	3L	CG6933	-1.9345	0.385971	-5.01204	5.38574e-07	5.35878e-06	3.13716	167.058	4.14322	1.17228	4.09597	102.066	378.824	20.2834
FBgn0024689	35054	protein_coding	2L	fws	0.332487	0.06634	5.01186	5.39058e-07	5.35921e-06	1771.25	1404.06	1784.9	1814.69	1714.16	1446.12	1414.54	1351.51
FBgn0003984	38657	protein_coding	3L	vn	-1.36943	0.273258	-5.0115	5.40062e-07	5.36479e-06	200.148	605.7	256.051	107.85	236.542	475.951	793.497	547.651
FBgn0001961	34793	protein_coding	2L	Arpc1	0.309501	0.0617604	5.01131	5.40598e-07	5.36573e-06	2099.79	1691.78	2020.23	2063.22	2215.92	1712.56	1655.78	1707.01
FBgn0261797	38580	protein_coding	3L	Dhc64C	0.763576	0.152388	5.01073	5.42234e-07	5.37756e-06	28407.6	16372.8	29786.4	26255.6	29180.7	16597	13093.2	19428.3
FBgn0030510	32326	protein_coding	X	CG12177	-0.687323	0.137207	-5.0094	5.46e-07	5.41048e-06	395.913	646.271	373.718	396.232	417.789	644.629	730.521	563.665
FBgn0034396	37172	protein_coding	2R	CG15097	-1.95917	0.391145	-5.00882	5.47642e-07	5.42232e-06	13.4291	181.085	21.5447	10.5506	8.19194	121.405	302.284	119.565
FBgn0033033	35505	protein_coding	2R	scaf	-1.95056	0.389566	-5.00701	5.52831e-07	5.46478e-06	55.2119	722.356	89.4935	43.3745	32.7677	576.943	1168.45	421.681
FBgn0035685	38711	protein_coding	3L	CG13297	-1.89908	0.379281	-5.00705	5.52698e-07	5.46478e-06	1.57642	73.9465	1.65729	0	3.07198	37.6033	151.142	33.0939
FBgn0039728	43552	protein_coding	3R	CG7896	-1.95152	0.389821	-5.00619	5.55172e-07	5.48346e-06	60.435	790.619	111.038	29.3071	40.9597	531.819	1335.09	504.949
FBgn0052085	39311	protein_coding	3L	CG32085	-1.95268	0.390076	-5.00589	5.56037e-07	5.48753e-06	12.387	166.591	19.8875	7.0337	10.2399	120.331	299.378	80.066
FBgn0052350	317987	protein_coding	3L	Vps11	1.03214	0.206193	5.00568	5.56646e-07	5.48908e-06	5054.75	2334.18	5184.83	5145.15	4834.27	2292.73	2192.53	2517.27
FBgn0263470	12798543	short_ncRNA	3L	snoRNA:Tudor-SN-a	-0.901937	0.180206	-5.00503	5.58539e-07	5.50327e-06	2608.21	5057.49	2450.3	2545.03	2829.29	4135.29	6939.95	4097.24
FBgn0265416	32303	protein_coding	X	Neto	-1.94947	0.389518	-5.00483	5.59105e-07	5.50437e-06	8.11133	212.281	16.5729	4.68913	3.07198	161.157	318.755	156.929
FBgn0001321	47137	protein_coding	3R	knk	-1.92267	0.3843	-5.00304	5.64331e-07	5.55131e-06	33.9971	305.628	47.2327	28.1348	26.6238	207.356	517.371	192.158
FBgn0250839	40612	protein_coding	3R	CG2016	-1.95232	0.390284	-5.0023	5.66505e-07	5.56818e-06	29.8244	389.514	55.5191	9.37827	24.5758	255.703	638.479	274.359
FBgn0035632	38647	protein_coding	3L	Ppat-Dpck	0.667479	0.133473	5.00086	5.70764e-07	5.6055e-06	2433.03	1509.89	2299.49	2496.96	2502.64	1591.16	1576.34	1362.19
FBgn0019660	3772415		X	lncRNA:roX2	-1.82852	0.365712	-4.9999	5.73608e-07	5.62887e-06	106.749	681.746	154.128	50.4082	115.711	402.893	1221.73	420.613
FBgn0030007	31740	protein_coding	X	alpha-PheRS	0.52836	0.105679	4.99967	5.74287e-07	5.6302e-06	3227.8	2222.65	3207.68	3165.17	3310.57	2451.74	2196.41	2019.8
FBgn0031170	33103	protein_coding	X	Abca3	-0.400177	0.0800427	-4.99954	5.74671e-07	5.6302e-06	2689.01	3559.79	2630.94	2563.78	2872.3	3839.84	3356.13	3483.4
FBgn0261988	49045	protein_coding	3R	Gprk2	0.328264	0.0656819	4.99778	5.79928e-07	5.67712e-06	4002.84	3183.78	4115.05	4084.24	3809.25	3231.74	3031.56	3288.04
FBgn0001235	41273	protein_coding	3R	hth	-1.48337	0.296895	-4.99628	5.84468e-07	5.71695e-06	941.55	3286.78	1255.4	376.303	1192.95	2392.65	4012.05	3455.65
FBgn0037992	41472	protein_coding	3R	CG4702	-1.92046	0.384442	-4.99546	5.86959e-07	5.7354e-06	71.0525	677.182	124.297	38.6854	50.1756	436.199	1180.07	415.276
FBgn0052205	3772102		3L	hpRNA:CR32205	1.10436	0.221077	4.99535	5.873e-07	5.7354e-06	216.811	92.7586	184.788	184.049	281.598	100.992	72.6645	104.62
FBgn0261928	41252	protein_coding	3R	CG42795	-1.95615	0.391612	-4.99512	5.87999e-07	5.73761e-06	11.7515	222.975	22.3734	4.68913	8.19194	168.678	371.073	129.173
FBgn0051146	40913	protein_coding	3R	Nlg1	-1.94846	0.39009	-4.99488	5.88711e-07	5.73994e-06	20.9722	275.089	32.3171	15.2397	15.3599	192.314	462.146	170.807
FBgn0029639	31276	protein_coding	X	CG14419	-1.9439	0.389471	-4.99113	6.0027e-07	5.84793e-06	2.73071	76.7548	4.97186	1.17228	2.04798	50.4959	153.08	26.6887
FBgn0036208	39333	protein_coding	3L	Gcat	-1.934	0.387612	-4.98953	6.05258e-07	5.88856e-06	7.46228	82.3882	7.4578	4.68913	10.2399	60.1653	124.014	62.9852
FBgn0037069	40355	protein_coding	3L	Cpr78Cc	-1.93747	0.388311	-4.98948	6.05412e-07	5.88856e-06	4.66652	187.056	8.28644	4.68913	1.02399	135.372	378.824	46.972
FBgn0031801	33885	protein_coding	2L	CG9498	-1.94515	0.389946	-4.98826	6.0926e-07	5.92124e-06	6.40461	89.611	11.601	3.51685	4.09597	71.9835	153.08	43.7694
FBgn0014073	38559	protein_coding	3L	Tie	-1.9529	0.391542	-4.98773	6.10943e-07	5.93285e-06	9.49696	179.888	10.7724	10.5506	7.16794	122.479	306.16	111.025
FBgn0032856	35308	protein_coding	2L	CG16798	-1.93253	0.38757	-4.98627	6.15547e-07	5.97277e-06	17.9967	202.48	29.8312	12.8951	11.2639	122.479	342.977	141.984
FBgn0033656	36262	protein_coding	2R	S2P	0.689215	0.138308	4.98319	6.25459e-07	6.0641e-06	1059.61	646.886	1081.38	1030.44	1067	651.075	639.448	650.136
FBgn0052687	31980	protein_coding	X	CG32687	-1.94058	0.389461	-4.98273	6.26947e-07	6.07368e-06	3.5436	50.6787	3.31458	1.17228	6.14395	33.3058	92.0417	26.6887
FBgn0004919	38006	protein_coding	2R	gol	-1.81911	0.365237	-4.98063	6.33787e-07	6.13503e-06	27.1791	178.712	43.9181	14.0674	23.5518	137.521	268.374	130.241
FBgn0030999	32912	protein_coding	X	Mur18B	-1.94028	0.389592	-4.98028	6.34913e-07	6.13955e-06	0.276215	55.6714	0.828644	0	0	44.0496	113.357	9.60792
FBgn0032782	35221	protein_coding	2L	Rab9	0.771247	0.154863	4.98018	6.35265e-07	6.13955e-06	679.276	389.035	680.317	677.58	679.931	406.116	389.482	371.506
FBgn0032124	34269	protein_coding	2L	CG17855	-1.94813	0.391225	-4.97956	6.37295e-07	6.15426e-06	2.58473	53.234	2.48593	1.17228	4.09597	35.4546	100.761	23.486
FBgn0003023	31789	protein_coding	X	otu	0.420088	0.0843918	4.97783	6.43023e-07	6.20123e-06	12742.9	9490.61	12432.1	13107.3	12689.3	9953.07	9233.24	9285.52
FBgn0263005	32259	protein_coding	X	Chpf	0.426775	0.0857361	4.97778	6.43182e-07	6.20123e-06	4121.59	3056.25	4341.27	4148.71	3874.79	3194.14	2676.96	3297.65
FBgn0085352	5740207	protein_coding	X	CG34323	-1.93679	0.389199	-4.97635	6.47941e-07	6.24216e-06	1.33395	26.1475	1.65729	2.34457	0	26.8595	28.0969	23.486
FBgn0035308	38273	protein_coding	3L	CG15822	-1.92398	0.386691	-4.9755	6.50784e-07	6.26457e-06	68.6835	703.748	118.496	44.5468	43.0077	504.959	1083.19	523.098
FBgn0038180	41687	protein_coding	3R	Cht5	-1.91448	0.384849	-4.97463	6.53714e-07	6.28779e-06	20.011	212.201	29.0025	10.5506	20.4798	145.041	341.039	150.524
FBgn0037935	41409	protein_coding	3R	CG6834	-1.83352	0.368611	-4.97414	6.55364e-07	6.29866e-06	27.1947	182.697	38.1176	11.7228	31.7438	120.331	307.129	120.633
FBgn0033481	36052	protein_coding	2R	CG12920	-1.89686	0.381407	-4.97333	6.58126e-07	6.3202e-06	4.98979	150.413	6.62915	1.17228	7.16794	85.9505	291.627	73.6607
FBgn0262473	43222	protein_coding	3R	Tl	0.440328	0.0885595	4.97211	6.62276e-07	6.35173e-06	29207	21438.5	27487.8	30098.4	30034.7	21594	18809.5	23912
FBgn0286071	41887	protein_coding	3R	AdamTS-A	-1.91068	0.384284	-4.97206	6.62457e-07	6.35173e-06	49.6266	501.308	80.3785	23.4457	45.0556	397.521	781.87	324.534
FBgn0031008	32921	protein_coding	X	CG8010	0.546345	0.109891	4.97168	6.63754e-07	6.35914e-06	2176.91	1479.07	2145.36	2255.47	2129.9	1608.35	1405.82	1423.04
FBgn0037419	40766	protein_coding	3R	Osi12	-1.94517	0.391512	-4.96834	6.75277e-07	6.46443e-06	9.91684	157.606	16.5729	7.0337	6.14395	106.364	290.658	75.7958
FBgn0039008	42684	protein_coding	3R	CG6972	-1.94494	0.39152	-4.96765	6.77687e-07	6.48239e-06	15.8138	310.81	31.4885	4.68913	11.2639	217.025	543.531	171.875
FBgn0028572	33739	protein_coding	2L	qtc	-1.89111	0.38084	-4.96562	6.84818e-07	6.54544e-06	27.4396	241.633	45.5754	15.2397	21.5038	184.794	388.513	151.592
FBgn0036837	40073	protein_coding	3L	CG18135	-0.402266	0.0810176	-4.96517	6.86394e-07	6.55534e-06	2108.39	2794.33	2120.5	2138.25	2066.42	2780.5	2987	2615.49
FBgn0029789	31487	protein_coding	X	PGAP1	0.410133	0.082612	4.96457	6.88528e-07	6.57054e-06	1837.06	1378.74	1841.25	1764.29	1905.65	1405.29	1287.62	1443.32
FBgn0002284	39855	protein_coding	3L	Prosbeta6	0.425541	0.0857259	4.96397	6.9067e-07	6.58062e-06	9581.7	7107.52	8755.45	9918.69	10071	7602.32	6926.38	6793.87
FBgn0085397	5740472	protein_coding	2R	Fili	-1.8586	0.374411	-4.96406	6.90352e-07	6.58062e-06	83.969	624.071	129.268	30.4794	92.1593	436.199	994.051	441.964
FBgn0013764	37837	protein_coding	2R	Chi	0.390044	0.0785868	4.96322	6.93323e-07	6.60072e-06	5667.16	4312.54	5399.44	5846.18	5755.86	4614.47	3924.85	4398.29
FBgn0033121	35608	protein_coding	2R	Cyp6u1	0.533915	0.107594	4.96231	6.96591e-07	6.62663e-06	2339.85	1604.18	2223.25	2338.71	2457.58	1680.33	1592.81	1539.4
FBgn0020388	39431	protein_coding	3L	Gcn5	0.428061	0.0862794	4.96134	7.00084e-07	6.65464e-06	4034.35	2986.88	3671.72	4134.64	4296.67	3154.38	2831.01	2975.25
FBgn0050401	246593	protein_coding	2R	dany	-1.49774	0.301905	-4.96096	7.01459e-07	6.65925e-06	20.5208	71.5727	18.2302	18.7565	24.5758	73.0579	76.54	65.1203
FBgn0085399	5740565	protein_coding	2R	CG34370	-1.90948	0.384907	-4.9609	7.01668e-07	6.65925e-06	0.552429	61.1453	1.65729	0	0	46.1984	109.481	27.7562
FBgn0038654	42259	protein_coding	3R	CG14298	-1.93051	0.389163	-4.96067	7.02504e-07	6.66198e-06	1.62585	27.3383	1.65729	1.17228	2.04798	25.7851	34.879	21.3509
FBgn0011288	3355084	protein_coding	3L	Snap25	-1.94068	0.391241	-4.96031	7.0381e-07	6.66915e-06	2.58473	50.5993	2.48593	1.17228	4.09597	49.4215	63.9448	38.4317
FBgn0003499	42162	protein_coding	3R	sr	-1.91928	0.386968	-4.95979	7.05678e-07	6.68163e-06	29.6854	314.875	45.5754	19.9288	23.5518	206.281	465.053	273.292
FBgn0040367	31069	protein_coding	X	CG11382	-1.61608	0.325891	-4.95896	7.08719e-07	6.69997e-06	68.4794	281.688	62.9769	73.8539	68.6075	234.215	448.582	162.267
FBgn0041781	34519	protein_coding	2L	SCAR	0.427995	0.0863049	4.9591	7.08189e-07	6.69997e-06	4960.04	3673.33	5059.7	4989.24	4831.19	3635.71	3646.79	3737.48
FBgn0052694	31933	protein_coding	X	CG32694	-1.9218	0.387734	-4.95649	7.17778e-07	6.78031e-06	8.52009	333.096	13.2583	8.20598	4.09597	268.595	571.628	159.064
FBgn0263237	31441	protein_coding	X	Cdk7	0.42604	0.0859599	4.95626	7.18613e-07	6.78292e-06	2639.24	1956.29	2403.07	2836.93	2677.74	2011.24	1838.9	2018.73
FBgn0037697	41133	protein_coding	3R	GstZ2	-1.93468	0.39049	-4.9545	7.25156e-07	6.83936e-06	6.77962	84.4012	7.4578	4.68913	8.19194	54.7934	148.236	50.1747
FBgn0015572	40906	protein_coding	3R	alpha-Est4	-1.92142	0.388076	-4.95116	7.37731e-07	6.95256e-06	9.16669	105.496	14.9156	2.34457	10.2399	89.1736	157.924	69.3905
FBgn0052054	326185	protein_coding	3L	CG32054	-1.89581	0.382914	-4.951	7.3835e-07	6.95298e-06	3.91868	40.4675	4.14322	3.51685	4.09597	32.2314	67.8202	21.3509
FBgn0025702	40461	protein_coding	3L	Srpk79D	-1.5776	0.318664	-4.95066	7.3961e-07	6.95945e-06	97.2752	382.819	123.468	76.1984	92.1593	340.579	495.088	312.791
FBgn0034114	36825	protein_coding	2R	CG4282	0.525012	0.106117	4.94748	7.51789e-07	7.06857e-06	2165.11	1494.38	2160.27	2254.3	2080.75	1607.27	1384.5	1491.36
FBgn0036337	39479	protein_coding	3L	Adk2	0.345986	0.0699513	4.9461	7.5714e-07	7.11336e-06	3836.89	3010.81	3559.85	4076.03	3874.79	2986.78	3132.33	2913.33
FBgn0034493	37293	protein_coding	2R	CG8908	-1.54459	0.312334	-4.9453	7.60271e-07	7.13725e-06	21.0216	79.6987	27.3452	15.2397	20.4798	66.6116	98.8237	73.6607
FBgn0031004	32917	protein_coding	X	CG7992	-1.93597	0.391527	-4.94467	7.62746e-07	7.14942e-06	5.62309	94.2245	11.601	1.17228	4.09597	59.091	184.083	39.4992
FBgn0050172	246496	protein_coding	2R	CG30172	-1.93397	0.391116	-4.94475	7.6243e-07	7.14942e-06	3.28545	68.2074	4.14322	4.68913	1.02399	38.6777	121.108	44.837
FBgn0017590	42707	protein_coding	3R	klg	-1.87087	0.378485	-4.94306	7.69068e-07	7.20311e-06	62.7928	511.768	97.78	28.1348	62.4635	348.099	806.092	381.114
FBgn0037565	40979	protein_coding	3R	CG9626	-1.91869	0.388188	-4.94269	7.70528e-07	7.21121e-06	25.066	278.832	44.7468	14.0674	16.3839	189.091	466.991	180.415
FBgn0031630	33679	protein_coding	2L	CG15629	-1.93415	0.391506	-4.94029	7.80056e-07	7.29476e-06	19.198	306.849	25.688	9.37827	22.5278	175.124	584.223	161.2
FBgn0264386	31550	protein_coding	X	Ca-alpha1T	-1.90954	0.386689	-4.93817	7.88575e-07	7.36874e-06	28.1874	289.844	44.7468	15.2397	24.5758	182.645	477.648	209.239
FBgn0040299	53515	protein_coding	2L	Myo28B1	-1.92162	0.389197	-4.9374	7.91714e-07	7.39238e-06	9.47659	115.865	11.601	3.51685	13.3119	82.7274	218.962	45.9045
FBgn0038202	41714	protein_coding	3R	CG12402	-1.91382	0.387703	-4.9363	7.96202e-07	7.42285e-06	28.8318	302.873	53.8619	7.0337	25.5998	244.959	496.056	167.605
FBgn0039448	43214	protein_coding	3R	TwdlQ	-1.83614	0.371964	-4.93634	7.96016e-07	7.42285e-06	4.27576	230.315	8.28644	3.51685	1.02399	142.893	394.326	153.727
FBgn0000044	37368	protein_coding	2R	Act57B	-1.92778	0.390611	-4.93528	8.00367e-07	7.45595e-06	1430.74	30445.2	2364.95	753.778	1173.49	21074	57078.5	13183.1
FBgn0265590	19835772		2R	lncRNA:CR44417	-0.779098	0.157883	-4.93465	8.02958e-07	7.47435e-06	175.342	307.006	159.1	196.944	169.983	308.347	346.852	265.819
FBgn0083975	42402	protein_coding	3R	Nlg4	-1.91881	0.388857	-4.93449	8.03585e-07	7.47445e-06	1.83695	81.1388	3.31458	1.17228	1.02399	54.7934	139.516	49.1071
FBgn0265262	45668	protein_coding	2L	Vha68-1	-1.50978	0.30606	-4.93296	8.09927e-07	7.52767e-06	186.336	673.212	213.79	162.947	182.271	507.108	1028.93	483.599
FBgn0035325	38292	protein_coding	3L	CG13806	-1.92957	0.391194	-4.93252	8.11745e-07	7.53878e-06	13.3616	195.826	19.8875	5.86142	14.3359	122.479	381.731	83.2686
FBgn0030041	31782	protein_coding	X	CG12116	-1.86246	0.377675	-4.93136	8.16573e-07	7.57782e-06	7.46228	57.6011	7.4578	4.68913	10.2399	47.2728	88.1663	37.3641
FBgn0034564	37372	protein_coding	2R	CG9344	0.848226	0.172064	4.92972	8.23476e-07	7.63604e-06	1029.68	554.528	959.57	1105.46	1023.99	541.488	627.821	494.274
FBgn0261799	39831	protein_coding	3L	dsx-c73A	-1.91374	0.388262	-4.92899	8.26539e-07	7.65859e-06	72.2678	773.423	115.182	58.6142	43.0077	516.777	1253.71	549.786
FBgn0035695	38725	protein_coding	3L	CG10226	-1.87481	0.380391	-4.92865	8.27985e-07	7.66613e-06	0	55.6491	0	0	0	46.1984	103.668	17.0807
FBgn0028537					-1.92936	0.391499	-4.92812	8.30245e-07	7.68119e-06	8.4841	135.832	19.8875	3.51685	2.04798	95.6199	197.647	114.227
FBgn0014388	38424	protein_coding	3L	sty	-1.63303	0.3314	-4.92768	8.32129e-07	7.69276e-06	154.922	680.336	223.734	59.7865	181.247	510.331	913.635	617.042
FBgn0032601	35005	protein_coding	2L	yellow-b	-1.92753	0.391196	-4.92728	8.33836e-07	7.70266e-06	11.0239	152.143	12.4297	9.37827	11.2639	106.364	283.876	66.1879
FBgn0035481	38468	protein_coding	3L	CG12605	-1.91568	0.388812	-4.92701	8.3499e-07	7.70745e-06	16.3034	181.689	26.5166	7.0337	15.3599	134.298	253.841	156.929
FBgn0037918	41391	protein_coding	3R	CG6791	0.499013	0.101287	4.92674	8.36142e-07	7.71222e-06	8052.72	5664.01	7508.34	8465.06	8184.77	6241.08	4886.93	5864.03
FBgn0004168	37196	protein_coding	2R	5-HT1A	-1.92913	0.391615	-4.9261	8.38889e-07	7.73168e-06	9.70344	157.518	17.4015	3.51685	8.19194	121.405	273.219	77.9309
FBgn0003386	33599	protein_coding	2L	Shaw	-1.92461	0.390715	-4.92586	8.39907e-07	7.73518e-06	5.85218	143.321	9.94373	3.51685	4.09597	92.3968	270.312	67.2554
FBgn0284244	34731	protein_coding	2L	l(2)k05911	-1.9101	0.387787	-4.92563	8.40885e-07	7.73831e-06	1.56074	26.1063	2.48593	1.17228	1.02399	25.7851	39.7233	12.8106
FBgn0037875	41342	protein_coding	3R	ZnT86D	0.327812	0.0665911	4.92276	8.53318e-07	7.84677e-06	2630.1	2090.57	2500.85	2672.81	2716.65	2039.18	2182.84	2049.69
FBgn0030539	32361	protein_coding	X	CG1368	-1.91751	0.389626	-4.9214	8.59255e-07	7.89538e-06	6.24525	221.431	7.4578	8.20598	3.07198	160.083	436.956	67.2554
FBgn0030973	32885	protein_coding	X	CG7332	0.45374	0.0922166	4.92037	8.63805e-07	7.93118e-06	5066.08	3682.36	4768.85	5237.76	5191.64	3878.52	3280.56	3888
FBgn0033437	35996	protein_coding	2R	CG12926	-1.89113	0.384571	-4.9175	8.76559e-07	8.0422e-06	10.0493	97.4696	7.4578	9.37827	13.3119	76.2811	173.426	42.7019
FBgn0015926	32459	protein_coding	X	dah	0.405472	0.0824605	4.91717	8.78032e-07	8.04962e-06	7206.61	5423.42	6866.97	7473.31	7279.56	5910.17	4982.85	5377.23
FBgn0031149	33082	protein_coding	X	Stt3A	0.358072	0.0728458	4.91547	8.85683e-07	8.11303e-06	6749	5254.27	6581.92	6612.85	7052.23	5521.24	5108.8	5132.76
FBgn0039075	42764	protein_coding	3R	CG4393	-1.88725	0.383951	-4.91534	8.86286e-07	8.11303e-06	60.4912	545.016	88.6649	37.5131	55.2956	345.951	927.199	361.898
FBgn0036330	39472	protein_coding	3L	CG11263	-0.935603	0.190356	-4.91501	8.87757e-07	8.11425e-06	198.112	396.115	210.476	177.015	206.846	420.083	391.42	376.844
FBgn0051658	318874	protein_coding	2L	Nnf1b	0.761103	0.154851	4.91506	8.87569e-07	8.11425e-06	731.036	421.613	661.258	744.4	787.45	449.091	375.918	439.829
FBgn0032614	35021	protein_coding	2L	CG13284	-1.91187	0.389175	-4.91261	8.9871e-07	8.20817e-06	38.5444	414.526	56.3478	23.4457	35.8397	289.009	752.804	201.766
FBgn0032895	35353	protein_coding	2L	twit	-1.90626	0.388187	-4.91067	9.0764e-07	8.27824e-06	2.9598	68.0918	3.31458	3.51685	2.04798	46.1984	124.983	33.0939
FBti0018951			2R	accord{}818	-1.89845	0.386598	-4.91065	9.07747e-07	8.27824e-06	1.9515	36.915	2.48593	2.34457	1.02399	32.2314	57.1628	21.3509
FBgn0086913	40359	protein_coding	3L	Rab26	-1.92202	0.391468	-4.90977	9.11835e-07	8.30928e-06	9.70568	137.221	9.94373	5.86142	13.3119	88.0993	229.62	93.9441
FBgn0028996	45816	protein_coding	4	onecut	-1.82639	0.372006	-4.90957	9.12751e-07	8.31138e-06	167.557	1153.01	258.537	76.1984	167.935	800.414	1808.86	849.767
FBgn0035490	38479	protein_coding	3L	CG1136	-1.91105	0.389317	-4.90872	9.16745e-07	8.34149e-06	3.53023	89.9138	1.65729	5.86142	3.07198	52.6447	174.395	42.7019
FBgn0039852	43716	protein_coding	3R	nyo	-1.89366	0.385815	-4.9082	9.19139e-07	8.357e-06	69.1367	675.801	95.2941	36.3408	75.7754	457.686	1127.75	441.964
FBgn0034687	37513	protein_coding	2R	CG11475	-1.56179	0.31839	-4.90526	9.33041e-07	8.47704e-06	10.9768	46.0566	9.94373	11.7228	11.2639	36.529	39.7233	61.9177
FBgn0030251	32027	protein_coding	X	CG2145	-1.733	0.353429	-4.90339	9.41968e-07	8.54865e-06	64.2794	354.146	74.578	36.3408	81.9194	294.38	571.628	196.429
FBgn0038845	42482	protein_coding	3R	Alp5	-1.91955	0.39148	-4.90331	9.42332e-07	8.54865e-06	2.11317	66.5724	4.14322	1.17228	1.02399	60.1653	118.201	21.3509
FBgn0003882	40554	protein_coding	3R	tub	0.387637	0.0790697	4.90247	9.46405e-07	8.57766e-06	3278.67	2498.06	3040.29	3541.47	3254.25	2723.56	2381.46	2389.17
FBgn0030367	32170	protein_coding	X	Cyp311a1	1.69462	0.345675	4.90236	9.46944e-07	8.57766e-06	101.169	21.9861	111.867	90.2658	101.375	16.1157	24.2215	25.6211
FBgn0051361	41470	protein_coding	3R	dpr17	-1.89378	0.386446	-4.90052	9.55851e-07	8.65187e-06	6.74588	72.6914	6.62915	2.34457	11.2639	59.091	105.606	53.3773
FBgn0001224	39077	protein_coding	3L	Hsp23	-0.882695	0.180129	-4.90036	9.56626e-07	8.65244e-06	153.706	295.84	154.128	135.985	171.007	268.595	264.499	354.425
FBgn0030365	32168	protein_coding	X	Tango4	0.542366	0.110682	4.9002	9.57389e-07	8.65289e-06	2625.88	1789.11	2558.02	2549.72	2769.9	1917.77	1715.85	1733.7
FBgn0038295	41825	protein_coding	3R	Gyc88E	-1.89296	0.386579	-4.8967	9.74582e-07	8.80171e-06	1.33395	51.2611	1.65729	2.34457	0	34.3802	95.9172	23.486
FBgn0033307	35840	protein_coding	2R	CG14752	-1.87375	0.382765	-4.89531	9.81513e-07	8.85772e-06	7.47803	292.407	11.601	4.68913	6.14395	227.769	520.278	129.173
FBgn0053301	2768917	protein_coding	2L	CG33301	-1.83558	0.375067	-4.89402	9.87984e-07	8.90948e-06	0.276215	51.4401	0.828644	0	0	44.0496	101.73	8.54037
FBgn0260012	36286	protein_coding	2R	pds5	0.309844	0.063314	4.89377	9.89224e-07	8.91404e-06	9592.76	7727.04	9049.62	9741.68	9986.99	8084.72	7397.25	7699.14
FBgn0035777	38826	protein_coding	3L	CG8563	-1.90523	0.389356	-4.89329	9.91662e-07	8.92938e-06	5.05497	202.239	10.7724	2.34457	2.04798	169.752	373.98	62.9852
FBgn0053988	37953	protein_coding	2R	Mid1	-1.89496	0.387313	-4.8926	9.95147e-07	8.95411e-06	49.7413	503.099	89.4935	26.9625	32.7677	407.19	740.209	361.898
FBgn0039734	43558	protein_coding	3R	Tace	-1.58244	0.323478	-4.89195	9.98402e-07	8.97674e-06	39.6671	162.855	46.4041	23.4457	49.1516	127.851	242.215	118.498
FBgn0034724	37557	protein_coding	2R	babos	-1.77492	0.362878	-4.89123	1.0021e-06	9.0033e-06	100.403	590.823	159.1	38.6854	103.423	421.157	924.293	427.019
FBgn0032798	35239	protein_coding	2L	CG10132	-1.90917	0.390585	-4.88797	1.0188e-06	9.14655e-06	30.0762	378.239	50.5473	22.2734	17.4079	294.38	585.192	255.144
FBgn0243586	43212	protein_coding	3R	Tb	-1.8663	0.381931	-4.88649	1.02652e-06	9.20903e-06	4.09603	200.243	4.97186	1.17228	6.14395	149.339	337.163	114.227
FBgn0030447	32258	protein_coding	X	CG2200	0.501091	0.10255	4.88632	1.02739e-06	9.21005e-06	638.922	448.056	622.312	672.891	621.563	449.091	466.991	428.086
FBgn0284435	3354987	protein_coding	X	tyn	-1.8171	0.371906	-4.88591	1.02951e-06	9.22227e-06	480.533	3298.05	572.593	385.681	483.324	2217.52	5000.29	2676.34
FBgn0052250	38532	protein_coding	3L	PMP34	0.501882	0.102756	4.88421	1.03842e-06	9.29522e-06	2742.08	1923.67	2577.91	2808.79	2839.53	1988.68	2064.64	1717.68
FBgn0051323	318682	protein_coding	3R	CG31323	-1.90657	0.390398	-4.88365	1.04139e-06	9.3149e-06	12.3713	145.49	20.7161	8.20598	8.19194	105.289	259.655	71.5256
FBgn0029095	33268	protein_coding	2L	aru	-0.976093	0.199929	-4.88219	1.04913e-06	9.37721e-06	344.92	715.244	409.35	281.348	344.061	625.29	825.469	694.973
FBgn0031702	33765	protein_coding	2L	fusl	-1.90506	0.390306	-4.88094	1.05579e-06	9.4298e-06	69.9925	773.859	125.954	32.8239	51.1996	494.215	1428.1	399.262
FBgn0000557	43736	protein_coding	3R	eEF1alpha2	-1.73782	0.356132	-4.87971	1.06242e-06	9.48202e-06	27.7047	151.706	37.289	22.2734	23.5518	116.033	234.464	104.62
FBgn0050115	37134	protein_coding	2R	GEFmeso	-1.73837	0.356332	-4.87852	1.06886e-06	9.53247e-06	124.986	694.853	191.417	58.6142	124.927	507.108	1030.87	546.584
FBgn0039530	43317	protein_coding	3R	Tusp	-1.90504	0.39053	-4.87809	1.07118e-06	9.54622e-06	28.7219	361.775	49.7186	12.8951	23.5518	255.703	606.507	223.117
FBgn0033486	36061	protein_coding	2R	dmpd	0.442348	0.0906853	4.87783	1.07258e-06	9.55165e-06	5851.61	4287.76	5699.41	5849.69	6005.71	4425.38	4527.48	3910.42
FBgn0039169	42882	protein_coding	3R	Spps	0.373496	0.0765787	4.87729	1.07555e-06	9.57103e-06	2215.15	1706.1	2272.97	2153.48	2218.99	1794.22	1711.01	1613.06
FBgn0028523	34980	protein_coding	2L	CG5888	-1.33738	0.274251	-4.87647	1.08004e-06	9.60394e-06	72.8016	217.844	75.4066	45.7191	97.2792	185.868	240.277	227.387
FBgn0031606	33651	protein_coding	2L	CG15439	0.457903	0.0939099	4.87598	1.08272e-06	9.60841e-06	4679.93	3391.34	4486.28	4765.33	4788.19	3659.34	3023.81	3490.88
FBgn0041097	33314	protein_coding	2L	robo3	-1.90528	0.390752	-4.87594	1.08292e-06	9.60841e-06	42.755	533.754	65.4629	26.9625	35.8397	365.29	893.289	342.682
FBgn0053512	3346160	protein_coding	3R	dpr4	-1.89313	0.388258	-4.87597	1.08278e-06	9.60841e-06	2.89238	78.1339	6.62915	0	2.04798	45.124	154.049	35.229
FBgn0038676	42287	protein_coding	3R	CG6026	-1.9076	0.391307	-4.87495	1.08837e-06	9.64972e-06	43.0289	697.939	68.7774	23.4457	36.8637	493.141	1127.75	472.923
FBgn0034618	37435	protein_coding	2R	CG9485	0.443394	0.0909585	4.87468	1.08982e-06	9.65558e-06	5530.99	4050.62	5407.73	5578.9	5606.36	4106.28	3589.63	4455.94
FBgn0038498	42086	protein_coding	3R	beat-IIa	-1.89981	0.389742	-4.87453	1.09065e-06	9.65588e-06	4.98979	70.3558	6.62915	1.17228	7.16794	54.7934	100.761	55.5124
FBgn0035710	38744	protein_coding	3L	SP1173	-1.90838	0.391618	-4.87307	1.09877e-06	9.71358e-06	99.5182	1455.22	147.499	52.7528	98.3032	1034.63	2470.59	860.442
FBgn0052732	31638	protein_coding	X	Setd3	0.337827	0.069325	4.87309	1.09868e-06	9.71358e-06	3328.06	2628.04	3279.77	3362.11	3342.31	2728.93	2641.11	2514.07
FBgn0005666	43814	protein_coding	4	bt	-1.90098	0.390217	-4.8716	1.10696e-06	9.76458e-06	1149.63	26073.8	2007.8	625.999	815.098	18711.4	41696.8	17813.1
FBgn0034530	37332	protein_coding	2R	Rcd6	-1.85316	0.380392	-4.87171	1.10635e-06	9.76458e-06	28.7264	227.755	39.7749	18.7565	27.6478	148.265	365.26	169.74
FBgn0038646	42251	protein_coding	3R	CG7715	-1.89201	0.388355	-4.87187	1.10549e-06	9.76458e-06	1.91775	68.6874	1.65729	0	4.09597	40.8265	138.547	26.6887
FBgn0031878	33979	protein_coding	2L	sip2	0.546988	0.112287	4.87135	1.10838e-06	9.77002e-06	3481.37	2363.35	3346.06	3680.97	3417.06	2506.53	2258.41	2325.12
FBgn0035207	38151	protein_coding	3L	Herc4	-0.394653	0.0810253	-4.87074	1.11182e-06	9.79322e-06	4982.28	6568.08	4572.46	5151.01	5223.38	6689.1	5977.87	7037.27
FBgn0039584	43377	protein_coding	3R	beat-VI	-1.90054	0.390388	-4.86833	1.12543e-06	9.90593e-06	4.94043	129.454	11.601	1.17228	2.04798	85.9505	227.682	74.7283
FBgn0039024	42701	protein_coding	3R	Nepl15	-1.88802	0.387861	-4.86778	1.12858e-06	9.92641e-06	8.38754	246.99	17.4015	4.68913	3.07198	150.413	511.558	78.9984
FBgn0000579	33351	protein_coding	2L	Eno	0.408792	0.0839934	4.86695	1.13333e-06	9.96098e-06	37826.4	28397.4	36689	39470.8	37319.4	30816.5	28692.8	25683
FBgn0051116	41428	protein_coding	3R	ClC-a	-1.89448	0.389342	-4.86586	1.13961e-06	1.00089e-05	7.38148	84.2089	9.11508	5.86142	7.16794	69.8348	144.36	38.4317
FBgn0033115	35602	protein_coding	2R	Spn42De	-1.86784	0.383879	-4.86568	1.14063e-06	1.00106e-05	13.8693	125.031	21.5447	12.8951	7.16794	95.6199	190.865	88.6064
FBgn0037179	40484	protein_coding	3L	CG14453	-1.88996	0.38849	-4.86489	1.14518e-06	1.00433e-05	3.6919	153.381	3.31458	4.68913	3.07198	105.289	320.693	34.1615
FBgn0038439	42006	protein_coding	3R	Cad89D	-1.89909	0.390418	-4.86425	1.1489e-06	1.00686e-05	47.4192	556.434	71.2634	26.9625	44.0317	408.265	877.787	383.249
FBgn0032656	35072	protein_coding	2L	CG5674	0.506986	0.10425	4.86317	1.15521e-06	1.01025e-05	1356.89	949.532	1398.75	1297.72	1374.2	970.166	842.908	1035.52
FBgn0086906	44013	protein_coding	3L	sls	-1.90363	0.391438	-4.86316	1.15526e-06	1.01025e-05	1249.85	18427	2065.81	682.269	1001.46	13346	27841.2	14093.7
FBgn0265597	32253	protein_coding	X	rad	-1.90454	0.391604	-4.86344	1.1536e-06	1.01025e-05	14.2397	227.808	22.3734	7.0337	13.3119	153.637	405.952	123.835
FBgn0041712	37703	protein_coding	2R	yellow-d	-1.89903	0.390532	-4.86267	1.15814e-06	1.01204e-05	4.26001	64.531	4.14322	3.51685	5.11996	45.124	124.983	23.486
FBgn0038832	42468	protein_coding	3R	CG15695	-1.87286	0.38519	-4.86216	1.16109e-06	1.01388e-05	6.79537	69.5499	11.601	4.68913	4.09597	56.9422	103.668	48.0396
FBgn0031820	33906	protein_coding	2L	Daxx	0.497038	0.102255	4.86075	1.16942e-06	1.02042e-05	8486.23	5977.12	8377.59	8741.72	8339.39	6328.11	4998.35	6604.91
FBgn0085419	37132	protein_coding	2R	Rgk2	-1.89911	0.390721	-4.86053	1.1707e-06	1.02081e-05	1.51131	37.3261	2.48593	0	2.04798	30.0827	65.8825	16.0132
FBgn0031251	33209	protein_coding	2L	CG4213	-1.86708	0.384336	-4.85793	1.18621e-06	1.03359e-05	26.4628	250.407	48.0613	12.8951	18.4319	193.389	350.727	207.104
FBgn0031549	33578	protein_coding	2L	Spindly	0.614882	0.126577	4.85777	1.18717e-06	1.03369e-05	1916.13	1236.72	1997.03	1897.93	1853.43	1232.32	1214.95	1262.91
FBgn0028573	43930	protein_coding	3L	prc	-1.89275	0.389704	-4.8569	1.19237e-06	1.03747e-05	37.4304	1054.59	72.9207	11.7228	27.6478	833.72	1911.56	418.478
FBgn0033913	36577	protein_coding	2R	CG8468	-1.78821	0.368215	-4.85642	1.19529e-06	1.03926e-05	174.449	1110.39	267.652	78.543	177.151	851.984	1746.86	732.337
FBgn0041713	34879	protein_coding	2L	yellow-c	-1.8941	0.390119	-4.85519	1.20271e-06	1.04496e-05	24.7787	280.302	34.803	21.1011	18.4319	181.57	528.029	131.308
FBgn0001250	32661	protein_coding	X	if	-1.81275	0.373503	-4.85338	1.21377e-06	1.05382e-05	155.832	1092.62	229.534	59.7865	178.175	841.24	1787.55	649.068
FBgn0037530	40933	protein_coding	3R	EMC1	0.297715	0.0613523	4.85254	1.21889e-06	1.05699e-05	8714.18	7079.16	8221.81	8628.01	9292.73	7088.77	7153.1	6995.63
FBgn0039756	43593	protein_coding	3R	CG9743	-1.82639	0.376382	-4.8525	1.21917e-06	1.05699e-05	59.3323	429.902	90.3222	29.3071	58.3675	299.752	719.863	270.089
FBgn0054007	3885610	protein_coding	2L	CG34007	-1.79029	0.369002	-4.85171	1.22399e-06	1.06042e-05	17.1837	114.179	21.5447	10.5506	19.4558	81.653	163.737	97.1467
FBgn0004198	44540	protein_coding	X	ct	-1.79097	0.369174	-4.8513	1.22657e-06	1.06189e-05	166.041	1089.2	275.938	72.6816	149.503	766.034	1548.24	953.319
FBgn0016047	45587	protein_coding	2R	nompA	-1.89972	0.391637	-4.85072	1.23013e-06	1.06421e-05	33.6378	497.002	50.5473	25.7902	24.5758	370.662	802.216	318.129
FBgn0034476	37272	protein_coding	2R	Toll-7	-1.59695	0.329288	-4.84972	1.23639e-06	1.06886e-05	408.177	1722.09	563.478	166.464	494.588	1282.81	2350.45	1533
FBgn0259163	39145	protein_coding	3L	CG42268	-1.83843	0.379122	-4.84917	1.23977e-06	1.07102e-05	97.1131	760.901	143.355	52.7528	95.2313	550.083	1268.24	464.383
FBgn0025885	35671	protein_coding	2R	Inos	0.679018	0.140048	4.84848	1.24411e-06	1.07401e-05	4254.08	2614.36	4212	4127.61	4422.62	2630.09	2995.72	2217.29
FBgn0005561	43825	protein_coding	4	sv	-1.5868	0.327317	-4.8479	1.24778e-06	1.07641e-05	71.9057	295.541	86.179	44.5468	84.9913	191.24	446.645	248.738
FBgn0038738	42360	protein_coding	3R	CG4572	0.436298	0.0900004	4.84774	1.24878e-06	1.07651e-05	5248.75	3862.55	4803.65	5425.33	5517.27	4154.63	3629.35	3803.67
FBgn0051871	34463	protein_coding	2L	CG31871	-1.89683	0.391401	-4.84625	1.25817e-06	1.08383e-05	12.9551	231.921	20.7161	5.86142	12.2879	188.017	412.734	95.0116
FBgn0020762	33636	protein_coding	2L	Atet	-1.74115	0.359447	-4.84398	1.27264e-06	1.09552e-05	88.7523	504.837	124.297	37.5131	104.447	370.662	791.559	352.29
FBgn0038742	42364	protein_coding	3R	Arc42	0.452954	0.0935319	4.84277	1.28039e-06	1.10141e-05	3171.08	2305.96	3094.99	3172.2	3246.05	2398.02	2265.2	2254.66
FBgn0037807	41259	protein_coding	3R	CG6293	0.658693	0.136022	4.84254	1.28191e-06	1.10193e-05	4550.31	2840.5	4429.93	4330.42	4890.59	2971.74	2886.23	2663.53
FBgn0031518	33543	protein_coding	2L	CG3277	-1.89472	0.391342	-4.84161	1.28794e-06	1.10633e-05	6.97273	97.3947	12.4297	2.34457	6.14395	71.9835	175.364	44.837
FBgn0287209	3354921	protein_coding	3R	Gfat1	-1.87912	0.388416	-4.8379	1.31216e-06	1.12634e-05	95.6963	2109.3	165.729	52.7528	68.6075	1509.51	3694.26	1124.13
FBgn0020370	36444	protein_coding	2R	TppII	0.333013	0.0688372	4.83769	1.31358e-06	1.12676e-05	11555.6	9157.9	11529.8	11438	11699.1	9259.02	8434.9	9779.79
FBgn0036321	39463	protein_coding	3L	CG14120	-1.86571	0.385687	-4.83737	1.31565e-06	1.12774e-05	1.62585	99.5364	1.65729	1.17228	2.04798	70.9092	217.025	10.6755
FBgn0024314	43978	protein_coding	2L	Plap	0.567673	0.117433	4.83401	1.33807e-06	1.14615e-05	3566.85	2384.71	3409.04	3559.05	3732.45	2669.84	1995.85	2488.45
FBgn0052944	40560	protein_coding	3R	CG32944	-1.86148	0.385115	-4.83358	1.341e-06	1.14785e-05	18.5962	161.991	29.0025	9.37827	17.4079	95.6199	276.125	114.227
FBgn0004861	31181	protein_coding	X	ph-p	-0.972939	0.201313	-4.83296	1.34519e-06	1.14983e-05	462.396	957.719	575.908	334.101	477.18	788.596	1187.82	896.739
FBgn0267668	26067327		3L	lncRNA:CR46006	-1.79849	0.372131	-4.83295	1.34521e-06	1.14983e-05	18.5467	132.901	24.0307	7.0337	24.5758	87.0249	199.585	112.092
FBgn0260755	38094	protein_coding	3L	CG42553	0.668838	0.138396	4.83277	1.34645e-06	1.15008e-05	578.01	357.772	544.419	613.104	576.507	359.918	353.634	359.763
FBgn0032209	34379	protein_coding	2L	Hand	-1.82624	0.37798	-4.83159	1.35444e-06	1.15608e-05	8.43922	67.4771	9.94373	8.20598	7.16794	39.7521	100.761	61.9177
FBgn0010240	32554	protein_coding	X	Lcch3	-1.8858	0.390367	-4.83085	1.3595e-06	1.159e-05	4.61709	86.7912	8.28644	3.51685	2.04798	53.7191	151.142	55.5124
FBgn0027537	32350	protein_coding	X	Nup93-1	0.402772	0.0833756	4.83081	1.35977e-06	1.159e-05	9776.18	7370.42	8905.44	9921.04	10502.1	7926.78	6791.71	7392.76
FBgn0036605	39801	protein_coding	3L	CG13041	-1.83188	0.379219	-4.83067	1.36072e-06	1.159e-05	5.95104	332.055	9.94373	5.86142	2.04798	263.223	675.296	57.6475
FBgn0085405	42638	protein_coding	3R	CG34376	-1.13508	0.235035	-4.8294	1.36946e-06	1.16563e-05	371.085	890.324	417.637	277.831	417.789	724.133	1135.5	811.335
FBgn0260793	41616	protein_coding	3R	2mit	-1.88696	0.390816	-4.82825	1.37737e-06	1.17154e-05	20.8577	260.083	33.1458	14.0674	15.3599	148.265	461.177	170.807
FBgn0020642	38708	protein_coding	3L	Lcp65Ac	-1.85831	0.384911	-4.8279	1.37978e-06	1.17276e-05	1.99862	151.078	4.97186	0	1.02399	116.033	315.848	21.3509
FBgn0033911	36574	protein_coding	2R	VGAT	-1.89041	0.391606	-4.82732	1.38381e-06	1.17537e-05	8.46835	144.771	15.7442	3.51685	6.14395	102.066	259.655	72.5932
FBgn0038516	42106	protein_coding	3R	P5cr-2	-1.75865	0.364367	-4.82657	1.38902e-06	1.17856e-05	19.6226	113.18	31.4885	14.0674	13.3119	85.9505	172.457	81.1335
FBgn0083045	5740283	short_ncRNA	2R	snoRNA:Psi18S-1389b	-1.46748	0.304047	-4.8265	1.38952e-06	1.17856e-05	47.3387	162.088	46.4041	51.5805	44.0317	197.686	143.391	145.186
FBgn0015621	33259	protein_coding	2L	Clp	0.439701	0.0911098	4.82606	1.39259e-06	1.1801e-05	1470.55	1079.86	1447.64	1445.43	1518.58	1151.74	1029.9	1057.94
FBgn0038132	41631	protein_coding	3R	apn	-1.87717	0.388973	-4.82596	1.39327e-06	1.1801e-05	12.7912	262.64	21.5447	3.51685	13.3119	138.595	479.586	169.74
FBgn0038511	42100	protein_coding	3R	cysu	-1.88335	0.390302	-4.82538	1.39738e-06	1.18275e-05	37.938	444.548	64.6342	16.412	32.7677	281.488	779.933	272.224
FBgn0037065	40350	protein_coding	3L	CG12974	-1.85794	0.385189	-4.82344	1.41104e-06	1.19348e-05	8.82767	86.0849	12.4297	5.86142	8.19194	59.091	161.8	37.3641
FBgn0038313	41849	protein_coding	3R	CG4338	-0.664963	0.137905	-4.8219	1.42199e-06	1.2019e-05	396.374	637.958	372.89	405.61	410.621	676.86	621.039	615.974
FBgn0036702	39922	protein_coding	3L	Afg3l2	0.459403	0.0952824	4.82149	1.42489e-06	1.20352e-05	4934.69	3572.07	4855.85	4857.94	5090.26	3794.71	3159.45	3762.03
FBgn0029929	31649	protein_coding	X	CG4593	0.764431	0.158563	4.82101	1.42836e-06	1.20477e-05	1831.75	1053.1	1864.45	1811.18	1819.63	1181.82	1044.43	933.036
FBgn0261436	40528	protein_coding	3R	DhpD	0.554737	0.115065	4.82108	1.42783e-06	1.20477e-05	2026.98	1367.68	1928.25	2018.67	2134	1421.41	1404.85	1276.79
FBgn0004795	45976	protein_coding	2R	retn	0.464464	0.0963482	4.82068	1.4307e-06	1.20591e-05	23046.5	16619.2	22095.8	24192.4	22851.4	17426.5	14021.3	18409.8
FBgn0052206	40105	protein_coding	3L	CG32206	-1.88604	0.391352	-4.81929	1.4407e-06	1.21349e-05	4.19489	86.3402	4.97186	3.51685	4.09597	70.9092	155.018	33.0939
FBgn0030345	32144	protein_coding	X	CG1847	0.43114	0.0894763	4.81848	1.44657e-06	1.21759e-05	1412.13	1042.99	1382.18	1475.91	1378.29	1099.09	991.144	1038.72
FBgn0033679	36293	protein_coding	2R	CG8888	-1.82758	0.379345	-4.81772	1.45208e-06	1.21997e-05	8.84342	333.631	16.5729	5.86142	4.09597	236.364	648.168	116.363
FBgn0260745	41455	protein_coding	3R	mfas	-1.81749	0.377254	-4.81768	1.45238e-06	1.21997e-05	111.258	828.876	182.302	39.8576	111.615	556.529	1394.19	535.908
FBgn0261238	40850	protein_coding	3R	Alh	0.275168	0.0571164	4.81767	1.45241e-06	1.21997e-05	14180.3	11706.3	13980.1	14041.6	14519.2	12005.1	11317.3	11796.4
FBgn0265082	40608	protein_coding	3R	Cdep	-1.52316	0.31619	-4.81722	1.45572e-06	1.2219e-05	297.105	1126.52	386.977	141.846	362.493	859.505	1513.36	1006.7
FBgn0034860	37709	protein_coding	2R	CG9812	-1.88523	0.391443	-4.8161	1.46391e-06	1.22792e-05	2.56904	53.0586	3.31458	2.34457	2.04798	42.9752	95.9172	20.2834
FBgn0016930	34831	protein_coding	2L	Dyrk2	-0.512545	0.106445	-4.81513	1.47101e-06	1.23216e-05	2475.8	3556.52	2539.79	2283.61	2604.01	3124.3	3889.97	3655.28
FBgn0038693	42310	protein_coding	3R	unc79	-1.87768	0.389964	-4.815	1.47201e-06	1.23216e-05	10.0268	225.828	20.7161	1.17228	8.19194	149.339	401.108	127.038
FBgn0287204	34571	protein_coding	2L	Cog8	-0.770497	0.160018	-4.81506	1.47158e-06	1.23216e-05	143.785	252.186	157.442	125.434	148.479	248.182	270.312	238.063
FBgn0052432	40310	protein_coding	3L	CG32432	-1.88292	0.391124	-4.81414	1.47839e-06	1.23664e-05	6.25863	119.769	9.11508	3.51685	6.14395	80.5786	229.62	49.1071
FBgn0011556	36216	protein_coding	2R	zetaTry	-1.88101	0.390776	-4.81351	1.48303e-06	1.23967e-05	2.13116	62.5544	0.828644	3.51685	2.04798	45.124	130.796	11.743
FBgn0038206	41719	protein_coding	3R	twf	0.404456	0.0840416	4.81257	1.49004e-06	1.24468e-05	1842.29	1387.07	1820.53	1841.66	1864.69	1443.97	1411.63	1305.61
FBgn0031307	33292	protein_coding	2L	MFS3	-1.86718	0.387997	-4.81235	1.49164e-06	1.24516e-05	23.6488	231.047	37.289	7.0337	26.6238	162.232	373.98	156.929
FBgn0031866	33962	protein_coding	2L	Nlg2	-1.88308	0.391332	-4.81197	1.49452e-06	1.2467e-05	13.1214	174.61	17.4015	11.7228	10.2399	132.149	294.534	97.1467
FBgn0032105	34245	protein_coding	2L	borr	0.446022	0.0926988	4.81152	1.49787e-06	1.24863e-05	6253.28	4569.91	6182.51	6367.84	6209.49	4826.12	4375.37	4508.25
FBgn0038967	42636	protein_coding	3R	CG13847	-1.8709	0.388878	-4.81103	1.50152e-06	1.25082e-05	21.6009	429.085	42.2608	8.20598	14.3359	309.422	713.081	264.752
FBgn0036691	39910	protein_coding	3L	beg	0.557204	0.115824	4.81078	1.50345e-06	1.25157e-05	905.285	609.771	851.846	885.074	978.936	617.769	588.098	623.447
FBgn0030276	32057	protein_coding	X	Dlic	-0.519266	0.107944	-4.8105	1.50553e-06	1.25244e-05	6515.12	9404.05	6438.56	6829.72	6277.07	9953.07	8638.36	9620.73
FBgn0011676	34495	protein_coding	2L	Nos	-1.86576	0.387957	-4.80919	1.5154e-06	1.25979e-05	1.90207	50.1799	2.48593	1.17228	2.04798	27.9339	95.9172	26.6887
FBgn0013576	45467	protein_coding	3R	mtd	0.4581	0.0952617	4.80886	1.51794e-06	1.26086e-05	14985.7	10856.6	15682.9	15326.4	13947.8	10433.3	9926.94	12209.5
FBgn0050069	36573	protein_coding	2R	Sdb	-1.88078	0.391116	-4.80875	1.51877e-06	1.26086e-05	70.1902	1264.45	125.954	37.5131	47.1036	1013.14	1946.44	833.754
FBgn0033362	35905	protein_coding	2R	CG8172	-1.87863	0.390707	-4.80829	1.5223e-06	1.26292e-05	9.52608	159.47	16.5729	5.86142	6.14395	99.9174	287.751	90.7414
FBgn0261244	32343	protein_coding	X	inaE	0.312192	0.0649331	4.8079	1.52521e-06	1.26448e-05	3648.8	2934.27	3578.08	3818.13	3550.18	3041.57	2707	3054.25
FBgn0015577	40897	protein_coding	3R	alpha-Est9	-1.88202	0.391471	-4.80756	1.52784e-06	1.26529e-05	15.0526	192.916	25.688	8.20598	11.2639	136.446	373.98	68.323
FBgn0036454	39616	protein_coding	3L	CG17839	-1.88227	0.391538	-4.80737	1.52932e-06	1.26529e-05	9.95283	180.268	9.94373	11.7228	8.19194	117.108	357.509	66.1879
FBgn0041707	40644	protein_coding	3R	7B2	-1.86799	0.388563	-4.80743	1.52884e-06	1.26529e-05	1.56074	41.7657	2.48593	1.17228	1.02399	22.562	81.3843	21.3509
FBgn0000405	37618	protein_coding	2R	CycB	0.310999	0.0646997	4.8068	1.53362e-06	1.26669e-05	107186	86272.6	104620	109387	107552	89414.3	78208.3	91195.2
FBgn0037448	40797	protein_coding	3R	CG15186	-1.88119	0.391353	-4.80689	1.53294e-06	1.26669e-05	13.4604	248.092	19.8875	8.20598	12.2879	175.124	428.236	140.916
FBgn0046113	33275	protein_coding	2L	GluRIIC	-1.85992	0.386941	-4.80674	1.53415e-06	1.26669e-05	7.9316	153.519	13.2583	2.34457	8.19194	99.9174	284.845	75.7958
FBgn0287234	33678	protein_coding	2L	slf	-1.86077	0.387134	-4.80653	1.53572e-06	1.26713e-05	65.351	2152.65	116.839	43.3745	35.8397	1604.05	3869.63	984.278
FBgn0034804	37648	protein_coding	2R	CG3831	0.695952	0.144858	4.80439	1.55228e-06	1.27992e-05	2420.42	1467.69	2251.43	2416.08	2593.77	1573.97	1602.49	1226.61
FBgn0265052	37743	protein_coding	2R	St3	-1.8788	0.391119	-4.80364	1.55806e-06	1.2833e-05	7.62402	222.539	14.0869	4.68913	4.09597	139.67	403.046	124.903
FBti0020410			4	rooA{}1496	-1.69681	0.353239	-4.80359	1.55849e-06	1.2833e-05	42.2629	221.001	53.0332	16.412	57.3435	147.19	291.627	224.185
FBgn0264672	33424	protein_coding	2L	Eogt	-0.498267	0.103732	-4.80343	1.55974e-06	1.28345e-05	581.255	824.537	523.703	627.172	592.891	897.108	788.652	787.849
FBgn0033721	36344	protein_coding	2R	CG13159	-1.87764	0.391006	-4.80208	1.57026e-06	1.29123e-05	148.355	2560.26	231.192	87.9213	125.951	1867.27	4290.11	1523.39
FBgn0003015	41066	protein_coding	3R	osk	0.507005	0.105593	4.80151	1.57474e-06	1.29404e-05	8524.04	5957.59	7924.32	8898.8	8748.99	6334.55	6611.5	4926.73
FBgn0031646	33696	protein_coding	2L	snsl	-1.86938	0.389482	-4.79964	1.58949e-06	1.30527e-05	13.3953	262.892	20.7161	8.20598	11.2639	233.141	446.645	108.89
FBgn0037482	40862	protein_coding	3R	CG10055	0.448285	0.0934059	4.79932	1.59206e-06	1.3065e-05	4252.2	3102.34	4143.22	4440.61	4172.77	3280.09	2844.57	3182.36
FBgn0086708	39518	protein_coding	3L	stv	-1.86994	0.38977	-4.79755	1.60622e-06	1.31723e-05	11.4799	131.178	16.5729	11.7228	6.14395	88.0993	218.962	86.4713
FBgn0037252	40566	protein_coding	3R	CG14650	0.224637	0.0468365	4.7962	1.61707e-06	1.32523e-05	6212.91	5313.9	6068.16	6265.86	6304.72	5337.53	5091.36	5512.81
FBgn0259233	42948	protein_coding	3R	CG42331	-1.87797	0.391626	-4.79533	1.6241e-06	1.3301e-05	44.7065	624.574	67.9488	29.3071	36.8637	439.422	1031.84	402.465
FBgn0085380	5740672	protein_coding	2L	dcma	-1.86145	0.388202	-4.79506	1.62626e-06	1.33097e-05	1.56074	68.5463	2.48593	1.17228	1.02399	46.1984	122.076	37.3641
FBgn0284256	35100	protein_coding	2L	bsf	-0.50364	0.10506	-4.79383	1.63629e-06	1.33827e-05	2996.87	4277.16	3158.79	2931.88	2899.95	4221.24	4722.22	3888
FBgn0005677	34982	protein_coding	2L	dac	-1.81323	0.378319	-4.79285	1.64429e-06	1.34391e-05	32.8492	239.849	48.0613	10.5506	39.9357	151.488	386.575	181.483
FBgn0032774	35212	protein_coding	2L	CG17549	-1.82434	0.380714	-4.79188	1.65223e-06	1.34949e-05	7.76993	67.2805	11.601	3.51685	8.19194	42.9752	117.232	41.6343
FBgn0028481	33276	protein_coding	2L	CG4341	-1.87607	0.391567	-4.79119	1.65793e-06	1.35323e-05	14.3048	208.883	21.5447	7.0337	14.3359	134.298	333.288	159.064
FBgn0052600	32387	protein_coding	X	dpr8	-1.87238	0.390828	-4.79081	1.66109e-06	1.3549e-05	7.13439	145.662	14.0869	1.17228	6.14395	98.8431	275.156	62.9852
FBgn0024941	32674	protein_coding	X	RSG7	-1.87548	0.391522	-4.79023	1.66588e-06	1.3579e-05	8.56721	131.19	15.7442	5.86142	4.09597	78.4298	217.994	97.1467
FBgn0033791	36436	protein_coding	2R	Drl-2	-1.86907	0.390208	-4.78992	1.66849e-06	1.35911e-05	14.3385	170.293	22.3734	9.37827	11.2639	117.108	263.53	130.241
FBgn0259734	8673992	protein_coding	X	Nost	0.406437	0.0848553	4.78977	1.66976e-06	1.35923e-05	9232.6	6943.14	9667.79	9313.79	8716.22	7318.68	6394.48	7116.26
FBgn0050413	246601	protein_coding	2R	CG30413	-1.84765	0.385876	-4.78819	1.68291e-06	1.36901e-05	53.8081	1395.55	83.693	31.6517	46.0796	905.703	2658.55	622.38
FBgn0037900	41373	protein_coding	3R	CG5276	0.375479	0.0784343	4.78718	1.6914e-06	1.375e-05	1013.09	778.674	963.713	987.063	1088.5	802.563	760.555	772.904
FBgn0035041	37940	protein_coding	2R	CG13594	-1.85724	0.387993	-4.7868	1.69464e-06	1.37671e-05	1.44619	61.7537	3.31458	0	1.02399	44.0496	112.388	28.8238
FBgn0036390	39541	protein_coding	3L	CG13738	-1.81261	0.378747	-4.7858	1.70311e-06	1.38267e-05	2.64984	191.493	1.65729	1.17228	5.11996	145.041	405.952	23.486
FBgn0031579	33615	protein_coding	2L	CG15422	-1.84537	0.385625	-4.7854	1.70644e-06	1.38444e-05	1.83695	66.2078	3.31458	1.17228	1.02399	46.1984	138.547	13.8781
FBgn0083950	4379854	protein_coding	3R	side-VI	-1.8732	0.391486	-4.78486	1.71109e-06	1.38729e-05	10.5838	177.764	17.4015	8.20598	6.14395	105.289	336.195	91.809
FBgn0037796	41246	protein_coding	3R	CG12814	-1.86962	0.390766	-4.78449	1.71422e-06	1.3889e-05	13.3796	170.925	16.5729	8.20598	15.3599	119.256	297.44	96.0792
FBgn0036108	39223	protein_coding	3L	Cpr67Fa1	-1.83476	0.383664	-4.7822	1.73387e-06	1.40388e-05	5.67252	231.089	11.601	2.34457	3.07198	161.157	466.991	65.1203
FBgn0039702	43521	protein_coding	3R	Vps16B	0.682692	0.142795	4.78094	1.7448e-06	1.41179e-05	908.453	556.805	921.452	895.625	908.281	584.463	479.586	606.366
FBgn0262169	36048	protein_coding	2R	magu	0.481722	0.100767	4.78057	1.74799e-06	1.41343e-05	5903.93	4203.42	5445.85	6229.51	6036.43	4542.48	3937.45	4130.34
FBgn0002781	49228	protein_coding	3R	mod(mdg4)	0.513996	0.107547	4.77925	1.75954e-06	1.42087e-05	36223.1	25189.9	34777.4	37841.3	36050.7	27164.7	22395.2	26009.7
FBgn0036364	39512	protein_coding	3L	CG14109	-1.86391	0.389999	-4.77927	1.75933e-06	1.42087e-05	8.21243	94.3338	9.11508	9.37827	6.14395	83.8017	140.485	58.7151
FBgn0005564	40129	protein_coding	3L	Shal	-1.54931	0.324242	-4.77825	1.76828e-06	1.42698e-05	86.9431	343.522	96.1227	79.7153	84.9913	261.075	526.091	243.401
FBgn0040842	50315	protein_coding	3L	CG15212	-1.82113	0.381164	-4.77782	1.7721e-06	1.42911e-05	3.72333	208.771	6.62915	3.51685	1.02399	163.306	411.766	51.2422
FBgn0003116	31194	protein_coding	X	pn	0.438696	0.0918325	4.77714	1.77808e-06	1.43298e-05	858.651	630.12	812.9	872.179	890.873	618.844	649.136	622.38
FBgn0050361	35832	protein_coding	2R	mtt	-1.86765	0.390971	-4.77695	1.77973e-06	1.43335e-05	5.34687	110.13	10.7724	1.17228	4.09597	73.0579	198.616	58.7151
FBgn0263997	31962	protein_coding	X	CG43740	-1.82738	0.382577	-4.77651	1.7836e-06	1.43457e-05	4.86187	38.0132	5.80051	4.68913	4.09597	31.1571	56.1939	26.6887
FBgn0265413	31831	protein_coding	X	CG44325	-1.82088	0.381216	-4.77651	1.7836e-06	1.43457e-05	22.0747	181.351	33.1458	10.5506	22.5278	131.075	326.506	86.4713
FBgn0085391	43362	protein_coding	3R	trv	-1.86064	0.38964	-4.77528	1.79458e-06	1.44244e-05	42.636	897.42	81.2071	21.1011	25.5998	605.951	1589.9	496.409
FBgn0032586	34984	protein_coding	2L	Tpr2	0.417954	0.0875316	4.7749	1.79799e-06	1.44422e-05	10478.4	7813.94	10344.8	10824.9	10265.5	8003.07	7536.76	7901.98
FBgn0087002	43827	protein_coding	4	apolpp	-1.80741	0.378542	-4.77467	1.80005e-06	1.44493e-05	7453.96	53927.9	11008.5	4139.33	7214.02	37844	80915.3	43024.3
FBgn0035742	38781	protein_coding	3L	Acbp4	-1.83616	0.384748	-4.77237	1.82071e-06	1.46054e-05	0.552429	60.2097	1.65729	0	0	36.529	125.952	18.1483
FBgn0024361	31080	protein_coding	X	Tsp2A	-1.8622	0.390305	-4.77113	1.83199e-06	1.46782e-05	7.70482	164.681	12.4297	3.51685	7.16794	100.992	343.945	49.1071
FBgn0039187	42904	protein_coding	3R	CG6454	0.4112	0.0861856	4.7711	1.8322e-06	1.46782e-05	5675.46	4253.19	5532.03	5666.82	5827.54	4452.24	3859.94	4447.4
FBgn0037220	40529	protein_coding	3R	CG14641	0.385549	0.0808164	4.77067	1.8361e-06	1.46997e-05	3166.19	2416.14	3133.93	3137.03	3227.62	2403.39	2573.29	2271.74
FBgn0265487	36945	protein_coding	2R	mbl	-1.85074	0.387953	-4.77051	1.83759e-06	1.47019e-05	249.447	2507.77	417.637	145.363	185.343	1642.73	3883.19	1997.38
FBgn0027569	38928	protein_coding	3L	cert	0.38808	0.0813533	4.77031	1.83945e-06	1.47071e-05	2663.98	2029.05	2532.34	2798.24	2661.36	2070.33	1931.91	2084.92
FBgn0004580	36905	protein_coding	2R	Cbp53E	-1.84107	0.386244	-4.76659	1.87367e-06	1.49708e-05	3.10579	113.083	5.80051	3.51685	0	69.8348	226.713	42.7019
FBgn0026411	31813	protein_coding	X	Lim1	-1.78291	0.37409	-4.76599	1.87925e-06	1.50056e-05	24.1385	172.801	42.2608	11.7228	18.4319	109.587	262.561	146.254
FBgn0052650	326227	protein_coding	X	CG32650	-1.74747	0.366698	-4.76542	1.8846e-06	1.50384e-05	0.732092	19.9872	0	1.17228	1.02399	18.2645	20.3461	21.3509
FBgn0040398	31055	protein_coding	X	CG14629	-1.80901	0.379807	-4.76298	1.90755e-06	1.52015e-05	104.962	798.102	160.757	52.7528	101.375	584.463	1285.68	524.165
FBgn0283651	34829	protein_coding	2L	CG46301	-1.86233	0.390993	-4.76307	1.90668e-06	1.52015e-05	21.994	272.321	44.7468	14.0674	7.16794	164.38	447.613	204.969
FBgn0025866	39165	protein_coding	3L	CalpB	0.319663	0.0671164	4.76282	1.90911e-06	1.52039e-05	4972.99	3977.19	4616.38	5077.16	5225.43	4017.11	3755.3	4159.16
FBgn0035149	38078	protein_coding	3L	MED30	0.696911	0.146366	4.76143	1.92229e-06	1.52989e-05	692.226	419.272	715.948	678.752	681.979	434.05	454.395	369.371
FBgn0017550	40683	protein_coding	3R	Rga	-0.399194	0.0838427	-4.76122	1.92426e-06	1.53045e-05	3720.62	4923.6	3747.96	3700.9	3712.99	5065.71	4296.9	5408.19
FBgn0029708	31380	protein_coding	X	CG3556	-1.8436	0.387256	-4.76069	1.92937e-06	1.5335e-05	9.64056	89.3341	10.7724	5.86142	12.2879	65.5373	160.831	41.6343
FBgn0026566	40814	protein_coding	3R	CG1307	0.519445	0.109116	4.76049	1.93124e-06	1.53399e-05	2447.57	1695.5	2442.01	2484.07	2416.62	1804.96	1489.14	1792.41
FBgn0030433	32242	protein_coding	X	mRpL49	0.540144	0.113474	4.76005	1.93542e-06	1.5363e-05	737.871	503.34	743.294	776.052	694.267	558.678	480.555	470.788
FBgn0039808	43660	protein_coding	3R	CG12071	-1.85402	0.389521	-4.75974	1.93841e-06	1.53767e-05	2.91037	36.609	3.31458	2.34457	3.07198	24.7108	55.225	29.8913
FBgn0038143	41644	protein_coding	3R	CG9813	-1.86268	0.391378	-4.75929	1.94277e-06	1.54013e-05	3.4628	48.4226	4.97186	2.34457	3.07198	35.4546	85.2597	24.5536
FBgn0031959	34077	protein_coding	2L	spz3	-1.85511	0.389835	-4.75871	1.94834e-06	1.54353e-05	9.23412	113.027	11.601	5.86142	10.2399	96.6943	198.616	43.7694
FBgn0262732	39842	protein_coding	3L	mbf1	-0.558896	0.11749	-4.75695	1.96538e-06	1.55601e-05	3088.31	4590.9	3080.07	3294.12	2890.73	4803.56	4761.95	4207.2
FBgn0015553	35119	protein_coding	2L	tos	0.502188	0.105605	4.75535	1.98107e-06	1.56396e-05	8332.72	5844.45	7773.51	8686.62	8538.04	6245.38	5379.11	5908.87
FBgn0017561	32020	protein_coding	X	Ork1	0.52793	0.11102	4.75526	1.98187e-06	1.56396e-05	6827.06	4699.03	6895.97	6685.53	6899.66	5044.22	4380.22	4672.65
FBgn0032088	34228	protein_coding	2L	CG13102	-1.81534	0.381735	-4.75549	1.97963e-06	1.56396e-05	0.828644	58.5095	2.48593	0	0	52.6447	103.668	19.2158
FBgn0035089	37997	protein_coding	2R	Phk-3	-1.8336	0.385591	-4.75529	1.98157e-06	1.56396e-05	13.5076	388.392	27.3452	7.0337	6.14395	278.265	704.361	182.55
FBgn0035165	38096	protein_coding	3L	CG13887	0.469896	0.0988125	4.75543	1.98023e-06	1.56396e-05	4070.55	2923.39	4034.67	4163.95	4013.02	3067.36	2777.72	2925.08
FBgn0029975	31703	protein_coding	X	spidey	0.457157	0.0961649	4.75388	1.99548e-06	1.57368e-05	4740.95	3435.71	4449.82	4897.8	4875.23	3568.02	3524.71	3214.38
FBgn0032256	34440	protein_coding	2L	RluA-2	-0.600617	0.126402	-4.75162	2.01791e-06	1.59033e-05	356.196	546.615	373.718	352.857	342.013	533.967	577.441	528.435
FBgn0031571	33604	protein_coding	2L	bark	-1.84567	0.388477	-4.75105	2.02363e-06	1.59381e-05	183.483	1896.99	294.997	109.022	146.431	1418.18	2762.22	1510.58
FBgn0031168	33101	protein_coding	X	CG1722	-1.85278	0.390044	-4.75018	2.03231e-06	1.59929e-05	0.94319	21.2177	1.65729	1.17228	0	20.4132	26.1592	17.0807
FBgn0051457	326142	protein_coding	3R	CG31457	0.549864	0.115759	4.75009	2.03323e-06	1.59929e-05	1932.19	1308.27	1826.33	2090.18	1880.05	1437.52	1153.91	1333.37
FBgn0039536	43324	protein_coding	3R	unc80	-1.85993	0.391628	-4.74922	2.04205e-06	1.60518e-05	25.3062	409.001	52.2046	9.37827	14.3359	320.166	686.922	219.915
FBgn0033356	35898	protein_coding	2R	CG8229	0.617999	0.130132	4.74903	2.04392e-06	1.60562e-05	474.408	304.517	453.268	479.464	490.492	296.529	356.541	260.481
FBgn0033874	36531	protein_coding	2R	CG6347	-1.82804	0.384998	-4.74818	2.05256e-06	1.61054e-05	14.3385	312.962	22.3734	9.37827	11.2639	209.504	542.562	186.821
FBgn0250746	40639	protein_coding	3R	Prosbeta7	0.436714	0.0919755	4.74815	2.05284e-06	1.61054e-05	4581.39	3370.28	4602.29	4595.35	4546.52	3619.59	3400.7	3090.55
FBgn0033274	35797	protein_coding	2R	CG14757	-1.62191	0.34166	-4.74716	2.06298e-06	1.61744e-05	22.962	97.162	20.7161	24.618	23.5518	84.8761	120.139	86.4713
FBgn0051140	42836	protein_coding	3R	CG31140	-1.85894	0.39161	-4.74691	2.06552e-06	1.61839e-05	77.6908	1127.86	129.268	51.5805	52.2236	810.083	1701.32	872.185
FBgn0031602	33646	protein_coding	2L	CG15431	-1.84222	0.388157	-4.74606	2.07416e-06	1.62411e-05	0.89376	56.7642	1.65729	0	1.02399	37.6033	101.73	30.9588
FBgn0264816	14462485	protein_coding	3R	koko	-0.774893	0.163308	-4.74497	2.08534e-06	1.63181e-05	170.992	300.411	176.501	182.876	153.599	341.653	291.627	267.954
FBgn0030718	32565	protein_coding	X	ND-20	-0.553317	0.116623	-4.7445	2.09017e-06	1.63454e-05	1245.07	1842.41	1200.71	1263.72	1270.77	1788.84	2171.22	1567.16
FBgn0266901	19834877		2L	lncRNA:CR45361	-1.80179	0.379797	-4.74409	2.09443e-06	1.63681e-05	15.5242	120.318	24.0307	8.20598	14.3359	85.9505	192.803	82.2011
FBti0059659			2R	roo{}1598	-1.67854	0.353884	-4.74321	2.10357e-06	1.6429e-05	19.5865	98.6805	28.1739	7.0337	23.5518	67.686	116.263	112.092
FBgn0031434	33441	protein_coding	2L	insv	0.525586	0.110847	4.74156	2.1208e-06	1.65529e-05	5075.81	3499.04	4696.75	5431.19	5099.48	3705.54	3187.55	3604.04
FBgn0034808	37652	protein_coding	2R	CG9896	0.467721	0.0986466	4.74138	2.1227e-06	1.65571e-05	2119.78	1524.15	2012.78	2232.03	2114.54	1644.88	1505.61	1421.97
FBgn0015279	42446	protein_coding	3R	Pi3K92E	0.360958	0.0761506	4.74006	2.1366e-06	1.66548e-05	3715.61	2886.32	3527.54	3705.59	3913.7	3028.68	2619.8	3010.48
FBgn0043457	192508	protein_coding	3R	CG5180	0.46761	0.0987189	4.73679	2.17131e-06	1.69144e-05	2408.61	1732.29	2367.44	2465.31	2393.07	1897.36	1763.33	1536.2
FBgn0050055	10178803		2R	lncRNA:CR30055	0.532977	0.11253	4.73633	2.17627e-06	1.69422e-05	1916.58	1313.35	1835.45	2060.87	1853.43	1316.12	1436.82	1187.11
FBgn0051262	318649	protein_coding	3R	CG31262	0.794355	0.167721	4.73618	2.17785e-06	1.69436e-05	1237.14	693.732	1191.59	1236.76	1283.06	674.711	665.607	740.877
FBgn0051158	42665	protein_coding	3R	Efa6	0.465461	0.0982862	4.73577	2.18221e-06	1.69667e-05	10051.9	7242.43	10027.4	10180.1	9948.08	7553.97	6209.43	7963.9
FBgn0030121	31880	protein_coding	X	Cfp1	0.682337	0.144095	4.73533	2.18704e-06	1.69934e-05	3286.62	2013.3	3179.51	3406.66	3273.7	2299.18	1760.42	1980.3
FBgn0034417	37197	protein_coding	2R	CG15117	-1.81167	0.382679	-4.73417	2.19952e-06	1.70794e-05	53.4668	411.23	83.693	31.6517	45.0556	308.347	704.361	220.982
FBgn0038181	41688	protein_coding	3R	CG9297	-1.84197	0.389096	-4.73397	2.20168e-06	1.70852e-05	39.5399	852.617	48.89	57.4419	12.2879	695.125	1521.11	341.615
FBgn0263873	35277	protein_coding	2L	sick	-1.66422	0.351584	-4.73348	2.20699e-06	1.71154e-05	215.917	1073.51	338.915	101.989	206.846	813.307	1373.84	1033.38
FBgn0086695	40642	protein_coding	3R	hd	0.615982	0.130142	4.73314	2.21075e-06	1.71337e-05	2845.31	1833.66	2912.68	2772.45	2850.79	2039.18	1752.67	1709.14
FBgn0025874	39539	protein_coding	3L	Meics	0.385244	0.0814014	4.73265	2.21606e-06	1.71638e-05	1686.64	1287.57	1670.55	1772.49	1616.88	1346.2	1202.36	1314.15
FBgn0030394	32198	protein_coding	X	Cpr11A	-1.80022	0.38041	-4.73231	2.21975e-06	1.71814e-05	1.23509	148.476	1.65729	0	2.04798	120.331	298.409	26.6887
FBgn0003089	40104	protein_coding	3L	pip	-1.72167	0.363988	-4.73001	2.24509e-06	1.73665e-05	230.964	1321.13	329.8	93.7827	269.31	989.505	1847.62	1126.26
FBgn0014092	34970	protein_coding	2L	CG4278	0.544745	0.115183	4.7294	2.25183e-06	1.73905e-05	1038.34	705.1	967.027	1090.22	1057.78	698.348	730.521	686.432
FBgn0035976	39063	protein_coding	3L	PGRP-LC	-1.82271	0.385389	-4.72954	2.25033e-06	1.73905e-05	6.35518	58.5033	11.601	2.34457	5.11996	44.0496	82.3531	49.1071
FBgn0085484	39066	protein_coding	3L	Pdxk	0.514262	0.108739	4.72934	2.25249e-06	1.73905e-05	1464.35	1017.5	1362.29	1479.42	1551.35	1015.29	1076.4	960.792
FBgn0020369	33105	protein_coding	X	Rpt6	0.496281	0.104966	4.72803	2.26707e-06	1.74919e-05	10993.2	7743.71	10402	11320.7	11256.7	8481.16	6794.62	7955.36
FBgn0000046	48632	protein_coding	3R	Act87E	-1.83887	0.38899	-4.72729	2.27535e-06	1.75446e-05	271.33	2716.07	378.69	146.535	288.766	2156.28	4666.03	1325.89
FBgn0029167	39529	protein_coding	3L	Hml	-1.76319	0.373252	-4.72384	2.31428e-06	1.78335e-05	0.682661	60.5747	0	0	2.04798	40.8265	125.952	14.9457
FBgn0037326	40652	protein_coding	3R	CG14669	-1.84287	0.390315	-4.7215	2.34117e-06	1.80292e-05	7.73625	126.394	15.7442	2.34457	5.11996	104.215	214.118	60.8501
FBgn0263118	43190	protein_coding	3R	tx	-1.84779	0.391405	-4.72093	2.34771e-06	1.80681e-05	6.09465	116.478	9.94373	1.17228	7.16794	77.3554	200.554	71.5256
FBgn0038617	42218	protein_coding	3R	Wdr37	0.575766	0.121979	4.72021	2.35604e-06	1.81207e-05	1376.33	914.104	1392.12	1382.12	1354.74	1017.44	914.604	810.268
FBgn0261090	39630	protein_coding	3L	Sytbeta	-1.83378	0.388639	-4.71847	2.3762e-06	1.82643e-05	1.90207	62.1334	2.48593	1.17228	2.04798	39.7521	111.419	35.229
FBgn0036063	39174	protein_coding	3L	CG6674	0.848418	0.179826	4.71799	2.38181e-06	1.82957e-05	1002.25	537.606	969.513	1153.53	883.705	604.877	469.897	538.043
FBgn0031692	33752	protein_coding	2L	TpnC25D	-1.83458	0.388877	-4.71763	2.38609e-06	1.8317e-05	2.01661	51.9449	1.65729	2.34457	2.04798	49.4215	87.1974	19.2158
FBgn0034661	37486	protein_coding	2R	tpr	-1.83672	0.38939	-4.71691	2.39448e-06	1.83698e-05	14.7921	264.804	24.0307	7.0337	13.3119	177.273	460.209	156.929
FBgn0265296	38788	protein_coding	3L	Dscam2	-1.83832	0.389787	-4.7162	2.40291e-06	1.84228e-05	2.95749	91.2472	5.80051	0	3.07198	66.6116	156.955	50.1747
FBgn0005771	34847	protein_coding	2L	noc	-1.33254	0.282629	-4.71479	2.4196e-06	1.8539e-05	385.184	1148.1	466.527	185.221	503.804	860.579	1506.58	1077.15
FBgn0032194	34357	protein_coding	2L	ath	-0.456332	0.096814	-4.7135	2.43503e-06	1.86455e-05	1310.11	1805.87	1257.88	1358.68	1313.78	1870.5	1753.64	1793.48
FBgn0001114	34193	protein_coding	2L	Glt	-1.83666	0.389754	-4.71235	2.44871e-06	1.87384e-05	55.5598	1193.58	108.552	30.4794	27.6478	912.15	2067.55	601.029
FBgn0035875	38940	protein_coding	3L	Cpr66Cb	-1.81092	0.384325	-4.71194	2.45365e-06	1.87526e-05	7.29837	207.678	13.2583	3.51685	5.11996	152.562	359.447	111.025
FBgn0265045	36753	protein_coding	2R	Strn-Mlck	-1.84537	0.391627	-4.71206	2.45221e-06	1.87526e-05	239.789	3685.79	395.263	133.64	190.463	2640.83	5345.2	3071.33
FBgn0085385	5740442	protein_coding	3L	bma	-1.83253	0.388955	-4.71142	2.45994e-06	1.87888e-05	2.40737	68.0169	1.65729	3.51685	2.04798	41.9009	126.921	35.229
FBgn0036354	39502	protein_coding	3L	Poc1	0.502637	0.106723	4.70973	2.48044e-06	1.89335e-05	1958.14	1372.6	1870.25	1921.37	2082.8	1448.27	1376.75	1292.8
FBgn0036781	40008	protein_coding	3L	CG13699	-1.80647	0.383599	-4.70927	2.48607e-06	1.89645e-05	4.90899	133.027	8.28644	2.34457	4.09597	77.3554	226.713	95.0116
FBgn0029824	31525	protein_coding	X	CG3726	0.529815	0.112517	4.70875	2.49243e-06	1.90011e-05	1508.89	1037.46	1557.85	1523.97	1444.85	1089.42	880.694	1142.27
FBgn0034186	36921	protein_coding	2R	CG8950	0.471596	0.100188	4.70711	2.51259e-06	1.91427e-05	2199.67	1577.73	2097.3	2195.69	2306.03	1748.02	1422.29	1562.89
FBgn0040238	53431	protein_coding	3R	Best1	0.450826	0.0957806	4.70686	2.51561e-06	1.91537e-05	5306.17	3863.01	4891.49	5258.86	5768.15	3997.77	3836.69	3754.56
FBgn0261804	35090	protein_coding	2L	CG42750	-1.84122	0.39124	-4.70611	2.52488e-06	1.92122e-05	4.69789	87.9236	6.62915	2.34457	5.11996	68.7604	150.173	44.837
FBgn0259823	41842	protein_coding	3R	CG42404	-1.70222	0.361736	-4.7057	2.52997e-06	1.92389e-05	81.3261	449.287	120.153	39.8576	83.9673	305.124	725.676	317.061
FBgn0022338	42273	protein_coding	3R	dnk	0.449837	0.0956196	4.70445	2.54552e-06	1.93328e-05	14152.1	10310.9	13226	15083.8	14146.4	10960.8	10100.4	9871.6
FBgn0086758	33343	protein_coding	2L	chinmo	-1.84249	0.391645	-4.70448	2.54515e-06	1.93328e-05	374.746	5446.95	603.253	208.666	312.318	3969.84	8801.13	3569.88
FBgn0003149	39002	protein_coding	3L	Prm	-1.82557	0.388504	-4.69897	2.6148e-06	1.98467e-05	255.138	5873.57	455.754	157.086	152.575	4469.43	10290.3	2861.02
FBgn0037225	40535	protein_coding	3R	TwdlG	-1.80182	0.38353	-4.698	2.62722e-06	1.99284e-05	38.1042	1017.16	56.3478	21.1011	36.8637	700.497	1873.78	477.193
FBgn0013972	43493	protein_coding	3R	Gycalpha99B	-1.82508	0.388599	-4.69657	2.64563e-06	2.00555e-05	3.52792	69.0675	4.14322	2.34457	4.09597	49.4215	127.89	29.8913
FBgn0022702	38223	protein_coding	3L	Cht2	0.592278	0.126143	4.69529	2.66231e-06	2.01693e-05	2312.06	1516.61	2421.3	2194.51	2320.37	1598.68	1619.93	1331.23
FBgn0261788	38863	protein_coding	3L	Ank2	-1.83167	0.390412	-4.69162	2.71052e-06	2.05218e-05	402.953	4616.59	668.716	206.322	333.821	3465.95	6845.97	3537.85
FBgn0036934	40195	protein_coding	3L	sNPF-R	-1.78766	0.381048	-4.69144	2.71295e-06	2.05274e-05	0.828644	57.4759	2.48593	0	0	37.6033	101.73	33.0939
FBgn0034214	36954	protein_coding	2R	CG6550	-0.501202	0.106855	-4.69048	2.72559e-06	2.06102e-05	391.282	557.988	410.179	378.648	385.021	517.852	597.787	558.327
FBgn0000303	42249	protein_coding	3R	ChAT	-1.83528	0.391483	-4.68801	2.7587e-06	2.08475e-05	7.36349	97.566	12.4297	3.51685	6.14395	75.2067	170.519	46.972
FBgn0038246	41771	protein_coding	3R	CG14853	-1.81206	0.386549	-4.68779	2.7617e-06	2.08572e-05	1.02399	56.3539	0	0	3.07198	42.9752	103.668	22.4185
FBgn0040347	31044	protein_coding	X	mus81	0.435086	0.092837	4.68656	2.77839e-06	2.09702e-05	2087.6	1537.77	2126.3	2141.76	1994.74	1639.51	1429.07	1544.74
FBgn0035023	37921	protein_coding	2R	ITP	-1.6439	0.351084	-4.68236	2.83596e-06	2.13781e-05	33.276	163.656	46.4041	17.5843	35.8397	110.661	248.997	131.308
FBgn0051345	41576	protein_coding	3R	CG31345	-1.78755	0.381753	-4.68248	2.8343e-06	2.13781e-05	0.666976	35.2852	0.828644	1.17228	0	27.9339	62.9759	14.9457
FBgn0032538	34811	protein_coding	2L	Vajk2	-1.80626	0.385841	-4.68136	2.84979e-06	2.1469e-05	10.4111	458.678	11.601	17.5843	2.04798	407.19	864.223	104.62
FBgn0029134	45269	protein_coding	2R	Prosbeta5	0.528661	0.11295	4.68048	2.862e-06	2.15476e-05	10666.1	7334.57	9536.03	11479	10983.3	7703.31	7162.78	7137.62
FBgn0000014	42037	protein_coding	3R	abd-A	-1.57406	0.336379	-4.67941	2.877e-06	2.16471e-05	151.37	640.537	218.762	71.5093	163.839	426.529	843.877	651.203
FBgn0028497	37707	protein_coding	2R	Mtmr6	0.273534	0.0584675	4.67839	2.89132e-06	2.17413e-05	2411.59	1992.86	2375.72	2421.94	2437.1	2045.62	1948.38	1984.57
FBti0020417			4	rooA{}1506	-1.78285	0.38121	-4.67683	2.91349e-06	2.18945e-05	4.24202	36.1322	7.4578	1.17228	4.09597	26.8595	48.443	33.0939
FBgn0035246	38195	protein_coding	3L	CG13928	-1.78377	0.381515	-4.67549	2.93256e-06	2.20105e-05	104.634	813.732	177.33	51.5805	84.9913	557.604	1347.68	535.908
FBgn0051030	318563	protein_coding	3R	VhaAC45RP	-1.83036	0.391475	-4.67555	2.93173e-06	2.20105e-05	18.4951	243.639	31.4885	3.51685	20.4798	189.091	403.046	138.781
FBgn0265595	32063	protein_coding	X	CG44422	-1.83037	0.391591	-4.67419	2.95112e-06	2.21361e-05	7.80368	116.793	12.4297	5.86142	5.11996	63.3885	221.869	65.1203
FBgn0052677	31997	protein_coding	X	X11Lbeta	-1.77516	0.379854	-4.67327	2.96435e-06	2.22216e-05	70.6012	527.352	115.182	43.3745	53.2476	382.48	778.964	420.613
FBgn0033373	35918	protein_coding	2R	CG8080	0.954927	0.204383	4.67225	2.9792e-06	2.23192e-05	502.178	245.555	577.565	463.052	465.916	227.769	307.129	201.766
FBgn0033836	36487	protein_coding	2R	CG18278	1.48097	0.317014	4.67162	2.98831e-06	2.23598e-05	35.6902	9.08204	35.6317	30.4794	40.9597	12.8926	5.81316	8.54037
FBgn0264491	42596	protein_coding	3R	how	-0.698626	0.149544	-4.6717	2.98711e-06	2.23598e-05	3144.24	5201.13	3301.32	3001.05	3130.34	4483.39	6347	4773
FBgn0036725	39947	protein_coding	3L	CG18265	-1.68729	0.361219	-4.67111	2.99581e-06	2.24021e-05	112.969	612.91	177.33	46.8913	114.687	456.612	841.94	540.178
FBgn0035587	38597	protein_coding	3L	Gdap1	-1.80987	0.387476	-4.67091	2.99871e-06	2.241e-05	7.67569	62.1913	6.62915	8.20598	8.19194	51.5703	110.45	24.5536
FBgn0039611	43410	protein_coding	3R	Nepl18	-1.75826	0.376563	-4.66923	3.02334e-06	2.25801e-05	24.1745	157.364	35.6317	16.412	20.4798	105.289	255.779	111.025
FBgn0039264	42998	protein_coding	3R	CG11786	-1.82408	0.39074	-4.66826	3.03756e-06	2.26661e-05	9.03877	136.669	14.0869	5.86142	7.16794	91.3224	246.091	72.5932
FBgn0050460	36924	protein_coding	2R	CG30460	-1.70211	0.364619	-4.66819	3.0386e-06	2.26661e-05	70.365	409.275	109.381	26.9625	74.7514	316.942	647.199	263.684
FBgn0029663	31317	protein_coding	X	CG10804	-1.80401	0.386481	-4.66778	3.04479e-06	2.26984e-05	1.88638	56.1164	3.31458	2.34457	0	26.8595	120.139	21.3509
FBgn0016970	48373	protein_coding	2R	l(2)k10201	0.585085	0.125359	4.66726	3.05236e-06	2.27409e-05	926.342	610.476	856.818	956.583	965.624	632.811	599.724	598.894
FBgn0030961	32873	protein_coding	X	CG7058	-1.82698	0.39146	-4.6671	3.05488e-06	2.27456e-05	10.4041	126.909	14.0869	5.86142	11.2639	76.2811	228.651	75.7958
FBgn0036529	39715	protein_coding	3L	Pgant8	-1.80132	0.385988	-4.66678	3.05956e-06	2.27665e-05	3.13716	74.0256	4.14322	1.17228	4.09597	53.7191	128.858	39.4992
FBgn0037323	40649	protein_coding	3R	CG2663	-1.79746	0.385193	-4.66639	3.06534e-06	2.27955e-05	6.73026	180.523	12.4297	4.68913	3.07198	120.331	318.755	102.484
FBgn0032721	35146	protein_coding	2L	CG10602	0.46112	0.0988339	4.6656	3.07714e-06	2.2858e-05	8123.39	5869.12	7451.17	8310.32	8608.7	6005.79	6293.72	5307.84
FBgn0038095	41586	protein_coding	3R	Cyp304a1	-1.80835	0.387595	-4.66558	3.07751e-06	2.2858e-05	31.9266	567.568	60.491	19.9288	15.3599	397.521	999.864	305.318
FBgn0029837	31540	protein_coding	X	Tsp5D	-1.82639	0.39148	-4.66535	3.08097e-06	2.28697e-05	4.08035	57.6832	5.80051	2.34457	4.09597	45.124	106.575	21.3509
FBgn0010424	39916	protein_coding	3L	TpnC73F	-1.81459	0.388966	-4.66516	3.08371e-06	2.28761e-05	107.192	2362.97	191.417	65.6479	64.5115	1626.61	4279.46	1182.84
FBgn0028644	34945	protein_coding	2L	beat-Ic	-1.82594	0.391445	-4.66461	3.09205e-06	2.29197e-05	4.47111	76.2757	5.80051	3.51685	4.09597	51.5703	146.298	30.9588
FBgn0035827	38883	protein_coding	3L	Srp9	-0.576033	0.123492	-4.66452	3.09337e-06	2.29197e-05	406.914	614.346	440.839	377.475	402.429	609.174	589.067	644.798
FBgn0027585	35866	protein_coding	2R	CG8740	-1.82594	0.391594	-4.66285	3.11856e-06	2.30922e-05	13.6559	210.824	22.3734	9.37827	9.21593	169.752	351.696	111.025
FBgn0036891	40137	protein_coding	3L	CG9372	-1.82517	0.391457	-4.66252	3.12362e-06	2.31155e-05	3.4628	54.159	4.97186	2.34457	3.07198	42.9752	94.9483	24.5536
FBgn0036485	39653	protein_coding	3L	FucTA	-1.77258	0.380188	-4.66236	3.12601e-06	2.31191e-05	20.7431	150.932	29.0025	11.7228	21.5038	105.289	246.091	101.417
FBgn0015295	44353	protein_coding	2R	Shark	0.392374	0.0841841	4.6609	3.1483e-06	2.32698e-05	5170.33	3926.53	4986.78	5153.36	5370.84	4176.12	3727.21	3876.26
FBgn0051852	326166	protein_coding	2L	Tap42	0.482681	0.103581	4.65995	3.16289e-06	2.33634e-05	2318.65	1649.41	2254.74	2420.77	2280.43	1755.54	1470.73	1721.95
FBgn0037843	41305	protein_coding	3R	CG4511	0.335278	0.0719571	4.65942	3.17106e-06	2.34095e-05	9249.44	7315.86	8773.68	9868.28	9106.36	7854.8	6958.35	7134.41
FBgn0063497	37108	protein_coding	2R	GstE3	-1.57658	0.338405	-4.65885	3.17984e-06	2.346e-05	37.397	161.282	45.5754	32.8239	33.7917	122.479	256.748	104.62
FBgn0029999	31731	protein_coding	X	CG1575	0.422693	0.09075	4.65778	3.19642e-06	2.3568e-05	2144.22	1592.59	2071.61	2144.11	2216.94	1595.46	1687.75	1494.57
FBgn0033122	35610	protein_coding	2R	CG17002	0.341176	0.0732631	4.65686	3.21068e-06	2.36588e-05	1913.99	1508.24	1914.17	1870.96	1956.85	1508.43	1452.32	1563.96
FBgn0053229	2768996	protein_coding	3L	CG33229	-0.376149	0.0807764	-4.65667	3.21369e-06	2.36665e-05	4429.35	5762.42	4062.01	4710.24	4515.8	5663.06	5924.58	5699.63
FBgn0027079	45783	protein_coding	2R	ValRS	0.355714	0.0763998	4.65596	3.22478e-06	2.37338e-05	2783.3	2171.41	2946.66	2692.74	2710.51	2198.18	2033.64	2282.41
FBgn0037146	40443	protein_coding	3L	P5CS	-1.78583	0.383629	-4.6551	3.2382e-06	2.38037e-05	63.3992	491.354	89.4935	35.1685	65.5355	393.224	749.898	330.939
FBgn0264695	35007	protein_coding	2L	Mhc	-1.8164	0.390187	-4.65521	3.23658e-06	2.38037e-05	1364.97	27151.9	2411.35	826.46	857.081	21761.6	44206.2	15488
FBgn0032233	34408	protein_coding	2L	dpr19	-1.61003	0.345929	-4.65422	3.25207e-06	2.38912e-05	35.535	164.486	43.0895	16.412	47.1036	97.7687	276.125	119.565
FBgn0031116	33046	protein_coding	X	CG1695	-1.78957	0.384522	-4.654	3.25562e-06	2.39028e-05	6.73019	58.2515	7.4578	3.51685	9.21593	49.4215	90.104	35.229
FBgn0011206	39049	protein_coding	3L	bol	-1.57811	0.339227	-4.65206	3.28641e-06	2.41142e-05	211.772	907.097	280.91	146.535	207.87	642.48	1432.94	645.866
FBgn0023541	45706	protein_coding	X	Cyp4d14	-1.79177	0.385249	-4.65093	3.3044e-06	2.4231e-05	0.390761	30.9264	0	1.17228	0	17.1901	64.9136	10.6755
FBgn0031068	32991	protein_coding	X	Alr	0.386037	0.0830042	4.65081	3.30631e-06	2.4231e-05	1149.09	875.056	1059.01	1216.83	1171.45	894.96	914.604	815.605
FBgn0036906	40156	protein_coding	3L	CG14102	-0.825885	0.177618	-4.64978	3.32293e-06	2.43381e-05	385.212	705.137	354.66	382.164	418.813	725.207	594.88	795.322
FBgn0035449	38429	protein_coding	3L	CG14971	0.311729	0.0670437	4.64963	3.32526e-06	2.43404e-05	1705.07	1371.1	1682.98	1763.11	1669.11	1352.65	1341.87	1418.77
FBgn0051809	318954	protein_coding	2L	CG31809	-1.80995	0.389331	-4.64888	3.33742e-06	2.44147e-05	3.57966	33.7581	1.65729	7.0337	2.04798	35.4546	45.5364	20.2834
FBgn0016697	36951	protein_coding	2R	Prosalpha5	0.463683	0.099771	4.64748	3.3602e-06	2.45609e-05	6591.84	4753.98	6260.4	6852	6663.12	5125.87	4538.14	4597.92
FBgn0032264	34450	protein_coding	2L	Lip4	-1.76409	0.379587	-4.6474	3.36145e-06	2.45609e-05	39.6579	291.238	56.3478	9.37827	53.2476	218.099	491.212	164.402
FBgn0038586	42184	protein_coding	3R	CG7168	0.577941	0.124371	4.64691	3.36947e-06	2.46047e-05	702.014	465.006	639.713	752.606	713.722	497.438	421.454	476.126
FBgn0036273	39404	protein_coding	3L	INPP5E	0.677714	0.145853	4.64656	3.37522e-06	2.46318e-05	2115.55	1299.36	2060.01	2081.98	2204.65	1297.85	1501.73	1098.51
FBgn0030590	32416	protein_coding	X	CG9518	-1.8072	0.388987	-4.64592	3.38562e-06	2.4678e-05	30.2019	491.963	58.8337	16.412	15.3599	322.314	779.933	373.641
FBgn0031257	33221	protein_coding	2L	CG4133	-1.63115	0.351091	-4.64596	3.38505e-06	2.4678e-05	59.074	285.692	81.2071	30.4794	65.5355	221.323	413.703	222.05
FBgn0031883	33989	protein_coding	2L	Caper	0.453443	0.0976309	4.64446	3.40959e-06	2.48378e-05	4293.23	3119.67	4425.79	4426.54	4027.36	3231.74	3085.82	3041.44
FBgn0032974	35440	protein_coding	2L	CG3651	0.335651	0.0722801	4.64376	3.42128e-06	2.4908e-05	4440.85	3512	4235.2	4366.76	4720.6	3589.51	3301.88	3644.6
FBgn0038475	42062	protein_coding	3R	Keap1	-0.552565	0.118995	-4.64361	3.42372e-06	2.49108e-05	283.472	420.098	280.91	268.453	301.054	432.976	419.516	407.803
FBgn0026374	32531	protein_coding	X	Rhp	-1.64715	0.354788	-4.64265	3.43971e-06	2.49821e-05	39.7009	194.77	52.2046	26.9625	39.9357	146.116	278.063	160.132
FBgn0032480	34714	protein_coding	2L	Edem2	0.329206	0.0709088	4.64268	3.43925e-06	2.49821e-05	4782.2	3799.28	4563.34	4630.52	5152.73	4017.11	3671.01	3709.72
FBgn0040726	2768858	protein_coding	2R	dpr1	-1.81565	0.391062	-4.64288	3.43591e-06	2.49821e-05	4.85956	86.0475	8.28644	1.17228	5.11996	56.9422	162.769	38.4317
FBgn0037141	40438	protein_coding	3L	PolH	0.651193	0.140294	4.64163	3.45678e-06	2.50761e-05	4721.9	2960.32	4723.27	4818.09	4624.35	3241.41	2989.9	2649.65
FBgn0040765	2768719	protein_coding	2R	luna	-1.66266	0.358204	-4.64167	3.45607e-06	2.50761e-05	98.2243	513.08	145.841	35.1685	113.663	385.703	685.953	467.585
FBgn0000455	47769	protein_coding	3R	Dip-C	0.523081	0.112734	4.63995	3.48487e-06	2.52642e-05	664.793	458.555	598.281	658.823	737.274	471.653	463.115	440.897
FBgn0259977	35573	protein_coding	2R	Tdc1	-1.79697	0.387291	-4.63984	3.48687e-06	2.52642e-05	9.33067	84.8178	14.0869	4.68913	9.21593	80.5786	137.578	36.2966
FBgn0038727	42347	protein_coding	3R	CG7432	-1.80243	0.388502	-4.63945	3.49339e-06	2.52812e-05	20.3052	358.618	26.5166	12.8951	21.5038	246.033	604.569	225.252
FBgn0266448	19836061	protein_coding	3R	CG45078	-1.80105	0.388199	-4.63951	3.49241e-06	2.52812e-05	1.83695	37.46	3.31458	1.17228	1.02399	31.1571	62.0071	19.2158
FBgn0030980	32892	protein_coding	X	CG7406	-1.81066	0.390493	-4.63686	3.53744e-06	2.55848e-05	15.8813	244.925	28.1739	8.20598	11.2639	176.199	427.267	131.308
FBgn0035429	38404	protein_coding	3L	CG12017	-1.81105	0.390592	-4.63668	3.5405e-06	2.55916e-05	23.0651	399.869	42.2608	10.5506	16.3839	265.372	669.482	264.752
FBgn0027508	43095	protein_coding	3R	Tnks	0.471537	0.101763	4.63369	3.59201e-06	2.59484e-05	4626.75	3318.12	4505.34	4600.04	4774.87	3372.48	2951.15	3630.73
FBgn0036764	39990	protein_coding	3L	CG5535	0.536244	0.115741	4.63315	3.60152e-06	2.60017e-05	2749.73	1879.95	2584.54	2767.76	2896.87	2053.14	1804.99	1781.73
FBgn0032170	34325	protein_coding	2L	CG4658	0.334548	0.0722189	4.63242	3.61422e-06	2.60778e-05	2173.15	1720.52	2158.62	2110.11	2250.73	1852.23	1646.09	1663.24
FBgn0037757	41206	protein_coding	3R	CG8516	0.37279	0.0804802	4.63207	3.6203e-06	2.61062e-05	5595.54	4309.49	5570.97	5738.33	5477.33	4540.33	4062.43	4325.7
FBgn0259246	35977	protein_coding	2R	brp	-1.81297	0.391426	-4.63171	3.62653e-06	2.61356e-05	63.1704	1016.77	116.01	38.6854	34.8157	743.472	1625.75	681.095
FBgn0260386	40970	protein_coding	3R	mtg	-1.81357	0.391627	-4.63086	3.64148e-06	2.62278e-05	19.0701	249.605	24.8593	12.8951	19.4558	179.422	457.302	112.092
FBgn0000075	35188	protein_coding	2L	amd	-1.81274	0.391487	-4.63039	3.64975e-06	2.62717e-05	52.9052	559.341	96.9513	18.7565	43.0077	348.099	945.608	384.317
FBgn0054056	38106	protein_coding	3L	CG34056	-1.80874	0.390677	-4.62977	3.66075e-06	2.63353e-05	8.54915	91.5524	14.0869	2.34457	9.21593	70.9092	148.236	55.5124
FBgn0085386	5740349	protein_coding	3R	CG34357	-1.81166	0.39143	-4.62831	3.68669e-06	2.65061e-05	5.02354	69.1593	7.4578	3.51685	4.09597	46.1984	124.983	36.2966
FBgn0031535	33561	protein_coding	2L	CG12795	0.669437	0.144656	4.62779	3.69584e-06	2.65562e-05	4539.74	2806.04	4312.26	4548.46	4758.49	3135.04	2884.3	2398.78
FBgn0037433	40780	protein_coding	3R	CG17919	-1.81092	0.391363	-4.6272	3.70636e-06	2.6616e-05	12.7307	138.371	17.4015	10.5506	10.2399	98.8431	238.34	77.9309
FBgn0038049	41533	protein_coding	3R	Srlp	0.521318	0.112674	4.6268	3.71357e-06	2.6652e-05	2298.34	1588.7	2263.03	2407.87	2224.11	1707.19	1547.27	1511.65
FBgn0003479	43577	protein_coding	3R	spn-A	0.51872	0.112138	4.62574	3.73269e-06	2.67734e-05	1942.61	1345.61	1856.16	1996.4	1975.28	1468.68	1187.82	1380.34
FBgn0051626	318859	protein_coding	2L	CG31626	-1.76304	0.38126	-4.62424	3.7597e-06	2.69512e-05	10.7118	448.27	23.202	5.86142	3.07198	359.918	842.908	141.984
FBgn0038846	42483	protein_coding	3R	CG5697	-1.68833	0.365189	-4.62317	3.77914e-06	2.70746e-05	0.682661	48.7182	0	0	2.04798	22.562	86.2286	37.3641
FBgn0029962	31687	protein_coding	X	CARPA	-1.8064	0.390866	-4.62154	3.80904e-06	2.72726e-05	4.30944	82.9586	4.14322	4.68913	4.09597	61.2397	149.204	38.4317
FBgn0040377	31235	protein_coding	X	Vha36-3	-1.72882	0.37414	-4.6208	3.82268e-06	2.73394e-05	0	31.2622	0	0	0	20.4132	55.225	18.1483
FBgn0267022	19836007		X	asRNA:CR45466	1.35442	0.293115	4.62079	3.82287e-06	2.73394e-05	104.563	34.469	120.982	114.884	77.8234	32.2314	34.879	36.2966
FBgn0033582	36172	protein_coding	2R	CG9084	-1.79114	0.387722	-4.61964	3.84409e-06	2.74749e-05	4.66646	77.589	3.31458	3.51685	7.16794	46.1984	149.204	37.3641
FBgn0264273	246538	protein_coding	2R	Sema2b	-1.79462	0.388525	-4.61906	3.85479e-06	2.75352e-05	52.3236	480.391	84.5217	22.2734	50.1756	315.868	795.434	329.872
FBgn0000721	44817	protein_coding	2L	for	0.355956	0.0770656	4.61887	3.85829e-06	2.75439e-05	18845.4	14689.1	18744.8	19971	17820.5	15015.6	13524.3	15527.5
FBgn0010434	37205	protein_coding	2R	cora	-1.69663	0.367372	-4.61829	3.86917e-06	2.7595e-05	872.356	5088.76	1267.83	547.456	801.786	3837.69	7405	4023.58
FBgn0011695	49821	protein_coding	2R	EbpIII	-1.8033	0.390474	-4.61825	3.86998e-06	2.7595e-05	10.3413	187.582	12.4297	9.37827	9.21593	154.711	322.63	85.4037
FBgn0029950	31674	protein_coding	X	rumpel	-1.75919	0.380959	-4.6178	3.87824e-06	2.76376e-05	0.828644	34.7955	2.48593	0	0	26.8595	66.8514	10.6755
FBgn0036449	39611	protein_coding	3L	bmm	0.394202	0.0853742	4.61734	3.88683e-06	2.76825e-05	2578.31	1954.73	2456.1	2559.1	2719.72	2006.94	2010.39	1846.86
FBgn0030890	32786	protein_coding	X	CG7536	0.322604	0.0698951	4.61554	3.92068e-06	2.78807e-05	5253.91	4193.18	4981.81	5329.2	5450.71	4337.28	3953.92	4288.33
FBgn0038763	42388	protein_coding	3R	PIG-L	0.497952	0.107888	4.61545	3.92251e-06	2.78807e-05	3060.73	2152.13	2767.67	3134.69	3279.85	2212.15	2088.86	2155.38
FBgn0040524	49997	protein_coding	3R	CG11052	-1.80367	0.390765	-4.61573	3.91722e-06	2.78807e-05	1.96718	23.7662	1.65729	1.17228	3.07198	19.3389	34.879	17.0807
FBgn0053481	2768865	protein_coding	4	dpr7	-1.7973	0.389416	-4.61538	3.92385e-06	2.78807e-05	21.684	207.259	38.1176	10.5506	16.3839	135.372	349.759	136.646
FBgn0026755	53584	protein_coding	2L	Ugt37B1	-1.7606	0.381568	-4.61412	3.94757e-06	2.80328e-05	1.33395	69.9075	1.65729	2.34457	0	63.3885	124.983	21.3509
FBgn0052571	318094	protein_coding	X	TwdlX	-1.79073	0.388113	-4.61394	3.95112e-06	2.80416e-05	14.5654	315.995	28.1739	9.37827	6.14395	240.661	560.001	147.321
FBgn0038983	42655	protein_coding	3R	CG5326	-1.76645	0.382913	-4.61318	3.96553e-06	2.81274e-05	7.78568	372.226	15.7442	3.51685	4.09597	324.463	690.797	101.417
FBgn0039795	43642	protein_coding	3R	Spn100A	-1.80531	0.391395	-4.61251	3.97832e-06	2.82017e-05	39.1394	457.998	70.4347	15.2397	31.7438	319.091	763.462	291.44
FBgn0259938	44669	protein_coding	3R	cwo	-0.461534	0.100088	-4.6113	4.00167e-06	2.83506e-05	1713.93	2373.08	1769.98	1674.02	1697.78	2208.93	2592.67	2317.64
FBgn0040950	50424	protein_coding	2L	Muc26B	-1.73886	0.377106	-4.61107	4.00608e-06	2.83653e-05	0.666976	122.374	0.828644	1.17228	0	96.6943	258.686	11.743
FBgn0002542	45894	protein_coding	3R	lds	0.426913	0.0926042	4.61009	4.02503e-06	2.84829e-05	5894.66	4367.06	6222.29	5562.49	5899.22	4529.59	4221.32	4350.25
FBgn0033958	36634	protein_coding	2R	jef	-1.79463	0.389385	-4.60887	4.04857e-06	2.86327e-05	5.6074	127.471	12.4297	2.34457	2.04798	95.6199	223.807	62.9852
FBgn0035104	38024	protein_coding	3L	CG13875	-1.76359	0.382748	-4.60771	4.07124e-06	2.87595e-05	23.4156	174.216	27.3452	23.4457	19.4558	126.777	284.845	111.025
FBgn0037156	40458	protein_coding	3L	CG11523	0.494371	0.10729	4.60779	4.06976e-06	2.87595e-05	1989.61	1403.01	1933.23	2089.01	1946.61	1536.37	1262.42	1410.23
FBgn0051495	261626	protein_coding	3R	CG31495	0.709165	0.15394	4.60676	4.08992e-06	2.88746e-05	810.194	485.551	747.437	766.673	916.473	508.182	456.333	492.139
FBgn0261274	38500	protein_coding	3L	Ero1L	0.471758	0.10241	4.60659	4.09334e-06	2.8882e-05	3613.45	2590.44	3448.82	3621.18	3770.34	2800.91	2463.81	2506.6
FBgn0261526	38558	protein_coding	3L	NT1	-1.79804	0.390469	-4.60482	4.12813e-06	2.91105e-05	38.4525	413.869	53.8619	32.8239	28.6718	269.67	697.579	274.359
FBgn0036202	39325	protein_coding	3L	loaf	-1.73155	0.376127	-4.60363	4.15182e-06	2.92606e-05	79.049	518.364	121.811	37.5131	77.8234	340.579	841.94	372.574
FBgn0024150	40333	protein_coding	3L	Ac78C	-1.23992	0.269361	-4.6032	4.16044e-06	2.93042e-05	107.39	292.391	120.153	83.2321	118.783	287.934	314.88	274.359
FBti0061271			X	flea{}3210	-1.79461	0.38988	-4.60298	4.16487e-06	2.93184e-05	1.34964	22.3242	0.828644	1.17228	2.04798	20.4132	14.5329	32.0264
FBgn0037427	40774	protein_coding	3R	Osi17	-1.78318	0.387416	-4.60274	4.16963e-06	2.93349e-05	14.1431	300.647	19.8875	8.20598	14.3359	197.686	537.717	166.537
FBgn0264794	14462355		4	lncRNA:CR44024	-1.78457	0.387751	-4.60236	4.17727e-06	2.93717e-05	9.20044	89.6445	15.7442	4.68913	7.16794	66.6116	130.796	71.5256
FBgn0261446	30972	protein_coding	X	CG13377	-1.79578	0.390228	-4.60188	4.18701e-06	2.94231e-05	15.5061	141.055	22.3734	4.68913	19.4558	96.6943	232.526	93.9441
FBgn0000018	44793	protein_coding	2L	abo	0.774546	0.168368	4.60032	4.2184e-06	2.96265e-05	1527	868.326	1470.01	1425.5	1685.49	889.588	955.296	760.093
FBgn0086611	59159	protein_coding	3L	Lcp65Ag3	-1.7626	0.383198	-4.5997	4.23097e-06	2.96976e-05	11.0577	904.498	13.2583	11.7228	8.19194	618.844	1937.72	156.929
FBgn0036406	39560	protein_coding	3L	CG13484	0.508634	0.110597	4.59896	4.24597e-06	2.97856e-05	703.995	490.553	671.202	785.43	655.355	528.596	498.963	444.099
FBgn0032305	34496	protein_coding	2L	CG6700	-0.484282	0.105309	-4.59866	4.25215e-06	2.98117e-05	1103.4	1554.2	1113.7	1044.5	1151.99	1470.83	1427.13	1764.65
FBgn0020269	36632	protein_coding	2R	mspo	-1.8	0.39152	-4.59746	4.27675e-06	2.99669e-05	46.1975	519.888	71.2634	22.2734	45.0556	342.728	902.009	314.926
FBgn0020637					-1.76395	0.383764	-4.59644	4.29769e-06	3.00789e-05	4.50485	325.612	6.62915	5.86142	1.02399	257.851	665.607	53.3773
FBgn0028540	34779	protein_coding	2L	CG9008	-1.04886	0.228185	-4.59656	4.29525e-06	3.00789e-05	59.8019	133.672	64.6342	49.2359	65.5355	119.256	157.924	123.835
FBgn0052406	38677	protein_coding	3L	PVRAP	-1.79967	0.391569	-4.59604	4.30603e-06	3.01199e-05	7.86879	99.5458	11.601	5.86142	6.14395	79.5042	175.364	43.7694
FBgn0005658	38700	protein_coding	3L	Ets65A	-1.74295	0.379268	-4.59556	4.31595e-06	3.01591e-05	9.02308	67.5342	14.9156	7.0337	5.11996	48.3472	89.1351	65.1203
FBgn0035475	38461	protein_coding	3L	CG10866	0.452448	0.0984541	4.59552	4.31661e-06	3.01591e-05	2027.68	1473.59	1832.13	2155.83	2095.09	1553.56	1385.47	1481.75
FBgn0035574	38578	protein_coding	3L	RhoGEF64C	-1.68678	0.367174	-4.59396	4.34912e-06	3.03687e-05	75.0005	438.281	97.78	58.6142	68.6075	344.876	601.662	368.304
FBgn0036377	39525	protein_coding	3L	CG10710	-1.79895	0.391614	-4.5937	4.35463e-06	3.03897e-05	19.2813	226.522	31.4885	14.0674	12.2879	163.306	371.073	145.186
FBgn0030334	32131	protein_coding	X	Karl	-1.77123	0.385835	-4.59065	4.41872e-06	3.08098e-05	14.388	116.585	22.3734	10.5506	10.2399	83.8017	208.305	57.6475
FBgn0040235	53435	protein_coding	X	c12.1	0.650728	0.141752	4.59059	4.41991e-06	3.08098e-05	992.324	622.412	1020.89	1005.82	950.265	636.034	499.932	731.269
FBgn0010114	35949	protein_coding	2R	hig	-1.77855	0.387519	-4.58959	4.44111e-06	3.0922e-05	19.1643	177.546	29.8312	8.20598	19.4558	127.851	291.627	113.16
FBgn0038394	41948	protein_coding	3R	CG10264	-1.79051	0.390121	-4.58964	4.44018e-06	3.0922e-05	3.62447	69.084	6.62915	1.17228	3.07198	51.5703	106.575	49.1071
FBgn0028527	34775	protein_coding	2L	CG18507	-1.73301	0.377607	-4.58944	4.44428e-06	3.09264e-05	57.3	397.777	94.4654	29.3071	48.1276	294.38	586.16	312.791
FBgn0028675	34350	protein_coding	2L	Sur	-1.79432	0.391122	-4.58761	4.48347e-06	3.11812e-05	16.5639	264.001	23.202	7.0337	19.4558	193.389	453.427	145.186
FBgn0051663	33363	protein_coding	2L	CG31663	-1.79341	0.39095	-4.58731	4.49001e-06	3.12088e-05	9.20275	103.682	13.2583	8.20598	6.14395	65.5373	188.928	56.58
FBgn0028879	34886	protein_coding	2L	CG15270	-1.79053	0.390374	-4.58671	4.50293e-06	3.12628e-05	20.8397	211.824	36.4603	11.7228	14.3359	160.083	321.662	153.727
FBgn0036985	40255	protein_coding	3L	zye	-1.75378	0.382358	-4.58676	4.50186e-06	3.12628e-05	10.1728	388.654	23.202	1.17228	6.14395	315.868	667.545	182.55
FBgn0038194	41706	protein_coding	3R	Cyp6d5	-1.56104	0.340402	-4.58585	4.52136e-06	3.13728e-05	64.7961	276.301	102.752	36.3408	55.2956	219.174	365.26	244.468
FBgn0036052	39159	protein_coding	3L	CG10809	0.413681	0.0902307	4.5847	4.54643e-06	3.15287e-05	989.322	740.242	1021.72	984.718	961.528	762.811	726.645	731.269
FBgn0036789	40019	protein_coding	3L	AstC-R2	-1.74423	0.38056	-4.58333	4.57637e-06	3.17182e-05	0.390761	41.852	0	1.17228	0	32.2314	79.4465	13.8781
FBgn0031918	34027	protein_coding	2L	CG6055	-1.75906	0.383934	-4.58167	4.61287e-06	3.19529e-05	12.0614	312.254	19.0588	5.86142	11.2639	235.289	575.503	125.97
FBgn0010226	36927	protein_coding	2R	GstS1	0.492696	0.107542	4.58143	4.61809e-06	3.19708e-05	7947.73	5609.76	7086.56	8556.5	8200.13	6091.74	5773.44	4964.09
FBgn0015570	40908	protein_coding	3R	alpha-Est2	-1.78715	0.390113	-4.58111	4.6252e-06	3.20017e-05	10.5233	92.9652	8.28644	14.0674	9.21593	68.7604	158.893	51.2422
FBgn0023477	37804	protein_coding	2R	Taldo	0.490435	0.10706	4.58092	4.62936e-06	3.20123e-05	5018.56	3548.31	4788.73	5013.86	5253.08	3675.46	3820.22	3149.26
FBgn0031232	33183	protein_coding	2L	CG11617	-1.79368	0.391588	-4.58054	4.63775e-06	3.20343e-05	7.47803	95.2383	11.601	4.68913	6.14395	59.091	164.706	61.9177
FBgn0053978	3885646	protein_coding	4	CG33978	-1.78035	0.388686	-4.58042	4.64037e-06	3.20343e-05	90.4548	1686.88	169.043	39.8576	62.4635	1121.65	2853.29	1085.69
FBgn0283437	37044	protein_coding	2R	PPO1	-1.73445	0.378665	-4.58042	4.64047e-06	3.20343e-05	98.0272	649.66	139.212	58.6142	96.2552	452.314	1111.28	385.384
FBgn0031049	32968	protein_coding	X	Sec61gamma	-0.594891	0.1299	-4.57962	4.65832e-06	3.21393e-05	2458.24	3756.78	2219.94	2477.04	2677.74	3547.61	4254.27	3468.46
FBgn0035158	38087	protein_coding	3L	CG13895	-0.513262	0.112086	-4.5792	4.6676e-06	3.21849e-05	519.815	747.557	509.616	479.464	570.364	752.067	793.497	697.108
FBgn0020443	34658	protein_coding	2L	eRF3	-0.360492	0.0787445	-4.578	4.69434e-06	3.22955e-05	14693.1	18912.4	14114.3	15007.6	14957.5	19349.6	17167.2	20220.4
FBgn0028647	43070	protein_coding	3R	CG11902	0.334909	0.0731527	4.57823	4.68937e-06	3.22955e-05	3985.23	3152.94	3844.91	4029.14	4081.63	3283.31	3010.25	3165.28
FBgn0033713	36336	protein_coding	2R	CG8841	0.362767	0.0792417	4.57798	4.69488e-06	3.22955e-05	3718.01	2883.95	3617.86	3777.1	3759.07	2767.61	2631.42	3252.81
FBgn0034031	36724	protein_coding	2R	CG12963	-1.7889	0.39077	-4.57789	4.69695e-06	3.22955e-05	2.92606	52.5314	2.48593	1.17228	5.11996	39.7521	100.761	17.0807
FBgn0265991	36740	protein_coding	2R	Zasp52	-1.68008	0.366969	-4.57827	4.68836e-06	3.22955e-05	93.4931	535.244	116.839	55.0973	108.543	367.438	954.327	283.967
FBgn0037941	41416	protein_coding	3R	CG12594	-1.75653	0.383747	-4.5773	4.71013e-06	3.23678e-05	1.16997	84.7054	2.48593	0	1.02399	51.5703	170.519	32.0264
FBgn0001122	36104	protein_coding	2R	Galphao	-0.355188	0.0776041	-4.57692	4.71862e-06	3.23974e-05	3315.81	4249.8	3182.82	3489.89	3274.73	4085.87	4544.92	4118.59
FBgn0032629	35037	protein_coding	2L	beat-IIIc	-1.47369	0.321986	-4.57687	4.71978e-06	3.23974e-05	96.2733	354.324	126.783	58.6142	103.423	278.265	481.524	303.183
FBgn0014380	41136	protein_coding	3R	RhoL	-1.68236	0.367646	-4.57604	4.73849e-06	3.25075e-05	47.2103	264.911	57.1764	28.1348	56.3196	181.57	457.302	155.862
FBgn0002577	44835	protein_coding	X	m	-1.76534	0.385918	-4.57439	4.7761e-06	3.27469e-05	63.8149	510.816	83.693	50.4082	57.3435	364.215	835.158	333.074
FBgn0037116	40410	protein_coding	3L	Als2	0.443918	0.097059	4.57369	4.792e-06	3.28328e-05	3685.05	2696.63	3668.41	3567.26	3819.49	2800.91	2312.67	2976.32
FBgn0259736	42600	protein_coding	3R	CG42390	-1.78778	0.390891	-4.5736	4.79403e-06	3.28328e-05	28.1427	310.159	44.7468	22.2734	17.4079	242.81	532.873	154.794
FBgn0032299	34489	protein_coding	2L	CG17127	-1.73188	0.378684	-4.57341	4.7984e-06	3.28441e-05	3.77045	133.577	9.11508	1.17228	1.02399	99.9174	253.841	46.972
FBgn0030805	32683	protein_coding	X	wus	0.288131	0.0630395	4.57064	4.86243e-06	3.32636e-05	2414.68	1974.38	2379.04	2493.45	2371.57	2059.59	1948.38	1915.18
FBgn0034985	37871	protein_coding	2R	CG3328	-1.78745	0.391139	-4.56985	4.88063e-06	3.33693e-05	18.6434	226.988	36.4603	8.20598	11.2639	168.678	368.167	144.119
FBgn0000166	40830	protein_coding	3R	bcd	0.375637	0.0822247	4.56842	4.9141e-06	3.35792e-05	5495.93	4224.2	5605.78	5577.73	5304.28	4468.35	3939.39	4264.85
FBgn0037153	40453	protein_coding	3L	olf413	-1.56153	0.341841	-4.56802	4.92355e-06	3.36059e-05	208.834	892.529	312.399	103.161	210.942	658.596	1223.67	795.322
FBgn0051100	41075	protein_coding	3R	CG31100	-1.78841	0.391506	-4.56804	4.92302e-06	3.36059e-05	21.1991	258.177	38.1176	15.2397	10.2399	185.868	425.33	163.335
FBgn0052225	317926	protein_coding	3L	CG32225	-1.78851	0.391565	-4.56759	4.93359e-06	3.36555e-05	7.23326	94.0026	14.0869	3.51685	4.09597	60.1653	180.208	41.6343
FBgn0035504	38501	protein_coding	3L	Teh4	-1.78855	0.391588	-4.56742	4.9376e-06	3.3664e-05	9.95052	118.999	12.4297	8.20598	9.21593	81.653	220.9	54.4449
FBgn0262475	250811	protein_coding	2L	bru2	-1.67932	0.367697	-4.56714	4.94433e-06	3.36909e-05	96.2393	543.971	157.442	33.9962	97.2792	374.959	823.531	433.424
FBgn0031060	32982	protein_coding	X	Tcs4	0.565548	0.123833	4.56701	4.94737e-06	3.36926e-05	965.799	646.179	988.572	915.553	993.272	684.381	641.385	612.772
FBgn0036836	40072	protein_coding	3L	CG11619	-1.7876	0.391432	-4.56682	4.95191e-06	3.37046e-05	4.84388	72.7145	9.11508	2.34457	3.07198	60.1653	125.952	32.0264
FBgn0038645	42250	protein_coding	3R	CG7714	-1.74154	0.381379	-4.56643	4.96102e-06	3.37477e-05	1.00831	64.8351	0.828644	1.17228	1.02399	41.9009	147.267	5.33773
FBgn0029834	31537	protein_coding	X	CG5937	-1.72592	0.378	-4.56594	4.97257e-06	3.38074e-05	30.4802	212.27	42.2608	16.412	32.7677	168.678	309.066	159.064
FBgn0033702	36324	protein_coding	2R	CG8854	-1.76374	0.386527	-4.56305	5.0415e-06	3.42568e-05	14.1409	293.754	27.3452	5.86142	9.21593	197.686	541.593	141.984
FBgn0029105	49713	protein_coding	2R	alpha-Catr	-1.78664	0.391579	-4.56265	5.05128e-06	3.4304e-05	7.17045	91.0751	12.4297	7.0337	2.04798	60.1653	151.142	61.9177
FBgn0034495	37295	protein_coding	2R	CG11788	0.547354	0.119972	4.56234	5.05877e-06	3.43357e-05	786.885	533.584	762.352	767.846	830.457	582.315	461.177	557.259
FBgn0052053	39178	protein_coding	3L	CG32053	-1.52507	0.334298	-4.56201	5.06665e-06	3.43699e-05	16.5324	67.7347	19.8875	8.20598	21.5038	52.6447	93.9794	56.58
FBgn0035522	38522	protein_coding	3L	CG1273	-1.70966	0.37477	-4.56187	5.06995e-06	3.4373e-05	96.199	605.256	142.527	45.7191	100.351	454.463	868.099	493.206
FBgn0004607	43795	protein_coding	4	zfh2	-1.6646	0.364942	-4.56125	5.0849e-06	3.44359e-05	537.027	2935.84	805.442	200.46	605.179	2092.89	3869.63	2845.01
FBgn0050089	36736	protein_coding	2R	CG30089	-1.48771	0.326161	-4.56128	5.08431e-06	3.44359e-05	120.23	456.741	158.271	62.131	140.287	302.975	694.673	372.574
FBgn0267486	35091	protein_coding	2L	Ptp36E	-1.78551	0.391542	-4.56021	5.11036e-06	3.4589e-05	11.2305	143.488	24.0307	3.51685	6.14395	116.033	235.433	78.9984
FBgn0034599	37412	protein_coding	2R	hng1	0.574269	0.125952	4.55944	5.12894e-06	3.46954e-05	1122.89	746.003	1108.73	1189.87	1070.07	827.274	676.264	734.472
FBgn0263973	318008	protein_coding	3L	jv	-1.73315	0.38014	-4.55924	5.13399e-06	3.47102e-05	25.8724	185.748	29.0025	28.1348	20.4798	146.116	271.281	139.849
FBgn0031957	34075	protein_coding	2L	TwdlE	-1.74517	0.382904	-4.55772	5.17108e-06	3.49415e-05	11.8817	324.927	20.7161	4.68913	10.2399	217.025	578.41	179.348
FBgn0003435	37254	protein_coding	2R	sm	-1.71582	0.376514	-4.55712	5.18593e-06	3.50223e-05	388.547	2534.6	561.821	232.112	371.709	1702.89	3903.54	1997.38
FBgn0026061	39841	protein_coding	3L	Mipp1	-1.55233	0.340763	-4.55546	5.22706e-06	3.52805e-05	175.385	735.536	225.391	86.749	214.014	493.141	1288.58	424.883
FBgn0038412	41975	protein_coding	3R	Zip89B	-1.75794	0.385908	-4.55532	5.23054e-06	3.52844e-05	31.2395	248.036	29.0025	33.9962	30.7198	196.612	378.824	168.672
FBgn0051446	318741	protein_coding	3R	CG31446	-1.75498	0.385329	-4.55451	5.2509e-06	3.5402e-05	2.4545	61.8313	4.14322	1.17228	2.04798	39.7521	130.796	14.9457
FBgn0031734	33803	protein_coding	2L	CG11147	-1.76751	0.388149	-4.5537	5.27106e-06	3.55182e-05	8.4526	182.127	11.601	3.51685	10.2399	137.521	293.565	115.295
FBgn0037014	40286	protein_coding	3L	CG13251	-1.72596	0.37908	-4.55302	5.28806e-06	3.56082e-05	0.276215	25.7546	0.828644	0	0	15.0413	49.4119	12.8106
FBgn0085450	5740414	protein_coding	2L	Snoo	-0.727709	0.159833	-4.55293	5.2903e-06	3.56082e-05	578.709	980.591	624.798	601.381	509.948	899.257	1087.06	955.454
FBgn0034974	37856	protein_coding	2R	CG16786	-1.78077	0.391174	-4.55237	5.30439e-06	3.56833e-05	17.6914	254.033	23.202	17.5843	12.2879	140.744	492.181	129.173
FBgn0000520	31265	protein_coding	X	dwg	0.736279	0.16176	4.55167	5.32208e-06	3.57674e-05	2465.3	1445.11	2411.35	2507.51	2477.04	1606.2	1274.05	1455.07
FBgn0035410	38384	protein_coding	3L	MnM	-1.73915	0.382091	-4.55165	5.32279e-06	3.57674e-05	41.7512	289.448	49.7186	30.4794	45.0556	220.248	460.209	187.888
FBgn0027575	42561	protein_coding	3R	GABA-B-R2	-1.74965	0.384614	-4.54911	5.38732e-06	3.61809e-05	24.5943	186.636	36.4603	11.7228	25.5998	137.521	328.444	93.9441
FBgn0030723	32572	protein_coding	X	dpr18	-1.78019	0.391353	-4.54882	5.39488e-06	3.61932e-05	2.38938	41.526	4.97186	1.17228	1.02399	27.9339	67.8202	28.8238
FBgn0261675	33072	protein_coding	X	Npc1b	-1.76222	0.387403	-4.54881	5.39511e-06	3.61932e-05	2.68128	77.8758	4.97186	0	3.07198	60.1653	152.111	21.3509
FBgn0265959	40224	protein_coding	3L	rdgC	-1.78019	0.391374	-4.54856	5.40143e-06	3.62155e-05	4.53622	80.7747	4.97186	3.51685	5.11996	53.7191	150.173	38.4317
FBgn0035677	38695	protein_coding	3L	CG13293	-1.70723	0.375399	-4.54778	5.42159e-06	3.63307e-05	34.5785	217.871	44.7468	21.1011	37.8877	159.008	321.662	172.943
FBgn0035546	38548	protein_coding	3L	CG11345	-1.7446	0.383631	-4.5476	5.4262e-06	3.63415e-05	2.22771	63.4817	3.31458	2.34457	1.02399	53.7191	124.983	11.743
FBgn0264562	31162	protein_coding	X	Hr4	-1.34999	0.296872	-4.54737	5.43198e-06	3.63601e-05	682.708	2132.49	871.733	581.453	594.939	1781.32	2304.92	2311.24
FBgn0037447	40796	protein_coding	3R	Neurochondrin	-1.78037	0.391622	-4.54614	5.46376e-06	3.65325e-05	187.348	2237.67	324	109.022	129.023	1642.73	3495.65	1574.63
FBgn0041582	37864	protein_coding	2R	tamo	0.378275	0.0832058	4.54626	5.46076e-06	3.65325e-05	4175.85	3203.15	4060.36	4329.24	4137.95	3179.09	2856.2	3574.15
FBgn0034468	37264	protein_coding	2R	Obp56a	-1.77193	0.389797	-4.54578	5.47326e-06	3.65356e-05	4.68221	47.8791	7.4578	3.51685	3.07198	34.3802	69.7579	39.4992
FBgn0038197	41709	protein_coding	3R	foxo	0.233702	0.0514093	4.54591	5.46996e-06	3.65356e-05	4032.56	3426.64	3940.2	4131.13	4026.34	3450.91	3270.87	3558.13
FBgn0263001	12798456	pseudogene	3L	CR43309	-1.52415	0.335283	-4.54585	5.47132e-06	3.65356e-05	11.4123	51.7008	9.94373	5.86142	18.4319	56.9422	31.9724	66.1879
FBgn0052183	39972	protein_coding	3L	Ccn	-1.77776	0.391127	-4.54524	5.4874e-06	3.66098e-05	2.78014	70.4694	4.97186	2.34457	1.02399	54.7934	128.858	27.7562
FBgn0263231	45826	protein_coding	3R	bel	0.436631	0.0960742	4.54472	5.50072e-06	3.66786e-05	14508.1	10669.8	14836	14102.6	14585.7	10855.5	9985.07	11168.7
FBgn0038826	42460	protein_coding	3R	Syp	-1.77585	0.390913	-4.54283	5.55039e-06	3.69894e-05	6.33943	69.3161	7.4578	2.34457	9.21593	39.7521	109.481	58.7151
FBgn0051646	33795	protein_coding	2L	DIP-theta	-1.75952	0.387352	-4.54242	5.5613e-06	3.70417e-05	1.23509	45.6598	1.65729	0	2.04798	44.0496	83.322	9.60792
FBgn0083978	4379911	protein_coding	3L	CG17672	-1.68031	0.369982	-4.54159	5.58305e-06	3.71662e-05	83.0643	467.034	128.44	39.8576	80.8954	342.728	718.894	339.48
FBgn0028983	49803	protein_coding	2R	Spn55B	-1.46361	0.322521	-4.53803	5.67829e-06	3.77794e-05	101.847	368.868	111.867	82.0598	111.615	287.934	598.756	219.915
FBgn0036205	39328	protein_coding	3L	CG14131	-1.47697	0.325671	-4.53517	5.75579e-06	3.82741e-05	32.306	118.623	36.4603	24.618	35.8397	104.215	170.519	81.1335
FBgn0038720	42339	protein_coding	3R	CG6231	-1.75097	0.386235	-4.53343	5.80341e-06	3.85697e-05	43.7743	348.36	60.491	17.5843	53.2476	234.215	622.977	187.888
FBgn0037375	40715	protein_coding	3R	kat-60L1	-1.77021	0.390514	-4.53302	5.81463e-06	3.8623e-05	9.71912	105.603	16.5729	2.34457	10.2399	80.5786	164.706	71.5256
FBgn0016038	31006	protein_coding	X	Vsp37A	0.416804	0.0919539	4.53275	5.82203e-06	3.8651e-05	2687.87	2004.36	2509.96	2877.96	2675.69	2092.89	1968.72	1951.47
FBgn0033372	35916	protein_coding	2R	CG13742	1.12563	0.24837	4.53208	5.84045e-06	3.87521e-05	468.892	195.207	459.897	441.951	504.828	191.24	131.765	262.616
FBgn0032857	35309	protein_coding	2L	CG10947	-1.72895	0.38154	-4.5315	5.85658e-06	3.88379e-05	2.04805	76.548	4.97186	1.17228	0	55.8678	138.547	35.229
FBgn0026313	252671	protein_coding	X	X11L	0.35546	0.0784489	4.5311	5.86773e-06	3.88906e-05	5211.42	4063.74	5240.34	5183.84	5210.07	4065.46	3745.61	4380.14
FBgn0034598	37411	protein_coding	2R	CG4266	0.583616	0.128808	4.53091	5.87304e-06	3.89045e-05	7678.92	5065.61	7916.86	7735.9	7384.01	5241.91	3982.02	5972.92
FBgn0004034	30980	protein_coding	X	y	-1.73609	0.383213	-4.53035	5.88869e-06	3.89869e-05	1.62585	72.4669	1.65729	1.17228	2.04798	54.7934	143.391	19.2158
FBgn0030107	31864	protein_coding	X	CG15370	-1.7735	0.391528	-4.52968	5.9072e-06	3.90738e-05	12.2096	155.437	14.0869	8.20598	14.3359	80.5786	311.004	74.7283
FBgn0038576	42173	protein_coding	3R	Arp5	-0.543976	0.120092	-4.52965	5.90826e-06	3.90738e-05	762.247	1121.78	755.723	770.19	760.826	1149.59	1031.84	1183.91
FBgn0002641	33045	protein_coding	X	mal	0.424599	0.0937843	4.5274	5.9713e-06	3.94691e-05	2280.87	1691.47	2084.04	2356.29	2402.29	1809.26	1597.65	1667.51
FBgn0032013	34135	protein_coding	2L	Scgalpha	-1.77111	0.391215	-4.5272	5.9769e-06	3.94847e-05	6.84243	77.9024	9.11508	1.17228	10.2399	51.5703	129.827	52.3098
FBgn0051352	261629	protein_coding	3R	Unc-115a	-1.53218	0.338451	-4.52703	5.98172e-06	3.9495e-05	152.235	628.916	198.046	101.989	156.671	461.984	989.206	435.559
FBgn0030613	32442	protein_coding	X	Rab3-GEF	-1.76319	0.389507	-4.52672	5.99056e-06	3.95319e-05	29.7481	274.245	42.2608	15.2397	31.7438	197.686	487.337	137.713
FBgn0001083	32162	protein_coding	X	fw	-1.76254	0.389512	-4.525	6.03964e-06	3.98124e-05	44.0959	421.554	54.6905	38.6854	38.9117	270.744	670.451	323.467
FBgn0015773	32398	protein_coding	X	NetA	-1.40848	0.311262	-4.52506	6.0377e-06	3.98124e-05	136.872	465.032	177.33	63.3033	169.983	335.207	683.046	376.844
FBgn0287454	32079	protein_coding	X	Pa1	-0.607927	0.134378	-4.52401	6.06795e-06	3.99773e-05	2101.75	3245.82	2045.09	2172.24	2087.92	3317.69	2802.91	3616.85
FBgn0284408	45320	protein_coding	X	trol	-1.76431	0.390014	-4.52372	6.07631e-06	4.00106e-05	297.269	5772.16	507.959	168.809	215.038	4359.84	9811.65	3144.99
FBgn0085195	5740596	protein_coding	2L	CG34166	-1.74574	0.385958	-4.52312	6.09335e-06	4.00793e-05	1.16997	39.3433	2.48593	0	1.02399	36.529	69.7579	11.743
FBgn0263353	40721	protein_coding	3R	CG11000	-1.6503	0.364851	-4.52321	6.09074e-06	4.00793e-05	12.8272	79.7314	19.8875	9.37827	9.21593	62.3141	139.516	37.3641
FBgn0010651	46085	protein_coding	2R	MFS14	-1.37537	0.30409	-4.52292	6.09934e-06	4.0097e-05	162.959	525.618	214.619	71.5093	202.75	445.868	708.237	422.748
FBgn0263131	39835	protein_coding	3L	CG43373	-1.7702	0.391441	-4.52226	6.11816e-06	4.01989e-05	3.83788	65.8348	5.80051	4.68913	1.02399	45.124	107.543	44.837
FBgn0030748	32611	protein_coding	X	Traf-like	-1.7629	0.390008	-4.52017	6.17899e-06	4.05766e-05	9.60688	155.505	14.9156	4.68913	9.21593	109.587	300.347	56.58
FBgn0004865	40345	protein_coding	3L	Eip78C	-1.75226	0.387752	-4.51902	6.21276e-06	4.07763e-05	15.8521	146.538	22.3734	12.8951	12.2879	116.033	218.962	104.62
FBgn0033879	36536	protein_coding	2R	Echs1	0.35992	0.0796483	4.51886	6.21724e-06	4.07836e-05	3384.87	2629.42	3288.06	3559.05	3307.49	2655.87	2784.5	2447.88
FBgn0038652	42257	protein_coding	3R	CG7720	-1.76847	0.391418	-4.5181	6.23962e-06	4.09083e-05	8.92422	123.915	14.9156	4.68913	7.16794	91.3224	202.492	77.9309
FBgn0035233	38182	protein_coding	3L	Pex10	0.510936	0.113093	4.51782	6.24799e-06	4.0941e-05	1036.33	720.838	943.825	1112.5	1052.66	726.282	750.867	685.365
FBgn0038610	42211	protein_coding	3R	CG7675	-1.76898	0.391592	-4.51739	6.26066e-06	4.10019e-05	140.325	1720.88	242.793	89.0936	89.0873	1255.95	2897.86	1008.83
FBgn0037414	40761	protein_coding	3R	Osi7	-1.72589	0.38212	-4.51663	6.28325e-06	4.11276e-05	278.526	7111.56	441.667	151.225	242.686	4642.4	12512.8	4179.44
FBgn0259170	31957	protein_coding	X	alpha-Man-Ia	0.296065	0.0655518	4.5165	6.28691e-06	4.11294e-05	7716.96	6275.94	7384.05	7944.57	7822.27	6518.27	5715.31	6594.23
FBgn0030159	31922	protein_coding	X	CG9689	-1.7645	0.390726	-4.51595	6.30349e-06	4.12156e-05	18.4503	186.792	31.4885	10.5506	13.3119	114.959	311.973	133.443
FBgn0005626	38746	protein_coding	3L	ple	-1.76464	0.390822	-4.5152	6.32561e-06	4.13046e-05	14.6688	221.954	18.2302	17.5843	8.19194	130	430.174	105.687
FBgn0035379	38350	protein_coding	3L	spz5	-1.73313	0.383844	-4.5152	6.3257e-06	4.13046e-05	5.3963	180.851	10.7724	2.34457	3.07198	135.372	310.035	97.1467
FBgn0036979	40247	protein_coding	3L	CG13247	-1.75854	0.389475	-4.51515	6.32731e-06	4.13046e-05	3.13716	51.1922	4.14322	1.17228	4.09597	30.0827	87.1974	36.2966
FBgn0003124	40232	protein_coding	3L	polo	0.417301	0.0924314	4.51472	6.34019e-06	4.13664e-05	31383.1	23402.7	28661.1	32936.5	32551.7	25101.8	21503.9	23602.4
FBgn0032213	34383	protein_coding	2L	CG5390	-1.55879	0.34532	-4.51405	6.36023e-06	4.14748e-05	117.422	496.795	134.24	120.745	97.2792	372.81	777.026	340.547
FBgn0030969	32881	protein_coding	X	Usp39	0.416304	0.0922611	4.51224	6.41468e-06	4.18075e-05	3119.59	2327.44	2901.91	3161.65	3295.21	2363.64	2311.7	2306.97
FBgn0031737	33806	protein_coding	2L	obst-E	-1.7416	0.386074	-4.51107	6.45029e-06	4.2017e-05	13.7705	383.111	26.5166	11.7228	3.07198	345.951	685.953	117.43
FBgn0262483	41880	protein_coding	3R	Rbp	-1.76658	0.391638	-4.51076	6.45965e-06	4.20553e-05	29.6472	413.974	64.6342	14.0674	10.2399	333.058	635.572	273.292
FBgn0025352	37784	protein_coding	2R	Mtpbeta	0.344396	0.0763839	4.50875	6.52119e-06	4.24119e-05	5550.42	4360.99	5445.85	5479.25	5726.16	4536.04	4672.81	3874.13
FBgn0033783	36425	protein_coding	2R	CG17019	0.38228	0.0847864	4.50874	6.52141e-06	4.24119e-05	2456.76	1879.88	2522.39	2398.49	2449.39	1976.86	1708.1	1954.68
FBgn0012037	34805	protein_coding	2L	Ance	-1.45552	0.322847	-4.50839	6.53221e-06	4.24594e-05	418.818	1512	567.621	159.431	529.404	1122.73	2218.69	1194.58
FBgn0033524	36105	protein_coding	2R	Cyp49a1	-1.75893	0.390207	-4.50769	6.55375e-06	4.25765e-05	10.2582	165.683	16.5729	7.0337	7.16794	102.066	293.565	101.417
FBgn0030913	32815	protein_coding	X	kairos	-1.75117	0.388564	-4.50677	6.5823e-06	4.27391e-05	1.9515	49.4902	2.48593	2.34457	1.02399	35.4546	85.2597	27.7562
FBgn0011745	41566	protein_coding	3R	Arp1	0.396993	0.0881097	4.50567	6.61652e-06	4.29384e-05	3244.48	2454.91	3244.97	3249.57	3238.89	2536.61	2592.67	2235.44
FBgn0041186	43448	protein_coding	3R	Slbp	0.427154	0.0948112	4.50531	6.62753e-06	4.29868e-05	4470.73	3310.2	4391.81	4549.63	4470.75	3542.23	3184.64	3203.71
FBgn0027603	32910	protein_coding	X	Ulp1	0.439841	0.0976409	4.50468	6.64742e-06	4.30927e-05	11072.2	8123.55	11487.5	11089.8	10639.3	8501.58	7189.91	8679.15
FBgn0027329	32518	protein_coding	X	CCT6	0.218808	0.0485786	4.50422	6.66179e-06	4.30956e-05	11726.7	10071.1	11706.3	11518.9	11955.1	10444.1	10025.8	9743.5
FBgn0032906					0.457682	0.101612	4.50422	6.6617e-06	4.30956e-05	5136.86	3719.76	4838.45	5289.34	5282.77	3968.76	3327.07	3863.45
FBgn0052311	2769001	protein_coding	3L	zormin	-1.76405	0.391644	-4.50421	6.66207e-06	4.30956e-05	146.089	2154.51	261.851	83.2321	93.1833	1627.69	3355.16	1480.69
FBti0062015			3L	3S18{}3954	-1.73443	0.385065	-4.50427	6.6603e-06	4.30956e-05	3.51223	68.6994	4.97186	3.51685	2.04798	40.8265	117.232	48.0396
FBgn0020294	40330	protein_coding	3L	ko	-1.74487	0.387447	-4.50352	6.68386e-06	4.31905e-05	53.8372	452.558	84.5217	25.7902	51.1996	319.091	714.05	324.534
FBgn0040279	40770	protein_coding	3R	Osi14	-1.70616	0.378846	-4.50356	6.68232e-06	4.31905e-05	29.2585	876.429	47.2327	12.8951	27.6478	496.364	1687.75	445.167
FBgn0033423	35981	protein_coding	2R	Alp6	-1.76104	0.3911	-4.5028	6.70638e-06	4.33129e-05	5.59165	105.133	8.28644	2.34457	6.14395	81.653	199.585	34.1615
FBgn0000723	41118	protein_coding	3R	FER	-1.48653	0.330227	-4.50153	6.74673e-06	4.35503e-05	164.471	629.962	222.077	72.6816	198.654	463.058	916.542	510.287
FBgn0033206	35709	protein_coding	2R	DCTN4-p62	0.450774	0.100144	4.50125	6.75559e-06	4.35843e-05	2238.67	1628.67	2142.04	2264.85	2309.1	1657.77	1729.42	1498.84
FBgn0034368	37144	protein_coding	2R	zda	0.332475	0.0738699	4.50082	6.76924e-06	4.36492e-05	2473.63	1959.93	2393.12	2541.51	2486.25	1898.43	1902.84	2078.51
FBgn0262945	12798118		X	lncRNA:CR43264	-1.57022	0.348958	-4.49973	6.80389e-06	4.38493e-05	15.331	68.5236	14.0869	9.37827	22.5278	58.0166	92.0417	55.5124
FBgn0052074	317842	protein_coding	3L	CG32074	-1.56014	0.346806	-4.49859	6.84042e-06	4.40613e-05	0	26.8249	0	0	0	29.0083	39.7233	11.743
FBgn0037934	41408	protein_coding	3R	CG6830	-1.75898	0.391042	-4.49817	6.85404e-06	4.41256e-05	4.69789	58.1003	6.62915	2.34457	5.11996	42.9752	104.637	26.6887
FBgn0031708	33772	protein_coding	2L	CG7382	0.458913	0.102035	4.4976	6.87245e-06	4.42207e-05	1106.57	799.596	994.373	1196.9	1128.44	822.976	795.434	780.376
FBgn0003978	35289	protein_coding	2L	vls	0.676849	0.150511	4.49702	6.89125e-06	4.43181e-05	1353.21	830.572	1238.82	1365.71	1455.09	850.91	870.037	770.769
FBgn0013433	34947	protein_coding	2L	beat-Ia	-1.66728	0.370832	-4.49606	6.92254e-06	4.44251e-05	36.804	214.444	55.5191	21.1011	33.7917	168.678	297.44	177.213
FBgn0031005	32918	protein_coding	X	Hs3st-B	-1.75244	0.389755	-4.49625	6.91613e-06	4.44251e-05	4.12978	62.0283	5.80051	3.51685	3.07198	49.4215	104.637	32.0264
FBgn0031975	34093	protein_coding	2L	Tg	-1.75668	0.390713	-4.49609	6.92128e-06	4.44251e-05	7.16814	132.1	14.9156	3.51685	3.07198	99.9174	234.464	61.9177
FBgn0261552	44258	protein_coding	3R	ps	-1.74806	0.388773	-4.49636	6.91274e-06	4.44251e-05	433.03	3873.64	653.8	187.565	457.724	2875.04	6000.15	2745.73
FBgn0046878	40746	protein_coding	3R	Obp83cd	-1.73081	0.385001	-4.4956	6.93742e-06	4.44971e-05	1.78752	73.2795	3.31458	0	2.04798	55.8678	140.485	23.486
FBgn0022935	38718	protein_coding	3L	D19A	0.65194	0.145027	4.49531	6.947e-06	4.45349e-05	4701.8	2943.04	4906.4	4634.04	4564.96	3110.33	3081.94	2636.84
FBgn0024989	30979	protein_coding	X	CG3777	-1.7508	0.389542	-4.49452	6.97275e-06	4.46765e-05	128.193	2006.3	251.079	51.5805	81.9194	1525.62	3280.56	1212.73
FBgn0065058	3772612	short_ncRNA	3L	snoRNA:684	-1.02779	0.228831	-4.49149	7.07267e-06	4.52927e-05	213.726	469.409	207.99	194.599	238.59	495.29	522.216	390.722
FBgn0037534	40943	protein_coding	3R	Elovl7	-1.71968	0.383027	-4.48969	7.13258e-06	4.56523e-05	12.7261	304.181	27.3452	4.68913	6.14395	189.091	548.375	175.078
FBgn0037244	40558	protein_coding	3R	CG14647	0.531053	0.1183	4.48905	7.15407e-06	4.57657e-05	1799.58	1233.84	1666.4	1901.44	1830.9	1225.87	1257.58	1218.07
FBgn0034128	36840	protein_coding	2R	CG4409	-1.74803	0.38942	-4.4888	7.16244e-06	4.5795e-05	1.21941	37.0247	2.48593	1.17228	0	24.7108	63.9448	22.4185
FBgn0035793	38844	protein_coding	3L	CG7546	0.425695	0.0948396	4.48858	7.17e-06	4.58192e-05	7635.71	5660.01	7677.39	7560.06	7669.7	5702.82	4971.22	6306
FBgn0051760	34642	protein_coding	2L	CG31760	-1.71424	0.381943	-4.48821	7.18231e-06	4.58737e-05	0.276215	34.0989	0.828644	0	0	31.1571	56.1939	14.9457
FBgn0028491	31341	protein_coding	X	CG2930	-1.64461	0.366456	-4.48789	7.19317e-06	4.59189e-05	97.6024	525.879	118.496	50.4082	123.903	398.595	928.168	250.873
FBgn0050457	36940	protein_coding	2R	CG30457	-1.64645	0.36692	-4.48721	7.21609e-06	4.60168e-05	0.732092	78.8446	0	1.17228	1.02399	37.6033	185.052	13.8781
FBgn0052204	317913	protein_coding	3L	CG32204	-1.73909	0.387559	-4.48731	7.21295e-06	4.60168e-05	2.04805	50.3274	4.97186	1.17228	0	35.4546	92.0417	23.486
FBgn0039620	43420	protein_coding	3R	wat	-1.75149	0.39037	-4.48674	7.23211e-06	4.60947e-05	21.5381	339.074	40.6036	11.7228	12.2879	230.992	613.289	172.943
FBgn0261437	49077	protein_coding	2L	CSN8	-0.607903	0.135515	-4.48589	7.2611e-06	4.62552e-05	623.554	963.365	611.539	628.344	630.779	970.166	865.192	1054.74
FBgn0022800	43026	protein_coding	3R	Cad96Ca	-1.75505	0.391274	-4.48548	7.27502e-06	4.63195e-05	37.6751	383.32	65.4629	11.7228	35.8397	247.108	631.697	271.157
FBgn0027790	38238	protein_coding	3L	GV1	-1.7173	0.382937	-4.48456	7.30655e-06	4.64959e-05	3.05636	94.5732	5.80051	2.34457	1.02399	65.5373	163.737	54.4449
FBgn0004781	40823	protein_coding	3R	Ccp84Ac	-1.72072	0.383719	-4.48431	7.31506e-06	4.65256e-05	17.6665	407.815	38.9463	5.86142	8.19194	309.422	742.147	171.875
FBgn0035150	38079	protein_coding	3L	Rev1	0.568923	0.126873	4.48418	7.31944e-06	4.65291e-05	2122.97	1415.86	2060.01	2096.04	2212.85	1484.79	1278.9	1483.89
FBgn0261461	32898	protein_coding	X	RhoGAP18B	0.606944	0.135356	4.48406	7.32351e-06	4.65306e-05	3032.07	1964.09	3000.52	3083.11	3012.58	1939.26	2306.86	1646.16
FBgn0003255	34819	protein_coding	2L	rk	-1.71495	0.382605	-4.48229	7.38479e-06	4.68307e-05	1.10486	37.2357	3.31458	0	0	31.1571	58.1316	22.4185
FBgn0030778	32652	protein_coding	X	CG4678	-1.75124	0.390703	-4.48228	7.38483e-06	4.68307e-05	10.9746	113.963	17.4015	9.37827	6.14395	78.4298	190.865	72.5932
FBgn0036919	40177	protein_coding	3L	Grasp65	0.348428	0.077735	4.48224	7.38619e-06	4.68307e-05	2551.13	1998.22	2411.35	2438.35	2803.69	1976.86	2111.15	1906.64
FBgn0265356	37190	protein_coding	2R	tn	-1.73459	0.386962	-4.48258	7.37465e-06	4.68307e-05	33.2785	766.22	58.8337	24.618	16.3839	556.529	1269.21	472.923
FBgn0267600	26067265		3L	lncRNA:CR45938	-1.7452	0.389369	-4.48212	7.39069e-06	4.68347e-05	2.91037	52.1241	3.31458	2.34457	3.07198	40.8265	81.3843	34.1615
FBgn0029821	31522	protein_coding	X	CG4020	-1.20273	0.268406	-4.48102	7.42868e-06	4.70509e-05	26.7864	69.8913	19.8875	32.8239	27.6478	69.8348	62.9759	76.8633
FBgn0052062	39198	protein_coding	3L	Rbfox1	-0.891241	0.198928	-4.48023	7.45635e-06	4.72015e-05	927.694	1802.01	1023.38	797.153	962.552	1398.84	2068.52	1938.66
FBgn0034432	37217	protein_coding	2R	CG7461	0.308839	0.068941	4.47976	7.47274e-06	4.72806e-05	6091.63	4907.84	5619.03	6259.99	6395.85	5046.37	4969.28	4707.88
FBgn0000351	33937	protein_coding	2L	cort	0.764047	0.170571	4.47934	7.48753e-06	4.73494e-05	2157.38	1235.44	2285.4	2093.7	2093.04	1290.33	1350.59	1065.41
FBgn0016075	33726	protein_coding	2L	vkg	-1.75001	0.390796	-4.47807	7.53206e-06	4.76062e-05	211.565	3496.01	367.089	116.056	151.551	2763.31	5723.06	2001.65
FBgn0027570	40588	protein_coding	3R	Nep2	-1.75143	0.391193	-4.47714	7.56486e-06	4.77886e-05	72.2944	1144.99	108.552	46.8913	61.4395	815.455	1867.96	751.553
FBgn0035101	38021	protein_coding	3L	p130CAS	-1.49281	0.333452	-4.47684	7.57544e-06	4.78305e-05	129.544	502.102	153.299	63.3033	172.031	337.356	754.742	414.208
FBgn0032785	35226	protein_coding	2L	CG10026	-1.74918	0.390747	-4.47651	7.58727e-06	4.78803e-05	7.62626	116.914	6.62915	7.0337	9.21593	102.066	210.243	38.4317
FBgn0034072	36773	protein_coding	2R	Dg	-0.535859	0.119711	-4.47626	7.59606e-06	4.79108e-05	4502.17	6586.59	4540.97	4472.26	4493.28	6025.13	7654.96	6079.68
FBgn0037989	41469	protein_coding	3R	ATP8B	-1.75277	0.39162	-4.47569	7.61648e-06	4.80147e-05	10.3861	131.708	17.4015	3.51685	10.2399	108.512	215.087	71.5256
FBgn0035295	38258	protein_coding	3L	Cnb	0.728098	0.162689	4.47538	7.62746e-06	4.80589e-05	2497.29	1471.89	2513.28	2452.42	2526.19	1554.63	1488.17	1372.86
FBgn0039043	42721	protein_coding	3R	CG17121	-1.74304	0.38953	-4.47473	7.65066e-06	4.81801e-05	9.91447	169.515	14.0869	2.34457	13.3119	112.81	307.129	88.6064
FBgn0045852	35135	protein_coding	2L	ham	-1.57233	0.351533	-4.47279	7.7204e-06	4.8594e-05	83.9917	386.546	125.954	41.0299	84.9913	315.868	561.939	281.832
FBgn0015609	35070	protein_coding	2L	CadN	-1.62582	0.363503	-4.47265	7.72554e-06	4.86012e-05	827.558	4285.45	1150.99	376.303	955.385	3055.54	6165.83	3635
FBgn0036112	39227	protein_coding	3L	CG14147	-1.69198	0.378332	-4.4722	7.74181e-06	4.86783e-05	20.7095	746.46	38.1176	11.7228	12.2879	583.389	1360.28	295.71
FBgn0005390	45994	protein_coding	X	fs(1)M3	0.623977	0.139535	4.47183	7.75537e-06	4.87383e-05	6797.59	4346.56	6947.35	6560.1	6885.32	4563.97	4324.02	4151.69
FBgn0039883	43758	protein_coding	3R	RhoGAP100F	-1.59637	0.356996	-4.47168	7.7606e-06	4.87459e-05	228.853	1089.08	300.798	175.843	209.918	750.992	1708.1	808.133
FBgn0032481	34715	protein_coding	2L	CG16972	0.448069	0.100208	4.47138	7.77166e-06	4.87726e-05	6546.59	4774.14	6465.91	6704.29	6469.58	5123.72	4007.21	5191.48
FBgn0035508	38506	protein_coding	3L	CG15005	-1.6861	0.37709	-4.47135	7.77289e-06	4.87726e-05	5.3963	165.443	10.7724	2.34457	3.07198	97.7687	300.347	98.2143
FBgn0033155	35648	protein_coding	2R	Br140	0.59102	0.132211	4.47027	7.81198e-06	4.89925e-05	11252.6	7378.55	11253	11515.3	10989.5	7641	5695.93	8798.72
FBgn0037371	40709	protein_coding	3R	Sym	0.333967	0.0747563	4.46741	7.91715e-06	4.96264e-05	3684.02	2916.7	3670.06	3691.52	3690.47	3172.65	2813.57	2763.88
FBgn0038282	2768670	protein_coding	3R	dpr9	-1.73463	0.388329	-4.46691	7.93585e-06	4.97179e-05	5.08634	115.504	9.11508	0	6.14395	77.3554	208.305	60.8501
FBgn0024897	31124	protein_coding	X	b6	-1.72161	0.38544	-4.4666	7.94716e-06	4.97631e-05	6.69651	154.843	11.601	2.34457	6.14395	96.6943	277.094	90.7414
FBgn0025835	5740408	protein_coding	X	CG17707	-1.69103	0.37861	-4.46642	7.9538e-06	4.9779e-05	2.22771	59.2336	3.31458	2.34457	1.02399	42.9752	102.699	32.0264
FBgn0030945	32853	protein_coding	X	Ing3	0.48789	0.109257	4.46554	7.98661e-06	4.99585e-05	1086.81	770.283	1114.53	1057.4	1088.5	853.059	685.953	771.836
FBgn0038084	41575	protein_coding	3R	beat-Vc	-1.68879	0.37821	-4.46521	7.99893e-06	5.00098e-05	0.617545	54.9758	0.828644	0	1.02399	33.3058	101.73	29.8913
FBgn0010488	46020	protein_coding	2R	NAT1	0.621713	0.139254	4.46459	8.02237e-06	5.01305e-05	28940.7	18536.5	33074.5	28301.3	25446.2	18551.3	19373.3	17685
FBgn0051710	318907	protein_coding	2L	CG31710	-1.72088	0.385509	-4.46392	8.04722e-06	5.02599e-05	4.30713	38.4541	6.62915	1.17228	5.11996	24.7108	53.2873	37.3641
FBgn0034540	37342	protein_coding	2R	Lrt	-1.34828	0.302065	-4.46353	8.0621e-06	5.03269e-05	143.256	448.62	153.299	80.8876	195.582	347.025	632.666	366.168
FBgn0036488	39656	protein_coding	3L	CG6878	-0.639831	0.143358	-4.46318	8.07521e-06	5.03828e-05	224.185	354.739	220.419	239.146	212.99	419.009	331.35	313.859
FBgn0031740	33809	protein_coding	2L	CG7239	0.491987	0.11026	4.46208	8.11684e-06	5.06165e-05	1348.2	951.801	1359.8	1391.5	1293.3	1002.4	956.265	896.739
FBgn0026077	40745	protein_coding	3R	Gasp	-1.72839	0.387363	-4.46195	8.12154e-06	5.06198e-05	59.6606	1067.97	113.524	39.8576	25.5998	725.207	1751.7	726.999
FBgn0261794	37800	protein_coding	2R	kcc	-0.651222	0.146013	-4.46004	8.19457e-06	5.10488e-05	1984.73	3168.94	1899.25	2015.16	2039.79	2884.71	3960.7	2661.39
FBgn0050158	50149	protein_coding	2R	CG30158	-1.71597	0.384763	-4.45981	8.20333e-06	5.10771e-05	1.83695	66.1389	3.31458	1.17228	1.02399	41.9009	129.827	26.6887
FBgn0034279	37031	protein_coding	2R	CG18635	-1.70733	0.382984	-4.45796	8.2744e-06	5.14932e-05	1.51131	49.8423	2.48593	0	2.04798	36.529	95.9172	17.0807
FBgn0051004	43688	protein_coding	3R	mesh	-1.73878	0.390219	-4.4559	8.35421e-06	5.19632e-05	157.73	2593.73	275.11	92.6104	105.471	1857.61	4561.39	1362.19
FBgn0259222	42455	protein_coding	3R	CG42322	-1.72283	0.386701	-4.4552	8.38165e-06	5.21072e-05	3.28314	81.067	6.62915	1.17228	2.04798	54.7934	152.111	36.2966
FBgn0034237	36981	protein_coding	2R	eIF3b	-0.219088	0.0491791	-4.45491	8.39299e-06	5.21242e-05	17390.7	20253.6	16927.5	17620.6	17623.9	21047.1	20051.5	19662.1
FBgn0038156	41657	protein_coding	3R	side-IV	-1.68262	0.377698	-4.45492	8.39243e-06	5.21242e-05	96.6777	617.771	148.327	59.7865	81.9194	494.215	910.729	448.37
FBgn0086675	32245	protein_coding	X	fne	-1.738	0.390183	-4.45431	8.41631e-06	5.22423e-05	161.788	1596.16	269.309	80.8876	135.167	1148.51	2456.06	1183.91
FBgn0034638	37458	protein_coding	2R	CG10433	-1.7432	0.391402	-4.45373	8.43915e-06	5.23546e-05	8.11126	96.7922	11.601	3.51685	9.21593	51.5703	191.834	46.972
FBgn0086024	5740711	short_ncRNA	2R	snoRNA:Me28S-A2589b	-1.52416	0.342229	-4.45363	8.44304e-06	5.23546e-05	18.9602	75.9311	20.7161	18.7565	17.4079	93.4712	54.2562	80.066
FBgn0051431	326138	protein_coding	3R	CG31431	-1.33608	0.300006	-4.45351	8.44796e-06	5.23584e-05	81.5127	248.607	111.038	51.5805	81.9194	193.389	330.381	222.05
FBgn0035923	38997	protein_coding	3L	CG6511	0.305722	0.0686512	4.45326	8.45749e-06	5.23906e-05	2391.53	1932.13	2351.69	2338.71	2484.2	2045.62	1839.87	1910.91
FBgn0264822	14462360		4	asRNA:CR44030	-1.54321	0.346555	-4.45299	8.46816e-06	5.24299e-05	14.0331	63.0683	10.7724	12.8951	18.4319	50.4959	42.6299	96.0792
FBgn0030053	31799	protein_coding	X	CG12081	0.358577	0.0805307	4.45267	8.48085e-06	5.24818e-05	1850.7	1440.51	1888.48	1827.59	1836.02	1537.44	1310.87	1473.21
FBgn0033842	36494	protein_coding	2R	cbc	0.432082	0.0970607	4.45167	8.52038e-06	5.26995e-05	968.95	714.839	936.368	957.756	1012.73	776.778	679.171	688.567
FBgn0038418	41981	protein_coding	3R	pad	0.51196	0.115037	4.45039	8.57133e-06	5.29876e-05	1778.7	1237.49	1781.58	1766.63	1787.89	1289.26	1216.89	1206.33
FBgn0010329	31718	protein_coding	X	Tbh	-1.71785	0.386085	-4.4494	8.61118e-06	5.32068e-05	2.61847	54.3522	3.31458	3.51685	1.02399	31.1571	109.481	22.4185
FBgn0262111	32718	protein_coding	X	f	-1.74246	0.391637	-4.44916	8.62085e-06	5.32394e-05	49.8983	580.871	91.1508	17.5843	40.9597	388.926	953.358	400.33
FBgn0017414	36157	protein_coding	2R	cag	0.720547	0.161975	4.44851	8.64679e-06	5.33725e-05	824.418	488.893	817.043	926.104	730.106	524.298	442.769	499.612
FBgn0016691	41845	protein_coding	3R	ATPsynO	0.487615	0.109619	4.44828	8.65603e-06	5.33752e-05	2732.81	1935.24	2716.29	2798.24	2683.88	1923.14	2128.59	1753.98
FBgn0036352	39500	protein_coding	3L	CG14110	-1.72017	0.386701	-4.44832	8.65464e-06	5.33752e-05	58.6073	500.591	97.78	42.2022	35.8397	352.397	737.303	412.073
FBgn0034978	37862	protein_coding	2R	CG3257	-1.73493	0.390105	-4.44733	8.6943e-06	5.35499e-05	5.75563	90.2002	7.4578	4.68913	5.11996	76.2811	156.955	37.3641
FBgn0042111	59150	protein_coding	3R	CG18766	-0.712118	0.160124	-4.44729	8.69616e-06	5.35499e-05	286.493	481.626	349.688	249.696	260.094	466.281	548.375	430.221
FBti0019471			3R	blood{}1470	-1.72184	0.387169	-4.44725	8.69761e-06	5.35499e-05	1.62585	20.4357	1.65729	1.17228	2.04798	18.2645	28.0969	14.9457
FBgn0036607	39803	protein_coding	3L	CG13059	-1.68168	0.378173	-4.44686	8.71353e-06	5.36207e-05	2.61616	158.707	5.80051	0	2.04798	114.959	321.662	39.4992
FBgn0085420	5740816	protein_coding	3L	DIP-delta	-1.70192	0.382737	-4.44672	8.719e-06	5.36272e-05	2.27483	60.387	5.80051	0	1.02399	39.7521	110.45	30.9588
FBgn0250908	43213	protein_coding	3R	beat-VII	-1.72363	0.387665	-4.44619	8.74078e-06	5.37339e-05	2.78014	55.2444	4.97186	2.34457	1.02399	38.6777	104.637	22.4185
FBgn0023496	43973	protein_coding	2L	Lip1	-1.73065	0.389316	-4.44537	8.77426e-06	5.39123e-05	15.6207	222.709	26.5166	7.0337	13.3119	167.603	378.824	121.7
FBgn0085409	5740323	protein_coding	2L	smal	-1.53053	0.344342	-4.4448	8.79727e-06	5.40263e-05	369.751	1555.6	512.931	124.262	472.06	1153.89	2173.15	1339.77
FBgn0025686	33199	protein_coding	2L	Amnionless	-1.73586	0.390611	-4.44397	8.83152e-06	5.41818e-05	7.70475	72.9448	7.4578	2.34457	13.3119	60.1653	119.17	39.4992
FBgn0260942	42657	protein_coding	3R	bond	-1.72676	0.388562	-4.44398	8.83096e-06	5.41818e-05	3.73902	69.8056	5.80051	2.34457	3.07198	36.529	147.267	25.6211
FBgn0028544	34812	protein_coding	2L	Vajk3	-1.71125	0.385151	-4.44306	8.8688e-06	5.4383e-05	11.6753	313.968	19.0588	12.8951	3.07198	243.885	609.413	88.6064
FBgn0004391	32473	protein_coding	X	shtd	0.532132	0.119782	4.44252	8.89102e-06	5.44643e-05	5654.42	3875.65	5777.31	5398.37	5787.6	3927.94	3124.57	4574.44
FBgn0026592	38452	protein_coding	3L	Fie	-1.7039	0.383542	-4.44253	8.89059e-06	5.44643e-05	2.64984	48.9713	1.65729	1.17228	5.11996	33.3058	79.4465	34.1615
FBgn0286204	41069	protein_coding	3R	ich	-1.63771	0.368783	-4.44085	8.96022e-06	5.48605e-05	106.042	602.01	168.215	67.9924	81.9194	429.752	794.465	581.813
FBgn0035844	38906	protein_coding	3L	CG13676	-1.72208	0.38783	-4.44029	8.98382e-06	5.49495e-05	30.3141	527.964	60.491	14.0674	16.3839	366.364	896.196	321.331
FBgn0039227	42954	protein_coding	3R	polybromo	0.42719	0.096207	4.44032	8.98247e-06	5.49495e-05	14293.3	10581.8	14008.2	14427.3	14444.4	11077.9	8943.55	11723.8
FBgn0034903	37762	protein_coding	2R	sona	-1.72955	0.389532	-4.44007	8.993e-06	5.49779e-05	18.6434	319.187	36.4603	8.20598	11.2639	242.81	528.998	185.753
FBgn0038799	42426	protein_coding	3R	MFS9	-1.7294	0.389634	-4.43853	9.05741e-06	5.53437e-05	2.94181	50.7056	6.62915	1.17228	1.02399	33.3058	101.73	17.0807
FBgn0037472	40851	protein_coding	3R	CG10098	0.419792	0.094643	4.43553	9.18451e-06	5.60357e-05	1461.83	1088.15	1493.22	1420.81	1471.48	1119.51	1119.03	1025.91
FBgn0260400	31000	protein_coding	X	elav	-1.39794	0.315161	-4.43564	9.1799e-06	5.60357e-05	732.598	2475.06	1031.66	314.172	851.961	1901.65	3028.66	2494.86
FBgn0260658	31344	protein_coding	X	CG42541	-1.72916	0.389825	-4.43573	9.17607e-06	5.60357e-05	12.6655	116.649	18.2302	10.5506	9.21593	77.3554	185.052	87.5388
FBgn0030077	31829	protein_coding	X	CG15365	-1.73669	0.391561	-4.43529	9.19472e-06	5.60697e-05	17.8979	196.435	29.8312	10.5506	13.3119	128.926	301.316	159.064
FBgn0034629	37446	protein_coding	2R	Acox57D-d	0.422528	0.0952709	4.43501	9.20673e-06	5.61148e-05	1770.18	1314.5	1691.26	1736.15	1883.12	1374.13	1343.81	1225.54
FBgn0015277	37733	protein_coding	2R	Pi3K59F	0.856728	0.1932	4.43442	9.23206e-06	5.62126e-05	943.622	499.964	1012.6	822.943	995.32	499.587	565.814	434.491
FBgn0022960	35609	protein_coding	2R	vimar	0.352261	0.0794361	4.43452	9.2276e-06	5.62126e-05	6163.55	4815.67	5789.74	6349.09	6351.82	4979.76	4325.96	5141.3
FBgn0036272	39403	protein_coding	3L	Sms	0.379277	0.085546	4.4336	9.26716e-06	5.63981e-05	5783.88	4432.09	5561.86	6059.53	5730.26	4494.14	4294.96	4507.18
FBgn0032899	35357	protein_coding	2L	CG9338	-1.73302	0.390952	-4.43281	9.30117e-06	5.65767e-05	4.72933	80.4261	9.94373	1.17228	3.07198	69.8348	140.485	30.9588
FBgn0085408	36592	protein_coding	2R	Shrm	-1.45487	0.328257	-4.43212	9.33096e-06	5.67294e-05	154.624	575.517	219.591	77.3707	166.911	427.604	840.971	457.977
FBgn0035103	38023	protein_coding	3L	Vdup1	-1.72958	0.390268	-4.43178	9.34582e-06	5.67913e-05	61.396	562.079	94.4654	29.3071	60.4155	426.529	974.673	285.035
FBgn0004864	32080	protein_coding	X	hop	0.367441	0.0829366	4.43038	9.40671e-06	5.71327e-05	7627.62	5895.52	7235.72	7742.93	7904.19	6310.91	5189.22	6186.43
FBgn0037027	40302	protein_coding	3L	HIPP1	0.329761	0.0744356	4.43015	9.41669e-06	5.71426e-05	10492.5	8331.22	10373.8	10906.9	10196.9	8759.43	7619.12	8615.1
FBgn0040723	50196	protein_coding	2L	CG5011	-1.71935	0.388104	-4.43013	9.41777e-06	5.71426e-05	3.00692	55.5851	5.80051	1.17228	2.04798	34.3802	115.294	17.0807
[truncated: 21,933 more rows]
