# Supplementary material for: Drosophila Topoisomerase 3β binds to mRNAs in vivo, contributes to their localization and stability, and counteracts premature aging
Source: PLoS One. 2025 Feb 11;20(2):e0318142. doi: 10.1371/journal.pone.0318142 (PMC12140118; doi:10.1371/journal.pone.0318142)
Supplement: S2 Table — This table lists the results of the transcriptome analysis of 0–2 hrs old Top3𝛽Y332F embryos and compares them to the wild-type transcriptome. (XLSX) [file pone.0318142.s008.xlsx]

## Sheet: S2
ensembl	entrezgene	gene_biotype	chromosome_name	gene_symbol	log2FoldChange	lfcSE	stat	pvalue	padj	normMean.embryo_Y332F	normMean.embryo_WT	D4_.norm	D5_.norm	D6_.norm	C10_.norm	C11_.norm	C9_.norm
FBgn0058469	5740321		X	lncRNA:CR40469	7.92657	0.222841	35.5705	4.00028e-277	7.39252e-273	10710	23.7041	9996.37	8852.22	13281.4	18.2645	26.1592	26.6887
FBgn0035641	38658	protein_coding	3L	CG5568	5.99283	0.182466	32.8436	1.40563e-236	1.2988e-232	2423.45	26.497	2203.37	2326.79	2740.2	36.529	18.4083	24.5536
FBgn0024732	36290	protein_coding	2R	Drep1	-4.14951	0.139605	-29.7232	3.85316e-194	2.37355e-190	182.279	3592.34	181.072	222.377	143.388	3716.28	3175.92	3884.8
FBgn0016054	35322	protein_coding	2L	phr6-4	3.32945	0.130726	25.469	4.34636e-143	2.00802e-139	2179.57	201.295	2259.47	2300.27	1978.97	205.207	173.426	225.252
FBgn0033392	35943	protein_coding	2R	Gnptab	3.30437	0.13456	24.5569	3.64576e-133	1.34747e-129	1221.71	113.289	1113.99	1202.67	1348.48	97.7687	138.547	103.552
FBgn0027070	35139	protein_coding	2L	Ugt36E1	3.67682	0.150005	24.5113	1.11944e-132	3.44788e-129	1658.45	116.904	1556.83	1558.68	1859.83	121.405	127.89	101.417
FBgn0039430	43196	protein_coding	3R	CG5455	-2.97666	0.12522	-23.7715	6.58966e-125	1.73967e-121	167.823	1388.75	190.913	142.811	169.747	1413.89	1297.3	1455.07
FBgn0033395	35946	protein_coding	2R	Cyp4p2	-6.48643	0.329511	-19.685	2.89813e-86	6.69469e-83	5.08549	1688.13	5.90453	4.0803	5.27163	1578.27	1660.63	1825.5
FBgn0037186	40492	protein_coding	3L	CG11241	-2.55452	0.133884	-19.0801	3.69755e-81	7.5923e-78	89.1855	559.929	99.3929	78.5459	89.6178	544.711	584.223	550.854
FBgn0039170	42883	protein_coding	3R	CG13609	-1.9908	0.132642	-15.0089	6.42441e-51	1.18723e-47	186.052	771.368	172.216	186.674	199.268	758.513	700.486	855.105
FBgn0031018	32932	protein_coding	X	narya	-4.89795	0.326892	-14.9834	9.42753e-51	1.58383e-47	6.16323	419.809	4.92044	4.0803	9.48894	463.058	356.541	439.829
FBgn0000719	33148	protein_coding	X	fog	0.747658	0.0519089	14.4033	4.9345e-47	7.59912e-44	4106.72	2439.42	4069.21	4120.09	4130.85	2384.05	2525.82	2408.38
FBgn0035232	38181	protein_coding	3L	CG12099	-1.16281	0.0816489	-14.2416	5.0574e-46	7.18928e-43	1639.67	3705.48	1686.73	1766.77	1465.51	3664.71	3529.56	3922.17
FBgn0010039	48336	protein_coding	3R	GstD3	-2.27916	0.171174	-13.3149	1.89691e-40	2.50392e-37	137.24	726.968	143.677	118.329	149.714	762.811	687.891	730.202
FBgn0264385	14462385		X	lncRNA:CR43837	-2.75701	0.208263	-13.2381	5.28898e-40	6.51602e-37	45.9944	376.297	39.3635	45.9034	52.7163	359.918	373.98	394.992
FBgn0037922	41395	protein_coding	3R	CG14711	-1.46394	0.111257	-13.1582	1.52613e-39	1.76268e-36	2484.06	6998.99	2554.69	2538.97	2358.53	7697.94	6366.38	6932.65
FBgn0034734	37570	protein_coding	2R	CG4554	-1.78876	0.13876	-12.891	5.05665e-38	5.49688e-35	793.18	2858.4	740.035	752.816	886.689	2963.14	2610.11	3001.94
FBgn0261625	36396	protein_coding	2R	GLS	1.76982	0.139671	12.6713	8.52615e-37	8.75351e-34	4530.11	1274.31	4567.16	4608.7	4414.47	1265.62	1409.69	1147.61
FBgn0053303	2768916	protein_coding	2L	CG33303	-1.52934	0.125636	-12.1728	4.33968e-34	4.22091e-31	909.709	2699.01	771.525	919.088	1038.51	2638.68	3060.63	2397.71
FBgn0085245	5740103	protein_coding	2R	CG34216	2.51538	0.206919	12.1563	5.30941e-34	4.90589e-31	325.051	48.7818	282.433	313.163	379.558	44.0496	54.2562	48.0396
FBgn0014469	35822	protein_coding	2R	Cyp4e2	-2.10763	0.17571	-11.995	3.77633e-33	3.32317e-30	220.504	1030.75	189.929	179.533	292.049	1038.93	1117.1	936.238
FBgn0030048	31794	protein_coding	X	CG12112	-1.5182	0.128232	-11.8394	2.44104e-32	2.05048e-29	635.362	1877.06	645.562	610.005	650.52	1915.62	1766.23	1949.34
FBgn0013276					-3.23033	0.272949	-11.8349	2.57609e-32	2.06984e-29	26.2269	359.116	20.6659	30.6023	27.4125	421.157	265.468	390.722
FBgn0262108	10178871		X	lncRNA:CR42861	2.93693	0.250176	11.7395	7.99944e-32	6.15957e-29	393.394	40.8505	378.874	344.786	456.524	36.529	35.8478	50.1747
FBgn0052581	318098	protein_coding	X	sordd2	1.75928	0.152074	11.5686	5.94667e-31	4.39578e-28	730.604	204.776	651.467	691.612	848.733	200.909	238.34	175.078
FBgn0264449	31031	protein_coding	X	CG43867	1.42926	0.123707	11.5536	7.08007e-31	5.03229e-28	14381.2	5205.23	14627.5	15235.9	13280.3	5360.09	4373.44	5882.18
FBgn0034529	37331	protein_coding	2R	FAM21	-1.21036	0.105024	-11.5247	9.9108e-31	6.78339e-28	872.774	2051.54	835.491	880.326	902.504	2003.72	1957.1	2193.81
FBgn0030598	32424	protein_coding	X	CG9503	-1.88646	0.165408	-11.4049	3.95378e-30	2.6095e-27	145.642	573.43	156.47	125.469	154.986	554.381	658.825	507.085
FBgn0264267	14462658		2L	asRNA:CR43767	4.0604	0.364345	11.1444	7.62885e-29	4.86142e-26	138.678	1.03465	113.17	148.931	153.932	0	0.96886	2.13509
FBgn0033526	36107	protein_coding	2R	Caf1-105	0.922225	0.0859951	10.7242	7.83962e-27	4.8292e-24	5633.49	2949.59	5862.22	5982.75	5055.5	3138.27	2932.74	2777.76
FBgn0032479	34713	protein_coding	2L	CG16974	0.380334	0.0356999	10.6536	1.6766e-26	9.99472e-24	11899.2	9136.76	11903.5	11833.9	11960.3	9074.22	9098.57	9237.48
FBgn0040235	53435	protein_coding	X	c12.1	1.48992	0.140806	10.5813	3.6379e-26	2.10089e-23	1809.55	622.412	1982.94	1847.36	1598.36	636.034	499.932	731.269
FBgn0031258	33222	protein_coding	2L	CG4297	-1.8833	0.178504	-10.5505	5.05372e-26	2.83008e-23	253.703	1008.81	250.943	255.019	255.147	906.778	1262.42	857.24
FBgn0030510	32326	protein_coding	X	CG12177	-1.47819	0.141378	-10.4556	1.38167e-25	7.5098e-23	223.994	646.271	234.213	213.196	224.572	644.629	730.521	563.665
FBgn0031550	33579	protein_coding	2L	IFT57	3.59861	0.344824	10.4361	1.69659e-25	8.95799e-23	102.848	3.07561	111.202	88.7466	108.596	2.14876	3.87544	3.20264
FBgn0031117	33047	protein_coding	X	GstT3	0.943488	0.0906727	10.4054	2.34197e-25	1.20221e-22	953.175	490.892	927.996	1004.77	926.753	495.29	518.34	459.045
FBgn0266005	19835701		X	lncRNA:CR44779	-2.6943	0.259947	-10.3648	3.58507e-25	1.7906e-22	21.4568	184.596	17.7136	23.4617	23.1952	183.719	160.831	209.239
FBgn0260484					-1.60196	0.156775	-10.2182	1.64337e-24	7.99195e-22	487.431	1554.28	547.153	502.897	412.242	1598.68	1306.99	1757.18
FBgn0038681	42294	protein_coding	3R	Cyp12a4	-3.7469	0.371394	-10.0887	6.19605e-24	2.93597e-21	4.46368	220.792	3.93635	1.02008	8.43462	232.066	177.301	253.009
FBgn0035073	37977	protein_coding	2R	CG16896	-1.1465	0.114299	-10.0307	1.11691e-23	5.16014e-21	1166.44	2629.16	1143.51	1211.85	1143.94	2636.53	2319.45	2931.48
FBgn0267910	12798102		X	lncRNA:CR34335	-1.62911	0.163347	-9.9733	1.99498e-23	8.99199e-21	4916.8	16054.2	4814.16	4577.08	5359.14	14080.8	16178	17903.8
FBgn0064766	39267	protein_coding	3L	CG7600	0.504488	0.0506216	9.96586	2.15001e-23	9.46005e-21	3315.02	2333.61	3375.42	3324.43	3245.22	2394.8	2320.42	2285.62
FBgn0266719	43002	protein_coding	3R	stac	-0.996431	0.100306	-9.93395	2.96268e-23	1.27326e-20	1130.29	2280.65	1068.72	1114.94	1207.2	2271.24	2551.98	2018.73
FBgn0036577	39773	protein_coding	3L	CG13073	-3.86694	0.389698	-9.92293	3.30911e-23	1.38983e-20	0	136.909	0	0	0	84.8761	196.679	129.173
FBgn0024975	31267	protein_coding	X	CG2712	-1.11988	0.114287	-9.79879	1.1394e-22	4.67914e-20	258.336	572.376	268.656	274.4	231.952	597.356	566.783	552.989
FBgn0033683	36297	protein_coding	2R	CG18343	1.70178	0.174548	9.7496	1.85188e-22	7.43974e-20	486.99	139.738	423.158	523.299	514.512	121.405	136.609	161.2
FBgn0037930	41403	protein_coding	3R	CG14715	-1.33638	0.137394	-9.72661	2.3221e-22	9.13031e-20	217.042	565.427	223.388	197.895	229.843	583.389	560.97	551.922
FBgn0010220	35917	protein_coding	2R	Dbp45A	-0.907518	0.0937453	-9.68068	3.64282e-22	1.40249e-19	496.474	940.475	525.503	463.115	500.805	990.579	859.379	971.467
FBgn0266699	19836184		3R	asRNA:CR45189	2.09988	0.217487	9.65519	4.67274e-22	1.76229e-19	151.794	30.1431	140.725	174.433	140.225	21.4876	35.8478	33.0939
FBgn0033381	35928	protein_coding	2R	GstE13	-1.16229	0.121937	-9.53188	1.54461e-21	5.70886e-19	366.613	837.854	399.54	338.665	361.634	863.802	855.504	794.255
FBgn0035206	38150	protein_coding	3L	sturkopf	-0.911636	0.0961934	-9.47711	2.61416e-21	9.47249e-19	1158.73	2200.37	1163.19	1136.36	1176.63	2269.09	2411.49	1920.52
FBgn0052205	3772102		3L	hpRNA:CR32205	2.06684	0.21865	9.45272	3.30151e-21	1.17331e-18	446.947	92.7586	422.174	397.83	520.837	100.992	72.6645	104.62
FBgn0035251	38204	protein_coding	3L	Vta1	0.86132	0.0912814	9.43587	3.87772e-21	1.35208e-18	2126.16	1160.48	2233.88	2227.85	1916.77	1216.2	1195.57	1069.68
FBgn0085370	35107	protein_coding	2L	Pde11	0.92073	0.0977432	9.41989	4.51572e-21	1.54538e-18	7694.21	4023.06	7720.18	7980.05	7382.4	4054.71	3496.62	4517.86
FBgn0002567	35940	protein_coding	2R	Rab32	0.599304	0.0640423	9.35793	8.13116e-21	2.73207e-18	6393.49	4207.41	6067.89	6501.96	6610.63	4282.48	4443.19	3896.54
FBgn0037215	40524	protein_coding	3R	beta-Man	-0.782299	0.0842637	-9.28393	1.63343e-20	5.39031e-18	1272.78	2201.93	1153.35	1329.16	1335.83	2131.57	2335.92	2138.3
FBgn0031310	33295	protein_coding	2L	Vps29	0.899284	0.0970598	9.26526	1.94607e-20	6.30476e-18	887.699	471.099	853.205	922.149	887.743	485.62	471.835	455.842
FBgn0034816	37663	protein_coding	2R	CG3085	-1.70921	0.184511	-9.26348	1.97877e-20	6.30476e-18	137.082	482.831	155.486	138.73	117.03	561.901	435.018	451.572
FBgn0032864	35316	protein_coding	2L	CG2493	1.06489	0.115995	9.18049	4.29131e-20	1.32172e-17	928.839	435.914	882.727	951.731	952.057	451.24	436.956	419.546
FBgn0035267	38222	protein_coding	3L	CG13921	0.706607	0.0769552	9.18206	4.22936e-20	1.32172e-17	3212.01	1959.42	3373.46	3269.34	2993.23	1995.13	1798.2	2084.92
FBgn0261955	31579	protein_coding	X	kdn	-0.756957	0.0829066	-9.13023	6.83517e-20	2.07072e-17	1966.51	3343.97	2039.03	1991.19	1869.32	3568.02	3229.21	3234.67
FBgn0033051	35528	protein_coding	2R	Strica	1.63958	0.18108	9.05444	1.37269e-19	4.09149e-17	296.718	87.8872	304.083	286.641	299.429	74.1323	120.139	69.3905
FBgn0034495	37295	protein_coding	2R	CG11788	1.07252	0.118975	9.01468	1.97449e-19	5.79185e-17	1141.72	533.584	1176.97	1182.27	1065.92	582.315	461.177	557.259
FBgn0038098	41589	protein_coding	3R	CG7381	-1.81736	0.202833	-8.95986	3.25095e-19	9.38713e-17	128.363	501.973	143.677	126.489	114.922	497.438	380.762	627.717
FBgn0266418	42676	protein_coding	3R	wake	1.65098	0.185113	8.91875	4.71597e-19	1.34079e-16	5993.77	1777.54	6269.63	5268.69	6442.99	1453.64	2415.37	1463.61
FBgn0039663	43471	protein_coding	3R	CG2321	0.974047	0.109401	8.90343	5.41458e-19	1.51608e-16	1940.45	974.769	1874.69	1843.28	2103.38	1016.36	836.126	1071.82
FBgn0085784		pseudogene	2R	CR41379	3.32164	0.375621	8.84306	9.31312e-19	2.56875e-16	70.6891	0.355849	76.7589	83.6462	51.662	0	0	1.06755
FBgn0260780	32152	protein_coding	X	wisp	-1.10458	0.125335	-8.81305	1.21789e-18	3.30979e-16	15354.3	33708	15486.6	17557.5	13018.8	37184.3	27888.6	36051
FBgn0034451	37244	protein_coding	2R	TBCB	0.871286	0.0992749	8.7765	1.68637e-18	4.51655e-16	1166.1	631.045	1110.05	1124.12	1264.14	617.769	611.351	664.014
FBgn0261279	42632	protein_coding	3R	lqfR	0.350976	0.0403516	8.69796	3.37891e-18	8.92031e-16	8588.17	6730.04	8574.36	8654.32	8535.83	6926.54	6546.59	6717
FBgn0039055	42734	protein_coding	3R	Rassf	0.578584	0.0669606	8.64067	5.58851e-18	1.45459e-15	4739.78	3164.71	4485.48	4889.22	4844.63	3370.33	3004.44	3119.37
FBgn0052699	31899	protein_coding	X	LPCAT	0.604604	0.0702578	8.60551	7.59795e-18	1.95014e-15	3884.93	2545.92	3807.44	3736.54	4110.82	2681.66	2593.64	2362.48
FBgn0004509	47220	protein_coding	3R	Fur1	-0.598401	0.0702185	-8.522	1.56826e-17	3.97007e-15	3507.55	5328.6	3455.14	3569.25	3498.26	5083.97	5260.91	5640.92
FBgn0015714	45556	protein_coding	2R	Cyp6a17	-2.0891	0.245502	-8.50949	1.74701e-17	4.36281e-15	77.8724	382.52	81.6794	90.7868	61.151	367.438	379.793	400.33
FBgn0016059	37007	protein_coding	2R	Sema1b	0.488767	0.0574835	8.50274	1.85166e-17	4.5625e-15	7587.07	5395.86	7127.75	7476.14	8157.33	5244.05	5574.82	5368.69
FBgn0035558	38561	protein_coding	3L	CG11357	0.637856	0.0751312	8.48989	2.06824e-17	5.0291e-15	3372.43	2158.27	3237.65	3480.5	3399.15	2316.37	2155.71	2002.72
FBgn0031893	33999	protein_coding	2L	MICU1	0.60287	0.0711389	8.47455	2.35993e-17	5.66383e-15	1787.65	1173.01	1751.68	1846.34	1764.94	1148.51	1157.79	1212.73
FBgn0046297	12798136		2R	lncRNA:CR9284	3.25281	0.384362	8.46287	2.60872e-17	6.18066e-15	75.8798	0	82.6634	46.9235	98.0524	0	0	0
FBgn0085732		pseudogene	2R	CR40190	-2.39078	0.285813	-8.36482	6.02077e-17	1.4084e-14	15.6679	111.976	12.7932	17.3413	16.8692	94.5455	103.668	137.713
FBgn0003447	31717	protein_coding	X	sn	-0.655787	0.0784186	-8.36264	6.13306e-17	1.41674e-14	6006.08	9507.77	6487.11	6156.16	5374.96	9711.33	8922.23	9889.75
FBgn0042132	59170	protein_coding	X	CG18809	-0.896781	0.107378	-8.35166	6.73125e-17	1.53572e-14	1350.7	2545.24	1399.37	1411.79	1240.94	2579.59	2680.84	2375.29
FBgn0015037	45524	protein_coding	2R	Cyp4p1	-3.17874	0.382266	-8.31551	9.13569e-17	2.05887e-14	4.04258	128.408	5.90453	3.06023	3.16298	97.7687	175.364	112.092
FBgn0035640	38656	protein_coding	3L	mad2	0.803766	0.097049	8.28206	1.21064e-16	2.6955e-14	2544.74	1444.83	2282.1	2658.32	2693.81	1493.39	1400.97	1440.12
FBgn0020445	43895	protein_coding	2L	E23	0.613076	0.0744757	8.23189	1.84279e-16	4.05413e-14	8844.04	5760.38	8516.3	8807.34	9208.49	6120.75	5133.02	6027.37
FBgn0034063	36764	protein_coding	2R	CG8389	0.904087	0.110108	8.21088	2.19571e-16	4.77373e-14	1651.32	870.771	1511.56	1663.74	1778.65	859.505	923.324	829.484
FBgn0050410	246599	protein_coding	2R	Rpi	0.780614	0.0957399	8.15348	3.53598e-16	7.59824e-14	1700.55	981.964	1821.55	1693.33	1586.76	1096.94	943.67	905.279
FBgn0017558	35970	protein_coding	2R	Pdk	-0.905025	0.111311	-8.1306	4.27182e-16	9.07394e-14	856.82	1625.79	815.809	808.92	945.731	1684.63	1554.05	1638.68
FBgn0031126	33056	protein_coding	X	Cyp6v1	0.857487	0.105682	8.11386	4.90358e-16	1.02975e-13	7341.52	4007.12	7457.42	7331.29	7235.85	4175.05	3428.8	4417.51
FBgn0085638	5740475	protein_coding	2R	CG41378	1.21112	0.151422	7.9983	1.26151e-15	2.6194e-13	579.511	241.107	504.837	592.664	641.031	210.579	269.343	243.401
FBgn0016794	38321	protein_coding	3L	dos	0.43184	0.054157	7.97386	1.53789e-15	3.15781e-13	7300.35	5404.96	7310.79	7364.95	7225.3	5507.28	5102.99	5604.62
FBgn0038854	42497	protein_coding	3R	CG7044	0.69865	0.0879682	7.94207	1.98833e-15	4.03784e-13	3238.6	1983.61	3100.86	3357.07	3257.87	2101.49	1742.01	2107.34
FBgn0035760	38805	protein_coding	3L	CG8607	1.01082	0.127722	7.91424	2.48772e-15	4.99707e-13	357.059	173.662	348.367	359.067	363.743	167.603	156.955	196.429
FBgn0000319	32537	protein_coding	X	Chc	-0.652224	0.0826697	-7.88952	3.03362e-15	6.02811e-13	8346.84	13184.8	7743.79	8463.57	8833.15	13053.7	13689	12811.6
FBgn0266420	37090	protein_coding	2R	Ote	0.716001	0.090801	7.88539	3.13559e-15	6.16443e-13	5795.21	3504.24	6008.85	6262.25	5114.54	3685.13	3421.05	3406.54
FBgn0040344	31037	protein_coding	X	Lztr1	-1.30898	0.166345	-7.8691	3.57213e-15	6.94874e-13	772.072	2003.68	802.032	717.113	797.071	2111.16	1990.04	1909.84
FBgn0010612	46069	protein_coding	2L	ATPsynG	1.15243	0.146581	7.86206	3.77861e-15	7.27383e-13	1140.48	497.612	1004.75	1125.14	1291.55	461.984	580.347	450.505
FBgn0024841	43499	protein_coding	3R	Pcd	0.97643	0.124385	7.85004	4.15919e-15	7.9239e-13	2010.55	1003.46	2138.42	2178.88	1714.34	1062.56	1021.18	926.63
FBgn0029943	31666	protein_coding	X	Atg5	0.881939	0.112404	7.84619	4.28874e-15	8.08735e-13	1082.4	579.399	994.914	1091.48	1160.81	554.381	629.759	554.057
FBgn0286783	36031	protein_coding	2R	Etf-QO	0.410821	0.0523775	7.84346	4.38298e-15	8.18157e-13	2900.73	2179.4	2969	2896	2837.19	2233.64	2167.34	2137.23
FBgn0030346	32145	protein_coding	X	BORCS5	0.828548	0.105778	7.8329	4.76731e-15	8.72832e-13	1985.8	1106.1	2220.1	1987.11	1750.18	1176.45	1107.41	1034.45
FBgn0052473	41636	protein_coding	3R	CG32473	0.403525	0.0515172	7.83282	4.77035e-15	8.72832e-13	9250.82	6985.64	9066.41	9570.35	9115.71	7387.44	6792.68	6776.78
FBgn0034033	36728	protein_coding	2R	CG8204	1.57998	0.201776	7.83037	4.86448e-15	8.75979e-13	221.101	68.7228	205.675	218.296	239.332	68.7604	65.8825	71.5256
FBgn0035588	38598	protein_coding	3L	Dhrs4	1.1516	0.147078	7.82991	4.88235e-15	8.75979e-13	434.373	189.201	436.935	422.311	443.872	197.686	193.772	176.145
FBgn0030514	32330	protein_coding	X	Mrgn1	0.610385	0.0780884	7.81659	5.42729e-15	9.64387e-13	4473.95	2918.74	4645.88	4686.23	4089.73	2959.92	2687.62	3108.7
FBgn0029969	31695	protein_coding	X	Acat1	0.90768	0.116594	7.78495	6.97396e-15	1.22742e-12	3688.91	1938.01	3975.72	3653.91	3437.11	2102.56	1900.9	1810.56
FBgn0029881	31596	protein_coding	X	pigs	-1.56592	0.202636	-7.72775	1.09462e-14	1.90836e-12	445.79	1438.32	497.949	402.93	436.491	1247.36	1744.92	1322.69
FBgn0032884	35342	protein_coding	2L	Pomp	1.19393	0.154866	7.70941	1.26405e-14	2.18315e-12	2535.26	1069.69	2164.99	2718.5	2722.27	1015.29	1100.63	1093.17
FBgn0038577	42174	protein_coding	3R	CG12321	1.158	0.15032	7.70356	1.32331e-14	2.26434e-12	1966.6	853.112	1955.38	2036.07	1908.33	838.017	949.483	771.836
FBgn0025739	31394	protein_coding	X	pon	-1.48915	0.19338	-7.70066	1.35367e-14	2.29503e-12	873.057	2639.3	1070.69	794.639	753.844	2647.28	2723.47	2547.17
FBgn0032210	34380	protein_coding	2L	CYLD	0.987571	0.129201	7.64367	2.11112e-14	3.54669e-12	580.491	287.065	534.36	536.56	670.552	269.67	281.938	309.588
FBgn0029676					1.00545	0.132031	7.61524	2.63207e-14	4.38204e-12	2393.45	1167.62	2533.04	2454.3	2193	1176.45	951.421	1375
FBgn0041094	39270	protein_coding	3L	scyl	-0.342195	0.0450162	-7.6016	2.92482e-14	4.82596e-12	10447.9	13255.4	10422.5	10358.9	10562.2	12858.2	12949.8	13958.2
FBti0019461			3R	roo{}1458	-2.86429	0.378134	-7.5748	3.59674e-14	5.88211e-12	5.14489	120.19	1.96818	7.14053	6.32596	85.9505	133.703	140.916
FBgn0003502	34132	protein_coding	2L	Btk	0.248551	0.0328184	7.57353	3.6322e-14	5.88798e-12	9085.82	7646.88	9110.69	9052.15	9094.62	7774.22	7422.44	7743.98
FBgn0029882	31597	protein_coding	X	CG3226	1.04015	0.137454	7.56725	3.8122e-14	6.07323e-12	2263.72	1075.58	2569.46	2380.86	1840.85	1189.34	948.514	1088.9
FBgn0039856	43722	protein_coding	3R	CG1774	1.50335	0.198662	7.56736	3.80895e-14	6.07323e-12	472.824	153.987	482.203	470.255	466.012	193.389	151.142	117.43
FBgn0031715	33779	protein_coding	2L	tomb	2.39908	0.317132	7.56494	3.88036e-14	6.12898e-12	87.9108	10.8261	105.297	85.6864	72.7486	11.8182	6.78202	13.8781
FBgn0029711	31384	protein_coding	X	Usf	0.861757	0.114008	7.55877	4.06892e-14	6.37234e-12	1900.77	1032.5	1842.21	2003.43	1856.67	965.869	903.947	1227.68
FBgn0002283	48903	protein_coding	3L	l(3)73Ah	0.471985	0.0624869	7.55334	4.24247e-14	6.58831e-12	2712.38	1951.44	2735.77	2792.97	2608.4	2034.88	1972.6	1846.86
FBgn0267828	26067068	protein_coding	2L	Fatp1	-1.56997	0.20888	-7.51611	5.64299e-14	8.6902e-12	286.049	928.504	308.02	258.079	292.049	833.72	1191.7	760.093
FBgn0261985	38059	protein_coding	3L	Ptpmeg	0.390413	0.0520316	7.50339	6.21904e-14	9.49817e-12	9159.41	6980.6	9417.73	9172.52	8887.98	7000.67	6581.47	7359.67
FBgn0030109	31866	protein_coding	X	CG12121	0.391094	0.0521485	7.49961	6.40067e-14	9.69545e-12	4776.24	3637.43	4628.17	4625.02	5075.53	3737.77	3609.97	3564.54
FBgn0030151	31914	protein_coding	X	CG1354	0.423489	0.0566445	7.47626	7.64656e-14	1.14885e-11	6330	4713.1	6569.78	6397.92	6022.32	4956.12	4620.49	4562.69
FBgn0029750	31439	protein_coding	X	CG3323	-1.98481	0.265606	-7.47274	7.85395e-14	1.17049e-11	28.4757	141.747	30.5067	28.5621	26.3582	171.901	91.0729	162.267
FBgn0263974	42236	protein_coding	3R	qin	0.969029	0.12995	7.45693	8.8561e-14	1.30929e-11	3019.12	1512.66	2845.98	3098.99	3112.37	1734.05	1168.45	1635.48
FBgn0001149	41503	protein_coding	3R	GstD1	-1.35386	0.182496	-7.41859	1.18372e-13	1.73613e-11	4483.64	12143.7	4389.04	3957.89	5104	12722.8	14105.6	9602.58
FBgn0029522	30988	protein_coding	X	CG13373	0.791672	0.106915	7.40468	1.31472e-13	1.91307e-11	2316.42	1324.19	2391.34	2321.69	2236.23	1399.92	1290.52	1282.12
FBgn0031319	33305	protein_coding	2L	CG4896	0.917763	0.124055	7.39805	1.38203e-13	1.99531e-11	1673.13	870.981	1764.47	1846.34	1408.58	889.588	950.452	772.904
FBgn0034631	37450	protein_coding	2R	TAF1C-like	-0.570603	0.0773142	-7.38031	1.57916e-13	2.26224e-11	1111.69	1657.17	1062.82	1156.77	1115.48	1676.03	1698.41	1597.05
FBgn0264542	32202	protein_coding	X	hwt	-1.96385	0.267261	-7.34806	2.01111e-13	2.85887e-11	62.0009	305.461	69.8703	58.1443	57.988	261.075	441.8	213.509
FBgn0035627	38640	protein_coding	3L	Sse	0.743979	0.101309	7.34364	2.07861e-13	2.93227e-11	864.935	511.761	765.621	881.346	947.84	517.852	481.524	535.908
FBgn0034354	37128	protein_coding	2R	GstE11	1.15583	0.158052	7.31294	2.61351e-13	3.6314e-11	853.282	368.759	767.589	850.743	941.514	330.909	436.956	338.412
FBgn0036896	40143	protein_coding	3L	wnd	-0.604558	0.082661	-7.3137	2.59882e-13	3.6314e-11	1310.58	2002.19	1333.44	1368.94	1229.35	1955.37	2086.92	1964.29
FBgn0001961	34793	protein_coding	2L	Arpc1	0.449005	0.0615527	7.29465	2.99437e-13	4.12955e-11	2313.34	1691.78	2386.41	2324.75	2228.85	1712.56	1655.78	1707.01
FBgn0035158	38087	protein_coding	3L	CG13895	-0.82278	0.113487	-7.25002	4.16724e-13	5.70449e-11	417.406	747.557	446.776	410.071	395.373	752.067	793.497	697.108
FBgn0038237	41760	protein_coding	3R	Pde6	-2.62908	0.36509	-7.20117	5.96997e-13	8.11214e-11	32.7746	432.006	27.5545	27.5421	43.2274	373.885	536.749	385.384
FBgn0029766	31461	protein_coding	X	CG15784	-1.8939	0.263176	-7.1963	6.18664e-13	8.34519e-11	32.4706	149.454	24.6022	29.5822	43.2274	152.562	177.301	118.498
FBgn0035726	38763	protein_coding	3L	CG9953	0.618755	0.0860029	7.19458	6.26522e-13	8.38995e-11	5318.21	3445.32	5118.24	5338.06	5498.31	3733.47	3209.83	3392.66
FBgn0265533		pseudogene	X	CR44383	2.79508	0.388919	7.18677	6.63406e-13	8.81996e-11	42.3615	0	31.4908	41.8231	53.7707	0	0	0
FBgn0004921	35881	protein_coding	2R	Ggamma1	-1.33803	0.18643	-7.17711	7.11985e-13	9.3982e-11	879.498	2355.81	850.253	719.154	1069.09	1926.37	3020.91	2120.15
FBgn0267585	26067251		2R	lncRNA:dntRL	2.40502	0.335344	7.17181	7.40136e-13	9.7005e-11	54.2657	3.8531	45.2681	47.9436	69.5856	2.14876	1.93772	7.47283
FBgn0030432	32241	protein_coding	X	CG4404	0.725476	0.101243	7.16568	7.74008e-13	1.0073e-10	5542.84	3323.48	5627.02	5444.15	5557.36	3412.23	3351.29	3206.91
FBgn0026602	44750	protein_coding	2R	Adk3	1.27771	0.178924	7.14109	9.2596e-13	1.19663e-10	1121.07	439.07	1148.43	1046.6	1168.19	412.562	488.306	416.343
FBgn0037836	41298	protein_coding	3R	CG14692	-2.7918	0.391015	-7.13987	9.34201e-13	1.19889e-10	10.8739	338.899	11.8091	8.16061	12.6519	229.918	345.883	440.897
FBgn0034262	37010	protein_coding	2R	swi2	-2.733	0.383577	-7.12505	1.04045e-12	1.32603e-10	3.09332	66.4963	1.96818	2.04015	5.27163	62.3141	89.1351	48.0396
FBgn0287187	3355089	protein_coding	3L	mRpS5	1.16406	0.163399	7.12403	1.04819e-12	1.32676e-10	2583.44	1108.4	2581.26	2332.91	2836.14	963.72	1288.58	1072.88
FBgn0027513	35878	protein_coding	2R	ana2	-0.729404	0.102475	-7.11789	1.09592e-12	1.37772e-10	1194.14	1996.77	1082.5	1252.65	1247.27	2058.51	2169.28	1762.52
FBgn0039857	43723	protein_coding	3R	RpL6	1.05143	0.147829	7.11244	1.14008e-12	1.42356e-10	12613.3	5918.69	12514.7	13147.8	12177.5	5851.08	6438.08	5466.91
FBgn0260945	39454	protein_coding	3L	Atg1	0.463312	0.065172	7.10906	1.16832e-12	1.44903e-10	5493.51	3976.23	5387.89	5618.58	5474.07	3995.62	3708.8	4224.28
FBgn0010288	33397	protein_coding	2L	Uch	0.690481	0.0972127	7.10279	1.22263e-12	1.50628e-10	7807.87	4801.66	8084.29	8228.95	7110.38	5128.02	4548.8	4728.16
FBgn0036646	39852	pseudogene	3L	CR18217	-1.03059	0.145166	-7.09936	1.25338e-12	1.53394e-10	275.149	577.513	298.179	279.501	247.767	584.463	529.967	618.109
FBgn0053801	3772056	protein_coding	2L	His1:CG33801	2.56433	0.361791	7.08788	1.36181e-12	1.65567e-10	94.8917	5.37146	78.7271	83.6462	122.302	3.22314	9.6886	3.20264
FBgn0265598	32846	protein_coding	X	Bx	0.7535	0.106372	7.08365	1.4041e-12	1.69594e-10	1643.62	965.574	1629.65	1566.84	1734.37	989.505	864.223	1042.99
FBgn0010786	46140	protein_coding	3L	l(3)02640	0.878317	0.124203	7.0716	1.53157e-12	1.82602e-10	2256.01	1206.92	2177.79	2112.58	2477.67	1151.74	1396.13	1072.88
FBgn0034270	37020	protein_coding	2R	PIG-A	-1.15301	0.163046	-7.07169	1.53059e-12	1.82602e-10	294.297	679.891	284.402	262.16	336.33	735.951	657.856	645.866
FBgn0015803	35306	protein_coding	2L	RtGEF	0.372893	0.0528043	7.06179	1.64367e-12	1.92678e-10	4513.6	3482.47	4618.33	4561.78	4360.7	3535.79	3308.66	3602.97
FBgn0037521	40924	protein_coding	3R	CG2993	-1.64865	0.233451	-7.06207	1.64037e-12	1.92678e-10	88.6292	312.438	98.4089	98.9474	68.5312	320.166	281.938	335.21
FBgn0260442	38978	protein_coding	3L	rhea	-1.03738	0.146907	-7.06148	1.64735e-12	1.92678e-10	7046.68	14860.5	7224.19	6851.85	7063.99	13579.1	15732.4	15270.2
FBgn0039419	43182	protein_coding	3R	CG12290	-1.81073	0.256515	-7.05897	1.67739e-12	1.94957e-10	130.64	549.016	148.597	100.988	142.334	484.546	493.15	669.352
FBgn0051368	41437	protein_coding	3R	CG31368	-0.539615	0.0765179	-7.05214	1.76185e-12	2.03494e-10	2083.98	3040.46	2047.89	2090.14	2113.93	2994.3	2898.83	3228.26
FBgn0066101	2768687	protein_coding	3R	LpR1	0.789227	0.111967	7.04877	1.8051e-12	2.07194e-10	1624.3	928.645	1588.32	1716.79	1567.78	963.72	1027.96	794.255
FBgn0036109	39224	protein_coding	3L	Cpr67Fa2	-2.74548	0.389886	-7.04175	1.89844e-12	2.16563e-10	7.41768	364.533	9.84089	7.14053	5.27163	285.785	705.33	102.484
FBgn0003459	39581	protein_coding	3L	stwl	0.675885	0.0963481	7.01503	2.29896e-12	2.60643e-10	2630.45	1634.21	2463.17	2748.08	2680.1	1659.92	1734.26	1508.44
FBgn0034335	37106	protein_coding	2R	GstE1	-0.868255	0.12385	-7.01053	2.37415e-12	2.67526e-10	338.398	625.563	322.781	322.344	370.069	645.703	627.821	603.164
FBgn0029131	53585	protein_coding	2R	Debcl	0.484618	0.0692326	6.99984	2.56248e-12	2.85269e-10	2985.93	2128.24	2900.11	3028.61	3029.08	2214.3	2121.8	2048.62
FBgn0046776	50420	pseudogene	2L	CR14033	0.918849	0.131266	6.99992	2.56117e-12	2.85269e-10	1783.37	925.907	1648.35	1663.74	2038.01	999.174	911.697	866.848
FBgn0034494	37294	protein_coding	2R	CG10444	0.901236	0.129031	6.98467	2.85535e-12	3.15969e-10	5372.36	2825.36	4911.59	4926.97	6278.52	2891.16	2698.28	2886.65
FBgn0031161	33094	protein_coding	X	CG15445	-0.789884	0.113232	-6.97581	3.04111e-12	3.34522e-10	612.035	1071.52	657.371	596.744	581.988	1150.66	1002.77	1061.14
FBti0019077			X	flea{}152	2.20794	0.316752	6.97056	3.15687e-12	3.45201e-10	34.1956	2.36164	36.4113	38.7629	27.4125	1.07438	3.87544	2.13509
FBgn0031760	33838	protein_coding	2L	Tsp26A	-1.22901	0.176436	-6.96574	3.26679e-12	3.55119e-10	127.784	313.841	116.122	111.188	156.04	300.827	302.284	338.412
FBgn0020370	36444	protein_coding	2R	TppII	0.47879	0.0688008	6.95908	3.42507e-12	3.70148e-10	12794.1	9157.9	13174	13364	11844.3	9259.02	8434.9	9779.79
FBgn0036294	39428	protein_coding	3L	CG10654	-1.40971	0.202703	-6.95456	3.53672e-12	3.79992e-10	144.306	414.654	149.581	165.252	118.085	408.265	400.139	435.559
FBgn0033458	36023	protein_coding	2R	Lime	-1.50906	0.217503	-6.93813	3.97323e-12	4.21984e-10	626.296	1950.19	538.296	580.423	760.17	1908.1	1886.37	2056.09
FBgn0262699	45922	protein_coding	X	fzr	0.460209	0.0663293	6.93824	3.97006e-12	4.21984e-10	7506.91	5444.5	7867.79	7130.33	7522.62	5558.85	5230.88	5543.77
FBgn0031263	33231	protein_coding	2L	Tspo	1.02619	0.149949	6.84359	7.72354e-12	8.15606e-10	2108.96	1006.55	2113.82	2010.57	2202.49	1056.12	1076.4	887.131
FBgn0030963	32875	protein_coding	X	CG7101	0.793631	0.116338	6.82178	8.99209e-12	9.4417e-10	1428.16	813.673	1475.15	1363.84	1445.48	864.877	771.213	804.93
FBgn0000139	42936	protein_coding	3R	ash2	0.535837	0.0787265	6.80631	1.00136e-11	1.04549e-09	1485.16	1020.85	1446.61	1512.77	1496.09	1088.35	961.109	1013.1
FBgn0030932	32839	protein_coding	X	Ggt-1	0.599592	0.0882834	6.79168	1.10839e-11	1.15073e-09	19360.7	12708.3	20536.9	19451.8	18093.3	13790.8	11984.8	12349.4
FBgn0035383	38355	protein_coding	3L	CPT2	0.541358	0.0797859	6.78513	1.15978e-11	1.19736e-09	1675.27	1146.81	1737.9	1711.69	1576.22	1215.13	1116.13	1109.18
FBgn0034590	37403	protein_coding	2R	Magi	0.734919	0.108391	6.78024	1.19974e-11	1.22493e-09	5546.95	3299.64	5647.68	5504.33	5488.83	3155.46	2831.98	3911.49
FBgn0035497	38487	protein_coding	3L	CG14995	-0.536834	0.0791696	-6.78082	1.195e-11	1.22493e-09	772.327	1124.69	757.748	788.519	770.713	1052.89	1128.72	1192.45
FBgn0038020	41502	protein_coding	3R	GstD9	-1.54354	0.228274	-6.76178	1.36306e-11	1.38403e-09	74.7382	245.18	75.7748	69.3652	79.0745	247.108	183.115	305.318
FBgn0035211	38157	protein_coding	3L	CG2211	1.2757	0.188937	6.75201	1.45809e-11	1.47243e-09	354.347	137.559	293.258	341.725	428.057	137.521	159.862	115.295
FBgn0037504	40894	protein_coding	3R	CG1142	-1.05538	0.156481	-6.74447	1.53586e-11	1.53825e-09	385.561	827.804	448.744	393.749	314.189	871.323	690.797	921.293
FBgn0038966	42635	protein_coding	3R	pinta	1.11804	0.165781	6.74409	1.53992e-11	1.53825e-09	843.669	373.614	840.412	864.004	826.592	392.149	434.049	294.643
FBgn0029992	31724	protein_coding	X	Upf2	-0.495592	0.0735557	-6.73765	1.60972e-11	1.59079e-09	1566.96	2216.61	1518.45	1587.24	1595.2	2279.84	2049.14	2320.85
FBgn0263346	40583	protein_coding	3R	smash	0.860801	0.127759	6.73767	1.60945e-11	1.59079e-09	5246.61	2840.41	5383.95	5674.68	4681.21	2558.1	3104.23	2858.89
FBgn0263121					0.880146	0.130693	6.73448	1.64515e-11	1.61714e-09	650.875	347.536	620.96	657.949	673.715	400.744	301.316	340.547
FBgn0030912	32814	protein_coding	X	CG6023	1.45811	0.216634	6.73075	1.68794e-11	1.65043e-09	176.309	59.2059	166.311	159.132	203.485	62.3141	52.3185	62.9852
FBgn0034021	36713	protein_coding	2R	CG8180	0.604843	0.0900402	6.71748	1.84892e-11	1.79832e-09	13646.2	8922.23	14105.9	14222.9	12609.7	9466.37	8765.28	8535.03
FBgn0034859	37708	protein_coding	2R	CG3520	0.717907	0.106904	6.71546	1.87472e-11	1.81387e-09	875.201	527.33	802.032	891.546	932.025	566.199	476.679	539.111
FBgn0039169	42882	protein_coding	3R	Spps	0.511577	0.0764215	6.69415	2.16931e-11	2.08796e-09	2440.7	1706.1	2374.61	2525.71	2421.79	1794.22	1711.01	1613.06
FBgn0035639	38655	protein_coding	3L	kri	0.419285	0.0627115	6.68593	2.29465e-11	2.19716e-09	2240.67	1672.81	2333.27	2210.5	2178.24	1732.98	1639.31	1646.16
FBgn0040477	36495	protein_coding	2R	cid	0.900174	0.134838	6.67597	2.45605e-11	2.33958e-09	1950.55	1024.8	2233.88	1998.33	1619.45	1115.21	1003.74	955.454
FBgn0260657	38562	protein_coding	3L	CG42540	-2.57754	0.387486	-6.65196	2.89222e-11	2.74093e-09	8.16682	179.283	8.8568	5.10038	10.5433	141.818	304.222	91.809
FBgn0024689	35054	protein_coding	2L	fws	0.439693	0.0661723	6.64468	3.03884e-11	2.86519e-09	1908.5	1404.06	1932.75	1937.12	1855.62	1446.12	1414.54	1351.51
FBgn0031974	34092	protein_coding	2L	CG12560	-0.864943	0.130819	-6.61175	3.79806e-11	3.56285e-09	226.411	419.706	214.531	227.477	237.224	402.893	429.205	427.019
FBgn0052451	40495	protein_coding	3L	SPoCk	0.35999	0.0545585	6.59825	4.16053e-11	3.88316e-09	6528.25	5080.9	6617.01	6639.67	6328.07	4988.35	4951.84	5302.5
FBgn0030990	32902	protein_coding	X	CG7556	0.790446	0.119869	6.59427	4.27347e-11	3.96852e-09	3484.03	1987.66	4160.73	3322.39	2968.98	2083.23	1957.1	1922.65
FBgn0026754	53583	protein_coding	2R	Ugt37C1	-2.5088	0.381001	-6.58476	4.55632e-11	4.21004e-09	2.72988	55.695	2.95227	1.02008	4.21731	31.1571	80.4154	55.5124
FBgn0259216	43781	protein_coding	4	RhoGAP102A	-2.4432	0.371954	-6.56854	5.08111e-11	4.67159e-09	18.8069	237.392	14.7613	15.3011	26.3582	167.603	386.575	157.997
FBgn0020621	35950	protein_coding	2R	Pkn	0.45238	0.0689532	6.56068	5.35644e-11	4.90035e-09	10667.6	7778	10928.3	11097.4	9977.1	7848.35	7170.53	8315.12
FBgn0086356	36538	protein_coding	2R	tum	0.457907	0.0699338	6.54772	5.84231e-11	5.31852e-09	11853	8608.04	11561.1	12013.4	11984.5	8799.18	7810.95	9213.99
FBgn0029079	36997	protein_coding	2R	icln	-1.00839	0.154046	-6.54606	5.90757e-11	5.35156e-09	859.034	1780.51	912.25	1002.73	662.117	1981.16	1532.74	1827.64
FBgn0029714	31387	protein_coding	X	CG3527	0.892926	0.136523	6.54047	6.13278e-11	5.52848e-09	775.913	409.609	726.257	754.856	846.624	427.604	413.703	387.519
FBgn0050085	246445	protein_coding	2R	Rif1	0.437772	0.0672415	6.51044	7.49304e-11	6.72191e-09	12607.5	9287.6	12257.8	12833.6	12731	9773.65	8294.41	9794.74
FBgn0034390	37166	protein_coding	2R	CG15093	1.46434	0.225047	6.50683	7.67518e-11	6.85205e-09	391.654	127.505	399.54	362.127	413.296	125.703	161.8	95.0116
FBgn0029006	36999	protein_coding	2R	Smurf	0.398298	0.0612862	6.49898	8.0866e-11	7.18463e-09	10410.5	7886.45	10100.7	10861.8	10269.1	8130.92	7232.54	8295.9
FBgn0031711	33775	protein_coding	2L	CG6907	0.690283	0.106512	6.48078	9.12521e-11	8.06861e-09	2925.44	1796.79	3076.26	3160.2	2539.87	1959.67	1670.32	1760.38
FBgn0034756	37594	protein_coding	2R	Cyp6d2	-2.53373	0.391233	-6.47626	9.40223e-11	8.27397e-09	6.47926	160.514	6.88862	3.06023	9.48894	185.868	136.609	159.064
FBgn0022359	41313	protein_coding	3R	Sodh-2	-0.867566	0.13401	-6.47391	9.55002e-11	8.36418e-09	374.067	695.189	374.938	352.946	394.318	790.745	640.417	654.406
FBgn0034230	36974	protein_coding	2R	CG4853	0.688196	0.106493	6.46235	1.03087e-10	8.98605e-09	1233.53	757.994	1180.91	1260.81	1258.87	728.43	840.971	704.581
FBgn0045063	250735	protein_coding	2R	fdl	0.449726	0.0696279	6.459	1.054e-10	9.14456e-09	3887.7	2839.27	3571.26	3896.69	4195.17	2868.6	2738	2911.2
FBgn0035763	38808	protein_coding	3L	mrva	0.381015	0.0590222	6.45546	1.07894e-10	9.31722e-09	5481.06	4202.7	5451.85	5432.92	5558.41	4218.02	4116.69	4273.39
FBgn0264086	319026	protein_coding	2L	CG43755	2.48803	0.386829	6.43187	1.26047e-10	1.08341e-08	41.1293	1.03693	58.0612	32.6424	32.6841	1.07438	0.96886	1.06755
FBgn0010894	46187	protein_coding	3L	sinu	-1.0473	0.162942	-6.42741	1.29797e-10	1.11048e-08	637.467	1362.17	564.867	562.062	785.474	1200.08	1616.06	1270.38
FBti0061663			2R	Quasimodo{}3602	-2.50823	0.390518	-6.42283	1.3376e-10	1.13912e-08	0	66.5475	0	0	0	30.0827	106.575	62.9852
FBgn0034902	37761	protein_coding	2R	CG5532	1.1223	0.175615	6.39069	1.65134e-10	1.39985e-08	263.983	115.842	240.118	238.698	313.135	108.512	126.921	112.092
FBgn0030925	32831	protein_coding	X	Hayan	-2.33725	0.367334	-6.36275	1.98175e-10	1.67227e-08	10.2412	156.242	8.8568	8.16061	13.7062	151.488	239.308	77.9309
FBgn0036205	39328	protein_coding	3L	CG14131	-2.10245	0.330821	-6.35525	2.08089e-10	1.74795e-08	17.3189	118.623	18.6977	14.2811	18.9779	104.215	170.519	81.1335
FBgn0285991	10178800		2L	hpRNA:CR18854	-1.5701	0.247142	-6.35305	2.11087e-10	1.76511e-08	832.718	2828.71	804	632.447	1061.71	2295.95	2950.18	3240
FBgn0052373	318000	protein_coding	3L	CG32373	1.67284	0.263495	6.34864	2.17225e-10	1.80825e-08	80.1617	20.0008	69.8703	68.3451	102.27	24.7108	20.3461	14.9457
FBgn0010416	32607	protein_coding	X	TH1	0.475924	0.075143	6.33357	2.39549e-10	1.98514e-08	3419.22	2450.92	3301.62	3402.97	3553.08	2430.25	2389.21	2533.29
FBgn0287423	50286	protein_coding	3L	Nplp2	-2.28134	0.360618	-6.3262	2.51273e-10	2.073e-08	133.056	1221.63	119.075	73.4455	206.648	870.249	2003.6	791.052
FBgn0033169	35664	protein_coding	2R	CG11123	-0.617957	0.0979003	-6.31211	2.75255e-10	2.26076e-08	532.242	822.861	496.965	593.684	506.077	862.728	762.493	843.362
FBgn0030666	32502	protein_coding	X	CG12708	1.33158	0.211826	6.28618	3.25379e-10	2.6489e-08	736.712	269.96	869.934	654.889	685.312	301.901	274.187	233.793
FBgn0035957	39040	protein_coding	3L	Argk2	-1.32241	0.210358	-6.28644	3.24836e-10	2.6489e-08	111.632	302.166	110.218	122.409	102.27	369.587	210.243	326.669
FBgn0025571	43912	protein_coding	3R	SF1	0.657698	0.104774	6.27731	3.4448e-10	2.78121e-08	7537	4737.83	8436.59	7786.24	6388.17	5136.62	4364.72	4712.15
FBgn0051431	326138	protein_coding	3R	CG31431	-1.90118	0.30287	-6.27724	3.44641e-10	2.78121e-08	49.9062	248.607	54.1249	41.8231	53.7707	193.389	330.381	222.05
FBgn0265193	37978	protein_coding	2R	Atf-2	0.611879	0.0975278	6.27389	3.52146e-10	2.82941e-08	957.723	622.18	912.25	977.233	983.687	656.447	644.292	565.8
FBgn0259113	42553	protein_coding	3R	PolA1	-0.630206	0.100467	-6.27276	3.54709e-10	2.83329e-08	4683.77	7304.17	4920.44	4949.41	4181.46	7645.3	6985.48	7281.73
FBgn0285926	32009	protein_coding	X	Imp	-0.329662	0.0525582	-6.27233	3.55695e-10	2.83329e-08	11387.8	14326.8	11731.3	11645.2	10786.8	13868.1	14198.6	14913.6
FBgn0013995	42481	protein_coding	3R	Calx	0.542544	0.0866564	6.26086	3.82852e-10	3.03653e-08	9652.36	6596.16	9926.5	9609.12	9421.47	6748.19	6076.69	6963.61
FBgn0038740	42362	protein_coding	3R	CG4562	-1.6582	0.265232	-6.25188	4.05548e-10	3.20279e-08	387.457	1466.56	369.033	393.749	399.59	1396.7	1970.66	1032.32
FBgn0031895	34001	protein_coding	2L	CG4497	0.520684	0.0833868	6.2442	4.25969e-10	3.34975e-08	4236.09	2940.95	4182.38	4409.79	4116.09	3010.42	2675.99	3136.45
FBgn0035160	38090	protein_coding	3L	hng3	1.43748	0.230501	6.23632	4.47986e-10	3.50796e-08	125.35	40.786	125.963	119.349	130.737	52.6447	38.7544	30.9588
FBgn0051935	33338	protein_coding	2L	Rab3GAP1	0.667326	0.107135	6.22886	4.69827e-10	3.66346e-08	972.02	606.73	958.502	951.731	1005.83	644.629	574.534	601.029
FBgn0026666	32513	protein_coding	X	MagR	1.01044	0.162318	6.22509	4.8129e-10	3.73707e-08	674.254	323.724	705.592	681.411	635.759	364.215	340.07	266.887
FBgn0030794	32670	protein_coding	X	CG13005	0.860751	0.138384	6.22001	4.97112e-10	3.84378e-08	2185.27	1179.5	2194.52	2211.52	2149.77	1185.04	1262.42	1091.03
FBgn0010309	35200	protein_coding	2L	pigeon	0.535483	0.0861107	6.21854	5.01808e-10	3.86392e-08	2556	1755.18	2402.16	2464.5	2801.35	1820	1734.26	1711.28
FBgn0036906	40156	protein_coding	3L	CG14102	-1.10926	0.178551	-6.21255	5.21322e-10	3.981e-08	312.649	705.137	285.386	284.601	367.96	725.207	594.88	795.322
FBgn0042175	326109	protein_coding	2L	CG18858	0.883833	0.142259	6.21284	5.20365e-10	3.981e-08	343.549	182.056	324.749	391.709	314.189	168.678	192.803	184.686
FBgn0010269	31872	protein_coding	X	Dsor1	0.458515	0.0738206	6.2112	5.25805e-10	3.99871e-08	3631.02	2635.62	3853.69	3622.29	3417.07	2792.32	2463.81	2650.72
FBgn0011837	32222	protein_coding	X	Tis11	0.26497	0.0426861	6.20741	5.38642e-10	4.07955e-08	5780.92	4808.44	5715.59	5964.38	5662.79	4728.35	4785.2	4911.78
FBgn0025676	38088	protein_coding	3L	CkIIalpha-i3	-1.02818	0.16574	-6.2036	5.51876e-10	4.16272e-08	331.953	701.221	372.97	351.926	270.962	677.935	591.974	833.754
FBgn0039094	42783	protein_coding	3R	CG10184	0.962774	0.15522	6.20265	5.55205e-10	4.17081e-08	248.305	123.446	267.672	262.16	215.083	126.777	134.672	108.89
FBgn0044872	3355171	protein_coding	X	FucTC	-2.29441	0.370305	-6.196	5.79173e-10	4.33325e-08	15.2702	143.154	13.7772	19.3814	12.6519	100.992	254.81	73.6607
FBgn0033448	36011	protein_coding	2R	hebe	-2.36688	0.382351	-6.19035	6.00297e-10	4.47318e-08	27.4767	381.924	33.459	17.3413	31.6298	292.232	696.611	156.929
FBgn0015772	35154	protein_coding	2L	Nak	0.419397	0.0677713	6.18841	6.07754e-10	4.51056e-08	4660.74	3476.88	4551.41	4714.79	4716	3615.29	3593.5	3221.86
FBgn0001122	36104	protein_coding	2R	Galphao	-0.48025	0.0777397	-6.17766	6.50588e-10	4.80914e-08	3036.62	4249.8	3035.91	3172.44	2901.51	4085.87	4544.92	4118.59
FBgn0023213	43839	protein_coding	4	eIF4G1	-0.695214	0.112574	-6.17563	6.58994e-10	4.85188e-08	12848.4	21020.1	11843.5	12000.2	14701.5	20339.1	19682.4	23038.7
FBgn0038400	41959	protein_coding	3R	Mic26-27	0.677063	0.109699	6.17201	6.7427e-10	4.94465e-08	1582.65	980.118	1635.56	1538.27	1574.11	993.803	1075.43	871.118
FBgn0263660	14462569		2R	lncRNA:CR43651	-1.70761	0.276959	-6.16557	7.02289e-10	5.12976e-08	148.281	593.572	158.438	136.69	149.714	437.273	928.168	415.276
FBgn0267726	26067065	protein_coding	2L	CG46059	-2.17536	0.353207	-6.15889	7.32552e-10	5.32975e-08	4.73405	46.2927	5.90453	4.0803	4.21731	54.7934	33.9101	50.1747
FBgn0039110	42804	protein_coding	3R	RanBP3	0.553781	0.0899528	6.15635	7.44419e-10	5.39485e-08	5303.4	3594.79	5752.98	5437.01	4720.22	3821.57	3288.31	3674.49
FBgn0000274	43644	protein_coding	3R	Pka-C2	2.11015	0.342825	6.15519	7.49872e-10	5.41314e-08	44.7282	5.18692	50.1885	41.8231	42.1731	6.44629	4.8443	4.27019
FBgn0031664	33719	protein_coding	2L	CG8892	0.592298	0.0964052	6.14384	8.05492e-10	5.79202e-08	2200.21	1450	2302.77	2216.63	2081.24	1433.22	1475.57	1441.19
FBgn0263278	33897	protein_coding	2L	Fic	0.529378	0.0861815	6.1426	8.11828e-10	5.81495e-08	2975.43	2052.29	2845.98	3139.79	2940.52	2178.85	1977.44	2000.58
FBgn0030638	32472	protein_coding	X	CG11655	1.15537	0.188471	6.13024	8.7747e-10	6.26087e-08	2125.98	905.558	2084.3	2059.53	2234.12	920.745	1076.4	719.526
FBgn0034704	37532	protein_coding	2R	Fbxo42	0.558438	0.0911329	6.12773	8.91427e-10	6.33599e-08	2154.32	1455.18	2183.69	2142.16	2137.12	1526.7	1401.94	1436.92
FBgn0032946	35408	protein_coding	2L	nrv3	-2.294	0.374675	-6.12265	9.2034e-10	6.51643e-08	77.8825	855.946	72.8226	45.9034	114.922	571.571	1520.14	476.126
FBgn0035207	38151	protein_coding	3L	Herc4	-0.496416	0.0810964	-6.12131	9.28108e-10	6.54635e-08	4638.13	6568.08	4496.3	4653.59	4764.5	6689.1	5977.87	7037.27
FBgn0003567	41740	protein_coding	3R	su(Hw)	0.723939	0.118291	6.12	9.35742e-10	6.5751e-08	8770.08	5246.48	9667.69	9671.34	6971.21	5448.19	4935.37	5355.88
FBgn0013275					-2.10905	0.344678	-6.11889	9.42313e-10	6.59619e-08	8.7298	62.1061	13.7772	7.14053	5.27163	71.9835	51.3496	62.9852
FBgn0010287	34102	protein_coding	2L	Trf	0.918003	0.150078	6.11685	9.54417e-10	6.65571e-08	528.089	272.353	489.092	573.283	521.892	324.463	247.059	245.536
FBgn0040375	31237	protein_coding	X	CG13760	0.778607	0.12741	6.11104	9.89842e-10	6.8768e-08	1797.2	1032.11	1972.11	1906.52	1512.96	1102.32	1007.61	986.413
FBgn0039640	43444	protein_coding	3R	superdeath	0.630802	0.103514	6.09389	1.10202e-09	7.62745e-08	20129.8	12897.7	19460.4	19967	20962.1	13760.7	12347.2	12585.3
FBgn0032889	35347	protein_coding	2L	CG9331	-1.33583	0.219302	-6.09127	1.12021e-09	7.72446e-08	478.358	1312.25	535.344	365.187	534.544	1279.59	1582.15	1075.02
FBgn0038767	42392	protein_coding	3R	trem	0.771277	0.126677	6.08853	1.13952e-09	7.82835e-08	1716.6	991.192	1818.6	1928.96	1402.25	1092.65	912.666	968.265
FBgn0031815	33900	protein_coding	2L	frj	0.620695	0.102074	6.08083	1.19564e-09	8.16246e-08	2808.57	1813.04	2793.83	2804.19	2827.7	1901.65	1659.66	1877.81
FBgn0040367	31069	protein_coding	X	CG11382	-1.99008	0.327344	-6.07947	1.20582e-09	8.16246e-08	48.0928	281.688	37.3954	51.0038	55.8793	234.215	448.582	162.267
FBgn0261987	42131	protein_coding	3R	Pxt	1.00498	0.165288	6.08014	1.20075e-09	8.16246e-08	25613.6	12331.5	23108.4	24971.5	28761	13505	14775.1	8714.38
FBgn0266674	42499	protein_coding	3R	Sec15	0.408199	0.0671433	6.07952	1.20541e-09	8.16246e-08	4336.93	3261.67	4329.01	4477.11	4204.66	3333.8	3143.95	3307.26
FBgn0030088	31841	protein_coding	X	Arfrp1	0.833091	0.13709	6.07696	1.22486e-09	8.26109e-08	431.392	237.669	399.54	485.556	409.079	268.595	217.025	227.387
FBgn0052187	39980	protein_coding	3L	CG32187	-2.22565	0.366715	-6.06914	1.28594e-09	8.64151e-08	8.87028	73.4962	7.87271	7.14053	11.5976	94.5455	73.6334	52.3098
FBgn0012034	40348	protein_coding	3L	AcCoAS	0.629231	0.103782	6.06303	1.33579e-09	8.944e-08	1990.69	1276.59	2045.92	1889.18	2036.96	1380.58	1349.62	1099.57
FBgn0035499	38490	protein_coding	3L	Chd64	-1.01017	0.166967	-6.05009	1.44764e-09	9.6579e-08	833.192	1737.12	732.162	774.238	993.176	1615.87	2064.64	1530.86
FBgn0005655	37290	protein_coding	2R	PCNA	0.491201	0.0813119	6.04095	1.53206e-09	1.01843e-07	4266.62	3024.04	4064.29	4319	4416.58	3176.95	2932.74	2962.44
FBgn0029503	42874	protein_coding	3R	mora	-0.778984	0.128967	-6.04018	1.5394e-09	1.01965e-07	635.015	1107.3	650.483	662.029	592.532	1202.23	968.86	1150.82
FBgn0034081	3772305	protein_coding	2R	CG10731	0.912735	0.15139	6.02905	1.64926e-09	1.08851e-07	429.251	222.144	460.553	452.914	374.286	222.397	210.243	233.793
FBgn0050382					0.581395	0.0967076	6.01188	1.83382e-09	1.20601e-07	1164.67	773.779	1174.02	1210.83	1109.15	865.951	730.521	724.864
FBgn0287610	54520517		2L	asRNA:CR46479	2.34074	0.389819	6.00469	1.91701e-09	1.25625e-07	28.9664	0	26.5704	24.4818	35.8471	0	0	0
FBgn0033815	36465	protein_coding	2R	CG4676	1.39497	0.232576	5.99792	1.99866e-09	1.30513e-07	377.733	129.142	340.495	349.886	442.817	118.182	155.018	114.227
FBgn0034067	36768	protein_coding	2R	CG8399	0.874878	0.145914	5.99585	2.02428e-09	1.31721e-07	1557.37	829.545	1519.43	1468.91	1683.76	788.596	1022.15	677.892
FBgn0016672	41701	protein_coding	3R	Ipp	0.635076	0.106024	5.98992	2.0994e-09	1.3613e-07	1348.83	861.662	1516.48	1361.8	1168.19	927.191	808.029	849.767
FBgn0037815	41270	protein_coding	3R	Rrp46	-1.08387	0.181394	-5.97521	2.29799e-09	1.48486e-07	134.364	298.06	121.043	140.77	141.28	315.868	233.495	344.817
FBgn0025382	31103	protein_coding	X	Rab27	0.89897	0.150504	5.97306	2.3285e-09	1.49933e-07	411.141	214.825	379.858	421.291	432.274	207.356	225.744	211.374
FBgn0259734	8673992	protein_coding	X	Nost	0.505744	0.0848316	5.96175	2.49558e-09	1.60133e-07	9898.81	6943.14	10355.6	10573.1	8767.78	7318.68	6394.48	7116.26
FBgn0015075	40457	protein_coding	3L	Ddx1	0.605578	0.101599	5.96045	2.51546e-09	1.6085e-07	2029.12	1324.28	2179.76	2096.26	1811.33	1428.93	1237.23	1306.68
FBgn0020270	34565	protein_coding	2L	mre11	0.545429	0.0915218	5.95955	2.52933e-09	1.6118e-07	2110.87	1439.31	2212.23	2164.6	1955.78	1517.03	1292.46	1508.44
FBgn0053229	2768996	protein_coding	3L	CG33229	-0.480778	0.0808588	-5.9459	2.74945e-09	1.74604e-07	4114.26	5762.42	4318.18	4235.36	3789.25	5663.06	5924.58	5699.63
FBgn0046222	40698	protein_coding	3R	Wdr33	0.427057	0.0719575	5.93485	2.94115e-09	1.86138e-07	5995.82	4448.66	6163.35	6222.46	5601.64	4691.82	4332.74	4321.43
FBgn0086778	32928	protein_coding	X	nAChRalpha7	-2.317	0.391212	-5.92263	3.1684e-09	1.99836e-07	2.7533	98.3536	1.96818	1.02008	5.27163	64.4629	167.613	62.9852
FBgn0033971	36652	protein_coding	2R	CG10209	0.564644	0.0953692	5.92061	3.2074e-09	2.01608e-07	1169.44	786.296	1239.95	1240.41	1027.97	816.53	777.995	764.363
FBgn0004368	31425	protein_coding	X	Ptp4E	0.505849	0.0854721	5.9183	3.25295e-09	2.03778e-07	6993.05	4904.66	6938.81	7194.6	6845.74	5159.18	4210.67	5344.14
FBgn0003334	41168	protein_coding	3R	Scm	0.502529	0.0849438	5.91601	3.29836e-09	2.05924e-07	8180.56	5750.75	8263.39	7959.65	8318.64	5888.68	5224.09	6139.46
FBti0059659			2R	roo{}1598	-2.11021	0.35681	-5.91409	3.33724e-09	2.0765e-07	11.975	98.6805	9.84089	8.16061	17.9236	67.686	116.263	112.092
FBgn0015521	33487	protein_coding	2L	RpS21	-0.969579	0.164118	-5.90782	3.46655e-09	2.14973e-07	1943.37	3928.58	1605.05	1841.24	2383.83	3617.44	4522.64	3645.67
FBgn0001091	35728	protein_coding	2R	Gapdh1	0.467453	0.0791655	5.90476	3.53166e-09	2.1755e-07	3606.89	2599.72	3310.47	3635.55	3874.65	2739.67	2584.92	2474.57
FBgn0027086	45785	protein_coding	3L	IleRS	-0.501616	0.0849461	-5.9051	3.52432e-09	2.1755e-07	5592.44	7951.33	5435.12	5533.91	5808.29	8410.26	7341.05	8102.68
FBgn0040370	30976	protein_coding	X	CG13375	-1.69581	0.287387	-5.90081	3.61723e-09	2.22081e-07	56.9988	234.066	58.0612	59.1644	53.7707	168.678	379.793	153.727
FBgn0011674	37355	protein_coding	2R	insc	0.893553	0.151512	5.89756	3.68913e-09	2.25745e-07	1174.72	616.188	1278.33	1127.18	1118.64	541.488	740.209	566.867
FBgn0004055	38002	protein_coding	2R	uzip	-0.805049	0.136945	-5.87864	4.1366e-09	2.52292e-07	619.669	1102.36	621.944	586.544	650.52	936.86	1045.4	1324.83
FBgn0259876	36440	protein_coding	2R	Cap-G	0.389924	0.0663503	5.87675	4.18394e-09	2.5434e-07	11400.6	8684.06	11248.1	11902.2	11051.5	9003.31	8236.28	8812.6
FBgn0039543	43332	protein_coding	3R	CROT	0.313316	0.053336	5.87438	4.24424e-09	2.57159e-07	1679.62	1350.24	1634.57	1731.07	1673.22	1345.13	1347.68	1357.92
FBgn0032812	35256	protein_coding	2L	Hakai	0.543287	0.0925687	5.86901	4.38402e-09	2.64761e-07	1250.89	854.343	1360.99	1242.45	1149.22	916.447	781.87	864.713
FBgn0037884	41353	protein_coding	3R	Arfip	0.472388	0.08051	5.86745	4.42559e-09	2.664e-07	2114.51	1518.87	2169.92	2243.15	1930.47	1629.84	1524.02	1402.76
FBgn0016070	39034	protein_coding	3L	smg	0.385565	0.0657221	5.86659	4.44839e-09	2.66903e-07	80115.3	61210.3	75522.9	82236.5	82586.5	64936.7	56155.1	62539
FBgn0083045	5740283	short_ncRNA	2R	snoRNA:Psi18S-1389b	-1.79821	0.306548	-5.86598	4.46499e-09	2.67032e-07	35.1868	162.088	31.4908	23.4617	50.6077	197.686	143.391	145.186
FBgn0015396	41265	protein_coding	3R	jumu	0.375538	0.0641182	5.85697	4.71382e-09	2.80101e-07	10217.8	7862.54	10329	10643.5	9680.83	8456.45	7726.66	7404.5
FBgn0050001	246383	protein_coding	2R	CG30001	1.25024	0.213455	5.85717	4.70832e-09	2.80101e-07	311.463	121.048	295.227	275.421	363.743	131.075	100.761	131.308
FBgn0028484	38489	protein_coding	3L	Ack	0.501937	0.0858069	5.84961	4.92733e-09	2.9185e-07	3728.73	2622.55	3676.56	3746.74	3762.89	2653.72	2284.57	2929.35
FBgn0031016	32930	protein_coding	X	kek5	0.685991	0.117289	5.84871	4.95412e-09	2.92499e-07	3070.61	1887.67	2966.04	3110.21	3135.57	1721.16	1735.23	2206.62
FBgn0002868	41202	protein_coding	3R	MtnA	-2.13822	0.365662	-5.84754	4.98911e-09	2.93626e-07	78.4841	671.217	85.6157	59.1644	90.6721	493.141	1244.02	276.495
FBgn0039927	43822	protein_coding	4	CG11155	-1.72441	0.295302	-5.8395	5.23589e-09	3.07172e-07	131.575	563.004	111.202	96.9072	186.616	384.628	840.002	464.383
FBgn0030743	32599	protein_coding	X	CG9921	0.72285	0.12381	5.8384	5.27047e-09	3.0814e-07	1431.07	855.983	1465.31	1376.08	1451.81	887.439	805.123	875.388
FBgn0037814	41268	protein_coding	3R	CG6325	0.329355	0.0564165	5.83792	5.28573e-09	3.0814e-07	3748.72	2979.5	3535.83	3924.23	3786.09	3020.09	3029.63	2888.78
FBgn0261862	36109	protein_coding	2R	whd	-0.522055	0.0894522	-5.83614	5.34254e-09	3.10472e-07	3268.32	4714.91	2932.58	3257.1	3615.29	4540.33	5138.83	4465.55
FBgn0017550	40683	protein_coding	3R	Rga	-0.489546	0.0839253	-5.83312	5.44009e-09	3.1515e-07	3492.14	4923.6	3568.31	3543.74	3364.36	5065.71	4296.9	5408.19
FBgn0010591	46059	protein_coding	2R	Sply	0.583378	0.100044	5.83123	5.50189e-09	3.17734e-07	1358.09	899.425	1233.06	1387.3	1453.92	879.918	1013.43	804.93
FBgn0025390	31111	protein_coding	X	Mur2B	-1.32673	0.227648	-5.82799	5.60997e-09	3.22967e-07	43.1709	120.127	40.3476	44.8833	44.2817	122.479	95.9172	141.984
FBgn0031769	33850	protein_coding	2L	CG9135	0.446609	0.0766457	5.82693	5.64556e-09	3.24006e-07	11712.1	8568.13	11936	11500.3	11699.9	8774.47	8565.69	8364.23
FBgn0034141	36856	protein_coding	2R	Dolk	0.656102	0.112766	5.81826	5.94638e-09	3.40214e-07	1111.92	698.525	1095.29	1067	1173.47	783.224	719.863	592.488
FBgn0262647	34549	protein_coding	2L	Nup160	-0.652769	0.112269	-5.81433	6.08787e-09	3.47234e-07	2600.85	4128.85	2350	2619.56	2832.98	4139.59	3761.12	4485.83
FBgn0039141	42846	protein_coding	3R	spas	0.611094	0.105129	5.81279	6.14404e-09	3.49359e-07	3312.22	2152.06	3359.68	3420.31	3156.65	2388.35	1787.55	2280.28
FBgn0052066	39206	protein_coding	3L	CG32066	0.531319	0.0914719	5.80854	6.30187e-09	3.57235e-07	2872.1	1977.22	3048.71	2804.19	2763.39	1989.75	1933.85	2008.05
FBgn0039269	43003	protein_coding	3R	veli	0.75029	0.129236	5.80558	6.41434e-09	3.62498e-07	1603.9	939.463	1782.18	1526.03	1503.47	1037.85	881.663	898.874
FBgn0034247	36994	protein_coding	2R	CG6484	-2.26644	0.391011	-5.79636	6.77702e-09	3.81827e-07	2.41385	53.8621	0.984089	2.04015	4.21731	39.7521	93.0106	28.8238
FBgn0250848	39547	protein_coding	3L	26-29-p	0.424603	0.0732634	5.79557	6.80875e-09	3.82449e-07	39228.5	29150.6	38003.5	40970.3	38711.7	31253.7	28526.2	27671.9
FBgn0023540	31189	protein_coding	X	CG3630	0.615461	0.106387	5.78511	7.24668e-09	4.05447e-07	1895.46	1227.11	1926.85	2015.67	1743.86	1238.76	1257.58	1184.98
FBti0019131			2L	roo{}319	-2.22957	0.385423	-5.78475	7.26207e-09	4.05447e-07	1.71096	34.2383	0.984089	2.04015	2.10865	19.3389	51.3496	32.0264
FBgn0035462	38444	protein_coding	3L	IntS10	0.65473	0.113199	5.78388	7.29971e-09	4.06321e-07	775.709	488.031	708.544	779.338	839.244	515.703	446.645	501.747
FBgn0011763	36461	protein_coding	2R	Dp	0.378753	0.0654932	5.7831	7.33377e-09	4.06991e-07	9002.63	6912.05	9174.66	9440.8	8392.44	7189.76	6432.26	7114.13
FBgn0267252	45234	protein_coding	2L	Ggamma30A	-2.23091	0.38583	-5.78211	7.37691e-09	4.08159e-07	47.1989	610.586	36.4113	38.7629	66.4226	425.455	1118.06	288.238
FBgn0036980	40249	protein_coding	3L	RhoBTB	0.395079	0.0683457	5.78061	7.44321e-09	4.10598e-07	7077.51	5371.29	6766.59	7204.8	7261.15	5798.44	4928.59	5386.84
FBgn0083041	5740326	short_ncRNA	X	snoRNA:Psi18S-1854b	-1.62855	0.282107	-5.77282	7.79564e-09	4.2876e-07	119.772	458.087	116.122	73.4455	169.747	465.207	581.316	327.737
FBgn0003380	32780	protein_coding	X	Sh	-2.20472	0.382055	-5.77067	7.89569e-09	4.32974e-07	28.3549	325.753	26.5704	16.3212	42.1731	234.215	555.157	187.888
FBgn0032077	3771965	protein_coding	2L	CG9515	0.842661	0.146079	5.76851	7.9974e-09	4.37254e-07	638.044	347.716	592.421	608.985	712.725	340.579	386.575	315.994
FBgn0030086	31838	protein_coding	X	CCT2	0.422023	0.0731701	5.76769	8.03632e-09	4.38086e-07	15246.5	11349.4	14347	15166.5	16226.1	11329.3	11921.8	10797.2
FBgn0035833	38893	protein_coding	3L	CG7565	1.01624	0.176242	5.76613	8.11115e-09	4.40865e-07	1533.81	728.315	1647.36	1354.66	1599.41	777.852	879.725	527.368
FBgn0026479	33445	protein_coding	2L	Drp1	0.548999	0.0952355	5.76464	8.18314e-09	4.43103e-07	4930.33	3349.89	4824.99	5071.82	4894.19	3447.69	3634.19	2967.78
FBti0020027			3L	pogo{}916	-2.22105	0.385313	-5.76429	8.20029e-09	4.43103e-07	0	32.7305	0	0	0	20.4132	32.9412	44.837
FBgn0029914	31631	protein_coding	X	CG4558	0.690274	0.119772	5.76324	8.25126e-09	4.44558e-07	1607.13	984.349	1444.64	1514.81	1861.94	931.488	967.891	1053.67
FBgn0039908	43794	protein_coding	4	Asator	-1.00054	0.173625	-5.76266	8.27974e-09	4.44796e-07	893.797	1855.88	856.157	904.807	920.427	1606.2	2255.51	1705.94
FBgn0260955	8674060	protein_coding	2L	CG42587	-2.19582	0.381307	-5.75867	8.47782e-09	4.54116e-07	0.668055	63.6041	0.984089	1.02008	0	49.4215	121.108	20.2834
FBgn0038296	41826	protein_coding	3R	Kpc1	0.521239	0.090523	5.75808	8.50736e-09	4.54382e-07	1768.2	1226.14	1615.87	1800.43	1888.3	1281.74	1131.63	1265.04
FBgn0034075	36778	protein_coding	2R	Asph	-1.52891	0.265564	-5.75724	8.55028e-09	4.55358e-07	225.089	761.59	256.847	192.794	225.626	625.29	1074.47	585.015
FBgn0039623	43423	protein_coding	3R	CG1951	0.380954	0.0661788	5.75644	8.59062e-09	4.56191e-07	4307.67	3301.89	4083.97	4251.68	4587.38	3485.29	3121.67	3298.72
FBgn0039186	42903	protein_coding	3R	CG5746	0.46725	0.0812472	5.75097	8.87338e-09	4.69857e-07	4458.5	3214.18	4349.67	4592.38	4433.44	3377.85	2910.46	3354.23
FBgn0028479	34276	protein_coding	2L	Mtpalpha	0.330893	0.0575913	5.74554	9.16289e-09	4.838e-07	11230.9	8918.45	11415.4	11200.4	11076.8	9351.41	8607.35	8796.58
FBgn0266671	37142	protein_coding	2R	Sec6	0.470566	0.0820116	5.7378	9.59167e-09	5.04998e-07	1440.02	1035.85	1484.01	1478.09	1357.97	1109.84	1002.77	994.953
FBgn0036288	39422	protein_coding	3L	CG10660	-2.12355	0.370314	-5.73445	9.78317e-09	5.13616e-07	25.7435	231.055	31.4908	19.3814	26.3582	168.678	384.638	139.849
FBgn0027556	32682	protein_coding	X	CG4928	-2.17662	0.379735	-5.73194	9.92905e-09	5.19799e-07	32.0694	348.276	31.4908	19.3814	45.3361	230.992	646.23	167.605
FBgn0032397	34618	protein_coding	2L	Tom70	0.468667	0.0818543	5.72562	1.03055e-08	5.3798e-07	6367.33	4584.93	6723.29	6755.96	5622.73	4903.48	4545.89	4305.41
FBgn0031309	33294	protein_coding	2L	Tfb4	0.697997	0.121924	5.72486	1.0352e-08	5.38889e-07	783.036	476.266	766.605	754.856	827.647	468.43	538.686	421.681
FBgn0030808	32686	protein_coding	X	RhoGAP15B	0.588284	0.102831	5.72088	1.05974e-08	5.49931e-07	6132.9	4050.32	6356.23	6375.48	5667.01	4131	3463.68	4556.29
FBgn0039528	43315	protein_coding	3R	dsd	0.450833	0.0788107	5.72046	1.06237e-08	5.49931e-07	4145.56	3023.73	4061.33	4183.33	4192	3079.18	2768.03	3223.99
FBgn0042185	59223	protein_coding	3L	MCU	0.485389	0.0848775	5.7187	1.07342e-08	5.54099e-07	3593.71	2557.26	3466.94	3821.2	3492.99	2653.72	2300.07	2717.97
FBgn0025457	43490	protein_coding	3R	Bub3	0.565836	0.0989605	5.7178	1.07911e-08	5.55485e-07	3165.81	2124.79	2974.9	3188.76	3333.78	2163.8	2146.99	2063.57
FBgn0051674	318878	protein_coding	2L	CG31674	-1.34785	0.2359	-5.71364	1.10586e-08	5.67675e-07	45.9476	129.186	41.3317	45.9034	50.6077	133.223	133.703	120.633
FBgn0036449	39611	protein_coding	3L	bmm	0.487303	0.0852973	5.71299	1.11007e-08	5.68256e-07	2752.12	1954.73	2510.41	2767.47	2978.47	2006.94	2010.39	1846.86
FBgn0015360	38288	protein_coding	3L	oxt	0.419011	0.0733979	5.70875	1.13806e-08	5.80979e-07	5064.52	3779.02	5044.44	5239.11	4910	3969.84	3394.89	3972.34
FBgn0030520	32337	protein_coding	X	Pdcd4	0.568746	0.0996816	5.70562	1.15918e-08	5.90128e-07	8759.99	5867.87	8730.83	9172.52	8376.63	6372.15	4885.96	6345.5
FBgn0000927	31263	protein_coding	X	fs(1)Ya	0.651889	0.114297	5.70349	1.1738e-08	5.94296e-07	10197.8	6425.5	11166.5	10555.7	8871.11	6950.17	6179.39	6146.93
FBgn0043806	192535	protein_coding	3L	CG32032	-2.21339	0.388064	-5.70367	1.17257e-08	5.94296e-07	15.9479	214.487	17.7136	13.261	16.8692	142.893	409.828	90.7414
FBgn0267014		pseudogene	2L	CR45458	-2.16734	0.380175	-5.70091	1.19169e-08	6.01707e-07	1.34753	35.2374	1.96818	1.02008	1.05433	27.9339	32.9412	44.837
FBgn0261458	45233	protein_coding	2L	capt	0.3583	0.0628706	5.699	1.20515e-08	6.06842e-07	8994.38	7006.02	9182.53	9219.45	8581.17	7256.37	6530.12	7231.56
FBgn0037730	41175	protein_coding	3R	CG9444	-2.16877	0.380747	-5.69608	1.22591e-08	6.15619e-07	14.9993	173.388	12.7932	14.2811	17.9236	125.703	256.748	137.713
FBgn0003162	37415	protein_coding	2R	Pu	-1.65436	0.290665	-5.69166	1.25813e-08	6.30087e-07	52.2402	205.002	55.109	51.0038	50.6077	189.091	251.904	174.01
FBgn0284257	37119	protein_coding	2R	Ttd14	0.295196	0.051886	5.68931	1.27553e-08	6.37076e-07	3714.88	3025.13	3692.3	3788.56	3663.79	3115.71	2959.87	2999.81
FBgn0001404	31239	protein_coding	X	egh	0.366199	0.0643806	5.68803	1.28512e-08	6.40135e-07	6499.57	5034.21	6344.42	6892.65	6261.65	5106.53	4846.24	5149.84
FBgn0031312	33298	protein_coding	2L	Tango14	0.690221	0.121467	5.68236	1.32845e-08	6.59941e-07	2692.29	1648.57	2962.11	2756.25	2358.53	1789.92	1707.13	1448.66
FBti0019096			2L	blood{}280	-2.22164	0.391033	-5.68147	1.33542e-08	6.61625e-07	3.78421	52.9496	2.95227	1.02008	7.38029	45.124	67.8202	45.9045
FBgn0263755	41483	protein_coding	3R	Su(var)3-9	0.593879	0.104564	5.67955	1.35047e-08	6.67289e-07	2162.65	1422.09	2227.98	2277.83	1982.13	1536.37	1444.57	1285.33
FBgn0261859	41817	protein_coding	3R	CG42788	-0.686994	0.121006	-5.67737	1.36781e-08	6.74055e-07	1484.95	2419.63	1550.92	1372	1531.94	2387.27	2343.67	2527.95
FBgn0035770	38818	protein_coding	3L	pst	1.23773	0.218064	5.676	1.37879e-08	6.7766e-07	725.724	285.696	737.082	663.049	777.039	264.298	395.295	197.496
FBgn0032191	34354	protein_coding	2L	Snx17	0.47699	0.0840911	5.67229	1.40898e-08	6.90661e-07	3319.21	2375.57	3352.79	3249.96	3354.87	2428.1	2323.33	2375.29
FBgn0283531	33477	protein_coding	2L	Duox	0.37908	0.0668477	5.6708	1.42136e-08	6.94886e-07	7785.07	5975	7873.69	8170.81	7310.7	6341	5826.73	5757.28
FBgn0030263	32041	protein_coding	X	CG2076	0.633459	0.111725	5.6698	1.42964e-08	6.97093e-07	1850.46	1181.56	1694.6	1694.35	2162.42	1154.96	1231.42	1158.29
FBgn0022981	40580	protein_coding	3R	rpk	0.584621	0.103139	5.66826	1.44258e-08	7.01547e-07	6720.78	4449.18	6504.83	6821.25	6836.26	4751.99	4153.5	4442.06
FBgn0033543	36128	protein_coding	2R	Daao1	-0.998737	0.176248	-5.66666	1.4561e-08	7.06266e-07	94.1423	195.574	95.4566	83.6462	103.324	188.017	215.087	183.618
FBgn0027844	34786	protein_coding	2L	CAH1	-2.18924	0.386601	-5.66279	1.48932e-08	7.20489e-07	10.1944	136.674	10.825	8.16061	11.5976	96.6943	256.748	56.58
FBgn0034422	37204	protein_coding	2R	CG7137	0.597388	0.105533	5.66065	1.50804e-08	7.27638e-07	1105.89	725.404	1134.65	1113.92	1069.09	758.513	691.766	725.932
FBgn0031536	33562	protein_coding	2L	Cog3	0.493308	0.0871855	5.65814	1.53024e-08	7.36426e-07	1035.97	732.888	1039.2	1095.56	973.144	790.745	735.365	672.554
FBgn0261560	33569	protein_coding	2L	Thor	-1.49249	0.263952	-5.6544	1.56395e-08	7.50697e-07	193.815	635.726	163.359	171.373	246.712	460.91	956.265	490.004
FBgn0039911	43800	protein_coding	4	CG1909	-1.90958	0.33777	-5.65348	1.57228e-08	7.52739e-07	28.7209	167.439	36.4113	25.5019	24.2495	118.182	221.869	162.267
FBgn0035402	38375	protein_coding	3L	Usp5	0.485589	0.0859164	5.65188	1.58701e-08	7.57826e-07	6193.77	4405.92	6648.5	6313.25	5619.56	4675.71	4112.81	4429.25
FBgn0032170	34325	protein_coding	2L	CG4658	0.407422	0.0721404	5.64763	1.62678e-08	7.74817e-07	2286.99	1720.52	2292.93	2271.71	2296.32	1852.23	1646.09	1663.24
FBgn0087011	5740294	protein_coding	2R	CG41520	-2.06717	0.366502	-5.64027	1.69788e-08	8.06601e-07	69.4634	528.314	65.9339	59.1644	83.2918	384.628	687.891	512.422
FBgn0011296	37744	protein_coding	2R	l(2)efl	-2.20245	0.391495	-5.62575	1.84703e-08	8.70916e-07	17.3514	303.795	21.6499	5.10038	25.3038	208.43	560.97	141.984
FBgn0033108	35595	protein_coding	2R	CG15236	-2.06386	0.366828	-5.62623	1.84187e-08	8.70916e-07	14.249	109.716	15.7454	12.2409	14.7606	93.4712	149.204	86.4713
FBgn0033274	35797	protein_coding	2R	CG14757	-1.9375	0.344401	-5.62572	1.8474e-08	8.70916e-07	16.6429	97.162	11.8091	26.522	11.5976	84.8761	120.139	86.4713
FBgn0015239	40378	protein_coding	3L	Hr78	0.445007	0.0791301	5.62374	1.86869e-08	8.78031e-07	2231.59	1634.41	2350.99	2262.53	2081.24	1780.25	1599.59	1523.39
FBgn0026582	37407	protein_coding	2R	Hmg-2	0.813391	0.144643	5.62343	1.87199e-08	8.78031e-07	1250.74	697.422	1384.61	1393.42	974.198	756.364	624.915	710.986
FBgn0004242	33473	protein_coding	2L	Syt1	-2.16556	0.385295	-5.62052	1.9038e-08	8.90688e-07	86.0853	1005.43	78.7271	54.064	125.465	665.042	1818.55	532.706
FBgn0031119	33049	protein_coding	X	CG1812	0.420361	0.0748685	5.61466	1.96955e-08	9.19121e-07	3839.89	2862.34	3909.78	3775.3	3834.59	3068.43	2615.92	2902.66
FBgn0030530	32351	protein_coding	X	jub	0.572722	0.102022	5.61369	1.98055e-08	9.2193e-07	4264.47	2847.76	4706.9	4432.23	3654.3	3009.34	2664.37	2869.56
FBgn0038272	41802	protein_coding	3R	Dph2	-0.851965	0.151993	-5.60528	2.07913e-08	9.65384e-07	271.126	501.066	247.99	306.023	259.364	457.686	520.278	525.233
FBgn0028952	48440	protein_coding	2L	Kebab	-1.28677	0.229629	-5.60371	2.09809e-08	9.71748e-07	100.458	266.542	78.7271	88.7466	133.9	284.711	248.028	266.887
FBgn0024509	44437	protein_coding	3R	Sec13	0.676965	0.120863	5.60108	2.13022e-08	9.84162e-07	1490.92	921.381	1505.66	1594.38	1372.73	932.563	998.895	832.686
FBgn0038839	42475	protein_coding	3R	Ktl	-2.17434	0.388409	-5.59807	2.16746e-08	9.9645e-07	23.1769	296.493	22.634	16.3212	30.5755	221.323	535.78	132.376
FBgn0038842	42478	protein_coding	3R	hdly	-2.19058	0.39131	-5.59806	2.1676e-08	9.9645e-07	3.74938	72.8657	3.93635	2.04015	5.27163	44.0496	141.454	33.0939
FBgn0032382	34598	protein_coding	2L	Mal-B2	0.620637	0.110878	5.5975	2.17465e-08	9.97209e-07	664.732	428.679	662.292	650.809	681.095	417.934	406.921	461.18
FBgn0028687	35701	protein_coding	2R	Rpt1	0.479808	0.0858155	5.59116	2.25562e-08	1.0267e-06	5604.73	4002.55	5739.2	5892.98	5182.02	4186.86	4119.59	3701.18
FBgn0031461	33474	protein_coding	2L	daw	-2.18138	0.39012	-5.59156	2.25034e-08	1.0267e-06	6.81987	109.504	5.90453	6.12046	8.43462	69.8348	206.367	52.3098
FBgn0034657	37482	protein_coding	2R	LBR	0.60183	0.107637	5.59128	2.25398e-08	1.0267e-06	6200.3	4052.58	5735.27	6164.32	6701.3	4257.77	3373.57	4526.4
FBgn0050404	246596	protein_coding	2R	Tango11	0.405339	0.0725188	5.58943	2.27818e-08	1.03442e-06	2617.9	1971.81	2555.68	2605.27	2692.75	1957.52	1944.5	2013.39
FBgn0035483	38472	protein_coding	3L	Mul1	0.488885	0.087739	5.57204	2.5177e-08	1.14037e-06	848.303	601.567	861.078	845.643	838.19	588.761	628.79	587.151
FBgn0031413	33414	protein_coding	2L	CG9967	0.678715	0.12184	5.57052	2.53973e-08	1.14754e-06	608.841	376.09	625.88	572.263	628.379	400.744	319.724	407.803
FBgn0031929	34041	protein_coding	2L	CG18585	-2.17854	0.391297	-5.56748	2.58453e-08	1.16493e-06	2.69563	64.9088	2.95227	4.0803	1.05433	52.6447	114.326	27.7562
FBgn0043903	32976	protein_coding	X	dome	0.533722	0.0958808	5.56651	2.59891e-08	1.16856e-06	8277.05	5685.55	8067.56	8358.5	8405.09	5973.56	4927.62	6155.47
FBgn0035987					0.509929	0.0916144	5.56604	2.60595e-08	1.16888e-06	2791.27	1950.14	2756.43	2922.52	2694.86	1929.59	2056.89	1863.94
FBti0062016			3L	3S18{}3955	-2.16771	0.389779	-5.56138	2.67645e-08	1.1976e-06	2.03899	64.3388	1.96818	2.04015	2.10865	41.9009	109.481	41.6343
FBgn0037538	40947	protein_coding	3R	CG3223	0.41088	0.0740005	5.55239	2.81791e-08	1.25785e-06	1697.96	1274.19	1712.31	1716.79	1664.78	1344.05	1229.48	1249.03
FBgn0263081	12797873	protein_coding	2L	CG43349	-2.14646	0.387463	-5.53978	3.02847e-08	1.34858e-06	7.87362	115.506	6.88862	4.0803	12.6519	78.4298	208.305	59.7826
FBgn0051445	326140	protein_coding	3R	CG31445	-1.90255	0.343606	-5.53701	3.07678e-08	1.3668e-06	65.0781	327.945	79.7112	44.8833	70.6399	229.918	437.925	315.994
FBgn0062928	3771790		3L	hpRNA:CR33940	0.766049	0.138402	5.53497	3.1129e-08	1.37953e-06	1308.39	756.166	1425.94	1273.05	1226.18	770.331	624.915	873.253
FBgn0266441	19834908	protein_coding	3L	CG45071	0.750358	0.135783	5.52614	3.27351e-08	1.44724e-06	2464.2	1440.4	2543.87	2578.75	2269.97	1565.37	1598.62	1157.22
FBgn0030554	32377	protein_coding	X	CG1434	0.495976	0.0898671	5.519	3.40938e-08	1.50371e-06	807.155	570.141	857.141	825.242	739.083	603.802	538.686	567.935
FBgn0037632	41054	protein_coding	3R	CCT7	0.288435	0.0522699	5.51819	3.425e-08	1.507e-06	11381.8	9311.01	11564	11691.1	10890.1	9780.09	9428.95	8723.99
FBgn0003867	42564	protein_coding	3R	tsl	-2.06416	0.37418	-5.5165	3.45824e-08	1.51801e-06	25.8114	217.741	32.4749	11.2208	33.7385	192.314	275.156	185.753
FBgn0028688	42641	protein_coding	3R	Rpn7	-0.48635	0.0881732	-5.51584	3.47112e-08	1.52005e-06	2552.73	3591.72	2635.39	2606.29	2416.52	3796.86	3712.67	3265.62
FBgn0034179	36911	protein_coding	2R	CG6805	-0.53067	0.096225	-5.51488	3.49011e-08	1.52325e-06	894.227	1299.24	843.364	893.587	945.731	1339.75	1182.98	1375
FBgn0039897	43780	protein_coding	4	CG1674	-2.12782	0.385849	-5.51464	3.4949e-08	1.52325e-06	81.6902	884.272	74.7907	46.9235	123.356	609.174	1568.58	475.058
FBgn0040964	50438	protein_coding	2L	CG18661	0.952648	0.172794	5.51321	3.52342e-08	1.53206e-06	242.402	120.643	250.943	228.497	247.767	119.256	143.391	99.2818
FBgn0043022	3771824	short_ncRNA	2L	snRNA:U5:38ABa	1.77389	0.321809	5.51223	3.54313e-08	1.53702e-06	135.606	27.7906	132.852	98.9474	175.018	24.7108	31.9724	26.6887
FBgn0038146	41647	protein_coding	3R	CG9799	0.548261	0.0994904	5.5107	3.57413e-08	1.54684e-06	1731.44	1176.28	1636.54	1806.55	1751.24	1257.03	1225.61	1046.2
FBgn0030608	32437	protein_coding	X	Lsd-2	0.367448	0.0667697	5.50322	3.72926e-08	1.59673e-06	53003.5	41009.4	55577.4	54247.6	49185.4	43590.9	39532.4	39904.9
FBgn0032150	34303	protein_coding	2L	CG13123	-0.805719	0.146407	-5.50328	3.72781e-08	1.59673e-06	158.166	282.073	156.47	168.313	149.714	285.785	304.222	256.211
FBgn0035229	38178	protein_coding	3L	pns	0.798821	0.145152	5.50333	3.72685e-08	1.59673e-06	6646.85	3742.99	6535.33	6422.4	6982.81	3760.33	3625.48	3843.17
FBgn0250819	3346141	protein_coding	4	CG33521	-2.13377	0.387689	-5.5038	3.7169e-08	1.59673e-06	63.1753	766.69	63.9658	28.5621	96.9981	532.893	1264.36	502.814
FBgn0261278	34993	protein_coding	2L	grp	0.434181	0.0789008	5.50288	3.73641e-08	1.59673e-06	16586.7	12238.1	17493.2	17232.1	15034.7	12929.1	12155.3	11629.9
FBgn0261797	38580	protein_coding	3L	Dhc64C	0.838523	0.152385	5.50265	3.74125e-08	1.59673e-06	29986.1	16372.8	28856.4	29034.4	32067.4	16597	13093.2	19428.3
FBgn0260954					-2.08752	0.379517	-5.50048	3.78766e-08	1.61281e-06	33.1755	312.962	36.4113	35.7027	27.4125	413.637	335.226	190.023
FBgn0038037	41520	protein_coding	3R	Cyp9f2	-1.79078	0.325634	-5.49938	3.81134e-08	1.61916e-06	44.2109	213.824	45.2681	35.7027	51.662	174.05	326.506	140.916
FBgn0033504	36084	protein_coding	2R	CAP	-1.90597	0.347157	-5.49021	4.01457e-08	1.70159e-06	251.692	1527.11	258.815	229.517	266.745	1262.4	2233.22	1085.69
FBgn0035968	39055	protein_coding	3L	Slc45-1	-2.00393	0.365241	-5.4866	4.09744e-08	1.73274e-06	80.7075	590.968	84.6316	51.0038	106.487	269.67	1130.66	372.574
FBgn0010423	36195	protein_coding	2R	TpnC47D	-2.13077	0.388695	-5.48184	4.20933e-08	1.77195e-06	56.3928	717.895	67.9021	29.5822	71.6942	553.306	1245.95	354.425
FBgn0050438	246614	protein_coding	2R	Ugt50B3	-1.45115	0.264706	-5.48213	4.20224e-08	1.77195e-06	111.912	352.534	104.313	78.5459	152.877	285.785	356.541	415.276
FBgn0035228	38177	protein_coding	3L	CG12091	0.428688	0.0782319	5.4797	4.26036e-08	1.78935e-06	2832.53	2097.65	2826.3	2855.19	2816.11	2182.07	2213.85	1897.03
FBgn0034629	37446	protein_coding	2R	Acox57D-d	0.520632	0.0951657	5.47079	4.48041e-08	1.8775e-06	1896.31	1314.5	1879.61	1945.28	1864.05	1374.13	1343.81	1225.54
FBgn0085434	37981	protein_coding	2R	NaCP60E	-1.09054	0.199429	-5.46834	4.54267e-08	1.89929e-06	577.761	1301.47	530.424	537.58	665.28	1096.94	1364.16	1443.32
FBgn0033998	36685	protein_coding	2R	row	0.267022	0.0489665	5.45315	4.94851e-08	2.0643e-06	4788.56	3976.2	4619.31	4893.3	4853.07	3948.35	3989.77	3990.49
RR48361_transposable_element			X	R2{}RR48361	-2.05609	0.377149	-5.45167	4.98976e-08	2.07682e-06	32.8685	306.652	38.3795	27.5421	32.6841	120.331	670.451	129.173
FBgn0030945	32853	protein_coding	X	Ing3	0.594283	0.109096	5.44733	5.11329e-08	2.12345e-06	1171.76	770.283	1293.09	1172.07	1050.11	853.059	685.953	771.836
FBti0018951			2R	accord{}818	-2.0954	0.385596	-5.43419	5.50447e-08	2.28078e-06	0.679472	36.915	0.984089	0	1.05433	32.2314	57.1628	21.3509
FBgn0037265	40582	protein_coding	3R	spartin	0.895871	0.164945	5.43133	5.59356e-08	2.3125e-06	548.226	285.742	603.246	603.885	437.546	285.785	280.001	291.44
FBgn0025702	40461	protein_coding	3L	Srpk79D	-1.73292	0.319129	-5.43015	5.63067e-08	2.32265e-06	84.6034	382.819	87.5839	73.4455	92.7808	340.579	495.088	312.791
FBgn0031298	33283	protein_coding	2L	Atg4a	0.448678	0.0826695	5.42737	5.71894e-08	2.34858e-06	1729.51	1262.99	1856.98	1761.67	1569.89	1278.51	1272.11	1238.35
FBgn0284243	37238	protein_coding	2R	betaTub56D	0.438901	0.0808668	5.42746	5.7161e-08	2.34858e-06	27208.8	20005.3	26304.7	28255.1	27066.7	20329.4	20328.6	19357.8
FBgn0026313	252671	protein_coding	X	X11L	0.42519	0.0784194	5.422	5.89366e-08	2.41496e-06	5472.16	4063.74	5580.77	5577.78	5257.93	4065.46	3745.61	4380.14
FBgn0051635	33928	protein_coding	2L	CG31635	0.597362	0.110197	5.42087	5.9311e-08	2.42493e-06	7150.41	4686.21	6857.13	7312.93	7281.18	4672.48	4147.69	5238.45
FBgn0011742	32623	protein_coding	X	Arp2	0.301618	0.0556482	5.42009	5.95695e-08	2.42629e-06	6682.12	5415.66	6721.33	6988.54	6336.5	5540.58	5534.13	5172.26
FBgn0033179	35674	protein_coding	2R	p47	0.546289	0.100792	5.41998	5.9607e-08	2.42629e-06	4293.97	2921.41	4445.13	4269.02	4167.75	3232.81	2951.15	2580.26
FBgn0035611	38623	protein_coding	3L	CG13285	-2.11969	0.391619	-5.41262	6.21083e-08	2.52255e-06	12.6082	221.848	11.8091	10.2008	15.8149	157.934	435.018	72.5932
FBgn0032358	34564	protein_coding	2L	Ppt2	-0.653314	0.120742	-5.41082	6.27352e-08	2.54243e-06	375.792	597.74	371.985	362.127	393.264	628.513	565.814	598.894
FBti0020063			3L	roo{}952	-2.09853	0.388197	-5.40585	6.45006e-08	2.60825e-06	2.05041	30.4944	1.96818	1.02008	3.16298	19.3389	35.8478	36.2966
FBgn0003410	39884	protein_coding	3L	sina	0.424384	0.0785469	5.40294	6.55562e-08	2.64515e-06	7161.19	5320.93	7278.32	7119.11	7086.13	5476.12	4735.79	5750.87
RR48331_transposable_element			2R	1731{}RR48331	-1.99875	0.370045	-5.40137	6.61351e-08	2.66269e-06	7.76855	54.3264	10.825	5.10038	7.38029	38.6777	68.7891	55.5124
FBgn0041100	40336	protein_coding	3L	park	0.737104	0.136544	5.3983	6.72754e-08	2.70272e-06	358.393	211.28	353.288	354.986	366.906	213.802	225.744	194.293
FBgn0032897	35355	protein_coding	2L	CG9336	-2.00981	0.372896	-5.38972	7.05657e-08	2.82875e-06	39.1585	312.871	41.3317	24.4818	51.662	194.463	533.842	210.307
FBti0019100			2L	roo{}283	-1.86587	0.346243	-5.3889	7.08884e-08	2.83553e-06	35.3172	202.707	38.3795	28.5621	39.0101	123.554	231.558	253.009
FBgn0033744	36368	protein_coding	2R	Dh44-R2	1.66443	0.308901	5.38823	7.11563e-08	2.8401e-06	148.936	36.6045	117.107	134.65	195.05	22.562	55.225	32.0264
FBgn0020300	50263	protein_coding	3L	geko	-1.56926	0.291339	-5.38639	7.18865e-08	2.86307e-06	62.2836	224.371	55.109	64.2648	67.4769	182.645	299.378	191.091
FBti0019022			2R	roo{}816	-2.08934	0.38807	-5.38393	7.28761e-08	2.89624e-06	2.72988	36.0678	2.95227	1.02008	4.21731	24.7108	39.7233	43.7694
FBgn0015568	40909	protein_coding	3R	alpha-Est1	-0.770555	0.143212	-5.38054	7.42629e-08	2.94118e-06	568.281	988.388	591.437	564.102	549.304	1060.41	1003.74	901.009
FBgn0028956	36961	protein_coding	2R	mthl3	-1.86188	0.346086	-5.37981	7.45664e-08	2.94118e-06	19.5458	104.463	11.8091	18.3614	28.4668	109.587	116.263	87.5388
FBgn0031190	33135	protein_coding	X	CG12576	0.334906	0.0622545	5.37962	7.46437e-08	2.94118e-06	5422.01	4292.85	5464.64	5406.4	5394.99	4421.08	4146.72	4310.75
FBgn0039870	43738	protein_coding	3R	CG1896	0.661359	0.122923	5.38026	7.43766e-08	2.94118e-06	1032.76	645.553	1077.58	1049.66	971.035	663.968	585.192	687.5
FBgn0002571	35826	protein_coding	2R	Mal-A3	-2.10602	0.39156	-5.37854	7.50942e-08	2.95264e-06	13.3808	238.844	9.84089	8.16061	22.1409	213.802	451.489	51.2422
FBgn0039459	43227	protein_coding	3R	IntS12	0.538396	0.100164	5.37514	7.6523e-08	3.00243e-06	1253.36	857.762	1347.22	1301.62	1111.26	933.637	808.029	831.619
FBgn0028496	37126	protein_coding	2R	CG30116	-2.1006	0.391496	-5.36557	8.06951e-08	3.15551e-06	19.6853	302.733	22.634	14.2811	22.1409	226.694	446.645	234.86
FBgn0033836	36487	protein_coding	2R	CG18278	1.69222	0.315395	5.36541	8.0766e-08	3.15551e-06	42.4794	9.08204	40.3476	43.8633	43.2274	12.8926	5.81316	8.54037
FBgn0036106	39220	protein_coding	3L	CG6409	-2.10004	0.391623	-5.36241	8.21201e-08	3.20165e-06	20.9495	363.886	30.5067	10.2008	22.1409	314.794	642.354	134.511
FBgn0053138	326264	protein_coding	2R	AGBE	0.384866	0.071797	5.36048	8.30019e-08	3.22921e-06	6022.16	4602.04	6005.89	6024.57	6036.02	4918.52	4367.62	4519.99
FBgn0001222	37068	protein_coding	2R	Hsf	0.388545	0.072615	5.35075	8.75882e-08	3.40048e-06	12174.4	9278.94	12688.8	12676.5	11157.9	9771.5	8727.49	9337.83
FBgn0033812	36462	protein_coding	2R	Pex13	0.633027	0.118316	5.35032	8.77988e-08	3.40151e-06	2215.9	1413.51	2182.71	2043.21	2421.79	1418.18	1532.74	1289.6
FBgn0003278	33210	protein_coding	2L	Polr1B	-0.40871	0.0763966	-5.34984	8.80307e-08	3.40336e-06	968.718	1289.5	946.693	957.851	1001.61	1306.45	1247.89	1314.15
FBgn0003964	31165	protein_coding	X	usp	0.49235	0.0920581	5.34825	8.88078e-08	3.41934e-06	5543	3921.95	5925.2	5361.52	5342.27	4057.94	3477.24	4230.69
FBgn0029789	31487	protein_coding	X	PGAP1	0.441726	0.0825928	5.34824	8.8814e-08	3.41934e-06	1878.98	1378.74	1761.52	1830.02	2045.39	1405.29	1287.62	1443.32
FBgn0270928	42795	protein_coding	3R	VAChT	-2.06194	0.385767	-5.34504	9.03983e-08	3.4731e-06	56.0985	603.419	67.9021	24.4818	75.9115	424.381	972.736	413.14
FBgn0032373	34587	protein_coding	2L	Vha100-5	-2.06556	0.386582	-5.34314	9.13492e-08	3.50235e-06	47.0207	500.465	48.2203	29.5822	63.2596	352.397	961.109	187.888
FBgn0034437	37222	protein_coding	2R	CG10051	-2.07415	0.388606	-5.33741	9.42852e-08	3.60743e-06	13.6854	165.301	11.8091	8.16061	21.0865	123.554	306.16	66.1879
FBgn0051343	326133	protein_coding	3R	CG31343	-2.06388	0.386798	-5.33581	9.51174e-08	3.63175e-06	40.5075	434.586	25.5863	31.6224	64.3139	301.901	854.535	147.321
FBgn0030148	31909	protein_coding	X	CG3106	-2.08355	0.390873	-5.33052	9.79343e-08	3.7316e-06	17.4696	246.092	14.7613	9.18068	28.4668	165.455	497.025	75.7958
FBgn0050372	35783	protein_coding	2R	Asap	0.431775	0.0810188	5.32932	9.8579e-08	3.74844e-06	4786.65	3537.68	4985.39	5102.42	4272.13	3667.94	3304.78	3640.33
FBgn0263231	45826	protein_coding	3R	bel	0.511418	0.0960648	5.32368	1.01691e-07	3.85882e-06	15292.7	10669.8	15453.1	14685	15740	10855.5	9985.07	11168.7
FBgn0261446	30972	protein_coding	X	CG13377	-2.07712	0.390399	-5.32051	1.03475e-07	3.91848e-06	9.18631	141.055	9.84089	6.12046	11.5976	96.6943	232.526	93.9441
FBgn0038462	42046	protein_coding	3R	EMC2A	0.730187	0.137322	5.31734	1.05296e-07	3.97928e-06	884.63	524.542	902.409	840.543	910.938	503.885	481.524	588.218
FBgn0039915	43805	protein_coding	4	Gat	-2.04692	0.385476	-5.31012	1.09555e-07	4.13178e-06	34.8342	368.608	33.459	19.3814	51.662	224.546	707.268	174.01
FBgn0033876	36533	protein_coding	2R	Syngr	-2.05348	0.386738	-5.30974	1.0978e-07	4.13184e-06	14.7181	165.719	9.84089	14.2811	20.0322	119.256	293.565	84.3362
FBgn0013576	45467	protein_coding	3R	mtd	0.505639	0.0952568	5.30817	1.10734e-07	4.15926e-06	15495.9	10856.6	14950.3	15214.4	16323.1	10433.3	9926.94	12209.5
FBgn0032213	34383	protein_coding	2L	CG5390	-1.83477	0.345751	-5.30662	1.11678e-07	4.17776e-06	89.1341	496.795	109.234	62.2246	95.9437	372.81	777.026	340.547
FBgn0260499	2768718	protein_coding	2R	qvr	-2.05799	0.387798	-5.30686	1.11529e-07	4.17776e-06	17.6812	202.89	19.6818	11.2208	22.1409	145.041	332.319	131.308
FBgn0036821	40056	protein_coding	3L	CG3961	-1.35967	0.256259	-5.30584	1.12158e-07	4.18724e-06	159.482	465.219	157.454	142.811	178.181	419.009	609.413	367.236
FBgn0028646	43616	protein_coding	3R	aralar1	0.412595	0.0777969	5.30349	1.13611e-07	4.22207e-06	4619.25	3460.28	4619.31	4822.92	4415.52	3701.24	3521.81	3157.8
FBgn0032235	34410	protein_coding	2L	CG5096	-1.82855	0.344805	-5.30316	1.13816e-07	4.22207e-06	29.7036	166.566	26.5704	21.4216	41.1187	118.182	279.032	102.484
FBgn0033132	35620	protein_coding	2R	Tsp42Ej	-2.06626	0.389642	-5.30297	1.13935e-07	4.22207e-06	7.78112	99.5544	8.8568	8.16061	6.32596	70.9092	185.052	42.7019
FBgn0259237	42558	protein_coding	3R	CG42335	-2.07582	0.391452	-5.30286	1.14005e-07	4.22207e-06	8.1434	115.686	9.84089	5.10038	9.48894	85.9505	203.461	57.6475
FBgn0000063	42126	protein_coding	3R	Mps1	0.479591	0.0904489	5.30234	1.14329e-07	4.22559e-06	1389.22	991.369	1227.16	1413.83	1526.67	956.199	1003.74	1014.17
FBgn0019686	35288	protein_coding	2L	lok	0.40149	0.0757323	5.30144	1.14891e-07	4.23789e-06	14475.2	10930.2	14605.8	14296.4	14523.4	11382	10428.8	10979.7
FBgn0037891	41360	protein_coding	3R	CG5214	0.444979	0.0840171	5.29629	1.18181e-07	4.35056e-06	2072.8	1516.44	1946.53	1986.09	2285.78	1455.79	1626.72	1466.81
FBgn0024177	251414	protein_coding	3L	zpg	-0.783289	0.14793	-5.295	1.19018e-07	4.37268e-06	673.484	1183.42	604.23	620.206	796.017	1178.6	1052.18	1319.49
FBgn0025632	31169	protein_coding	X	CG4313	-0.919613	0.173983	-5.28566	1.25255e-07	4.5927e-06	170.507	333.932	194.85	145.871	170.801	351.323	373.98	276.495
FBgn0033740	36364	protein_coding	2R	dgt5	-0.770458	0.145822	-5.28354	1.26708e-07	4.63678e-06	837.933	1458.7	911.266	911.948	690.584	1629.84	1179.1	1567.16
FBgn0037339	40670	protein_coding	3R	Pi4KIIalpha	0.499197	0.0945211	5.28133	1.28253e-07	4.68401e-06	3786.89	2666.17	3943.24	3792.64	3624.78	2850.33	2248.72	2899.46
FBgn0028695	40174	protein_coding	3L	Rpn1	0.361653	0.0684831	5.28092	1.28538e-07	4.68519e-06	10520.1	8171.63	10502.2	10991.3	10066.7	8642.32	8214	7658.58
FBgn0019644	39143	protein_coding	3L	ATPsynB	0.524144	0.0992593	5.28055	1.28796e-07	4.68534e-06	3554.33	2456.41	3574.21	3343.81	3744.97	2536.61	2632.39	2200.21
FBgn0029911	31628	protein_coding	X	CG14435	0.425652	0.0806143	5.2801	1.29112e-07	4.68759e-06	3326.03	2469.2	3339.01	3455	3184.07	2611.82	2197.38	2598.41
FBgn0001224	39077	protein_coding	3L	Hsp23	0.91446	0.173291	5.27701	1.31307e-07	4.74865e-06	576.759	295.84	596.358	549.821	584.097	268.595	264.499	354.425
FBgn0034172	36903	protein_coding	2R	CG6665	0.751631	0.142428	5.27729	1.3111e-07	4.74865e-06	745.682	434.827	770.541	849.723	616.781	457.686	437.925	408.87
FBgn0033494	36071	protein_coding	2R	KCNQ	-2.05629	0.38978	-5.27553	1.32374e-07	4.77786e-06	6.45585	87.3763	7.87271	3.06023	8.43462	68.7604	145.329	48.0396
FBgn0039632	43434	protein_coding	3R	Cul5	0.351916	0.066727	5.27397	1.33506e-07	4.80233e-06	3835.06	3000.3	3821.22	4018.08	3665.89	3159.76	2813.57	3027.56
FBgn0264381	14462399		X	asRNA:CR43833	-1.86325	0.353299	-5.27388	1.33571e-07	4.80233e-06	0.351442	32.7419	0	0	1.05433	25.7851	32.9412	39.4992
FBgn0034356	37130	protein_coding	2R	Pepck2	-1.92263	0.364588	-5.27344	1.33891e-07	4.80446e-06	32.5154	218.437	41.3317	21.4216	34.7928	171.901	284.845	198.564
FBgn0038576	42173	protein_coding	3R	Arp5	-0.634294	0.120363	-5.26983	1.36547e-07	4.89027e-06	714.481	1121.78	763.653	794.639	585.151	1149.59	1031.84	1183.91
FBgn0051915	319025	protein_coding	2L	CG31915	-0.50026	0.0950448	-5.26341	1.41408e-07	5.05457e-06	1056.53	1502.18	1122.85	1058.84	987.904	1418.18	1635.44	1452.93
FBgn0261274	38500	protein_coding	3L	Ero1L	0.538822	0.102379	5.263	1.41727e-07	5.05621e-06	3787.76	2590.44	4058.38	3940.55	3364.36	2800.91	2463.81	2506.6
FBgn0037347	40681	protein_coding	3R	SecS	-0.535827	0.101976	-5.25442	1.48491e-07	5.28732e-06	490.878	716.418	499.917	515.138	457.578	740.249	724.707	684.297
FBgn0034237	36981	protein_coding	2R	eIF3b	-0.258313	0.049195	-5.2508	1.51442e-07	5.38202e-06	16921.1	20253.6	16703.9	17192.4	16867.1	21047.1	20051.5	19662.1
FBgn0032730	35157	protein_coding	2L	CG10431	-0.68301	0.130246	-5.24401	1.57119e-07	5.57307e-06	388.42	632.487	369.033	401.91	394.318	625.29	548.375	723.796
FBgn0023097	44235	protein_coding	3R	bon	0.405406	0.0774554	5.23406	1.65824e-07	5.87054e-06	12695.6	9559.22	12340.5	12605.1	13141.1	9592.08	8573.44	10512.1
FBgn0030055	31803	protein_coding	X	Rubicon	0.479582	0.0916843	5.2308	1.68782e-07	5.95245e-06	1471.56	1050.9	1436.77	1617.84	1360.08	1122.73	979.518	1050.47
FBgn0039686	43498	protein_coding	3R	CG15506	-2.04278	0.390503	-5.23114	1.68469e-07	5.95245e-06	10.6041	203.528	8.8568	7.14053	15.8149	111.736	395.295	103.552
FBgn0021944	44701	protein_coding	2L	Coprox	0.428982	0.0820285	5.22967	1.69813e-07	5.9774e-06	1577.98	1168	1577.49	1544.4	1612.07	1235.54	1195.57	1072.88
FBgn0042177	59215	protein_coding	3L	Arts	0.509975	0.0976882	5.22044	1.785e-07	6.27127e-06	2035.28	1421.29	1822.53	2053.41	2229.9	1503.06	1298.27	1462.54
FBgn0028855	34853	protein_coding	2L	CG15282	-2.01757	0.386777	-5.21637	1.82462e-07	6.38747e-06	70.2769	708.641	102.345	34.6826	73.8029	411.488	1289.55	424.883
FBgn0038917	42581	protein_coding	3R	CG6678	-0.614698	0.117841	-5.21633	1.82499e-07	6.38747e-06	382.308	591.785	405.445	368.247	373.232	626.364	562.908	586.083
FBgn0261787	35325	protein_coding	2L	brun	0.391975	0.0751683	5.21463	1.8418e-07	6.43412e-06	5594.39	4253.2	5576.83	5529.83	5676.5	4317.94	3861.88	4579.77
FBgn0261113	42267	protein_coding	3R	Xrp1	-1.82033	0.349226	-5.21246	1.86351e-07	6.49767e-06	223.707	1249.04	225.356	194.835	250.93	871.323	2055.92	819.876
FBgn0039098	42787	protein_coding	3R	GILT3	-0.535055	0.102676	-5.21107	1.8775e-07	6.53414e-06	774.744	1129.83	741.019	765.057	818.158	1121.65	1159.73	1108.11
FBgn0038206	41719	protein_coding	3R	twf	0.437724	0.0840201	5.20975	1.89092e-07	6.56846e-06	1885.45	1387.07	1925.86	1938.14	1792.36	1443.97	1411.63	1305.61
FBgn0027660	39939	protein_coding	3L	blot	0.360311	0.0692547	5.2027	1.96418e-07	6.81014e-06	6020.08	4680.64	5846.47	6078.63	6135.13	4767.03	4453.85	4821.04
FBgn0023520	2768908	protein_coding	X	CG3857	0.680809	0.131026	5.19598	2.03645e-07	7.04748e-06	471.708	289.979	463.506	421.291	530.326	304.05	292.596	273.292
FBgn0035311		pseudogene	3L	CR15821	1.77731	0.342342	5.19161	2.08478e-07	7.20126e-06	56.7124	10.0724	63.9658	40.803	65.3683	7.52067	7.75088	14.9457
FBgn0003231	35246	protein_coding	2L	ref(2)P	0.416317	0.080248	5.18788	2.12705e-07	7.33358e-06	10547.6	7878.49	9885.17	10505.8	11251.8	8053.56	8395.17	7186.72
FBgn0041781	34519	protein_coding	2L	SCAR	0.447415	0.0863035	5.1842	2.16943e-07	7.46575e-06	5028.39	3673.33	5088.72	4667.87	5328.57	3635.71	3646.79	3737.48
FBgn0037298	40623	protein_coding	3R	Sccpdh1	0.536588	0.10357	5.18094	2.20776e-07	7.58353e-06	3260.56	2233.13	3462.02	3108.17	3211.48	2310.99	2015.23	2373.16
FBgn0029824	31525	protein_coding	X	CG3726	0.58239	0.112472	5.17808	2.24181e-07	7.68621e-06	1566.08	1037.46	1642.44	1653.54	1402.25	1089.42	880.694	1142.27
FBgn0030218	31990	protein_coding	X	CG1628	-1.38056	0.266888	-5.17282	2.30593e-07	7.8768e-06	37.1692	113.619	32.4749	32.6424	46.3904	113.884	129.827	97.1467
FBgn0034662	37487	protein_coding	2R	CG13492	-2.01297	0.389143	-5.17284	2.30561e-07	7.8768e-06	75.2355	845.132	64.9498	47.9436	112.813	654.298	1560.83	320.264
FBti0059769			3L	roo{}1708	-1.6732	0.323781	-5.16769	2.37008e-07	8.08101e-06	29.6117	130.214	27.5545	27.5421	33.7385	94.5455	174.395	121.7
FBgn0010225	46008	protein_coding	3R	Gel	-1.53741	0.297608	-5.16589	2.39303e-07	8.14424e-06	394.154	1423.62	425.126	335.605	421.731	1102.32	2200.28	968.265
FBgn0035587	38597	protein_coding	3L	Gdap1	-2.00383	0.387925	-5.1655	2.39794e-07	8.14593e-06	5.44893	62.1913	4.92044	5.10038	6.32596	51.5703	110.45	24.5536
FBgn0038700	42318	protein_coding	3R	CG3734	-2.02164	0.391484	-5.16403	2.41686e-07	8.19514e-06	14.2472	225.375	18.6977	6.12046	17.9236	165.455	404.984	105.687
FBgn0038771	42396	protein_coding	3R	CG4390	0.515216	0.0997868	5.16317	2.42803e-07	8.21796e-06	2974.3	2068.51	3070.36	2858.25	2994.29	2132.65	2125.68	1947.2
FBgn0033252	35770	protein_coding	2R	CG12769	-1.4774	0.286396	-5.15858	2.48831e-07	8.39935e-06	550.526	1849.45	555.026	500.857	595.695	1539.59	2577.17	1431.58
FBgn0263997	31962	protein_coding	X	CG43740	-1.97788	0.38343	-5.1584	2.49072e-07	8.39935e-06	3.72597	38.0132	4.92044	2.04015	4.21731	31.1571	56.1939	26.6887
FBgn0266758	42929	protein_coding	3R	Esyt2	-2.01495	0.391077	-5.15232	2.57289e-07	8.66065e-06	30.8047	390.839	24.6022	21.4216	46.3904	326.612	677.233	168.672
FBgn0004643	47874	protein_coding	X	Zw10	0.564089	0.109574	5.14801	2.63259e-07	8.83143e-06	4965.73	3332.16	5129.07	4999.39	4768.72	3672.23	3268.93	3055.32
FBgn0032068	34205	protein_coding	2L	LManV	-2.00462	0.389477	-5.14695	2.64752e-07	8.83143e-06	14.7517	163.732	10.825	9.18068	24.2495	130	300.347	60.8501
FBgn0036948	40210	protein_coding	3L	CG7298	-2.01553	0.391589	-5.14705	2.64609e-07	8.83143e-06	11.9402	217.448	10.825	9.18068	15.8149	161.157	449.551	41.6343
FBgn0038466	42050	protein_coding	3R	CG8907	-1.99693	0.387973	-5.14708	2.64574e-07	8.83143e-06	25.4052	270.121	28.5386	24.4818	23.1952	212.727	515.434	82.2011
FBgn0263980	5740318	protein_coding	2R	Stacl	-1.98912	0.386397	-5.14787	2.63467e-07	8.83143e-06	27.1732	279.631	29.5227	21.4216	30.5755	189.091	485.399	164.402
FBgn0033541	36124	protein_coding	2R	CG12934	-2.01012	0.39111	-5.13953	2.75422e-07	9.1708e-06	4.79229	121.344	3.93635	3.06023	7.38029	108.512	237.371	18.1483
FBgn0035495	38485	protein_coding	3L	CG14989	-1.96501	0.382372	-5.13901	2.76184e-07	9.17966e-06	83.8336	724.063	104.313	43.8633	103.324	446.943	1267.27	457.977
FBgn0082972	5740438	short_ncRNA	2R	snoRNA:Psi28S-3316a	-1.84281	0.35899	-5.13332	2.84677e-07	9.44493e-06	12.9939	79.7835	11.8091	7.14053	20.0322	78.4298	107.543	53.3773
FBgn0035325	38292	protein_coding	3L	CG13806	-2.00767	0.391165	-5.13254	2.85852e-07	9.46694e-06	11.1208	195.826	14.7613	11.2208	7.38029	122.479	381.731	83.2686
FBgn0003429	42940	protein_coding	3R	slo	-2.00067	0.389877	-5.13155	2.87362e-07	9.4862e-06	70.5947	809.081	70.8544	41.8231	99.1067	600.579	1382.56	444.099
FBgn0030833	32715	protein_coding	X	CG8915	0.445947	0.0869041	5.13149	2.87461e-07	9.4862e-06	5543.06	4053.88	5622.1	5466.59	5540.49	4205.13	3677.79	4278.73
FBgn0036502	39672	protein_coding	3L	CG7841	0.482679	0.094092	5.12986	2.89954e-07	9.55141e-06	1446.86	1029.89	1444.64	1453.61	1442.32	1015.29	1120	954.387
FBgn0004367	32608	protein_coding	X	mei-41	0.543406	0.105945	5.12911	2.91118e-07	9.57269e-06	3296.96	2246.14	3195.34	3154.08	3541.48	2331.41	2136.34	2270.67
FBgn0051198	318622	protein_coding	3R	CG31198	-1.99855	0.389882	-5.12603	2.95919e-07	9.6789e-06	52.6877	614.48	51.1726	19.3814	87.5091	401.819	1295.37	146.254
FBgn0086909	35118	protein_coding	2L	CG31751	-1.01069	0.197164	-5.12612	2.95766e-07	9.6789e-06	126.928	268.339	123.995	108.128	148.66	235.289	317.786	251.941
FBgn0260856	38614	protein_coding	3L	Membrin	0.702179	0.136973	5.12642	2.95306e-07	9.6789e-06	460.125	278.338	529.44	468.215	382.721	290.083	288.72	256.211
FBgn0030897	32797	protein_coding	X	Frq1	-2.00196	0.390771	-5.1231	3.0055e-07	9.813e-06	21.8408	270.158	20.6659	14.2811	30.5755	188.017	470.866	151.592
FBgn0263143	42695	protein_coding	3R	vret	0.573882	0.112058	5.12129	3.03446e-07	9.89008e-06	3312.32	2206.33	3152.04	3318.31	3466.63	2324.96	2197.38	2096.66
FBgn0031064	32986	protein_coding	X	CG12531	-1.99385	0.389482	-5.11924	3.06765e-07	9.98065e-06	18.1137	214.193	17.7136	8.16061	28.4668	154.711	345.883	141.984
FBgn0030056	31804	protein_coding	X	CAH3	0.355026	0.069382	5.11697	3.10481e-07	1.00661e-05	5305.46	4140.45	5529.59	5508.41	4878.37	4381.33	4063.4	3976.61
FBgn0032746	35174	protein_coding	2L	CG10470	0.507294	0.0991377	5.11706	3.10333e-07	1.00661e-05	1779.36	1244.21	1851.07	1716.79	1770.21	1215.13	1349.62	1167.9
FBgn0036754	39979	protein_coding	3L	ais	-0.644317	0.125954	-5.11548	3.12942e-07	1.01281e-05	352.241	557.572	345.415	387.629	323.678	609.174	531.904	531.638
FBgn0039827	43689	protein_coding	3R	CG1544	-1.88464	0.368492	-5.11446	3.14632e-07	1.0165e-05	36.6864	238.305	42.3158	23.4617	44.2817	179.422	360.416	175.078
FBgn0000575	38091	protein_coding	3L	emc	-0.680991	0.133286	-5.10926	3.23423e-07	1.04308e-05	1265.32	2057.73	1275.38	1171.05	1349.54	1860.83	2269.07	2043.28
FBgn0267487	38160	protein_coding	3L	Ptp61F	0.679036	0.133	5.10555	3.29834e-07	1.0619e-05	3953.4	2434.05	3946.2	4421.01	3492.99	2582.81	2067.55	2651.79
FBgn0024698	44250	protein_coding	2R	Cpsf160	0.442119	0.0866525	5.10221	3.35715e-07	1.07896e-05	6308.9	4626.26	6026.56	6297.95	6602.2	4822.9	4203.88	4852
FBgn0013279					-1.99175	0.390638	-5.09872	3.41961e-07	1.09712e-05	1.35952	27.94	0.984089	2.04015	1.05433	20.4132	37.7855	25.6211
FBgn0030946	32854	protein_coding	X	CG6659	0.368417	0.0723429	5.09265	3.5309e-07	1.13087e-05	2073.99	1602.44	1979	2093.2	2149.77	1581.49	1669.35	1556.48
FBgn0264606	38337	protein_coding	3L	Fife	-1.99069	0.391065	-5.09043	3.57245e-07	1.14219e-05	9.93602	130.904	7.87271	6.12046	15.8149	108.512	207.336	76.8633
FBgn0036660					0.602657	0.118453	5.08775	3.62339e-07	1.15648e-05	2690.73	1753.92	2686.56	2633.84	2751.79	1782.4	1873.78	1605.59
FBgn0086660	3772387	short_ncRNA	3L	snoRNA:Psi28S-1837a	-1.78916	0.351798	-5.08574	3.66191e-07	1.16676e-05	19.496	100.372	18.6977	8.16061	31.6298	91.3224	130.796	78.9984
FBgn0264785	40633	protein_coding	3R	Hph	0.421562	0.0829079	5.0847	3.68207e-07	1.17116e-05	5847.51	4351.12	5642.76	5821.57	6078.19	4458.68	4329.84	4264.85
FBgn0028331	31964	protein_coding	X	l(1)G0289	0.346133	0.068102	5.08257	3.72362e-07	1.18235e-05	8867.32	6963.64	8715.09	8785.91	9100.95	6980.25	6409.01	7501.65
FBgn0051716	34416	protein_coding	2L	Cnot4	-0.347326	0.0683507	-5.08153	3.74413e-07	1.18682e-05	7199.62	9177.7	7556.82	7363.93	6678.11	9545.88	8488.18	9499.03
FBgn0034914	37775	protein_coding	2R	CG5554	0.445144	0.0876677	5.07763	3.82173e-07	1.20934e-05	5366.87	3926.88	5879.93	5337.04	4883.64	4012.81	3811.5	3956.33
FBgn0031908	34017	protein_coding	2L	CG5177	-1.97788	0.389659	-5.07593	3.85608e-07	1.21813e-05	72.0861	1339.17	91.5202	53.044	71.6942	946.53	2445.4	625.582
FBgn0031068	32991	protein_coding	X	Alr	0.421081	0.0829697	5.07512	3.87254e-07	1.22124e-05	1176	875.056	1169.1	1182.27	1176.63	894.96	914.604	815.605
FBgn0263994	32448	protein_coding	X	CG43737	-1.97992	0.390288	-5.07298	3.91631e-07	1.23294e-05	24.3611	290.136	30.5067	19.3814	23.1952	201.984	491.212	177.213
FBgn0051729	34736	protein_coding	2L	CG31729	0.240438	0.0474327	5.06903	3.9984e-07	1.25664e-05	7369.41	6234.82	7360	7495.52	7252.71	6284.06	6094.13	6326.28
FBgn0030887	32782	protein_coding	X	CG6867	-1.96507	0.388457	-5.05865	4.22225e-07	1.32474e-05	18.3744	200.882	16.7295	18.3614	20.0322	155.785	318.755	128.106
FBgn0004432	32595	protein_coding	X	Cyp1	0.624314	0.123438	5.05772	4.24309e-07	1.32902e-05	42917.4	27528.8	42203.6	39312.7	47236	28134.8	28170.6	26280.9
FBgn0031910	34019	protein_coding	2L	CG15818	-1.97266	0.390282	-5.05445	4.31632e-07	1.34967e-05	6.78446	73.9155	7.87271	5.10038	7.38029	48.3472	131.765	41.6343
FBgn0031598	33640	protein_coding	2L	Vps53	-0.405869	0.0803113	-5.05369	4.33346e-07	1.35274e-05	1673.65	2224.46	1631.62	1799.41	1589.92	2392.65	2149.9	2130.82
FBgn0028707	34632	protein_coding	2L	Mt2	-1.37595	0.272415	-5.05094	4.39632e-07	1.37005e-05	22.4763	68.6922	18.6977	24.4818	24.2495	69.8348	66.8514	69.3905
FBgn0015400	34582	protein_coding	2L	kek2	-1.88662	0.374079	-5.04337	4.57398e-07	1.42302e-05	68.8624	493.191	82.6634	45.9034	78.0202	331.984	817.718	329.872
FBgn0038613	42214	protein_coding	3R	Vha100-4	-1.95377	0.387528	-5.04163	4.61572e-07	1.43359e-05	17.7286	176.624	16.7295	13.261	23.1952	133.223	340.07	56.58
FBgn0052750	326238	protein_coding	X	CG32750	-1.95847	0.388604	-5.03976	4.66128e-07	1.44531e-05	2.027	36.6579	2.95227	1.02008	2.10865	32.2314	54.2562	23.486
FBgn0027616	38420	protein_coding	3L	Ythdc1	0.440085	0.0873582	5.0377	4.71155e-07	1.45845e-05	3831.7	2814.09	3998.35	3847.73	3649.03	2789.09	2510.32	3142.86
FBgn0038815	42444	protein_coding	3R	CG5466	0.474993	0.094319	5.03603	4.75289e-07	1.46879e-05	1371.19	981.934	1322.62	1345.48	1445.48	993.803	896.196	1055.8
FBgn0015040	37941	protein_coding	2R	Cyp9c1	-1.96829	0.390985	-5.03418	4.79905e-07	1.48058e-05	9.13891	134.896	12.7932	4.0803	10.5433	94.5455	246.091	64.0528
FBgn0000147	41446	protein_coding	3R	aurA	0.475217	0.0944334	5.0323	4.84627e-07	1.49265e-05	2331.35	1668.52	2164.99	2222.75	2606.3	1734.05	1681.94	1589.58
FBgn0034491	37289	protein_coding	2R	Hsl	0.323565	0.0643566	5.02768	4.96446e-07	1.52651e-05	5758.39	4594.87	5397.73	5921.54	5955.89	4776.7	4276.55	4731.37
FBgn0041180	35248	protein_coding	2L	Tep4	-1.38404	0.275501	-5.02373	5.06781e-07	1.5557e-05	478.232	1460.64	517.631	414.151	502.914	1146.36	2066.58	1168.96
FBgn0032252	34435	protein_coding	2L	loh	-1.93452	0.385146	-5.02282	5.09182e-07	1.55815e-05	53.8154	461.022	58.0612	29.5822	73.8029	362.066	781.87	239.13
FBgn0085260	5740811	protein_coding	2R	CG34231	0.77076	0.153453	5.02279	5.09266e-07	1.55815e-05	421.523	241.583	397.572	429.452	437.546	242.81	236.402	245.536
FBgn0261532	42171	protein_coding	3R	cdm	0.353477	0.0703927	5.0215	5.12703e-07	1.56608e-05	4373.18	3416.57	4342.78	4411.83	4364.91	3592.73	3188.52	3468.46
FBgn0032499	34735	protein_coding	2L	Uvrag	0.517805	0.103177	5.01859	5.2053e-07	1.58736e-05	1800.44	1249.92	1945.54	1893.26	1562.51	1255.95	1142.29	1351.51
FBgn0031294	33277	protein_coding	2L	IA-2	-1.92057	0.38274	-5.01794	5.22275e-07	1.59006e-05	75.6369	650.949	72.8226	58.1443	95.9437	488.843	1086.09	377.911
FBgn0010223	39861	protein_coding	3L	Galphaf	-1.46127	0.291242	-5.01738	5.2382e-07	1.59214e-05	24.8319	84.7038	21.6499	27.5421	25.3038	67.686	119.17	67.2554
FBgn0031424	33427	protein_coding	2L	VGlut	-1.95236	0.389307	-5.01497	5.30419e-07	1.60955e-05	38.762	392.096	40.3476	30.6023	45.3361	253.554	698.548	224.185
FBgn0026438	33247	protein_coding	2L	Eaat2	-1.95769	0.390519	-5.01303	5.35782e-07	1.62265e-05	5.53058	93.4864	1.96818	4.0803	10.5433	71.9835	164.706	43.7694
FBgn0035529	38530	protein_coding	3L	Fdx2	-0.458427	0.0914517	-5.01278	5.36494e-07	1.62265e-05	1391.04	1918.92	1293.09	1425.05	1454.97	1912.4	2115.99	1728.36
FBgn0261647	33419	protein_coding	2L	Axud1	0.489061	0.0975782	5.01199	5.38688e-07	1.62663e-05	3036.64	2152.27	2938.49	3126.53	3044.9	2172.4	1914.47	2369.95
FBgn0033101	35586	protein_coding	2R	CG9436	0.441508	0.0881456	5.00885	5.4756e-07	1.65072e-05	2520.33	1848.79	2731.83	2470.62	2358.53	1940.33	1866.99	1739.03
FBgn0259239	40335	protein_coding	3L	CG42337	-1.95727	0.390897	-5.00713	5.52464e-07	1.66279e-05	6.1404	104.679	4.92044	6.12046	7.38029	76.2811	181.177	56.58
FBgn0020653	31760	protein_coding	X	Trxr-1	0.315824	0.0630867	5.00619	5.55166e-07	1.66821e-05	10872.2	8722.67	11040.5	10853.6	10722.5	9177.36	8357.39	8633.25
FBgn0037178					-1.95997	0.391558	-5.00557	5.56974e-07	1.67092e-05	15.2913	226.403	16.7295	11.2208	17.9236	176.199	459.24	43.7694
FBgn0039056	42735	protein_coding	3R	CenB1A	0.35343	0.070614	5.0051	5.58328e-07	1.67227e-05	4972.91	3885.19	5082.82	5272.77	4563.13	4127.77	3704.92	3822.88
FBgn0037713	41155	protein_coding	3R	CG16790	1.03973	0.207785	5.00389	5.61862e-07	1.68013e-05	166.904	76.5176	160.406	164.232	176.073	83.8017	67.8202	77.9309
FBgn0013983	44339	protein_coding	2R	imd	0.96853	0.193643	5.00163	5.68484e-07	1.69719e-05	1612.28	785.491	1835.33	1637.22	1364.3	844.464	876.819	635.19
FBgn0031267	33236	protein_coding	2L	Ipk2	0.599718	0.119925	5.00077	5.71015e-07	1.70199e-05	1213.94	792.887	1176.97	1260.81	1204.04	842.315	774.119	762.228
FBti0019285			3R	roo{}1189	-1.80434	0.360839	-5.0004	5.72113e-07	1.70252e-05	13.0065	75.7301	9.84089	10.2008	18.9779	53.7191	89.1351	84.3362
FBgn0035318	38283	protein_coding	3L	CG9018	0.812102	0.162493	4.99776	5.79992e-07	1.72319e-05	678.758	376.779	798.096	616.126	622.053	399.67	299.378	431.289
FBgn0083055	5740621	short_ncRNA	3R	snoRNA:Psi18S-1295	-1.42558	0.285425	-4.99458	5.89635e-07	1.74903e-05	298.531	958.272	334.59	154.031	406.97	1077.6	1063.81	733.404
FBgn0027356	36383	protein_coding	2R	Amph	-0.558183	0.111804	-4.99251	5.95993e-07	1.76394e-05	2544.55	3777.16	2625.55	2667.5	2340.61	3565.87	4315.3	3450.31
FBgn0264672	33424	protein_coding	2L	Eogt	-0.518653	0.10389	-4.99232	5.9657e-07	1.76394e-05	571.848	824.537	534.36	586.544	594.64	897.108	788.652	787.849
FBgn0019662	38816	protein_coding	3L	qm	-0.487148	0.0976051	-4.99101	6.00643e-07	1.77314e-05	1114.24	1569.93	1060.85	1152.69	1129.18	1591.16	1642.22	1476.42
FBgn0038870	42518	protein_coding	3R	Oga	0.442996	0.0887853	4.98952	6.05284e-07	1.78115e-05	2593.73	1900.03	2573.39	2623.64	2584.16	1937.11	1960.97	1802.02
FBgn0083008	5740486	short_ncRNA	X	snoRNA:Psi28S-1135e	-1.85751	0.372259	-4.98983	6.04321e-07	1.78115e-05	3.44476	36.4249	1.96818	2.04015	6.32596	40.8265	40.6921	27.7562
FBgn0031322	33308	protein_coding	2L	CG5001	-1.73119	0.347198	-4.98617	6.15878e-07	1.80945e-05	57.1694	308.18	59.0453	41.8231	70.6399	210.579	536.749	177.213
FBgn0035154	38083	protein_coding	3L	hiro	-1.91607	0.384546	-4.98268	6.27094e-07	1.83459e-05	3.74938	39.9294	3.93635	2.04015	5.27163	36.529	62.9759	20.2834
FBgn0266417	39813	protein_coding	3L	ringer	-1.94275	0.389908	-4.98258	6.27414e-07	1.83459e-05	14.9753	167.312	14.7613	12.2409	17.9236	111.736	309.066	81.1335
FBti0019576			X	roo{}57	-1.93845	0.389012	-4.98301	6.2602e-07	1.83459e-05	1.68697	24.9676	2.95227	0	2.10865	20.4132	31.0035	23.486
FBgn0030114	31873	protein_coding	X	CG17754	0.399326	0.0802213	4.97781	6.43087e-07	1.87745e-05	2000.57	1512.24	1913.07	1948.35	2140.28	1424.63	1486.23	1625.87
FBgn0266569	7354475	protein_coding	X	CG42259	-0.73151	0.146979	-4.97696	6.45898e-07	1.88268e-05	237.21	401.565	251.927	219.316	240.387	441.571	389.482	373.641
FBgn0034304	37072	protein_coding	2R	CG5742	0.36679	0.0737282	4.9749	6.5282e-07	1.89986e-05	1797.82	1391.36	1881.58	1760.65	1751.24	1382.73	1365.12	1426.24
FBgn0041605	64877	protein_coding	3R	cpx	-1.92711	0.387465	-4.97364	6.57088e-07	1.9078e-05	95.1083	878.04	94.4725	62.2246	128.628	610.249	1553.08	470.788
FBgn0086604	37310	protein_coding	2R	side-VIII	-1.94507	0.391088	-4.97348	6.57613e-07	1.9078e-05	10.863	133.219	10.825	11.2208	10.5433	103.141	212.18	84.3362
FBgn0266354	32688	protein_coding	X	CG45002	-1.94668	0.391456	-4.97291	6.59544e-07	1.9104e-05	13.7208	180.073	9.84089	9.18068	22.1409	122.479	321.662	96.0792
FBgn0001612	48481	protein_coding	X	Grip91	0.498849	0.100456	4.96585	6.83997e-07	1.97813e-05	2124.21	1495.12	2064.62	2197.24	2110.76	1628.76	1248.86	1607.72
FBgn0034321	37092	protein_coding	2R	CG14502	1.62886	0.328099	4.96454	6.88631e-07	1.98842e-05	92.6084	21.1972	84.6316	86.7065	106.487	10.7438	26.1592	26.6887
FBgn0031777	33858	protein_coding	2L	CG9154	-0.978421	0.197157	-4.96265	6.95389e-07	2.0048e-05	77.5166	160.409	73.8066	76.5057	82.2375	163.306	180.208	137.713
FBgn0051221	42325	protein_coding	3R	CG31221	-1.9395	0.390897	-4.96165	6.98954e-07	2.01194e-05	7.52159	90.7759	7.87271	2.04015	12.6519	55.8678	149.204	67.2554
FBgn0030611	32440	protein_coding	X	CG15027	-0.879429	0.177333	-4.95919	7.07873e-07	2.03129e-05	177.243	338.521	218.468	184.634	128.628	340.579	342.977	332.007
FBgn0036324	39466	protein_coding	3L	CG12520	-1.91159	0.385448	-4.95939	7.07165e-07	2.03129e-05	8.24789	79.9826	6.88862	2.04015	15.8149	80.5786	49.4119	109.957
FBgn0051522	40567	protein_coding	3R	CG31522	-1.67849	0.338546	-4.95793	7.12495e-07	2.04138e-05	375.314	1721.23	382.81	287.661	455.469	1309.67	2597.51	1256.5
FBgn0083040	5740768	short_ncRNA	X	snoRNA:Psi18S-1854c	-1.34674	0.271726	-4.95624	7.18718e-07	2.05602e-05	411.04	1219.92	378.874	275.421	578.825	1167.85	1695.51	796.39
FBgn0023179	43215	protein_coding	3R	amon	-1.93414	0.390389	-4.9544	7.2552e-07	2.07227e-05	13.0059	148.905	10.825	8.16061	20.0322	99.9174	263.53	83.2686
FBgn0024913	43826	protein_coding	4	Actbeta	-1.92133	0.387837	-4.95396	7.27181e-07	2.07381e-05	27.1127	244.728	35.4272	14.2811	31.6298	152.562	400.139	181.483
FBgn0262473	43222	protein_coding	3R	Tl	0.438584	0.0885611	4.95233	7.33283e-07	2.08799e-05	29170.5	21438.5	27849.7	29123.2	30538.6	21594	18809.5	23912
FBgn0036773	40000	protein_coding	3L	CG13698	-0.578667	0.116855	-4.95202	7.3446e-07	2.08813e-05	1053.75	1587.53	984.089	1005.79	1171.36	1528.84	1811.77	1421.97
FBgn0002901	40003	protein_coding	3L	mus304	0.387663	0.0783206	4.94969	7.43324e-07	2.11008e-05	1825.17	1391.73	1837.29	1829	1809.22	1433.22	1305.05	1436.92
FBgn0000084	33019	protein_coding	X	AnxB10	0.799318	0.161503	4.94924	7.45027e-07	2.11167e-05	1202	673.296	1418.07	1281.22	906.721	728.43	621.039	670.419
FBgn0053865					0.893391	0.180524	4.94888	7.46432e-07	2.11241e-05	4565.51	2367.86	4548.46	5253.39	3894.68	2059.59	2286.51	2757.47
FBgn0040732	50205	protein_coding	2R	CG16926	-1.93103	0.390265	-4.948	7.49807e-07	2.11872e-05	5.87061	83.1098	1.96818	5.10038	10.5433	45.124	164.706	39.4992
FBgn0010382	34924	protein_coding	2L	CycE	0.357756	0.0723257	4.94646	7.55755e-07	2.13227e-05	19976.8	15556.7	19251.7	20167.9	20510.9	16608.9	14042.7	16018.5
FBgn0032815	35260	protein_coding	2L	CG10462	-0.4451	0.0899958	-4.94578	7.58379e-07	2.13641e-05	1789.15	2446.28	1685.74	1790.23	1891.46	2538.76	2176.06	2624.03
FBgn0039332	43074	protein_coding	3R	alrm	-1.9158	0.387569	-4.94313	7.68777e-07	2.16241e-05	40.6111	381.453	39.3635	24.4818	57.988	240.661	707.268	196.429
FBgn0263413	12798085		3R	lncRNA:CR43459	-1.92408	0.389481	-4.94012	7.80753e-07	2.19275e-05	71.5666	725.565	60.0294	40.803	113.867	478.1	1245.95	452.64
FBgn0001321	47137	protein_coding	3R	knk	-1.89748	0.384294	-4.93757	7.91007e-07	2.21048e-05	35.3155	305.628	41.3317	22.4417	42.1731	207.356	517.371	192.158
FBgn0024963	42350	protein_coding	3R	GluClalpha	-1.91763	0.388324	-4.93823	7.88349e-07	2.21048e-05	33.4187	323.143	30.5067	26.522	43.2274	201.984	588.098	179.348
FBgn0038294	41824	protein_coding	3R	Mf	-1.93359	0.391647	-4.93707	7.93046e-07	2.21048e-05	132.435	1758.06	131.868	70.3852	195.05	1382.73	3246.65	644.798
FBgn0058263	3354861	protein_coding	2R	MFS17	0.817342	0.165529	4.93776	7.90264e-07	2.21048e-05	1823.12	1005.69	1547.97	1685.17	2236.23	865.951	1194.6	956.522
FBgn0266448	19836061	protein_coding	3R	CG45078	-1.91444	0.387757	-4.93722	7.92451e-07	2.21048e-05	1.03149	37.46	0	2.04015	1.05433	31.1571	62.0071	19.2158
FBgn0038975	42646	protein_coding	3R	Nrx-1	-1.92159	0.389281	-4.93627	7.96318e-07	2.21626e-05	57.2499	582.406	58.0612	36.7227	76.9659	410.414	951.421	385.384
FBgn0052259	317942	protein_coding	3L	CG32259	-1.92966	0.391047	-4.9346	8.03135e-07	2.23187e-05	3.46818	37.0485	0.984089	2.04015	7.38029	42.9752	32.9412	35.229
FBgn0031549	33578	protein_coding	2L	Spindly	0.624536	0.126584	4.93377	8.06566e-07	2.23716e-05	1929.31	1236.72	2141.38	2114.62	1531.94	1232.32	1214.95	1262.91
FBgn0266579	326116	protein_coding	3R	tau	-1.93214	0.391632	-4.93356	8.07459e-07	2.23716e-05	24.6286	336.671	37.3954	12.2409	24.2495	248.182	580.347	181.483
FBgn0000024	41625	protein_coding	3R	Ace	-1.92134	0.38986	-4.92828	8.2958e-07	2.29206e-05	23.3639	261.693	30.5067	14.2811	25.3038	174.05	457.302	153.727
FBgn0001128	33824	protein_coding	2L	Gpdh1	0.361208	0.0732935	4.92824	8.29754e-07	2.29206e-05	3804.1	2954.81	3687.38	3897.71	3827.21	3014.71	2959.87	2889.85
FBgn0012036	34256	protein_coding	2L	Aldh	0.753779	0.152975	4.92746	8.33051e-07	2.29773e-05	10254.5	5951.38	10604.5	10294.6	9864.28	6547.28	6608.6	4698.27
FBgn0002789	36468	protein_coding	2R	Mp20	-1.90955	0.387724	-4.92501	8.43548e-07	2.32321e-05	86.8608	803.062	71.8385	62.2246	126.519	561.901	1641.25	206.036
FBgn0038427	41992	protein_coding	3R	ema	0.3288	0.066767	4.92459	8.45391e-07	2.32483e-05	4100.98	3259.79	3821.22	4154.77	4326.96	3373.56	3128.45	3277.37
FBgn0029874	31586	protein_coding	X	CG3342	0.402365	0.0818035	4.91867	8.71327e-07	2.38904e-05	1092.05	824.089	1158.27	1075.16	1042.73	872.398	800.279	799.592
FBgn0037107	40401	protein_coding	3L	CG7166	-1.90597	0.387497	-4.91868	8.71297e-07	2.38904e-05	21.406	196.506	26.5704	9.18068	28.4668	117.108	361.385	111.025
FBti0020145			3L	roo{}1034	-1.90587	0.387758	-4.9151	8.87365e-07	2.42941e-05	2.36702	28.3219	2.95227	2.04015	2.10865	17.1901	36.8167	30.9588
FBgn0035372	38343	protein_coding	3L	CG12093	0.544937	0.110919	4.91292	8.97289e-07	2.45294e-05	576.423	391.789	603.246	565.122	560.902	383.554	411.766	380.047
FBgn0033134	35622	protein_coding	2R	Tsp42El	-1.92296	0.39162	-4.91028	9.09453e-07	2.47886e-05	12.9351	175.326	14.7613	6.12046	17.9236	124.628	314.88	86.4713
FBgn0039670	43479	protein_coding	3R	CG7567	-1.90558	0.388072	-4.91037	9.09057e-07	2.47886e-05	2.027	53.0787	2.95227	1.02008	2.10865	39.7521	105.606	13.8781
FBgn0015520	42026	protein_coding	3R	nonA-l	0.46729	0.0951725	4.90993	9.11085e-07	2.47966e-05	3683.66	2652.1	4031.81	3752.86	3266.3	2768.68	2395.99	2791.63
FBgn0266752	19835107		3R	lncRNA:CR45225	1.54771	0.315241	4.90963	9.12495e-07	2.47984e-05	46.0529	11.039	52.1567	44.8833	41.1187	6.44629	10.6575	16.0132
FBgn0036945	40207	protein_coding	3L	Ssk	-1.89029	0.385072	-4.90894	9.15723e-07	2.48496e-05	101.27	851.013	131.868	60.1845	111.759	628.513	1532.74	391.79
FBgn0038330	41875	protein_coding	3R	CG14868	-1.25613	0.255976	-4.90723	9.23719e-07	2.50298e-05	37.837	102.828	49.2044	31.6224	32.6841	99.9174	111.419	97.1467
FBgn0053143	37583	protein_coding	2R	CG33143	-1.9214	0.391633	-4.90612	9.28976e-07	2.51354e-05	23.0713	269.083	27.5545	15.3011	26.3582	163.306	448.582	195.361
FBgn0263738	326128	protein_coding	3R	Ada2a	-1.00082	0.204058	-4.90459	9.36227e-07	2.52946e-05	141.742	299.509	155.486	130.57	139.171	323.389	275.156	299.981
FBgn0005642	43398	protein_coding	3R	wdn	0.339606	0.0692682	4.90277	9.44963e-07	2.54933e-05	7919.32	6247.61	7861.88	8384	7512.08	6521.49	5648.46	6572.88
FBgn0037332	40659	protein_coding	3R	Hcs	0.395269	0.0806386	4.90174	9.49936e-07	2.55529e-05	2394.13	1814.95	2367.72	2430.84	2383.83	1823.22	1818.55	1803.09
FBgn0052855	318250	protein_coding	3R	CG32855	-1.9191	0.391506	-4.90185	9.49367e-07	2.55529e-05	56.4285	759.616	80.6953	30.6023	57.988	499.587	1407.75	371.506
FBgn0033484	36056	protein_coding	2R	CG2269	-1.91359	0.390418	-4.90139	9.51622e-07	2.5561e-05	15.1622	174.11	22.634	10.2008	12.6519	119.256	329.412	73.6607
FBgn0035505	38502	protein_coding	3L	Teh2	-1.906	0.389255	-4.89653	9.7542e-07	2.61622e-05	5.42609	55.3139	4.92044	7.14053	4.21731	37.6033	92.0417	36.2966
FBgn0037698	41134	protein_coding	3R	CG16779	-1.89231	0.386492	-4.89611	9.77508e-07	2.61802e-05	69.5886	619.771	81.6794	45.9034	81.1832	454.463	1058.96	345.885
FBgn0028863	34921	protein_coding	2L	stol	-1.90406	0.389037	-4.8943	9.86582e-07	2.6385e-05	37.4344	368.604	43.2999	17.3413	51.662	262.149	625.884	217.779
FBgn0026592	38452	protein_coding	3L	Fie	-1.87398	0.382935	-4.89372	9.89453e-07	2.64235e-05	0.996084	48.9713	1.96818	1.02008	0	33.3058	79.4465	34.1615
FBgn0053497	2768883	protein_coding	X	Sdic2	-1.59757	0.326542	-4.89238	9.96248e-07	2.65666e-05	9.09266	40.6883	13.7772	6.12046	7.38029	37.6033	40.6921	43.7694
FBgn0036862	40102	protein_coding	3L	Gbs-76A	-1.67363	0.342189	-4.89095	1.0035e-06	2.67214e-05	103.621	482.527	108.25	88.7466	113.867	341.653	776.057	329.872
FBgn0028704	45248	protein_coding	2L	Nckx30C	-1.9059	0.3898	-4.88942	1.01134e-06	2.68142e-05	55.0807	551.919	63.9658	29.5822	71.6942	370.662	997.926	287.17
FBgn0030467	32281	protein_coding	X	CG1764	-0.495622	0.101361	-4.88966	1.01009e-06	2.68142e-05	400.902	568.738	412.333	419.251	371.123	578.017	578.41	549.786
FBgn0032216	34387	protein_coding	2L	Usp14	0.269233	0.055064	4.88944	1.01121e-06	2.68142e-05	6603.1	5474.63	6694.75	6726.38	6388.17	5766.2	5289.01	5368.69
FBgn0261244	32343	protein_coding	X	inaE	0.317178	0.0649465	4.88368	1.04121e-06	2.75668e-05	3660.47	2934.27	3536.81	3799.78	3644.81	3041.57	2707	3054.25
FBgn0037707	41147	protein_coding	3R	RnpS1	0.428688	0.0877916	4.88301	1.04476e-06	2.75921e-05	2743.46	2030.73	2802.68	2668.52	2759.17	2114.38	1937.72	2040.08
FBgn0053513	31107	protein_coding	X	Nmdar2	-1.89393	0.387867	-4.88294	1.04515e-06	2.75921e-05	21.0214	191.217	24.6022	16.3212	22.1409	138.595	298.409	136.646
FBgn0024291	34708	protein_coding	2L	Sirt1	-0.625033	0.128026	-4.8821	1.04965e-06	2.76711e-05	3206.7	5007.42	3526.97	3197.94	2895.18	5118.35	4032.4	5871.51
FBgn0010768	42300	protein_coding	3R	sqz	0.504808	0.103418	4.88124	1.05419e-06	2.77513e-05	3042.6	2130.82	3198.29	3109.19	2820.32	2239.01	2173.15	1980.3
FBgn0032026	34148	protein_coding	2L	CG7627	0.4539	0.0929971	4.88079	1.05659e-06	2.77751e-05	13601.3	9885.11	13173	13844.5	13786.4	10674	8852.48	10128.9
FBgn0015286	31332	protein_coding	X	Rala	0.332368	0.0681806	4.87482	1.0891e-06	2.85889e-05	6774.44	5371.02	6954.55	6785.55	6583.22	5505.13	5442.09	5165.86
FBgn0037220	40529	protein_coding	3R	CG14641	0.393923	0.0808249	4.87379	1.09479e-06	2.86975e-05	3184.61	2416.14	3272.09	3232.62	3049.11	2403.39	2573.29	2271.74
FBgn0037166	40471	protein_coding	3L	CG11426	-1.87989	0.38582	-4.87245	1.10221e-06	2.8851e-05	7.47535	71.5648	8.8568	4.0803	9.48894	62.3141	107.543	44.837
FBgn0260959	36272	protein_coding	2R	MCPH1	0.419239	0.0860539	4.87182	1.10577e-06	2.89034e-05	4504.61	3356.59	4383.13	4797.42	4333.28	3559.42	3349.35	3161
FBgn0005586	36127	protein_coding	2R	Rab3	-1.89462	0.389005	-4.87043	1.11356e-06	2.90658e-05	60.9788	588.218	58.0612	48.9636	75.9115	394.298	1083.19	287.17
FBgn0033428	35986	protein_coding	2R	Urod	0.530157	0.108877	4.86934	1.1197e-06	2.91438e-05	1449.92	996.327	1456.45	1437.29	1456.03	1082.98	1064.78	841.227
FBgn0267912	8674098	protein_coding	X	CanA-14F	0.444488	0.0912788	4.86956	1.11846e-06	2.91438e-05	6572.26	4809.53	6842.37	6687.62	6186.79	4969.01	4338.56	5121.02
FBgn0015570	40908	protein_coding	3R	alpha-Est2	-1.89967	0.390217	-4.86823	1.12605e-06	2.92595e-05	8.56566	92.9652	5.90453	7.14053	12.6519	68.7604	158.893	51.2422
FBgn0261988	49045	protein_coding	3R	Gprk2	0.319856	0.0657058	4.868	1.12731e-06	2.92595e-05	3979.57	3183.78	3976.7	4121.11	3840.91	3231.74	3031.56	3288.04
FBgn0030041	31782	protein_coding	X	CG12116	-1.83535	0.377661	-4.85979	1.1751e-06	3.03717e-05	7.77996	57.6011	10.825	4.0803	8.43462	47.2728	88.1663	37.3641
FBgn0035983	39079	protein_coding	3L	CG4080	0.365379	0.0751794	4.86009	1.17332e-06	3.03717e-05	3071.27	2379.19	3050.67	3059.21	3103.94	2366.86	2160.56	2610.15
FBgn0260943	39919	protein_coding	3L	Rbp6	-1.8538	0.381453	-4.85983	1.17487e-06	3.03717e-05	88.1141	681.753	78.7271	61.2046	124.411	506.034	1081.25	457.977
FBgn0037623	41044	protein_coding	3R	CG9801	-0.52122	0.107404	-4.85291	1.21662e-06	3.14011e-05	1052.88	1521.46	1056.91	1116.98	984.741	1512.73	1660.63	1391.01
FBgn0004907	36059	protein_coding	2R	14-3-3zeta	-0.547598	0.112864	-4.85184	1.22322e-06	3.14395e-05	12419.2	18301.4	13012.6	12037.9	12207	17023.6	22115.2	15765.5
FBgn0037734	41179	protein_coding	3R	trbd	0.39007	0.0803888	4.85229	1.22046e-06	3.14395e-05	2386.63	1816.01	2261.44	2321.69	2576.77	1746.94	1719.73	1981.37
FBgn0261258	40368	protein_coding	3L	rgn	-1.82561	0.37626	-4.85198	1.22233e-06	3.14395e-05	50.421	395.918	48.2203	39.783	63.2596	293.306	724.707	169.74
FBgn0261673	36395	protein_coding	2R	nemy	-1.77559	0.366108	-4.84991	1.23515e-06	3.17022e-05	116.375	686.135	110.218	75.4856	163.421	467.356	1138.41	452.64
FBgn0030187	31954	protein_coding	X	CG2961	-1.73276	0.35745	-4.84756	1.2499e-06	3.20364e-05	295.913	1614.37	314.908	178.513	394.318	1044.3	2709.9	1088.9
FBgn0023130	31127	protein_coding	X	a6	0.362544	0.0747969	4.84704	1.25314e-06	3.20749e-05	1629.21	1264.73	1592.26	1678.03	1617.34	1310.75	1181.04	1302.41
FBgn0030582	32408	protein_coding	X	CG14411	0.460068	0.0950808	4.8387	1.30688e-06	3.32765e-05	4702.62	3402.22	4527.79	4570.96	5009.11	3458.43	3225.34	3522.9
FBgn0037773	41222	protein_coding	3R	CG5359	-0.76706	0.158513	-4.83909	1.30437e-06	3.32765e-05	284.645	496.075	250.943	347.846	255.147	493.141	438.894	556.192
FBgn0038516	42106	protein_coding	3R	P5cr-2	-1.76371	0.36448	-4.83898	1.30509e-06	3.32765e-05	19.6876	113.18	18.6977	22.4417	17.9236	85.9505	172.457	81.1335
FBgn0259994	8674066	protein_coding	X	OtopLa	-1.84709	0.381736	-4.83864	1.30729e-06	3.32765e-05	88.7552	682.071	86.5998	49.9837	129.682	503.885	1082.22	460.113
FBgn0027552	38463	protein_coding	3L	CG10863	0.381463	0.0788639	4.83698	1.31828e-06	3.35101e-05	2582.73	1977.22	2549.77	2588.95	2609.46	2057.44	1959.04	1915.18
FBgn0030065	31815	protein_coding	X	CG12075	-1.77082	0.366508	-4.83161	1.35436e-06	3.438e-05	92.6745	576.849	119.075	70.3852	88.5635	511.405	744.085	475.058
FBgn0037342	40673	protein_coding	3R	CG2931	0.543136	0.112448	4.8301	1.36462e-06	3.45928e-05	1399.2	952.281	1434.8	1336.3	1426.5	981.984	1003.74	871.118
FBgn0052816	318225	protein_coding	X	CG32816	-1.56504	0.324046	-4.82968	1.36751e-06	3.46186e-05	67.4687	272.149	51.1726	48.9636	102.27	176.199	453.427	186.821
FBgn0259145	37614	protein_coding	2R	CG42260	-1.84243	0.381567	-4.82858	1.37511e-06	3.47633e-05	37.6928	288.536	46.2522	19.3814	47.4447	203.058	465.053	197.496
FBgn0033373	35918	protein_coding	2R	CG8080	0.986557	0.204358	4.82759	1.38194e-06	3.48883e-05	514.646	245.555	461.538	514.118	568.282	227.769	307.129	201.766
FBgn0039054	42733	protein_coding	3R	Cow	-1.88979	0.391603	-4.82579	1.3945e-06	3.51575e-05	41.0336	501.894	50.1885	26.522	46.3904	384.628	900.071	220.982
FBgn0028400	40876	protein_coding	3R	Syt4	-1.86004	0.385488	-4.82515	1.39895e-06	3.52214e-05	67.2216	563.36	78.7271	43.8633	79.0745	402.893	966.923	320.264
FBgn0032362	34572	protein_coding	2L	spz4	-1.88668	0.391233	-4.82238	1.41854e-06	3.55744e-05	12.2785	160.79	13.7772	4.0803	18.9779	107.438	270.312	104.62
FBgn0032595	34998	protein_coding	2L	CG17996	-0.915992	0.189968	-4.82181	1.42259e-06	3.55744e-05	87.8502	173.502	111.202	78.5459	73.8029	184.794	162.769	172.943
FBgn0033356	35898	protein_coding	2R	CG8229	0.627751	0.13017	4.82256	1.41726e-06	3.55744e-05	477.36	304.517	494.012	479.436	458.632	296.529	356.541	260.481
FBgn0034501	37302	protein_coding	2R	CG13868	-1.58106	0.327882	-4.82202	1.42111e-06	3.55744e-05	342.364	1382.48	326.717	305.003	395.373	980.91	2356.27	810.268
FBgn0283440	26067079	protein_coding	2L	solo	-1.03824	0.215309	-4.82211	1.42045e-06	3.55744e-05	63.3122	139.066	60.0294	56.1042	73.8029	142.893	147.267	127.038
FBgn0036330	39472	protein_coding	3L	CG11263	-0.917435	0.190366	-4.81931	1.44055e-06	3.59747e-05	201.183	396.115	193.865	170.353	239.332	420.083	391.42	376.844
FBgn0052017	317823	protein_coding	4	CG32017	-1.69494	0.351864	-4.81704	1.45703e-06	3.63373e-05	57.6368	296.988	56.0931	37.7428	79.0745	200.909	498.963	191.091
FBgn0028671	43442	protein_coding	3R	Vha100-1	0.243455	0.0505921	4.81212	1.49336e-06	3.71931e-05	3985.47	3363.31	3891.09	3933.41	4131.91	3326.28	3472.4	3291.25
FBgn0262972	12797884		3R	lncRNA:cherub	-1.86603	0.387985	-4.80954	1.51279e-06	3.75757e-05	19.4395	172.448	17.7136	15.3011	25.3038	113.884	273.219	130.241
FBgn0263747	318910	protein_coding	X	CG43672	-1.0409	0.216414	-4.80978	1.51097e-06	3.75757e-05	81.8401	180.4	67.9021	79.5659	98.0524	184.794	148.236	208.172
FBgn0037419	40766	protein_coding	3R	Osi12	-1.88277	0.391521	-4.80887	1.51787e-06	3.76512e-05	11.5288	157.606	15.7454	4.0803	14.7606	106.364	290.658	75.7958
FBgn0052027	12797935		3L	lncRNA:CR32027	1.07409	0.223441	4.80702	1.53199e-06	3.79506e-05	898.326	395.891	835.491	889.506	969.981	402.893	438.894	345.885
FBgn0027087	32841	protein_coding	X	HisRS	0.576349	0.119999	4.80296	1.56338e-06	3.86764e-05	3772.4	2505.76	4284.72	3890.57	3141.89	2739.67	2208.03	2569.58
FBgn0036136	39254	protein_coding	3L	Ufd1	0.526829	0.109756	4.80001	1.5866e-06	3.91984e-05	1169.18	805.392	1187.79	1186.35	1133.4	848.761	825.469	741.945
FBgn0050183	37749	protein_coding	2R	CG30183	0.474256	0.0988671	4.7969	1.61137e-06	3.97571e-05	3715.61	2660.67	3705.09	3696.76	3744.97	2805.21	2376.61	2800.17
FBgn0010395	35368	protein_coding	2L	Itgbn	-1.5437	0.321951	-4.79483	1.62815e-06	4.01176e-05	53.056	208.483	57.0771	36.7227	65.3683	138.595	313.911	172.943
FBgn0085384	42820	protein_coding	3R	CG34355	-1.87382	0.390989	-4.79252	1.64699e-06	4.05279e-05	33.6417	346.149	35.4272	27.5421	37.9558	258.926	563.877	215.644
FBgn0015577	40897	protein_coding	3R	alpha-Est9	-1.87595	0.391472	-4.79204	1.65096e-06	4.05716e-05	15.3136	192.916	17.7136	7.14053	21.0865	136.446	373.98	68.323
FBgn0267821	34413	protein_coding	2L	da	0.267761	0.0558856	4.79124	1.65757e-06	4.06798e-05	6718.75	5575.47	6538.28	6648.86	6969.1	5555.63	5408.18	5762.62
FBgn0028381	42008	protein_coding	3R	Decay	-1.87312	0.391113	-4.78919	1.67453e-06	4.10415e-05	10.2058	110.328	10.825	7.14053	12.6519	76.2811	203.461	51.2422
FBgn0027084	31904	protein_coding	X	LysRS	0.328721	0.0686474	4.78855	1.67992e-06	4.11192e-05	4878.26	3877.61	4881.08	4989.19	4764.5	4108.43	3822.15	3702.25
FBgn0031568	33600	protein_coding	2L	CG10019	-1.87083	0.390792	-4.78727	1.69066e-06	4.13092e-05	11.4597	117.004	16.7295	8.16061	9.48894	82.7274	206.367	61.9177
FBgn0037697	41133	protein_coding	3R	GstZ2	-1.86914	0.390458	-4.78703	1.69265e-06	4.13092e-05	7.7343	84.4012	10.825	8.16061	4.21731	54.7934	148.236	50.1747
FBgn0038973	42644	protein_coding	3R	Pebp1	-1.87114	0.390894	-4.78683	1.69439e-06	4.13092e-05	10.5801	163.776	10.825	5.10038	15.8149	131.075	341.039	19.2158
FBgn0003676	42649	protein_coding	3R	CCT1	0.386812	0.0809154	4.78045	1.749e-06	4.25844e-05	11233.3	8566.05	11080.8	10909.7	11709.4	8891.58	8791.44	8015.14
FBgn0261791	32636	protein_coding	X	SNRPG	-0.578809	0.12109	-4.77999	1.75304e-06	4.26265e-05	1624.66	2451.82	1723.14	1774.93	1375.9	2658.02	2387.27	2310.17
FBgn0004620	33788	protein_coding	2L	GluRIIA	-1.86959	0.391324	-4.7776	1.774e-06	4.30795e-05	16.1817	173.024	23.6181	11.2208	13.7062	120.331	309.066	89.6739
FBgn0013467	36681	protein_coding	2R	igl	-1.86925	0.391316	-4.77685	1.78067e-06	4.31847e-05	21.4785	221.998	19.6818	17.3413	27.4125	157.934	399.17	108.89
FBgn0033773	36404	protein_coding	2R	Mos	0.703132	0.147239	4.77543	1.79321e-06	4.34318e-05	3995.44	2408.79	3742.49	3797.74	4446.1	2516.2	2429.9	2280.28
FBgn0265262	45668	protein_coding	2L	Vha68-1	-1.46079	0.30601	-4.77367	1.80898e-06	4.37564e-05	194.63	673.212	226.34	153.011	204.539	507.108	1028.93	483.599
FBgn0085474	5740761	protein_coding	2R	CG34445	-1.82742	0.383056	-4.77062	1.83658e-06	4.4366e-05	4.1134	66.2441	1.96818	5.10038	5.27163	54.7934	106.575	37.3641
FBgn0033569	36158	protein_coding	2R	CG12942	0.551729	0.115677	4.76957	1.84621e-06	4.43967e-05	5972.35	4039.35	6667.2	6274.49	4975.37	4310.42	3745.61	4062.01
FBgn0033916	36580	protein_coding	2R	Usp20-33	0.381075	0.079888	4.77012	1.8412e-06	4.43967e-05	2489.87	1907.22	2466.13	2648.12	2355.37	2064.96	1746.86	1909.84
FBgn0037981	41461	protein_coding	3R	Spt3	0.698307	0.146411	4.7695	1.8468e-06	4.43967e-05	381.637	230.87	390.683	396.81	357.417	222.397	225.744	244.468
FBgn0038654	42259	protein_coding	3R	CG14298	-1.85697	0.389352	-4.7694	1.84771e-06	4.43967e-05	2.027	27.3383	2.95227	1.02008	2.10865	25.7851	34.879	21.3509
FBgn0085261	5740195	protein_coding	2R	CG34232	-1.84987	0.387881	-4.76917	1.84986e-06	4.43967e-05	7.10107	65.7187	8.8568	6.12046	6.32596	39.7521	121.108	36.2966
FBgn0259110	32561	protein_coding	X	mmd	-1.86647	0.391516	-4.76728	1.86728e-06	4.47566e-05	58.9966	656.067	71.8385	39.783	65.3683	445.868	1142.29	380.047
FBgn0260964	3346192	protein_coding	2R	Vmat	-1.84738	0.387585	-4.76639	1.87554e-06	4.48964e-05	43.8812	382.857	47.2363	29.5822	54.825	269.67	678.202	200.699
FBgn0033926	36595	protein_coding	2R	Arc1	-0.754249	0.158275	-4.76544	1.88446e-06	4.49932e-05	1888.08	3256.95	1858.94	2002.41	1802.9	3410.09	3602.22	2758.54
FBgn0259209	37853	protein_coding	2R	Mlp60A	-1.86612	0.39158	-4.76561	1.88285e-06	4.49932e-05	231.489	2798.13	266.688	165.252	262.527	1907.03	5304.51	1182.84
FBgn0052207	10178801		3L	hpRNA:CR32207	0.702207	0.14738	4.7646	1.8923e-06	4.51223e-05	1455.49	878.244	1541.08	1356.7	1468.68	876.695	756.68	1001.36
FBgn0023525	31209	protein_coding	X	CG3191	-1.84615	0.387578	-4.76331	1.90446e-06	4.52885e-05	2.06241	29.573	0.984089	2.04015	3.16298	29.0083	42.6299	17.0807
FBgn0030289	32073	protein_coding	X	GCS1	0.53276	0.111852	4.76308	1.90663e-06	4.52885e-05	2082.07	1428.08	2090.2	2108.5	2047.5	1548.18	1352.53	1383.54
FBgn0033547	36134	protein_coding	2R	CG12935	-0.745952	0.156608	-4.76317	1.9058e-06	4.52885e-05	179.164	306.866	151.55	186.674	199.268	298.678	329.412	292.508
FBgn0022770	33023	protein_coding	X	Peritrophin-A	-1.85728	0.390125	-4.76072	1.929e-06	4.57611e-05	11.5762	188.343	12.7932	6.12046	15.8149	111.736	360.416	92.8765
FBgn0261565	39889	protein_coding	3L	Lmpt	-1.78959	0.376127	-4.75793	1.95589e-06	4.63395e-05	186.657	1238.91	219.452	126.489	214.028	944.381	1929	843.362
FBgn0034708	37536	protein_coding	2R	Vps35	0.296589	0.0623426	4.75741	1.96095e-06	4.63405e-05	3224.67	2621.83	3038.87	3226.5	3408.64	2695.62	2570.39	2599.48
FBgn0035424	38399	protein_coding	3L	Larp4B	0.585169	0.122997	4.75758	1.95929e-06	4.63405e-05	21947.9	14476.7	21921.6	22638.5	21283.7	14911.3	13034.1	15484.8
FBgn0035043	37943	protein_coding	2R	CG4781	-1.8581	0.39061	-4.75693	1.96561e-06	4.63913e-05	20.6917	209.671	26.5704	10.2008	25.3038	140.744	394.326	93.9441
FBgn0011640	38811	protein_coding	3L	lark	0.305693	0.0642897	4.75493	1.98512e-06	4.67414e-05	9698.01	7835.15	9317.35	9557.09	10219.6	7936.45	7421.47	8147.51
FBgn0027054	35759	protein_coding	2R	CSN4	0.484193	0.10183	4.75489	1.9855e-06	4.67414e-05	2873.83	2042.69	2904.05	2862.33	2855.12	2167.03	1913.5	2047.55
FBgn0051414	318721	protein_coding	3R	Gba1b	-1.82656	0.384291	-4.75306	2.0036e-06	4.71076e-05	9.86636	75.4394	9.84089	8.16061	11.5976	36.529	138.547	51.2422
FBgn0052484	326219	protein_coding	3L	Sk2	0.321336	0.067617	4.7523	2.0112e-06	4.7226e-05	2645.88	2114.57	2625.55	2720.54	2591.54	2249.75	2002.63	2091.32
FBgn0039668	43476	protein_coding	3R	Trc8	0.373036	0.0785287	4.75031	2.03104e-06	4.76315e-05	3302.56	2543.86	3198.29	3213.24	3496.15	2569.92	2280.7	2780.96
FBgn0011297	37754	protein_coding	2R	Alg3	0.763764	0.160812	4.74942	2.04e-06	4.7781e-05	843.018	484.148	819.746	840.543	868.765	477.025	590.036	385.384
FBgn0004910	47878	protein_coding	3L	Eip63F-1	-1.85288	0.390198	-4.74856	2.04873e-06	4.78686e-05	32.106	305.346	27.5545	24.4818	44.2817	200.909	535.78	179.348
FBgn0005659	43334	protein_coding	3R	Ets98B	-1.85853	0.39139	-4.74854	2.04892e-06	4.78686e-05	12.1631	136.809	15.7454	10.2008	10.5433	95.6199	242.215	72.5932
FBgn0041210	32278	protein_coding	X	HDAC4	0.475817	0.100217	4.74788	2.05562e-06	4.79645e-05	6666.35	4767.42	6833.51	6777.39	6388.17	4900.25	4117.66	5284.35
FBgn0038805	42433	protein_coding	3R	TFAM	0.369529	0.0778365	4.7475	2.05949e-06	4.79942e-05	2128.56	1643.78	2178.77	2162.56	2044.34	1694.3	1580.21	1656.83
FBgn0039167	42879	protein_coding	3R	CG17786	-1.62137	0.341559	-4.74697	2.06491e-06	4.80598e-05	257.384	1130.73	262.752	183.614	325.787	760.662	1886.37	745.147
FBgn0041712	37703	protein_coding	2R	yellow-d	-1.85371	0.390563	-4.74627	2.07205e-06	4.81655e-05	4.78029	64.531	4.92044	2.04015	7.38029	45.124	124.983	23.486
FBgn0263745		pseudogene	2L	CR43670	-0.757494	0.159608	-4.74597	2.07506e-06	4.81747e-05	268.049	464.423	242.086	279.501	282.56	474.876	395.295	523.098
FBgn0261674	39453	protein_coding	3L	CG42709	-0.709725	0.14957	-4.74511	2.08394e-06	4.83202e-05	354.706	591.001	330.654	324.384	409.079	595.207	688.86	488.936
FBgn0031457	33466	protein_coding	2L	Snx21	0.537201	0.113232	4.74425	2.09282e-06	4.84654e-05	573.189	391.355	516.647	567.162	635.759	365.29	423.392	385.384
FBgn0040600	50073	protein_coding	3R	CG13631	-1.628	0.343278	-4.74251	2.11086e-06	4.88219e-05	183.54	823.964	202.722	126.489	221.409	559.753	1339.93	572.205
FBgn0085387	33062	protein_coding	X	shakB	-1.84886	0.389875	-4.7422	2.1141e-06	4.88358e-05	81.6205	779.194	76.7589	48.9636	119.139	521.075	1304.09	512.422
FBgn0030984	32896	protein_coding	X	tgy	-1.84486	0.389102	-4.74132	2.12333e-06	4.89877e-05	2.68306	52.6384	4.92044	1.02008	2.10865	40.8265	87.1974	29.8913
FBgn0032773	35211	protein_coding	2L	fon	-1.85153	0.390598	-4.74025	2.13451e-06	4.91843e-05	16.4153	306.21	14.7613	9.18068	25.3038	223.471	637.51	57.6475
FBgn0030499	32315	protein_coding	X	CG11178	0.635391	0.134059	4.73965	2.14089e-06	4.92698e-05	1650.31	1048.16	1647.36	1621.92	1681.65	1006.7	937.857	1199.92
FBgn0036926	40187	protein_coding	3L	CG7646	-1.39738	0.29491	-4.73833	2.15486e-06	4.95296e-05	87.1314	278.07	88.568	65.2849	107.541	215.951	428.236	190.023
FBgn0034885	37739	protein_coding	2R	Eglp4	-1.8543	0.391387	-4.73777	2.16084e-06	4.96054e-05	20.8087	235.879	21.6499	10.2008	30.5755	157.934	451.489	98.2143
FBgn0263111	32158	protein_coding	X	cac	-1.68328	0.355436	-4.73581	2.18181e-06	5.00246e-05	142.123	707.95	133.836	111.188	181.344	508.182	1158.76	456.91
FBgn0038243	41766	protein_coding	3R	CG8066	-1.08685	0.229568	-4.73432	2.19795e-06	5.03323e-05	64.8147	148.937	65.9339	66.3049	62.2053	138.595	181.177	127.038
FBgn0025185	35682	protein_coding	2R	az2	0.551461	0.116579	4.73035	2.24129e-06	5.12612e-05	1657.17	1120.55	1613.91	1802.47	1555.13	1124.88	1160.69	1076.09
FBgn0045842	34894	protein_coding	2L	yuri	-1.35852	0.287225	-4.72981	2.24726e-06	5.13342e-05	63.2916	192.677	56.0931	66.3049	67.4769	172.975	247.059	157.997
FBgn0004795	45976	protein_coding	2R	retn	0.455667	0.0963508	4.72926	2.25344e-06	5.13485e-05	22903.4	16619.2	23559.1	23880	21271	17426.5	14021.3	18409.8
FBgn0031970	34088	protein_coding	2L	CG7227	-1.83649	0.388314	-4.7294	2.25188e-06	5.13485e-05	72.95	606.537	89.5521	42.8432	86.4548	470.579	1009.55	339.48
FBgn0010222	47895	protein_coding	3R	Nmdmc	-0.761901	0.161225	-4.7257	2.29326e-06	5.21271e-05	210.268	365.004	232.245	187.694	210.865	356.695	423.392	314.926
FBgn0031320	33306	protein_coding	2L	CG5126	0.505352	0.106931	4.72594	2.2905e-06	5.21271e-05	699.596	489.32	648.514	736.495	713.779	479.174	490.243	498.544
FBgn0041182	34044	protein_coding	2L	Tep2	-1.54057	0.326102	-4.72421	2.31013e-06	5.24463e-05	140.179	554.275	140.725	113.228	166.584	417.934	784.777	460.113
FBgn0013342	38196	protein_coding	3L	nSyb	-1.84766	0.391146	-4.72372	2.31572e-06	5.25085e-05	41.4799	430.529	44.284	30.6023	49.5534	286.86	763.462	241.265
FBgn0034493	37293	protein_coding	2R	CG8908	-1.4722	0.311783	-4.72189	2.33661e-06	5.29173e-05	22.7204	79.6987	26.5704	17.3413	24.2495	66.6116	98.8237	73.6607
FBgn0037433	40780	protein_coding	3R	CG17919	-1.84744	0.391373	-4.72041	2.35367e-06	5.32385e-05	11.8585	138.371	13.7772	10.2008	11.5976	98.8431	238.34	77.9309
FBgn0016694	45588	protein_coding	3L	Pdp1	-1.38277	0.293022	-4.71902	2.36986e-06	5.35391e-05	674.477	2116.36	677.053	565.122	781.256	1555.7	3216.62	1576.77
FBgn0031832	33920	protein_coding	2L	CG9596	-0.554634	0.117597	-4.71641	2.40041e-06	5.41611e-05	356.503	528.874	362.145	379.468	327.896	564.05	483.461	539.111
FBgn0034098	36804	protein_coding	2R	krimp	-0.51618	0.109451	-4.71606	2.40455e-06	5.41611e-05	2798.97	4031.89	2474	2740.94	3181.96	4156.78	3829.9	4108.99
FBgn0083978	4379911	protein_coding	3L	CG17672	-1.74506	0.370056	-4.71567	2.40911e-06	5.41611e-05	77.207	467.034	95.4566	58.1443	78.0202	342.728	718.894	339.48
FBgn0250908	43213	protein_coding	3R	beat-VII	-1.82696	0.387409	-4.71585	2.40706e-06	5.41611e-05	1.66356	55.2444	3.93635	0	1.05433	38.6777	104.637	22.4185
FBgn0033717	36340	protein_coding	2R	CG8839	0.348446	0.073896	4.71536	2.41283e-06	5.41787e-05	1967.13	1541.39	1966.21	1934.06	2001.11	1586.86	1581.18	1456.13
FBgn0033481	36052	protein_coding	2R	CG12920	-1.7976	0.381507	-4.71183	2.45496e-06	5.50579e-05	7.48676	150.413	8.8568	3.06023	10.5433	85.9505	291.627	73.6607
FBgn0266464	41694	protein_coding	3R	Nsf2	-0.47043	0.0998736	-4.71026	2.47406e-06	5.5419e-05	1600.89	2230.74	1800.88	1660.68	1341.1	2232.56	2279.73	2179.93
FBgn0015801	37968	protein_coding	2R	Reg-5	-1.55323	0.329776	-4.70994	2.47788e-06	5.54374e-05	64.9552	257.784	60.0294	66.3049	68.5312	193.389	405.952	174.01
FBgn0020392	38909	protein_coding	3L	Nmt	0.374213	0.079552	4.70401	2.55107e-06	5.70057e-05	7939.03	6108.83	7889.44	8008.62	7919.05	6618.19	5780.22	5928.09
FBgn0051665	33361	protein_coding	2L	wry	-1.82857	0.388761	-4.70359	2.55625e-06	5.70525e-05	33.8515	296.773	43.2999	23.4617	34.7928	213.802	527.06	149.457
FBgn0020381	31011	protein_coding	X	Dredd	0.49335	0.104912	4.70253	2.56958e-06	5.72119e-05	577.448	407.527	611.119	582.463	538.761	396.447	431.143	394.992
FBgn0031081	33005	protein_coding	X	Nep3	-1.81074	0.385057	-4.70253	2.56956e-06	5.72119e-05	43.8218	337.957	51.1726	26.522	53.7707	252.48	553.219	208.172
FBgn0000166	40830	protein_coding	3R	bcd	0.386612	0.0822278	4.70172	2.57985e-06	5.73715e-05	5538.47	4224.2	5427.25	5787.91	5400.26	4468.35	3939.39	4264.85
FBgn0031857	33950	protein_coding	2L	LUBEL	-1.84088	0.391645	-4.70038	2.59678e-06	5.76784e-05	50.0204	600.163	54.1249	31.6224	64.3139	427.604	964.016	408.87
FBgn0027057	40063	protein_coding	3L	CSN1b	0.407224	0.0866771	4.69817	2.62503e-06	5.82361e-05	2760.96	2074.68	2711.16	2837.85	2733.87	2101.49	2025.89	2096.66
FBgn0053506	3346177	protein_coding	2R	CG33506	0.460626	0.0980963	4.69565	2.65754e-06	5.88865e-05	756.069	546.504	736.098	717.113	814.995	547.934	539.655	551.922
FBgn0032614	35021	protein_coding	2L	CG13284	-1.82702	0.389155	-4.69484	2.66821e-06	5.90522e-05	44.4441	414.526	52.1567	31.6224	49.5534	289.009	752.804	201.766
FBgn0032187	34348	protein_coding	2L	CG4839	-1.82512	0.388846	-4.69369	2.68316e-06	5.9312e-05	18.7235	156.183	20.6659	10.2008	25.3038	100.992	269.343	98.2143
FBgn0034808	37652	protein_coding	2R	CG9896	0.462834	0.0986714	4.69066	2.72321e-06	6.00997e-05	2111.5	1524.15	2169.92	2229.89	1934.69	1644.88	1505.61	1421.97
FBgn0039427	43192	protein_coding	3R	CG5447	0.63429	0.135243	4.69002	2.73181e-06	6.00997e-05	652.885	414.323	567.819	685.491	705.345	374.959	460.209	407.803
FBgn0051122	42221	protein_coding	3R	CG31122	0.329867	0.0703313	4.69018	2.7296e-06	6.00997e-05	2600.89	2065.86	2590.12	2670.56	2541.98	2140.17	1973.57	2083.85
FBgn0051174	318616	protein_coding	3R	CG31174	1.67808	0.357774	4.69034	2.72751e-06	6.00997e-05	30.29	4.79135	30.5067	23.4617	36.9014	3.22314	5.81316	5.33773
FBgn0003891	37417	protein_coding	2R	tud	-0.493328	0.105198	-4.68953	2.7383e-06	6.01709e-05	11755.4	16654.4	11350.5	11605.4	12310.3	16680.8	15360.3	17922
FBgn0033155	35648	protein_coding	2R	Br140	0.619905	0.132209	4.68881	2.748e-06	6.03124e-05	11486.9	7378.55	12045.2	11763.5	10651.9	7641	5695.93	8798.72
FBgn0030040	31779	protein_coding	X	CG15347	-1.81768	0.387823	-4.68689	2.77394e-06	6.07374e-05	61.4892	507.773	74.7907	30.6023	79.0745	330.909	943.67	248.738
FBgn0036193	39316	protein_coding	3L	CG14135	0.863579	0.18425	4.68699	2.7725e-06	6.07374e-05	428.548	226.782	420.206	413.131	452.306	227.769	210.243	242.333
FBgn0035410	38384	protein_coding	3L	MnM	-1.79063	0.382152	-4.68566	2.79055e-06	6.10288e-05	38.9753	289.448	42.3158	38.7629	35.8471	220.248	460.209	187.888
FBgn0003204	43873	protein_coding	X	ras	0.510743	0.109017	4.68499	2.79978e-06	6.11582e-05	7200.21	5017.63	7634.56	7239.48	6726.61	5313.89	5137.87	4601.13
FBgn0037180					-1.81896	0.388424	-4.68293	2.82797e-06	6.17011e-05	8.91653	158.997	6.88862	5.10038	14.7606	105.289	343.945	27.7562
FBgn0085383	5740528	protein_coding	3R	CG34354	-1.83232	0.391605	-4.67901	2.88261e-06	6.2819e-05	11.8939	137.47	11.8091	11.2208	12.6519	99.9174	233.495	78.9984
FBgn0032167	34322	protein_coding	2L	CG5853	-1.68866	0.360928	-4.67866	2.88761e-06	6.28539e-05	79.6412	415.497	85.6157	49.9837	103.324	258.926	753.773	233.793
FBgn0027500	39850	protein_coding	3L	spd-2	0.49509	0.105927	4.67389	2.95547e-06	6.41045e-05	10407	7336.98	10796.4	11016.8	9407.76	7639.92	6155.17	8215.84
FBgn0036121	39237	protein_coding	3L	CG6310	-1.13874	0.243615	-4.67435	2.94884e-06	6.41045e-05	129.425	312.943	134.82	113.228	140.225	252.48	451.489	234.86
FBgn0038198	41710	protein_coding	3R	Npc2b	-1.83024	0.391585	-4.67393	2.95493e-06	6.41045e-05	18.7246	211.611	18.6977	14.2811	23.1952	164.38	370.105	100.349
FBgn0028537					-1.82953	0.391518	-4.67292	2.96953e-06	6.43341e-05	10.8396	135.832	11.8091	11.2208	9.48894	95.6199	197.647	114.227
FBgn0032895	35353	protein_coding	2L	twit	-1.81427	0.388314	-4.67219	2.98012e-06	6.44879e-05	4.054	68.0918	5.90453	2.04015	4.21731	46.1984	124.983	33.0939
FBgn0261811	33003	protein_coding	X	pico	0.427184	0.0914438	4.67155	2.98939e-06	6.46129e-05	19859.7	14709.4	20042.9	19685.4	19850.9	14879.1	12823.8	16425.3
FBgn0033692	36311	protein_coding	2R	wash	0.546387	0.117008	4.66967	3.01681e-06	6.51292e-05	2009.28	1363.4	2000.65	1988.13	2039.07	1416.03	1457.17	1217
FBgn0004654	31185	protein_coding	X	Pgd	0.558741	0.119685	4.66844	3.03492e-06	6.54173e-05	4410.66	2965.88	4698.04	4514.86	4019.09	3183.39	3178.83	2535.42
FBgn0052068	326189	protein_coding	3L	Adi1	0.614704	0.131676	4.66829	3.03723e-06	6.54173e-05	760.314	490.501	739.051	771.177	770.713	516.777	489.274	465.45
FBgn0033206	35709	protein_coding	2R	DCTN4-p62	0.467317	0.100145	4.66639	3.0653e-06	6.59451e-05	2264.26	1628.67	2331.31	2399.22	2062.26	1657.77	1729.42	1498.84
FBgn0028694	33738	protein_coding	2L	Rpn11	0.533221	0.114305	4.66492	3.08743e-06	6.63345e-05	7899.77	5414.02	8228.95	7717.9	7752.47	5862.9	5518.63	4860.54
FBgn0031762	33840	protein_coding	2L	CG9098	-1.61759	0.346783	-4.66455	3.09297e-06	6.63345e-05	63.7695	284.485	69.8703	57.1243	64.3139	227.769	397.233	228.455
FBgn0051201	318623	protein_coding	3R	GluRIIE	-1.82344	0.390922	-4.66447	3.09418e-06	6.63345e-05	14.9044	199.824	18.6977	10.2008	15.8149	127.851	369.136	102.484
FBgn0025864	31800	protein_coding	X	Crag	0.519883	0.111551	4.66049	3.15455e-06	6.75506e-05	12276.6	8497.58	12617	12745.8	11466.9	8814.22	7040.71	9637.81
FBgn0032797	35238	protein_coding	2L	Hasp	-1.81855	0.390322	-4.65911	3.17583e-06	6.79275e-05	16.9908	166.579	17.7136	14.2811	18.9779	130	300.347	69.3905
FBgn0010488	46020	protein_coding	2R	NAT1	0.648636	0.139254	4.65794	3.19386e-06	6.81553e-05	29504.9	18536.5	30446.7	31059.3	27008.7	18551.3	19373.3	17685
FBgn0033713	36336	protein_coding	2R	CG8841	0.369159	0.0792505	4.65812	3.19105e-06	6.81553e-05	3734.15	2883.95	3736.58	3699.82	3766.06	2767.61	2631.42	3252.81
FBgn0028875	34826	protein_coding	2L	nAChRalpha5	-1.80501	0.387572	-4.65723	3.20499e-06	6.8314e-05	34.1907	278.046	29.5227	22.4417	50.6077	193.389	500.901	139.849
FBgn0024232	36862	protein_coding	2R	gprs	-1.78654	0.383745	-4.65553	3.23141e-06	6.87186e-05	32.0609	241.242	26.5704	30.6023	39.0101	164.38	430.174	129.173
FBgn0046113	33275	protein_coding	2L	GluRIIC	-1.80165	0.386977	-4.65571	3.22863e-06	6.87186e-05	9.50235	153.519	11.8091	5.10038	11.5976	99.9174	284.845	75.7958
FBgn0034142	36857	protein_coding	2R	CG8306	-1.5709	0.33747	-4.65495	3.24062e-06	6.88353e-05	514.598	2143.21	580.612	422.311	540.87	1492.32	3501.46	1435.85
FBgn0038087	41578	protein_coding	3R	beat-Va	-1.82031	0.391098	-4.65436	3.24993e-06	6.89537e-05	7.11249	86.9899	8.8568	5.10038	7.38029	69.8348	146.298	44.837
FBgn0033753	36378	protein_coding	2R	Cyp301a1	-1.81851	0.390756	-4.65383	3.2583e-06	6.9052e-05	32.3746	318.911	32.4749	21.4216	43.2274	208.43	545.468	202.834
FBgn0261822	318841	protein_coding	2L	Bsg	-0.306601	0.0658852	-4.65357	3.26242e-06	6.90601e-05	5906.76	7315.65	5741.17	5751.19	6227.91	6924.39	7671.44	7351.12
FBgn0032172	34327	protein_coding	2L	CG5850	0.296066	0.0636298	4.65294	3.27241e-06	6.91923e-05	3003.39	2442.83	2880.43	2986.78	3142.95	2503.31	2380.49	2444.68
FBgn0010240	32554	protein_coding	X	Lcch3	-1.81641	0.390412	-4.65254	3.27869e-06	6.9246e-05	5.69472	86.7912	9.84089	4.0803	3.16298	53.7191	151.142	55.5124
FBgn0032514	34750	protein_coding	2L	CG9302	0.320772	0.0689629	4.65137	3.29739e-06	6.95614e-05	4054	3240.86	4113.49	4088.46	3960.05	3313.39	3021.88	3387.32
FBgn0004872	34521	protein_coding	2L	piwi	0.645461	0.138784	4.65083	3.30606e-06	6.95853e-05	7340.29	4622.2	6567.81	7196.64	8256.43	4641.33	4930.53	4294.74
FBgn0034391	37167	protein_coding	2R	CG15080	-1.82009	0.391346	-4.65086	3.30555e-06	6.95853e-05	43.8806	546.909	48.2203	27.5421	55.8793	381.405	915.573	343.75
FBgn0029167	39529	protein_coding	3L	Hml	-1.73589	0.373275	-4.65042	3.31255e-06	6.96427e-05	0.984089	60.5747	2.95227	0	0	40.8265	125.952	14.9457
FBgn0283451	44505	protein_coding	X	br	-1.74223	0.374733	-4.64926	3.33135e-06	6.99583e-05	103.37	643.941	97.4248	71.4053	141.28	482.397	925.262	524.165
FBgn0004168	37196	protein_coding	2R	5-HT1A	-1.82004	0.391621	-4.64745	3.36058e-06	7.04921e-05	12.6311	157.518	11.8091	8.16061	17.9236	121.405	273.219	77.9309
FBgn0263846	33601	protein_coding	2L	CG43707	-1.81543	0.390909	-4.64413	3.41514e-06	7.15554e-05	18.3726	177.266	19.6818	12.2409	23.1952	135.372	300.347	96.0792
FBgn0004391	32473	protein_coding	X	shtd	0.55614	0.119779	4.64304	3.43312e-06	7.18506e-05	5752.09	3875.65	5472.52	5760.37	6023.37	3927.94	3124.57	4574.44
FBgn0038649	42254	protein_coding	3R	PGS1	0.371621	0.0800812	4.64055	3.4748e-06	7.26407e-05	2103.07	1621.14	2080.36	2073.81	2155.04	1743.72	1579.24	1540.47
FBgn0002772	43323	protein_coding	3R	Mlc1	-1.81653	0.391515	-4.63974	3.48847e-06	7.27618e-05	344.939	4051.6	395.604	211.156	428.057	2951.33	7429.22	1774.26
FBgn0050022	36233	protein_coding	2R	CG30022	-0.541063	0.116615	-4.63974	3.48846e-06	7.27618e-05	493.979	725.015	492.044	505.958	483.936	704.794	720.832	749.418
FBgn0036994	40265	protein_coding	3L	CG5199	0.317601	0.0684727	4.63836	3.51186e-06	7.31213e-05	3628.83	2907.61	3691.32	3691.66	3503.53	3100.66	2709.9	2912.27
FBgn0041181	34045	protein_coding	2L	Tep3	-1.81652	0.39164	-4.63826	3.51362e-06	7.31213e-05	28.3669	309.214	25.5863	17.3413	42.1731	206.281	579.378	141.984
FBgn0029854	31562	protein_coding	X	CG3566	0.840749	0.181408	4.63459	3.57653e-06	7.43468e-05	986.997	532.085	1072.66	1003.75	884.58	533.967	586.16	476.126
FBgn0040208	53566	protein_coding	3R	Kat60	0.459786	0.09927	4.63168	3.62714e-06	7.53141e-05	6226.77	4504.16	6556	6764.12	5360.2	4534.96	4113.78	4863.74
FBgn0085352	5740207	protein_coding	X	CG34323	-1.80401	0.38962	-4.63018	3.65346e-06	7.57755e-05	2.03842	26.1475	2.95227	0	3.16298	26.8595	28.0969	23.486
FBgn0032521	34757	protein_coding	2L	CG7110	0.563246	0.121658	4.62976	3.66098e-06	7.58462e-05	2687.42	1801.36	2722.97	2945.98	2393.32	1894.13	1531.77	1978.16
FBgn0033760	36391	protein_coding	2R	CG8785	-1.76998	0.38237	-4.62896	3.67508e-06	7.604e-05	4.10024	116.488	4.92044	0	7.38029	90.248	232.526	26.6887
FBgn0051005	43697	protein_coding	3R	qless	-1.26402	0.273079	-4.62876	3.67856e-06	7.604e-05	842.574	2326.67	810.889	804.84	911.993	1771.65	3565.41	1642.95
FBgn0010431	38958	protein_coding	3L	mtrm	0.473213	0.102246	4.62819	3.68872e-06	7.61649e-05	9793.85	7014.06	9144.15	9745.81	10491.6	7353.06	7148.25	6540.86
FBgn0036005	39104	protein_coding	3L	pall	0.653082	0.141118	4.6279	3.69384e-06	7.61854e-05	669.051	418.515	553.058	685.491	768.604	425.455	444.707	385.384
FBgn0035756	38801	protein_coding	3L	unc-13-4A	-1.81154	0.391606	-4.62592	3.72935e-06	7.6832e-05	11.5539	128.429	11.8091	10.2008	12.6519	103.141	217.025	65.1203
FBgn0013548	46326	protein_coding	2R	l(2)dtl	0.47247	0.102156	4.62496	3.74667e-06	7.7103e-05	8180.7	5862.67	8804.64	8869.56	6867.89	6356.04	5383.96	5848.02
FBgn0001258	45880	protein_coding	3L	Ldh	-1.75136	0.378707	-4.62459	3.75342e-06	7.71164e-05	94.8394	632.734	105.297	63.2447	115.976	413.637	1093.84	390.722
FBgn0010383	32858	protein_coding	X	Cyp18a1	-1.81101	0.39163	-4.62428	3.75909e-06	7.71164e-05	52.5887	575.824	60.0294	40.803	56.9337	428.678	989.206	309.588
FBgn0032006	34127	protein_coding	2L	Pvr	-1.58295	0.342317	-4.62423	3.75984e-06	7.71164e-05	264.553	1138.29	284.402	219.316	289.94	860.579	1701.32	852.97
FBgn0017551	33959	protein_coding	2L	Rca1	0.387767	0.0838645	4.62373	3.76908e-06	7.72203e-05	4296.83	3274.04	4366.4	4337.36	4186.73	3421.9	3162.36	3237.87
FBgn0036857	40097	protein_coding	3L	Aldh7A1	-1.59006	0.34394	-4.62308	3.78085e-06	7.73755e-05	128.166	562.212	151.55	95.8871	137.062	442.645	856.472	387.519
FBgn0262562	42137	protein_coding	3R	CG43102	-1.75026	0.3787	-4.62177	3.80488e-06	7.77813e-05	105.012	689.922	114.154	77.5258	123.356	498.513	1081.25	490.004
FBgn0085413	5740362	protein_coding	3R	CG34384	-1.75574	0.379955	-4.62091	3.82064e-06	7.8017e-05	39.898	268.641	37.3954	29.5822	52.7163	194.463	432.112	179.348
FBgn0004244	39054	protein_coding	3L	Rdl	-1.80491	0.390844	-4.61799	3.87482e-06	7.88306e-05	42.3209	387.519	42.3158	22.4417	62.2053	269.67	729.552	163.335
FBgn0030742	32598	protein_coding	X	CG9919	-1.78492	0.386483	-4.61836	3.86777e-06	7.88306e-05	73.0828	569.116	92.5043	56.1042	70.6399	366.364	1004.71	336.277
FBgn0031489	33510	protein_coding	2L	CG17224	-1.72863	0.374337	-4.61784	3.87754e-06	7.88306e-05	46.47	282.135	57.0771	28.5621	53.7707	209.504	423.392	213.509
FBgn0035192	38133	protein_coding	3L	galene	-1.78824	0.387238	-4.61795	3.87544e-06	7.88306e-05	49.0371	388.498	64.9498	33.6625	48.499	295.455	639.448	230.59
FBgn0083969	318566	protein_coding	3R	CG34133	0.281736	0.0610158	4.61742	3.88539e-06	7.89033e-05	5646.01	4639.52	5638.83	5747.11	5552.09	4779.92	4397.66	4740.97
FBgn0266446	19834760	protein_coding	3R	CG45076	-1.80309	0.390555	-4.61674	3.89824e-06	7.90773e-05	19.988	295.305	12.7932	8.16061	39.0101	194.463	590.036	101.417
FBgn0000036	42918	protein_coding	3R	nAChRalpha1	-1.80494	0.391136	-4.61462	3.93816e-06	7.97995e-05	71.6702	684.231	73.8066	33.6625	107.541	484.546	1195.57	372.574
FBgn0000039	42919	protein_coding	3R	nAChRalpha2	-1.79022	0.387991	-4.61407	3.94853e-06	7.99221e-05	10.2989	83.7791	7.87271	5.10038	17.9236	50.4959	145.329	55.5124
FBgn0001965	34790	protein_coding	2L	Sos	0.605306	0.131244	4.61206	3.98696e-06	8.06116e-05	6198.07	4023.85	6257.82	6100.05	6236.34	4100.91	3539.25	4431.39
FBgn0038063	41549	protein_coding	3R	Octbeta2R	-1.80422	0.391417	-4.60944	4.03748e-06	8.15438e-05	12.2328	145.198	13.7772	8.16061	14.7606	104.215	257.717	73.6607
FBgn0037472	40851	protein_coding	3R	CG10098	0.43616	0.094647	4.60828	4.06008e-06	8.19107e-05	1479.36	1088.15	1461.37	1370.98	1605.74	1119.51	1119.03	1025.91
FBgn0062978	10178782	protein_coding	2L	CG31808	-1.8046	0.391638	-4.60783	4.06889e-06	8.1999e-05	125.292	1377.19	130.884	82.6262	162.366	933.637	2435.71	762.228
FBgn0034062	36763	protein_coding	2R	CG8388	0.512672	0.111297	4.60633	4.09845e-06	8.25047e-05	886.164	616.633	935.868	915.008	807.614	624.215	606.507	619.177
FBgn0086913	40359	protein_coding	3L	Rab26	-1.8023	0.391455	-4.60412	4.14215e-06	8.32938e-05	12.5249	137.221	17.7136	5.10038	14.7606	88.0993	229.62	93.9441
FBgn0033052	35529	protein_coding	2R	SCAP	0.37878	0.0823281	4.60086	4.20756e-06	8.43985e-05	3928.59	3012.83	3740.52	3808.96	4236.29	3098.52	2723.47	3216.52
FBgn0033582	36172	protein_coding	2R	CG9084	-1.78376	0.387703	-4.60083	4.20802e-06	8.43985e-05	4.75688	77.589	5.90453	2.04015	6.32596	46.1984	149.204	37.3641
FBgn0038420	41984	protein_coding	3R	CG10311	-1.80122	0.391509	-4.6007	4.21079e-06	8.43985e-05	14.4003	147.429	10.825	9.18068	23.1952	98.8431	296.471	46.972
FBgn0026616	41913	protein_coding	3R	alpha-Man-IIb	0.270108	0.05872	4.59993	4.22638e-06	8.46191e-05	10419.1	8631.43	9999.32	10658.8	10599.1	8700.34	8132.61	9061.33
FBgn0030706	32552	protein_coding	X	Lrp4	-1.78778	0.388713	-4.59922	4.2407e-06	8.4814e-05	31.0745	263.093	27.5545	22.4417	43.2274	186.942	490.243	112.092
FBgn0031926	34037	protein_coding	2L	CG6739	-1.8006	0.391528	-4.5989	4.24732e-06	8.48546e-05	8.23763	96.0431	4.92044	7.14053	12.6519	71.9835	162.769	53.3773
FBgn0033122	35610	protein_coding	2R	CG17002	0.336889	0.0733033	4.59583	4.31031e-06	8.60201e-05	1908.15	1508.24	2021.32	1937.12	1766	1508.43	1452.32	1563.96
FBgn0051660	33690	protein_coding	2L	smog	-1.77304	0.385816	-4.59557	4.31562e-06	8.60331e-05	23.7999	183.251	22.634	23.4617	25.3038	123.554	311.973	114.227
FBgn0027579	43350	protein_coding	3R	mino	0.350427	0.0762619	4.59504	4.32661e-06	8.61593e-05	5220.01	4085.13	5018.85	5122.82	5518.35	4335.13	3761.12	4159.16
FBgn0000075	35188	protein_coding	2L	amd	-1.79876	0.391487	-4.59467	4.33431e-06	8.62196e-05	54.3796	559.341	61.0135	35.7027	66.4226	348.099	945.608	384.317
FBgn0035798	38850	protein_coding	3L	frac	-1.79647	0.391095	-4.59343	4.36015e-06	8.66404e-05	86.3662	841.481	97.4248	52.0239	109.65	559.753	1484.29	480.396
FBgn0031635	33684	protein_coding	2L	tank	0.460971	0.100395	4.59157	4.39924e-06	8.73233e-05	1488.38	1074.93	1392.49	1465.85	1606.79	1046.45	1168.45	1009.9
FBgn0262123	5740691	protein_coding	2R	l(2)41Ab	-1.35348	0.294809	-4.59102	4.41087e-06	8.74602e-05	80.8774	246.509	82.6634	71.4053	88.5635	222.397	142.422	374.709
FBgn0051323	318682	protein_coding	3R	CG31323	-1.79171	0.390349	-4.59001	4.43227e-06	8.77902e-05	15.3724	145.49	14.7613	8.16061	23.1952	105.289	259.655	71.5256
FBgn0001105	32544	protein_coding	X	Gbeta13F	-0.214668	0.0467749	-4.58939	4.44552e-06	8.79544e-05	9743.17	11311.2	9747.4	9694.8	9787.32	10706.2	11910.2	11317.1
FBgn0086355	43582	protein_coding	3R	Tpi	0.463822	0.101069	4.58917	4.45008e-06	8.79544e-05	10035.4	7235.8	10438.2	9784.57	9883.26	7624.88	7740.22	6342.29
FBgn0029937	31658	protein_coding	X	CG8300	0.678874	0.147963	4.58815	4.47197e-06	8.82927e-05	961.599	590.247	1108.08	999.675	777.039	654.298	526.091	590.353
FBgn0010482	46017	protein_coding	2R	hlk	-1.79599	0.391647	-4.58573	4.52401e-06	8.91569e-05	158.672	1738.47	169.263	95.8871	210.865	1239.84	3196.27	779.309
FBgn0029706	31377	protein_coding	X	CG3626	0.458705	0.10003	4.58567	4.52539e-06	8.91569e-05	2049.25	1483.73	2036.08	2015.67	2096	1529.92	1284.71	1636.55
FBgn0034925	37794	protein_coding	2R	CG5339	0.374983	0.0817807	4.58523	4.53489e-06	8.92489e-05	1662.27	1277.82	1582.41	1602.54	1801.84	1286.03	1275.99	1271.45
FBgn0002773	43587	protein_coding	3R	Mlc2	-1.79524	0.391565	-4.58478	4.54458e-06	8.93446e-05	1083.8	12042.5	1211.41	632.447	1407.53	8562.82	21939.8	5624.9
FBgn0261283	40155	protein_coding	3L	SREBP	0.446756	0.0974532	4.58432	4.55476e-06	8.94496e-05	6870.44	5015.92	6954.55	7156.85	6499.93	5310.67	5051.64	4685.46
FBgn0033785	36427	protein_coding	2R	Sans	-1.18459	0.258452	-4.58341	4.57464e-06	8.97446e-05	85.0607	216.105	97.4248	74.4655	83.2918	169.752	280.001	198.564
FBgn0036208	39333	protein_coding	3L	Gcat	-1.77543	0.387383	-4.58315	4.58018e-06	8.97579e-05	9.8772	82.3882	10.825	5.10038	13.7062	60.1653	124.014	62.9852
FBgn0264001	39527	protein_coding	3L	bru3	-1.72021	0.375595	-4.57997	4.65045e-06	9.10062e-05	180.495	1086.52	185.993	88.7466	266.745	709.092	1665.47	884.996
FBti0061271			X	flea{}3210	-1.78526	0.389809	-4.57982	4.65372e-06	9.10062e-05	1.37094	22.3242	0.984089	1.02008	2.10865	20.4132	14.5329	32.0264
FBgn0085195	5740596	protein_coding	2L	CG34166	-1.76685	0.385821	-4.57946	4.66171e-06	9.10659e-05	1.00808	39.3433	0.984089	2.04015	0	36.529	69.7579	11.743
FBgn0052650	326227	protein_coding	X	CG32650	-1.68082	0.367103	-4.5786	4.68091e-06	9.13445e-05	1.0195	19.9872	0.984089	1.02008	1.05433	18.2645	20.3461	21.3509
FBgn0027611	34437	protein_coding	2L	LManII	-0.752512	0.164406	-4.57716	4.71324e-06	9.18784e-05	1443.1	2492.36	1364.93	1393.42	1570.95	2150.91	2136.34	3189.83
FBgn0034709	37537	protein_coding	2R	Swim	-1.79128	0.391629	-4.57392	4.78692e-06	9.32162e-05	17.0245	196.397	18.6977	9.18068	23.1952	136.446	397.233	55.5124
FBgn0265189	19834718	protein_coding	3R	sud1	0.640307	0.140005	4.57346	4.79733e-06	9.33208e-05	714.492	451.172	711.496	716.093	715.888	466.281	512.527	374.709
FBgn0031688	33748	protein_coding	2L	Cyp28d2	-1.7314	0.378632	-4.57278	4.81285e-06	9.35242e-05	5.4826	101.529	5.90453	0	10.5433	65.5373	220.9	18.1483
FBgn0264386	31550	protein_coding	X	Ca-alpha1T	-1.76762	0.386614	-4.57206	4.82956e-06	9.37502e-05	35.4326	289.844	36.4113	22.4417	47.4447	182.645	477.648	209.239
FBgn0038135	41634	protein_coding	3R	CG8773	-1.78641	0.390782	-4.57138	4.84534e-06	9.39579e-05	12.9357	138.675	13.7772	8.16061	16.8692	100.992	281.938	33.0939
FBgn0085330	5740866	protein_coding	3R	CG34301	-1.78708	0.391047	-4.56998	4.87765e-06	9.44193e-05	4.74604	50.1781	4.92044	5.10038	4.21731	39.7521	86.2286	24.5536
FBgn0264975	31792	protein_coding	X	Nrg	-1.13012	0.247296	-4.56991	4.87935e-06	9.44193e-05	2581.3	6230.59	2769.23	2407.38	2567.29	4963.64	8630.61	5097.53
FBgn0022787	41943	protein_coding	3R	Hel89B	-0.539056	0.118054	-4.5662	4.96653e-06	9.58074e-05	1944.25	2850.44	1947.51	1976.91	1908.33	2851.41	2701.18	2998.74
FBgn0025391	31129	protein_coding	X	Scgdelta	-1.78676	0.391322	-4.56597	4.97182e-06	9.58074e-05	19.6865	234.914	20.6659	18.3614	20.0322	166.529	417.579	120.633
FBgn0027603	32910	protein_coding	X	Ulp1	0.445847	0.0976431	4.56609	4.96906e-06	9.58074e-05	11119.8	8123.55	9874.35	11401.4	12083.6	8501.58	7189.91	8679.15
FBgn0259245	33125	protein_coding	X	DIP-beta	-1.78702	0.391368	-4.56608	4.96932e-06	9.58074e-05	5.40152	64.5311	7.87271	3.06023	5.27163	67.686	94.9483	30.9588
FBgn0029761	31456	protein_coding	X	SK	-1.75292	0.383995	-4.56495	4.99613e-06	9.61755e-05	58.4456	416.154	65.9339	38.7629	70.6399	300.827	663.669	283.967
FBgn0004575	41247	protein_coding	3R	Syn	-1.77211	0.388279	-4.56401	5.01846e-06	9.64044e-05	101.888	815.797	110.218	51.0038	144.443	537.191	1453.29	456.91
FBgn0033874	36531	protein_coding	2R	CG6347	-1.75727	0.385024	-4.56405	5.01762e-06	9.64044e-05	18.1739	312.962	27.5545	13.261	13.7062	209.504	542.562	186.821
FBgn0004435	36384	protein_coding	2R	Galphaq	-1.0968	0.24043	-4.56182	5.07124e-06	9.7015e-05	158.736	369.72	141.709	117.309	217.191	298.678	448.582	361.898
FBgn0030365	32168	protein_coding	X	Tango4	0.505134	0.110725	4.56206	5.06551e-06	9.7015e-05	2557.23	1789.11	2873.54	2671.58	2126.58	1917.77	1715.85	1733.7
FBgn0030997	32909	protein_coding	X	CG7990	-1.72222	0.377517	-4.56196	5.06784e-06	9.7015e-05	46.0249	285.178	61.0135	28.5621	48.499	197.686	490.243	167.605
FBgn0051259	41010	protein_coding	3R	CG31259	-1.76696	0.387319	-4.56203	5.06607e-06	9.7015e-05	5.13232	86.0849	3.93635	4.0803	7.38029	59.091	161.8	37.3641
FBgn0283500	38137	protein_coding	3L	Sac1	0.29347	0.0643472	4.56073	5.09765e-06	9.74194e-05	3278.81	2672.13	3300.63	3359.11	3176.69	2829.92	2564.57	2621.89
FBgn0000826	31084	protein_coding	X	png	0.525726	0.115282	4.56034	5.1071e-06	9.74993e-05	816.052	562.088	812.857	846.663	788.637	568.348	574.534	543.381
FBgn0038676	42287	protein_coding	3R	CG6026	-1.78414	0.391313	-4.55937	5.13064e-06	9.78475e-05	57.1788	697.939	77.743	32.6424	61.151	493.141	1127.75	472.923
FBti0020203			3L	blood{}1092	-1.77843	0.390133	-4.55853	5.15128e-06	9.81399e-05	2.66022	32.0945	4.92044	3.06023	0	27.9339	41.661	26.6887
FBgn0032422	34647	protein_coding	2L	atilla	-1.78366	0.39134	-4.55783	5.16858e-06	9.83681e-05	14.2718	143.054	15.7454	10.2008	16.8692	112.81	248.028	68.323
FBgn0036952	40214	protein_coding	3L	CG6933	-1.75936	0.3861	-4.55676	5.19494e-06	9.87679e-05	7.96727	167.058	2.95227	4.0803	16.8692	102.066	378.824	20.2834
FBgn0039883	43758	protein_coding	3R	RhoGAP100F	-1.62675	0.357019	-4.55648	5.20191e-06	9.8799e-05	221.729	1089.08	236.181	160.152	268.853	750.992	1708.1	808.133
FBgn0266100	5740513	protein_coding	3L	CG44837	-1.7792	0.390519	-4.55599	5.21399e-06	9.89267e-05	5.46035	91.0033	4.92044	4.0803	7.38029	60.1653	163.737	49.1071
FBgn0028422	44483	protein_coding	3R	GluRIID	-1.76793	0.388218	-4.55397	5.2643e-06	9.96765e-05	25.7429	200.312	32.4749	17.3413	27.4125	132.149	323.599	145.186
FBgn0031697	33760	protein_coding	2L	CG14024	-1.78091	0.391056	-4.55411	5.26084e-06	9.96765e-05	5.09806	50.4193	3.93635	7.14053	4.21731	32.2314	89.1351	29.8913
FBgn0051719	34438	protein_coding	2L	RluA-1	-1.75479	0.385533	-4.55158	5.32435e-06	0.00010071	76.6338	558.566	88.568	61.2046	80.1288	421.157	931.075	323.467
FBgn0024222	44432	protein_coding	3R	IKKbeta	0.508636	0.111755	4.55134	5.33063e-06	0.000100726	2266.47	1581.13	2127.6	2226.83	2444.98	1640.58	1524.99	1577.83
FBgn0052944	40560	protein_coding	3R	CG32944	-1.75105	0.385002	-4.54817	5.41143e-06	0.000102148	22.0055	161.991	27.5545	16.3212	22.1409	95.6199	276.125	114.227
FBgn0031850	33941	protein_coding	2L	Tsp	-1.76643	0.388416	-4.54777	5.42162e-06	0.000102236	53.4809	442.382	63.9658	46.9235	49.5534	314.794	730.521	281.832
FBgn0036890	40135	protein_coding	3L	CG9368	-1.7753	0.390542	-4.54574	5.4743e-06	0.000103125	6.52609	82.4439	4.92044	3.06023	11.5976	48.3472	153.08	45.9045
FBgn0260748	32698	protein_coding	X	CG5004	0.361984	0.0796551	4.54439	5.50947e-06	0.000103681	5191.57	4029.43	5074.94	5314.6	5185.18	4085.87	3688.45	4313.96
FBgn0036984	40254	protein_coding	3L	CG13248	-1.77773	0.39126	-4.54361	5.52989e-06	0.00010396	4.76888	55.688	4.92044	3.06023	6.32596	46.1984	92.0417	28.8238
FBgn0037140	40437	protein_coding	3L	SLC22A	-1.72553	0.379866	-4.54249	5.5594e-06	0.000104322	14.9758	97.5278	13.7772	14.2811	16.8692	69.8348	160.831	61.9177
FBgn0052354	50302	protein_coding	3L	CG32354	-1.75363	0.386054	-4.54245	5.56047e-06	0.000104322	38.0345	299.98	43.2999	26.522	44.2817	220.248	485.399	194.293
FBgn0030314	32104	protein_coding	X	CG11696	0.438797	0.0966191	4.54152	5.58514e-06	0.000104491	2649.43	1945.95	2907.98	2681.78	2358.53	1998.35	1765.26	2074.24
FBgn0035917	38988	protein_coding	3L	Zasp66	-1.77874	0.391638	-4.54181	5.5773e-06	0.000104491	27.4188	307.749	19.6818	20.4015	42.1731	219.174	644.292	59.7826
FBgn0259108	5740544	protein_coding	X	futsch	-1.6815	0.370255	-4.54147	5.58642e-06	0.000104491	171.385	969.512	188.945	142.811	182.399	676.86	1483.33	748.35
FBgn0032731	35158	protein_coding	2L	Swip-1	-0.701338	0.154507	-4.5392	5.64677e-06	0.000105513	256.553	425.732	228.309	268.28	273.071	378.182	491.212	407.803
FBgn0034070	36771	protein_coding	2R	SP2353	-1.76127	0.388046	-4.53881	5.65729e-06	0.000105603	95.8231	768.918	123.995	61.2046	102.27	551.158	1283.74	471.856
FBgn0037702	261329	protein_coding	3R	CG8176	0.321473	0.0708363	4.53826	5.67202e-06	0.000105771	7971.43	6368.26	7869.76	8421.75	7622.78	6651.49	5771.5	6681.77
FBgn0015569	40896	protein_coding	3R	alpha-Est10	-1.00137	0.220688	-4.53751	5.69231e-06	0.000105935	186.832	401.364	192.881	167.292	200.322	351.323	578.41	274.359
FBgn0036537	39725	protein_coding	3L	CG18081	-0.549581	0.121114	-4.53771	5.68687e-06	0.000105935	876.491	1294.95	809.905	853.804	965.763	1245.21	1219.8	1419.84
FBgn0023095	39493	protein_coding	3L	caps	-1.66311	0.366544	-4.53726	5.69904e-06	0.000105954	200.883	1064.37	204.69	142.811	255.147	766.034	1629.62	797.457
FBgn0032665	35082	protein_coding	2L	CG15152	-1.7667	0.389405	-4.53692	5.70822e-06	0.000106018	6.44501	52.6936	6.88862	6.12046	6.32596	38.6777	95.9172	23.486
FBgn0085453	37699	protein_coding	2R	Mthfs	0.98172	0.216396	4.53668	5.71468e-06	0.000106031	278.183	132.703	364.113	276.441	193.996	141.818	124.983	131.308
FBgn0037807	41259	protein_coding	3R	CG6293	0.617116	0.136043	4.53619	5.72797e-06	0.000106171	4417.3	2840.5	3928.48	4207.81	5115.59	2971.74	2886.23	2663.53
FBgn0001229	39071	protein_coding	3L	Hsp67Bc	-1.73659	0.382928	-4.53504	5.7592e-06	0.000106643	35.9476	240.133	45.2681	20.4015	42.1731	151.488	399.17	169.74
FBgn0051619	35424	protein_coding	2L	nolo	-1.58434	0.3497	-4.53056	5.88282e-06	0.000108823	76.8322	362.244	96.4407	58.1443	75.9115	289.009	531.904	265.819
FBgn0000038	38545	protein_coding	3L	nAChRbeta1	-1.75859	0.388256	-4.52947	5.91325e-06	0.000109277	24.4999	194.342	27.5545	13.261	32.6841	141.818	332.319	108.89
FBgn0032156	34310	protein_coding	2L	CG13124	-1.75525	0.38755	-4.5291	5.92346e-06	0.000109356	50.4518	387.615	54.1249	24.4818	72.7486	282.562	664.638	215.644
FBgn0033362	35905	protein_coding	2R	CG8172	-1.76964	0.390746	-4.52888	5.92976e-06	0.000109363	12.5957	159.47	13.7772	7.14053	16.8692	99.9174	287.751	90.7414
FBgn0259680					-1.77257	0.391626	-4.52618	6.00599e-06	0.000110659	26.0938	285.098	33.459	15.3011	29.5212	219.174	483.461	152.659
FBgn0035107	38028	protein_coding	3L	mri	0.359438	0.0794625	4.52337	6.08633e-06	0.000112027	2627.56	2043.42	2807.6	2682.8	2392.27	2117.61	1930.94	2081.72
FBgn0038235	41758	protein_coding	3R	CG8461	-0.843786	0.186603	-4.52182	6.131e-06	0.000112737	249.54	465.207	281.449	279.501	187.67	524.298	396.264	475.058
FBgn0034126	36838	protein_coding	2R	jtb	1.11978	0.247691	4.52089	6.15813e-06	0.000113123	169.897	70.8039	161.391	145.871	202.431	64.4629	88.1663	59.7826
FBgn0027491	34385	protein_coding	2L	Cdk5alpha	-1.76196	0.389779	-4.52041	6.17187e-06	0.000113151	47.1164	394.742	56.0931	35.7027	49.5534	280.413	695.642	208.172
FBgn0034691	37517	protein_coding	2R	Synj	0.451499	0.0998769	4.52056	6.16766e-06	0.000113151	4296.45	3125.59	4378.21	4440.39	4070.76	3240.33	3058.69	3077.74
FBgn0033730	36353	protein_coding	2R	Cpr49Ag	-1.75115	0.387826	-4.5153	6.32286e-06	0.000115804	11.6356	164.946	8.8568	9.18068	16.8692	117.108	337.163	40.5668
FBgn0060296	37985	protein_coding	2R	pain	-1.76412	0.390982	-4.51203	6.4211e-06	0.000117487	32.07	299.838	30.5067	21.4216	44.2817	226.694	531.904	140.916
FBgn0037130	40424	protein_coding	3L	Syn1	-1.67845	0.372091	-4.51085	6.45669e-06	0.000117982	57.8021	317.849	61.9976	41.8231	69.5856	230.992	504.776	217.779
FBgn0053301	2768917	protein_coding	2L	CG33301	-1.69379	0.375504	-4.51072	6.46091e-06	0.000117982	1.71039	51.4401	1.96818	0	3.16298	44.0496	101.73	8.54037
FBgn0039838	43701	protein_coding	3R	CAH6	-1.68462	0.373492	-4.51045	6.46907e-06	0.000118014	1.0195	30.1878	0.984089	1.02008	1.05433	17.1901	55.225	18.1483
FBgn0040571	50044	protein_coding	3R	CG17193	-1.7484	0.387719	-4.50944	6.49988e-06	0.000118459	4.054	62.8546	5.90453	2.04015	4.21731	34.3802	131.765	22.4185
FBgn0031678	326172	protein_coding	2L	Nepl3	0.705826	0.15654	4.50891	6.51625e-06	0.000118524	852.272	511.06	804.984	798.72	953.112	470.579	572.596	490.004
FBgn0035685	38711	protein_coding	3L	CG13297	-1.71207	0.379701	-4.509	6.51336e-06	0.000118524	4.1134	73.9465	1.96818	5.10038	5.27163	37.6033	151.142	33.0939
FBgn0283471	32794	protein_coding	X	wupA	-1.76478	0.391547	-4.50719	6.56911e-06	0.000119368	253.786	2444.71	300.147	174.433	286.777	1926.37	4039.18	1368.59
FBgn0015288	31022	protein_coding	X	RpL22	0.571874	0.126922	4.50572	6.61468e-06	0.000119933	5448.45	3625.61	6067.89	5278.89	4998.56	3676.53	3618.69	3581.62
FBgn0034442	37227	protein_coding	2R	CG11257	0.771715	0.17127	4.50583	6.6114e-06	0.000119933	778.84	443.157	739.051	748.736	848.733	419.009	494.119	416.343
FBti0019126			2L	roo{}311	-1.70729	0.37893	-4.50557	6.61965e-06	0.000119933	10.5807	64.4193	9.84089	7.14053	14.7606	55.8678	76.54	60.8501
FBgn0004387	43310	protein_coding	3R	Klp98A	0.381004	0.084576	4.50487	6.64144e-06	0.000120209	5117.33	3918.09	5265.86	5230.95	4855.18	4031.08	3463.68	4259.51
FBgn0011676	34495	protein_coding	2L	Nos	-1.7482	0.388177	-4.50361	6.68083e-06	0.000120804	3.0465	50.1799	3.93635	2.04015	3.16298	27.9339	95.9172	26.6887
FBgn0000535	32428	protein_coding	X	eag	-1.75057	0.388775	-4.50279	6.70675e-06	0.000121154	12.9129	104.83	13.7772	10.2008	14.7606	69.8348	176.333	68.323
FBgn0033519	36099	protein_coding	2R	CG11825	-1.38767	0.308243	-4.50187	6.73596e-06	0.000121563	22.8404	74.204	16.7295	27.5421	24.2495	87.0249	52.3185	83.2686
FBgn0036340	39483	protein_coding	3L	Srrm1	0.624043	0.138658	4.50058	6.77685e-06	0.000122182	8085.48	5171.29	9297.67	8290.16	6668.62	5431	4203.88	5878.98
FBgn0261534	34838	protein_coding	2L	l(2)34Fc	-1.75025	0.389046	-4.49883	6.83276e-06	0.00012307	13.2301	185.121	13.7772	13.261	12.6519	149.339	363.323	42.7019
FBgn0033799	36447	protein_coding	2R	GLaz	-1.21213	0.269489	-4.49789	6.86301e-06	0.000123381	209.812	545.66	209.611	150.971	268.853	502.81	603.6	530.571
FBgn0037770	41219	protein_coding	3R	Art4	0.308312	0.0685493	4.49767	6.87008e-06	0.000123381	3976.88	3206.55	3677.54	4024.2	4228.91	3344.55	3007.34	3267.76
FBgn0086670	3771962	short_ncRNA	3L	snoRNA:Psi28S-2622	1.15027	0.255746	4.49771	6.86887e-06	0.000123381	669.401	268.609	701.655	432.512	874.037	279.339	291.627	234.86
FBgn0031865	33961	protein_coding	2L	Nha1	-1.7577	0.390893	-4.49663	6.90387e-06	0.000123868	9.59716	90.2591	5.90453	9.18068	13.7062	73.0579	155.018	42.7019
FBgn0039896	43779	protein_coding	4	yellow-h	-1.73575	0.386102	-4.49557	6.93853e-06	0.000124369	25.685	176.443	18.6977	20.4015	37.9558	113.884	302.284	113.16
FBgn0050401	246593	protein_coding	2R	dany	-1.34954	0.300214	-4.49527	6.94815e-06	0.00012442	23.377	71.5727	27.5545	19.3814	23.1952	73.0579	76.54	65.1203
FBgn0032075	34212	protein_coding	2L	Tsp29Fb	-1.75741	0.391099	-4.49352	7.00539e-06	0.000125324	28.6138	259.334	28.5386	20.4015	36.9014	172.975	505.745	99.2818
FBgn0013717	40030	protein_coding	3L	not	0.344713	0.0767502	4.49136	7.07695e-06	0.000126482	3285.66	2582.21	3361.65	3308.11	3187.23	2675.21	2310.73	2760.68
FBgn0013973	43682	protein_coding	3R	Gycbeta100B	-1.75641	0.391126	-4.49065	7.10069e-06	0.000126783	10.5801	125.03	10.825	5.10038	15.8149	100.992	212.18	61.9177
FBgn0036377	39525	protein_coding	3L	CG10710	-1.75843	0.391613	-4.49021	7.11516e-06	0.000126888	20.9986	226.522	24.6022	18.3614	20.0322	163.306	371.073	145.186
FBgn0043001	32166	protein_coding	X	Chrac-16	0.549257	0.122327	4.49006	7.12029e-06	0.000126888	2023.56	1369.5	2069.54	1947.33	2053.83	1392.4	1275.99	1440.12
FBgn0030775	32649	protein_coding	X	CG9673	-1.75357	0.390724	-4.48799	7.1899e-06	0.000128005	4.80429	70.5775	2.95227	4.0803	7.38029	49.4215	146.298	16.0132
FBgn0053519	3346201	protein_coding	2R	Unc-89	-1.75595	0.391411	-4.48621	7.25001e-06	0.000128951	52.0971	510.923	50.1885	42.8432	63.2596	410.414	876.819	245.536
FBgn0029639	31276	protein_coding	X	CG14419	-1.74662	0.389692	-4.48204	7.39341e-06	0.000131375	5.46035	76.7548	4.92044	4.0803	7.38029	50.4959	153.08	26.6887
FBgn0038191	41702	protein_coding	3R	Kots	0.523666	0.116847	4.48164	7.40701e-06	0.00013149	4518.24	3116.17	3994.42	4186.39	5373.9	3245.71	3137.17	2965.64
FBgn0264488	39360	protein_coding	3L	CG43896	-1.74822	0.390271	-4.47949	7.48216e-06	0.000132697	14.7614	226.412	13.7772	2.04015	28.4668	180.496	459.24	39.4992
FBgn0030891	32787	protein_coding	X	Ada3	0.310362	0.0693613	4.47457	7.65647e-06	0.000135401	2738.96	2205.84	2794.81	2710.34	2711.73	2290.58	2031.7	2295.22
FBgn0039647	43453	protein_coding	3R	jus	-1.7513	0.391389	-4.47457	7.6566e-06	0.000135401	34.5755	384.063	46.2522	15.3011	42.1731	272.893	674.327	204.969
FBgn0052645	32264	protein_coding	X	CG32645	-1.74852	0.390769	-4.47457	7.65663e-06	0.000135401	53.4988	579.881	57.0771	28.5621	74.8572	398.595	1025.05	315.994
FBgn0032032	34155	protein_coding	2L	CG17294	0.856704	0.191491	4.47386	7.68197e-06	0.00013572	270.616	143.214	269.64	242.778	299.429	150.413	161.8	117.43
FBgn0036099	39213	protein_coding	3L	CG11811	0.404046	0.0903435	4.47233	7.73708e-06	0.000136448	4052.81	3051.74	4272.91	4138.45	3747.08	3101.74	2803.88	3249.61
FBgn0250850	37335	protein_coding	2R	rig	0.389229	0.0870308	4.47231	7.73795e-06	0.000136448	6718.45	5112.97	6349.34	7171.13	6634.88	5381.58	4461.6	5495.73
FBgn0032020	34142	protein_coding	2L	strat	-0.540943	0.120963	-4.47198	7.74982e-06	0.000136527	774.006	1137.25	799.08	801.78	721.16	1168.93	1027.96	1214.87
FBgn0030241	32015	protein_coding	X	feo	0.448911	0.100393	4.47155	7.76553e-06	0.000136673	5512.46	4017.7	5673.27	5956.22	4907.89	4085.87	3593.5	4373.74
FBgn0015359	38287	protein_coding	3L	CG2034	0.358491	0.0801756	4.47132	7.77393e-06	0.000136691	1446.86	1125.56	1366.9	1493.39	1480.27	1223.72	1092.87	1060.07
FBgn0267002	36876	protein_coding	2R	unc-104	-0.573007	0.128172	-4.47061	7.79974e-06	0.000137014	1496.67	2251.16	1449.56	1513.79	1526.67	2060.66	2537.45	2155.38
FBgn0033698	36319	protein_coding	2R	CG8858	0.420523	0.094071	4.47027	7.81197e-06	0.000137099	3257.29	2423.51	3262.25	3447.86	3061.77	2572.07	2293.29	2405.18
FBgn0259834	32926	protein_coding	X	out	0.343605	0.0768918	4.46868	7.87036e-06	0.000137993	3621.27	2847.59	3474.82	3602.91	3786.09	2884.71	2609.14	3048.91
FBgn0024956	36130	protein_coding	2R	Mat1	0.437066	0.0978357	4.46735	7.91962e-06	0.000138462	1706.5	1254.83	1868.78	1751.47	1499.25	1329.01	1190.73	1244.76
FBgn0038672	42279	protein_coding	3R	CG6005	0.416178	0.0931553	4.46757	7.91116e-06	0.000138462	875.004	653.04	857.141	854.824	913.047	669.339	637.51	652.271
FBgn0053963	3885572		X	lncRNA:CR33963	-1.38142	0.309224	-4.46737	7.91856e-06	0.000138462	80.4312	260.573	88.568	67.325	85.4005	153.637	300.347	327.737
FBgn0004880	38469	protein_coding	3L	scrt	-1.53707	0.344109	-4.46681	7.93964e-06	0.000138681	241.018	997.843	256.847	182.594	283.614	716.612	1416.47	860.442
FBgn0004228	39677	protein_coding	3L	mex1	-1.72873	0.3871	-4.46586	7.97492e-06	0.000139104	31.3317	230.834	32.4749	20.4015	41.1187	154.711	379.793	157.997
FBgn0038366	41914	protein_coding	3R	CG4576	-1.74422	0.390595	-4.46555	7.98642e-06	0.000139104	38.9019	330.643	35.4272	28.5621	52.7163	256.777	517.371	217.779
FBgn0051451	12798523		3R	lncRNA:CR31451	-1.7077	0.38241	-4.46562	7.98378e-06	0.000139104	38.0351	245.702	42.3158	28.5621	43.2274	157.934	413.703	165.47
FBgn0051300	326132	protein_coding	3R	CG31300	-1.73514	0.388586	-4.46527	7.99695e-06	0.000139156	25.0851	187.545	33.459	11.2208	30.5755	133.223	248.997	180.415
FBgn0052647	326226	protein_coding	X	CG32647	-1.73564	0.389166	-4.45989	8.20007e-06	0.000142556	5.44835	89.8499	5.90453	3.06023	7.38029	63.3885	155.987	50.1747
FBgn0034269	37019	protein_coding	2R	Hyccin	0.355581	0.0797397	4.45927	8.22379e-06	0.0001427	1456.51	1135.78	1398.39	1474.01	1497.14	1164.63	1039.59	1203.12
FBgn0038316	41855	protein_coding	3R	CG6276	0.356081	0.0798495	4.4594	8.21884e-06	0.0001427	1907.34	1486.93	2049.86	1886.12	1786.03	1593.31	1403.88	1463.61
FBgn0032021	34143	protein_coding	2L	CG7781	-1.74297	0.39093	-4.45852	8.25284e-06	0.00014307	23.1181	197.675	25.5863	15.3011	28.4668	121.405	369.136	102.484
FBgn0011768	41311	protein_coding	3R	Fdh	0.467323	0.104835	4.4577	8.28436e-06	0.000143482	6286.61	4520.2	6665.23	6021.51	6173.08	4957.19	4160.29	4443.13
FBgn0001104	38765	protein_coding	3L	Galphai	0.360038	0.0807833	4.45683	8.31791e-06	0.000143821	4921.89	3824.82	4871.24	5067.74	4826.71	3927.94	3646.79	3899.75
FBgn0027108	31646	protein_coding	X	Inx2	-0.596037	0.133737	-4.45679	8.31953e-06	0.000143821	2174.76	3329.34	2156.14	1882.04	2486.1	2873.97	3323.19	3790.86
FBgn0285944	32619	protein_coding	X	para	-1.74393	0.391398	-4.45565	8.36387e-06	0.000144453	57.1195	543.655	51.1726	31.6224	88.5635	405.042	981.455	244.468
FBgn0037326	40652	protein_coding	3R	CG14669	-1.73913	0.390367	-4.45512	8.38467e-06	0.000144677	10.1944	126.394	10.825	8.16061	11.5976	104.215	214.118	60.8501
FBgn0038653	42258	protein_coding	3R	Octalpha2R	-1.74184	0.391067	-4.45409	8.42516e-06	0.00014524	22.8243	266.038	24.6022	12.2409	31.6298	200.909	425.33	171.875
FBgn0031995	34114	protein_coding	2L	CG8475	0.452491	0.101603	4.45351	8.44761e-06	0.000145439	5761.18	4187.05	5272.75	5529.83	6480.95	4361.99	4125.41	4073.76
FBgn0033349	35890	protein_coding	2R	CG8243	0.270553	0.0607595	4.45284	8.47412e-06	0.000145439	5142.06	4257.48	5001.14	5122.82	5302.21	4343.72	4334.68	4094.04
FBgn0035470	38455	protein_coding	3L	Ccz1	-0.763341	0.17143	-4.45279	8.47607e-06	0.000145439	166.68	290.972	172.216	159.132	168.692	281.488	282.907	308.521
FBgn0036940	40202	protein_coding	3L	obst-J	-1.73279	0.389143	-4.45284	8.474e-06	0.000145439	4.054	59.0654	5.90453	2.04015	4.21731	44.0496	118.201	14.9457
FBgn0263456	39052	protein_coding	3L	nwk	-1.72235	0.386796	-4.45287	8.47298e-06	0.000145439	76.819	557.595	99.3929	53.044	78.0202	407.19	937.857	327.737
FBgn0041707	40644	protein_coding	3R	7B2	-1.7312	0.388853	-4.45208	8.50406e-06	0.000145784	2.71847	41.7657	2.95227	2.04015	3.16298	22.562	81.3843	21.3509
FBgn0036975	40241	protein_coding	3L	CG5618	-1.69105	0.379857	-4.4518	8.51545e-06	0.000145844	21.2792	136.205	28.5386	16.3212	18.9779	78.4298	217.025	113.16
FBgn0035270	38227	protein_coding	3L	CG13933	0.372069	0.0836201	4.44952	8.60633e-06	0.000147264	3659.04	2818.87	3412.82	3594.75	3969.54	2878.27	2637.24	2941.09
FBgn0035209	38155	protein_coding	3L	msd1	0.693061	0.155802	4.44835	8.65319e-06	0.000147929	1154.79	699.665	1260.62	1281.22	922.536	764.959	695.642	638.393
FBgn0030980	32892	protein_coding	X	CG7406	-1.73626	0.390509	-4.44616	8.74204e-06	0.000149172	19.2042	244.925	29.5227	11.2208	16.8692	176.199	427.267	131.308
FBgn0085414	50320	protein_coding	2R	dpr12	-1.73707	0.390685	-4.44621	8.73978e-06	0.000149172	22.6145	198.526	16.7295	16.3212	34.7928	140.744	366.229	88.6064
FBgn0033919	36586	protein_coding	2R	CG8547	-1.65124	0.371476	-4.44507	8.78617e-06	0.000149786	70.0966	384.919	67.9021	61.2046	81.1832	294.38	671.42	188.956
FBgn0004117	41853	protein_coding	3R	Tm2	-1.73992	0.391579	-4.44334	8.85737e-06	0.000150607	336.433	3559.3	445.792	205.035	358.471	2832.07	6001.12	1844.72
FBgn0013972	43493	protein_coding	3R	Gycalpha99B	-1.72719	0.388718	-4.4433	8.85895e-06	0.000150607	4.85053	69.0675	1.96818	2.04015	10.5433	49.4215	127.89	29.8913
FBgn0034365	37140	protein_coding	2R	CG5335	-0.593887	0.133665	-4.44311	8.86693e-06	0.000150607	426.835	652.336	406.429	407.01	467.067	675.786	648.168	633.055
FBgn0058160	3354965	protein_coding	3L	CG40160	-0.718376	0.161677	-4.44328	8.85988e-06	0.000150607	738.776	1243.42	655.403	675.29	885.635	1092.65	1491.08	1146.54
FBgn0267472	26067150		3L	asRNA:CR45822	1.70731	0.384392	4.44158	8.92995e-06	0.000151539	22.7575	2.07614	21.6499	24.4818	22.1409	3.22314	1.93772	1.06755
RR48370_transposable_element			2L	roo{}RR48370	-1.58972	0.358082	-4.43955	9.01452e-06	0.000152833	32.0615	151.366	25.5863	32.6424	37.9558	74.1323	220.9	159.064
FBgn0038837	42473	protein_coding	3R	KaiR1D	-1.73841	0.391613	-4.4391	9.03349e-06	0.000153015	16.9446	167.642	18.6977	16.3212	15.8149	109.587	288.72	104.62
FBgn0035538	38539	protein_coding	3L	DopEcR	-1.73761	0.391549	-4.43778	9.08925e-06	0.000153818	13.2049	126.545	17.7136	7.14053	14.7606	97.7687	209.274	72.5932
FBgn0036781	40008	protein_coding	3L	CG13699	-1.70218	0.383696	-4.43628	9.15255e-06	0.000154606	7.49934	133.027	6.88862	6.12046	9.48894	77.3554	226.713	95.0116
FBgn0038196	41708	protein_coding	3R	CG9922	0.798505	0.179987	4.43647	9.1447e-06	0.000154606	2283.68	1270.84	2966.04	2298.23	1586.76	1367.69	1182.98	1261.84
FBgn0032635	35044	protein_coding	2L	CG15141	0.382759	0.08631	4.4347	9.22017e-06	0.000155606	3939.53	3012.2	4094.79	4025.22	3698.58	3251.08	2751.56	3033.97
FBgn0026374	32531	protein_coding	X	Rhp	-1.57246	0.354628	-4.4341	9.24571e-06	0.000155895	43.1338	194.77	45.2681	37.7428	46.3904	146.116	278.063	160.132
FBgn0262476	37129	protein_coding	2R	CG43066	-1.73258	0.390775	-4.4337	9.26292e-06	0.000156043	13.9786	123.307	13.7772	9.18068	18.9779	96.6943	210.243	62.9852
FBgn0053147	37161	protein_coding	2R	Hs3st-A	-1.7343	0.391514	-4.42972	9.43547e-06	0.000158805	18.7018	178.224	18.6977	16.3212	21.0865	114.959	302.284	117.43
FBgn0036382	39531	protein_coding	3L	CG13737	-1.72751	0.390061	-4.4288	9.47578e-06	0.000159338	15.9365	131.43	17.7136	14.2811	15.8149	73.0579	231.558	89.6739
FBgn0036951	40213	protein_coding	3L	CG7017	-1.73201	0.391148	-4.42802	9.51e-06	0.000159768	11.8808	155.713	14.7613	6.12046	14.7606	110.661	336.195	20.2834
FBgn0029708	31380	protein_coding	X	CG3556	-1.71394	0.387083	-4.42782	9.51889e-06	0.000159772	11.9522	89.3341	9.84089	10.2008	15.8149	65.5373	160.831	41.6343
FBgn0029864	31574	protein_coding	X	CG15894	-1.72488	0.389611	-4.42719	9.54674e-06	0.000160094	30.805	256.262	39.3635	21.4216	31.6298	175.124	397.233	196.429
FBgn0083228	32799	protein_coding	X	Frq2	-1.73259	0.391539	-4.42507	9.64095e-06	0.000161527	8.84629	85.7707	9.84089	5.10038	11.5976	73.0579	140.485	43.7694
FBgn0032435	34662	protein_coding	2L	Oatp33Eb	-1.73185	0.391479	-4.42388	9.69455e-06	0.000162278	24.8867	242.731	25.5863	14.2811	34.7928	151.488	437.925	138.781
FBgn0003042	40358	protein_coding	3L	Pc	0.328253	0.0742831	4.41894	9.9184e-06	0.00016587	3667.92	2915.86	3776.93	3722.26	3504.58	3068.43	2821.32	2857.82
FBgn0034878	37730	protein_coding	2R	pita	0.381226	0.0862745	4.41876	9.92707e-06	0.00016587	6015.14	4603.94	6099.38	6170.44	5775.6	4720.83	4047.9	5043.09
FBgn0031187	33132	protein_coding	X	Usp2	-0.301858	0.0683472	-4.41653	1.00297e-05	0.000167433	3096.54	3823.23	2988.68	3100.01	3200.94	3739.92	3765.96	3963.8
FBgn0051076	318582	protein_coding	3R	CG31076	-1.66498	0.377012	-4.41624	1.00431e-05	0.000167506	3.7608	56.0109	3.93635	1.02008	6.32596	46.1984	93.0106	28.8238
FBgn0032297	34485	protein_coding	2L	CG17124	-1.68792	0.38227	-4.41552	1.00767e-05	0.000167915	106.447	681.372	122.027	58.1443	139.171	480.248	1143.26	420.613
FBgn0033872	36529	protein_coding	2R	CG6329	-1.64063	0.371742	-4.41336	1.01779e-05	0.000169448	62.0653	335.238	76.7589	37.7428	71.6942	204.132	546.437	255.144
FBgn0030574	32397	protein_coding	X	sbm	-1.72812	0.39162	-4.41274	1.0207e-05	0.000169555	37.1418	348.258	40.3476	18.3614	52.7163	270.744	596.818	177.213
FBgn0031249	33206	protein_coding	2L	CG11911	-1.71356	0.388329	-4.41264	1.02118e-05	0.000169555	4.81512	90.8003	3.93635	1.02008	9.48894	50.4959	200.554	21.3509
FBgn0086698	33349	protein_coding	2L	frtz	0.35096	0.079529	4.41298	1.01957e-05	0.000169555	1799.6	1407.58	1768.41	1842.26	1788.14	1416.03	1361.25	1445.46
FBgn0031391	33388	protein_coding	2L	CG11723	0.538438	0.122066	4.41104	1.02876e-05	0.000170534	1782.08	1215.08	1643.43	1663.74	2039.07	1253.8	1245.95	1145.48
FBgn0031702	33765	protein_coding	2L	fusl	-1.72156	0.390287	-4.411	1.02893e-05	0.000170534	94.8137	773.859	110.218	55.0841	119.139	494.215	1428.1	399.262
FBgn0027791	31098	protein_coding	X	O-fut2	0.619473	0.140445	4.41078	1.03001e-05	0.00017056	1139.02	730.693	1235.03	1111.88	1070.14	714.463	669.482	808.133
FBgn0035719	38755	protein_coding	3L	tow	-1.72005	0.390037	-4.40997	1.03384e-05	0.000170889	10.1013	83.9769	13.7772	10.2008	6.32596	63.3885	129.827	58.7151
FBgn0262869	3346162	protein_coding	3R	Gfrl	-1.72473	0.391092	-4.41004	1.03352e-05	0.000170889	11.2493	104.468	9.84089	10.2008	13.7062	69.8348	186.99	56.58
FBgn0036837	40073	protein_coding	3L	CG18135	-0.357093	0.0809819	-4.40954	1.03591e-05	0.000170925	2176.46	2794.33	2081.35	2077.89	2370.13	2780.5	2987	2615.49
FBgn0051337	318688	protein_coding	3R	CG31337	-1.72594	0.391405	-4.40961	1.03559e-05	0.000170925	5.41294	56.0598	7.87271	2.04015	6.32596	53.7191	92.0417	22.4185
FBgn0035033	37932	protein_coding	2R	CG3548	0.458058	0.103889	4.40913	1.03787e-05	0.000171096	2942.81	2130.19	3339.01	2839.89	2649.52	2150.91	2091.77	2147.9
FBgn0031143	33076	protein_coding	X	CG1532	0.468072	0.106176	4.40847	1.04102e-05	0.000171461	2839.21	2039.74	2847.95	2809.29	2860.39	2129.42	2071.42	1918.38
FBgn0011603	33659	protein_coding	2L	ine	-1.71471	0.388977	-4.40824	1.04212e-05	0.00017149	26.3039	207.908	25.5863	13.261	40.0644	139.67	362.354	121.7
FBgn0038967	42636	protein_coding	3R	CG13847	-1.71423	0.388911	-4.40777	1.0444e-05	0.000171712	33.2908	429.085	34.4431	29.5822	35.8471	309.422	713.081	264.752
FBgn0053653	49968	protein_coding	4	Cadps	-1.15854	0.262953	-4.40589	1.05349e-05	0.000173053	774.679	1945.33	776.446	538.6	1008.99	1406.36	2543.26	1886.35
FBgn0030992	2768889	protein_coding	X	CG33253	-1.70912	0.387941	-4.40562	1.05482e-05	0.000173118	21.1265	157.933	20.6659	15.3011	27.4125	118.182	271.281	84.3362
FBgn0036516	39691	protein_coding	3L	CG7656	0.367794	0.0835026	4.40458	1.05989e-05	0.000173795	2471.94	1909.8	2634.41	2542.03	2239.39	1883.39	2047.2	1798.82
FBgn0035815	38868	protein_coding	3L	Snmp2	-1.72399	0.391455	-4.40404	1.06252e-05	0.000174072	11.1911	115.401	11.8091	11.2208	10.5433	88.0993	201.523	56.58
FBgn0030309	32098	protein_coding	X	CG1572	-1.72392	0.391472	-4.40368	1.06428e-05	0.000174206	20.7859	211.906	21.6499	12.2409	28.4668	134.298	422.423	78.9984
FBgn0034396	37172	protein_coding	2R	CG15097	-1.72175	0.39109	-4.40245	1.07036e-05	0.000174929	20.962	181.085	28.5386	13.261	21.0865	121.405	302.284	119.565
FBgn0035699	38730	protein_coding	3L	CG13300	-1.54987	0.35205	-4.4024	1.07059e-05	0.000174929	104.133	452.776	123.011	74.4655	114.922	352.397	625.884	380.047
FBgn0283473	45970	protein_coding	X	S6KL	0.385706	0.0876206	4.40201	1.07254e-05	0.000175094	1662.77	1267.95	1675.9	1672.92	1639.48	1244.13	1354.47	1205.26
FBgn0035024	37923	protein_coding	2R	CG11414	0.308758	0.0701566	4.40099	1.07757e-05	0.000175609	4178.71	3368.15	4331.96	4256.78	3947.4	3554.05	3312.53	3237.87
FBgn0036147	39265	protein_coding	3L	Plod	-0.966849	0.219689	-4.40099	1.0776e-05	0.000175609	1297.39	2698.01	1249.79	1186.35	1456.03	2202.48	3869.63	2021.93
FBgn0022160	47611	protein_coding	2R	Gpo1	-1.45724	0.331156	-4.40046	1.08021e-05	0.000175879	97.7102	362.548	97.4248	106.088	89.6178	313.719	545.468	228.455
FBgn0031097	33022	protein_coding	X	obst-A	-1.72145	0.391303	-4.39928	1.08612e-05	0.000176646	66.4605	671.976	80.6953	44.8833	73.8029	467.356	1178.13	370.439
FBgn0063499	37105	protein_coding	2R	GstE10	1.6064	0.365163	4.39914	1.08683e-05	0.000176646	66.9992	10.3962	72.8226	44.8833	83.2918	10.7438	19.3772	1.06755
FBgn0030092	31845	protein_coding	X	fh	0.65025	0.147841	4.3983	1.09101e-05	0.000177014	268.811	168.363	252.911	282.561	270.962	172.975	166.644	165.47
FBgn0034723	37556	protein_coding	2R	CG13506	-1.69755	0.385951	-4.39835	1.09077e-05	0.000177014	69.9767	494.576	77.743	51.0038	81.1832	381.405	842.908	259.414
FBgn0015818	31558	protein_coding	X	Spx	0.334826	0.076165	4.39607	1.10229e-05	0.00017853	1891.01	1496.15	1795.96	1906.52	1970.54	1553.56	1423.26	1511.65
FBgn0026593	48422	protein_coding	3L	CG5707	-0.638009	0.145127	-4.39621	1.10156e-05	0.00017853	287.925	455.918	300.147	264.2	299.429	416.86	401.108	549.786
FBgn0037238	40551	protein_coding	3R	CG1090	-1.70944	0.388911	-4.39545	1.10545e-05	0.000178886	25.5554	187.54	25.5863	17.3413	33.7385	132.149	311.973	118.498
FBgn0033754	36379	protein_coding	2R	Ak6	-0.749723	0.170601	-4.3946	1.10978e-05	0.000179271	131.211	226.966	124.979	131.59	137.062	237.438	205.398	238.063
FBgn0035179	2768997	protein_coding	3L	CG12038	-1.45316	0.330666	-4.39465	1.10953e-05	0.000179271	22.0415	80.9233	24.6022	19.3814	22.1409	68.7604	115.294	58.7151
FBgn0029771	31466	protein_coding	X	CG12730	-1.62181	0.369084	-4.39414	1.11213e-05	0.000179495	37.4847	193.311	35.4272	29.5822	47.4447	140.744	320.693	118.498
FBgn0027515	34069	protein_coding	2L	CG7115	0.317946	0.0723683	4.39345	1.11568e-05	0.00017991	3085.75	2471.7	3162.86	3160.2	2934.19	2594.63	2238.07	2582.39
FBgn0264489	39153	protein_coding	3L	CG43897	-1.71464	0.390449	-4.39146	1.12594e-05	0.000181407	305.227	3451.45	363.129	217.276	335.276	2559.18	6121.26	1673.91
FBgn0030657	32492	protein_coding	X	cerv	0.616002	0.140286	4.39103	1.12813e-05	0.000181601	915.488	588.737	939.805	924.189	882.472	609.174	567.752	589.286
FBgn0032601	35005	protein_coding	2L	yellow-b	-1.71711	0.391147	-4.38995	1.13379e-05	0.000182196	16.7451	152.143	12.7932	15.3011	22.1409	106.364	283.876	66.1879
FBgn0033250	35768	protein_coding	2R	CG14762	-1.71927	0.391636	-4.38997	1.13365e-05	0.000182196	32.1288	315.528	27.5545	22.4417	46.3904	222.397	572.596	151.592
FBgn0023023	40675	protein_coding	3R	CRMP	-1.57869	0.359831	-4.38732	1.14756e-05	0.00018414	205.517	963.955	240.118	124.449	251.984	687.604	1511.42	692.838
FBgn0285892	36027	protein_coding	2R	tea	0.602076	0.137233	4.38726	1.14788e-05	0.00018414	1801.84	1171.26	1678.86	1769.83	1956.83	1152.81	958.203	1402.76
FBgn0040817	50290	protein_coding	3L	CG14132	-1.70596	0.388924	-4.38635	1.15267e-05	0.000184747	2.05041	34.4634	1.96818	1.02008	3.16298	22.562	65.8825	14.9457
FBgn0030360	32163	protein_coding	X	CG1806	-1.47646	0.336627	-4.38606	1.15424e-05	0.000184839	88.351	336.113	94.4725	69.3652	101.215	241.736	512.527	254.076
FBgn0035945	39026	protein_coding	3L	CG5026	0.423606	0.0966163	4.38442	1.16298e-05	0.000186076	4359.36	3235.6	4263.07	4277.18	4537.82	3546.53	2908.52	3251.75
FBgn0026575	32613	protein_coding	X	hang	0.571416	0.130416	4.38149	1.1787e-05	0.000188429	24883.7	16552.3	25926.8	25884.4	22839.9	16661.5	13199.8	19795.5
FBgn0011288	3355084	protein_coding	3L	Snap25	-1.71474	0.391403	-4.38102	1.18124e-05	0.000188672	4.81512	50.5993	3.93635	1.02008	9.48894	49.4215	63.9448	38.4317
FBgn0015828	39313	protein_coding	3L	TfIIEalpha	0.463666	0.105848	4.38049	1.18412e-05	0.000188968	3860.85	2783.1	4329.01	3994.62	3258.92	2990	2639.18	2720.11
FBgn0033233	35744	protein_coding	2R	Kdm4A	0.372472	0.0850602	4.37892	1.19269e-05	0.000190172	1998.46	1539.03	1900.28	2131.96	1963.16	1593.31	1493.98	1529.79
FBgn0264894	34732	protein_coding	2L	CG44085	-1.70746	0.390108	-4.37689	1.20385e-05	0.000191785	49.5885	405.326	55.109	36.7227	56.9337	306.199	668.514	241.265
FBgn0031005	32918	protein_coding	X	Hs3st-B	-1.70561	0.389791	-4.37571	1.21038e-05	0.00019266	4.73347	62.0283	6.88862	2.04015	5.27163	49.4215	104.637	32.0264
FBgn0034417	37197	protein_coding	2R	CG15117	-1.67405	0.382607	-4.37538	1.2122e-05	0.000192784	64.4716	411.23	56.0931	55.0841	82.2375	308.347	704.361	220.982
FBgn0032891	35349	protein_coding	2L	Oseg5	-1.61712	0.369622	-4.37507	1.21394e-05	0.000192894	109.85	482.43	113.17	118.329	98.0524	529.67	392.388	525.233
FBgn0035428	38403	protein_coding	3L	CG14960	-1.71253	0.391506	-4.37422	1.21869e-05	0.000193482	34.8561	346.748	50.1885	13.261	41.1187	225.62	638.479	176.145
FBgn0038972	42643	protein_coding	3R	CG7054	0.758956	0.173525	4.37376	1.22125e-05	0.000193723	508.259	291.666	441.856	467.195	615.727	322.314	296.471	256.211
FBgn0026080	31362	protein_coding	X	Tip60	0.37252	0.0851759	4.37353	1.22252e-05	0.000193757	2376.47	1830.44	2383.46	2562.43	2183.51	1988.68	1718.76	1783.87
FBgn0004516	38484	protein_coding	3L	Gad1	-1.71112	0.391546	-4.37015	1.24162e-05	0.000196172	28.6247	267.844	29.5227	17.3413	39.0101	205.207	508.652	89.6739
FBgn0010435	37999	protein_coding	2R	emp	-1.70178	0.38939	-4.37036	1.24039e-05	0.000196172	45.7914	341.029	39.3635	32.6424	65.3683	246.033	588.098	188.956
FBgn0034753	37591	protein_coding	2R	CG2852	0.262076	0.0599706	4.37007	1.24207e-05	0.000196172	10761.9	8964.7	10865.3	11159.6	10260.7	9089.26	9010.4	8794.45
FBgn0035059	37959	protein_coding	2R	CG3894	0.318095	0.0727924	4.3699	1.24306e-05	0.000196172	1091.9	873.972	1120.88	1042.52	1112.31	897.108	894.258	830.551
FBgn0053193	252554	protein_coding	3R	sav	0.437629	0.100137	4.37032	1.24065e-05	0.000196172	2929.84	2152.57	3088.07	3087.77	2613.68	2328.18	2030.73	2098.8
FBgn0083963	40912	protein_coding	3R	Nlg3	-1.71043	0.39158	-4.36803	1.25373e-05	0.000197687	9.8772	99.4111	10.825	5.10038	13.7062	75.2067	168.582	54.4449
FBgn0266227	19835920		3R	lncRNA:CR44922	-1.70708	0.390925	-4.36678	1.26092e-05	0.000198651	3.72597	43.0329	4.92044	2.04015	4.21731	23.6364	75.5711	29.8913
FBgn0053080	31491	protein_coding	X	CG33080	-1.70508	0.390534	-4.36603	1.26527e-05	0.000199167	8.88227	79.2065	6.88862	8.16061	11.5976	60.1653	144.36	33.0939
FBgn0026562	43230	protein_coding	3R	SPARC	-1.70545	0.39064	-4.36579	1.26666e-05	0.000199216	97.7357	795.412	112.186	72.4254	108.596	550.083	1509.48	326.669
FBgn0260859	39090	protein_coding	3L	Bet3	0.580162	0.132896	4.36553	1.26814e-05	0.00019928	1302.49	860.582	1471.21	1390.36	1045.89	910.001	880.694	791.052
FBgn0038095	41586	protein_coding	3R	Cyp304a1	-1.69188	0.387615	-4.36485	1.27212e-05	0.000199565	43.9051	567.568	45.2681	31.6224	54.825	397.521	999.864	305.318
FBgn0038721	42340	protein_coding	3R	subdued	0.457184	0.104742	4.36485	1.27209e-05	0.000199565	2155.49	1561.1	2043.95	2020.77	2401.76	1636.28	1401.94	1645.09
FBgn0037578	40994	protein_coding	3R	PNKP	0.432667	0.0991487	4.36382	1.27812e-05	0.000200166	1500.76	1106.38	1485.97	1479.11	1537.21	1091.57	1093.84	1133.73
FBgn0051116	41428	protein_coding	3R	ClC-a	-1.6982	0.389147	-4.3639	1.27761e-05	0.000200166	10.5927	84.2089	8.8568	8.16061	14.7606	69.8348	144.36	38.4317
FBgn0261385	35696	protein_coding	2R	scra	0.514653	0.117974	4.36242	1.2863e-05	0.000201278	14632.8	10156.4	15914.7	15804	12179.6	10663.2	8689.71	11116.4
FBgn0037163	40468	protein_coding	3L	laza	-1.60614	0.368262	-4.36142	1.29223e-05	0.000202034	13.6397	71.5497	11.8091	12.2409	16.8692	58.0166	118.201	38.4317
FBgn0069969	3354890	protein_coding	2R	CG40498	-1.60823	0.368855	-4.36006	1.30029e-05	0.000203122	31.2518	153.686	32.4749	27.5421	33.7385	127.851	208.305	124.903
FBgn0030791	2768881	protein_coding	X	CG9132	0.423039	0.0970562	4.3587	1.30837e-05	0.000204211	2434.04	1807.47	2526.16	2516.53	2259.42	1890.91	1686.79	1844.72
FBgn0034742	37579	protein_coding	2R	CG4294	-0.3488	0.08003	-4.35836	1.31042e-05	0.000204359	1272.76	1625.5	1246.84	1289.38	1282.06	1609.42	1494.95	1772.13
FBgn0035670	38688	protein_coding	3L	CG10472	-1.70647	0.391594	-4.35776	1.31403e-05	0.000204598	9.81838	105.466	13.7772	4.0803	11.5976	76.2811	220.9	19.2158
FBgn0037539	40948	protein_coding	3R	CG10435	0.360503	0.0827271	4.35773	1.31416e-05	0.000204598	1950.17	1515.02	2055.76	1971.81	1822.93	1572.89	1476.54	1495.63
FBgn0017561	32020	protein_coding	X	Ork1	0.48381	0.111038	4.35714	1.31774e-05	0.000204982	6617.37	4699.03	6719.36	6592.75	6539.99	5044.22	4380.22	4672.65
FBgn0283724	38385	protein_coding	3L	Girdin	0.486091	0.111572	4.35676	1.32002e-05	0.000205163	10657	7555.26	11325.9	11418.7	9226.41	8144.88	6423.54	8097.34
FBgn0051810	318955	protein_coding	2L	CG31810	-1.65451	0.379857	-4.35562	1.3269e-05	0.00020606	1.37152	26.4928	0	3.06023	1.05433	24.7108	38.7544	16.0132
FBgn0038128	41626	protein_coding	3R	Ravus	0.787229	0.180814	4.3538	1.33798e-05	0.000207605	1050.56	588.897	1167.13	995.594	988.959	607.025	678.202	481.463
FBgn0039932	43835	protein_coding	4	fuss	-0.864553	0.198638	-4.35242	1.34646e-05	0.000208746	173.965	330.167	148.597	155.052	218.246	266.447	364.291	359.763
FBgn0036354	39502	protein_coding	3L	Poc1	0.464724	0.106784	4.352	1.34903e-05	0.000208969	1906.3	1372.6	1845.17	1848.38	2025.36	1448.27	1376.75	1292.8
FBgn0036684	39902	protein_coding	3L	CG3764	0.582573	0.133974	4.34839	1.37141e-05	0.000212259	3854.13	2541.69	3844.83	3645.75	4071.81	2642.98	2380.49	2601.61
FBgn0035630	38645	protein_coding	3L	CG10576	0.510837	0.117538	4.34614	1.38552e-05	0.000214262	18225.2	12684.2	20159.1	18370.5	16146	13520	12771.5	11761.2
FBgn0026369	44263	protein_coding	2R	Sara	0.321867	0.0740896	4.34429	1.39725e-05	0.000215715	4840.23	3865.28	4940.12	5026.93	4553.64	4043.97	3583.81	3968.07
FBgn0038143	41644	protein_coding	3R	CG9813	-1.70043	0.391417	-4.3443	1.3972e-05	0.000215715	5.09691	48.4226	5.90453	3.06023	6.32596	35.4546	85.2597	24.5536
FBgn0031548	33577	protein_coding	2L	CG8852	-1.69172	0.389442	-4.34396	1.39939e-05	0.000215866	3.73796	41.852	3.93635	3.06023	4.21731	32.2314	79.4465	13.8781
FBgn0004169	32314	protein_coding	X	up	-1.70051	0.391538	-4.34316	1.4045e-05	0.000216473	799.452	8027.09	1184.84	502.897	710.616	6504.3	13375.1	4201.86
FBgn0263005	32259	protein_coding	X	Chpf	0.372543	0.0857839	4.34281	1.40673e-05	0.000216636	3968.19	3056.25	4033.78	4043.58	3827.21	3194.14	2676.96	3297.65
FBgn0033679	36293	protein_coding	2R	CG8888	-1.64735	0.379431	-4.34164	1.41422e-05	0.000217609	19.8024	333.631	17.7136	14.2811	27.4125	236.364	648.168	116.363
FBgn0037092	40383	protein_coding	3L	M6	-1.21439	0.279805	-4.34012	1.42407e-05	0.000218942	282.968	760.41	267.672	179.533	401.699	525.372	1071.56	684.297
FBgn0003965	32026	protein_coding	X	v	-1.64872	0.379939	-4.33942	1.42861e-05	0.000219458	2.36702	97.3331	2.95227	2.04015	2.10865	61.2397	186.99	43.7694
FBgn0040360	31064	protein_coding	X	CG14626	-1.68181	0.387598	-4.33905	1.43099e-05	0.000219641	4.42943	59.2597	3.93635	4.0803	5.27163	39.7521	101.73	36.2966
FBgn0027951	40693	protein_coding	3R	MTA1-like	0.392238	0.0904088	4.3385	1.4346e-05	0.000220012	17474.1	13265.6	18421.2	18268.5	15732.7	13094.6	11961.5	14740.7
FBgn0052547	3346150	protein_coding	X	CG32547	-1.65871	0.382373	-4.33794	1.43825e-05	0.000220388	5.79921	40.9258	6.88862	1.02008	9.48894	31.1571	54.2562	37.3641
FBgn0037146	40443	protein_coding	3L	P5CS	-1.6635	0.383581	-4.33675	1.44604e-05	0.000221398	75.1737	491.354	103.329	34.6826	87.5091	393.224	749.898	330.939
FBgn0034436	37221	protein_coding	2R	CG11961	-1.21669	0.280593	-4.33616	1.44996e-05	0.000221815	331.55	892.494	295.227	301.943	397.481	715.538	1385.47	576.475
FBgn0030809	32687	protein_coding	X	Ubr1	0.450319	0.103862	4.33575	1.45262e-05	0.000222017	13374.3	9733.47	12862	13870	13391	9834.89	8256.63	11108.9
FBgn0039448	43214	protein_coding	3R	TwdlQ	-1.61349	0.372149	-4.33559	1.45368e-05	0.000222017	13.8147	230.315	20.6659	9.18068	11.5976	142.893	394.326	153.727
FBgn0029835	31538	protein_coding	X	CG5921	-1.69256	0.390551	-4.33376	1.46582e-05	0.000223502	13.2289	117.338	15.7454	9.18068	14.7606	84.8761	196.679	70.4581
FBgn0037517	40920	protein_coding	3R	CG10086	-1.65177	0.381132	-4.33385	1.46525e-05	0.000223502	1.72238	50.0574	0.984089	1.02008	3.16298	32.2314	99.7926	18.1483
FBgn0036826	40061	protein_coding	3L	arx	0.601901	0.138895	4.33351	1.46751e-05	0.000223575	929.426	603.699	934.884	913.988	939.405	588.761	576.472	645.866
FBgn0032516	34752	protein_coding	2L	Ing5	0.640946	0.147976	4.33142	1.48154e-05	0.000225496	1401.69	884.012	1664.09	1443.41	1097.55	932.563	778.964	940.508
FBgn0043470	36214	protein_coding	2R	lambdaTry	-1.68365	0.38872	-4.33126	1.48256e-05	0.000225496	10.1584	74.9491	13.7772	5.10038	11.5976	63.3885	133.703	27.7562
FBti0062015			3L	3S18{}3954	-1.66807	0.385155	-4.3309	1.48503e-05	0.000225686	4.46426	68.6994	2.95227	3.06023	7.38029	40.8265	117.232	48.0396
FBgn0036605	39801	protein_coding	3L	CG13041	-1.6426	0.379308	-4.33053	1.4875e-05	0.000225875	17.3417	332.055	18.6977	12.2409	21.0865	263.223	675.296	57.6475
FBgn0000557	43736	protein_coding	3R	eEF1alpha2	-1.53906	0.355489	-4.32941	1.49507e-05	0.000226653	34.5099	151.706	41.3317	31.6224	30.5755	116.033	234.464	104.62
FBgn0039589	43386	protein_coding	3R	CG9986	0.443264	0.10238	4.32958	1.49391e-05	0.000226653	3230.31	2362.97	3249.46	3279.54	3161.93	2530.17	2333.98	2224.77
FBgn0015296	44052	protein_coding	3L	Shc	0.511509	0.118158	4.32905	1.49757e-05	0.000226845	513.748	357.083	462.522	529.419	549.304	342.728	362.354	366.168
FBgn0040299	53515	protein_coding	2L	Myo28B1	-1.68388	0.389003	-4.32871	1.49983e-05	0.000227001	14.6695	115.865	14.7613	8.16061	21.0865	82.7274	218.962	45.9045
FBgn0051233	42557	protein_coding	3R	CG31233	-1.69483	0.391558	-4.32843	1.50177e-05	0.000227109	13.346	146.332	10.825	9.18068	20.0322	116.033	298.409	24.5536
FBgn0052016	43836	protein_coding	4	4E-T	0.683513	0.157944	4.32757	1.50762e-05	0.000227807	2692.99	1641.59	2165.98	2502.25	3410.75	1465.46	1619.93	1839.38
FBgn0031004	32917	protein_coding	X	CG7992	-1.69422	0.39158	-4.32663	1.51411e-05	0.000228601	9.90119	94.2245	8.8568	7.14053	13.7062	59.091	184.083	39.4992
FBgn0260874	40157	protein_coding	3L	Ir76a	-1.275	0.294705	-4.32635	1.51598e-05	0.000228697	23.0622	65.4627	23.6181	24.4818	21.0865	69.8348	57.1628	69.3905
FBgn0036390	39541	protein_coding	3L	CG13738	-1.63885	0.378884	-4.32547	1.52205e-05	0.000229425	8.83487	191.493	9.84089	6.12046	10.5433	145.041	405.952	23.486
FBgn0051815	318959	protein_coding	2L	CG31815	-1.48601	0.343566	-4.32526	1.5235e-05	0.000229456	14.2501	57.7117	13.7772	16.3212	12.6519	47.2728	63.9448	61.9177
FBgn0031738	33807	protein_coding	2L	CG9171	0.272847	0.0631007	4.32399	1.53233e-05	0.000230598	3104.9	2565.95	3013.28	3023.51	3277.9	2423.8	2658.55	2615.49
FBgn0259175	44297	protein_coding	3L	ome	-1.68645	0.390234	-4.32164	1.54875e-05	0.000232879	79.755	623.085	101.361	37.7428	100.161	416.86	1063.81	388.587
FBgn0031630	33679	protein_coding	2L	CG15629	-1.6916	0.391527	-4.32052	1.55664e-05	0.000233603	32.1639	306.849	41.3317	21.4216	33.7385	175.124	584.223	161.2
FBgn0031801	33885	protein_coding	2L	CG9498	-1.68386	0.389736	-4.32052	1.55663e-05	0.000233603	10.8624	89.611	11.8091	9.18068	11.5976	71.9835	153.08	43.7694
FBgn0035504	38501	protein_coding	3L	Teh4	-1.69182	0.391587	-4.32042	1.55735e-05	0.000233603	12.2088	118.999	15.7454	6.12046	14.7606	81.653	220.9	54.4449
FBgn0028546	34774	protein_coding	2L	ics	0.541946	0.125475	4.31914	1.56639e-05	0.000234768	1005.16	682.834	954.566	1013.96	1046.95	612.397	825.469	610.637
FBgn0031307	33292	protein_coding	2L	MFS3	-1.67496	0.387891	-4.31812	1.57363e-05	0.000235662	32.0911	231.047	33.459	13.261	49.5534	162.232	373.98	156.929
FBgn0038181	41688	protein_coding	3R	CG9297	-1.68001	0.389111	-4.31754	1.57774e-05	0.000236087	63.9627	852.617	86.5998	35.7027	69.5856	695.125	1521.11	341.615
FBgn0030234	32006	protein_coding	X	CG15211	-1.67445	0.388013	-4.31543	1.59291e-05	0.000238164	94.9427	671.448	104.313	56.1042	124.411	469.505	1204.29	340.547
FBgn0034194	36930	protein_coding	2R	CG15611	-1.68484	0.390441	-4.31522	1.59447e-05	0.000238204	5.81121	67.5847	5.90453	2.04015	9.48894	62.3141	109.481	30.9588
FBgn0030763	32632	protein_coding	X	CG9782	-1.68769	0.391153	-4.31465	1.59857e-05	0.000238623	52.8433	562.075	54.1249	30.6023	73.8029	396.447	983.393	306.386
FBgn0000405	37618	protein_coding	2R	CycB	0.279138	0.0647013	4.31425	1.60145e-05	0.000238861	104828	86272.6	102974	104494	107017	89414.3	78208.3	91195.2
FBgn0033446	36009	protein_coding	2R	CG1648	-1.6661	0.38622	-4.31386	1.60426e-05	0.000239075	75.0686	494.841	107.266	35.7027	82.2375	396.447	773.15	314.926
FBgn0038590	42189	protein_coding	3R	CG12320	-0.764471	0.177219	-4.3137	1.60548e-05	0.000239075	94.0246	164.916	101.361	81.6061	99.1067	176.199	153.08	165.47
FBgn0033408	35962	protein_coding	2R	CG8800	-1.65602	0.383939	-4.31324	1.60878e-05	0.000239374	4.44027	29.2866	4.92044	1.02008	7.38029	27.9339	30.0347	29.8913
FBgn0003977	47869	protein_coding	2R	vir	0.472159	0.109481	4.31271	1.61267e-05	0.00023976	3103.98	2223.29	3104.8	3130.61	3076.53	2227.19	1880.56	2562.11
FBgn0023524	31211	protein_coding	X	CG3078	-1.68345	0.390481	-4.31122	1.62359e-05	0.00024119	13.2049	109.505	17.7136	7.14053	14.7606	67.686	195.71	65.1203
FBgn0036196	39319	protein_coding	3L	CG11658	-1.34693	0.31247	-4.3106	1.62813e-05	0.000241669	172.44	545.189	201.738	146.891	168.692	406.116	789.621	439.829
FBgn0035546	38548	protein_coding	3L	CG11345	-1.65419	0.383784	-4.31021	1.63101e-05	0.000241902	3.42135	63.4817	2.95227	2.04015	5.27163	53.7191	124.983	11.743
FBgn0033307	35840	protein_coding	2R	CG14752	-1.65017	0.382876	-4.30994	1.63299e-05	0.000242001	19.1361	292.407	13.7772	19.3814	24.2495	227.769	520.278	129.173
FBgn0002948	32107	protein_coding	X	nod	0.473421	0.109855	4.30951	1.63616e-05	0.000242277	7778.52	5564.75	7777.25	7799.5	7758.79	5925.21	5799.6	4969.43
FBgn0033686	36301	protein_coding	2R	Hen1	0.694655	0.161233	4.30839	1.6445e-05	0.000243318	735.356	444.18	680.989	675.29	849.787	458.761	435.018	438.762
FBgn0030501	32317	protein_coding	X	BthD	0.766065	0.177846	4.30747	1.65133e-05	0.000244132	1830.34	1043.78	2221.09	1933.04	1336.89	1167.85	877.787	1085.69
FBgn0031866	33962	protein_coding	2L	Nlg2	-1.68518	0.3913	-4.30663	1.65762e-05	0.000244866	19.496	174.61	18.6977	8.16061	31.6298	132.149	294.534	97.1467
FBgn0034943	37814	protein_coding	2R	Fmo-1	-1.68558	0.391442	-4.30609	1.66168e-05	0.00024527	14.5644	131.92	18.6977	9.18068	15.8149	82.7274	259.655	53.3773
FBgn0051463	40978	protein_coding	3R	CG31463	-1.68492	0.39139	-4.30496	1.67017e-05	0.000246327	5.70614	65.5876	9.84089	3.06023	4.21731	52.6447	115.294	28.8238
FBgn0015777	33953	protein_coding	2L	nrv2	-1.38254	0.321171	-4.30467	1.67231e-05	0.000246425	682.996	2283.91	765.621	526.359	757.007	1607.27	3619.66	1624.81
FBgn0034031	36724	protein_coding	2R	CG12963	-1.68249	0.390866	-4.30452	1.6735e-05	0.000246425	4.08941	52.5314	3.93635	3.06023	5.27163	39.7521	100.761	17.0807
FBgn0037363	40700	protein_coding	3R	Atg17	0.377257	0.0876633	4.30348	1.68136e-05	0.000247274	8256.37	6336.21	8672.77	8479.89	7616.46	6525.79	5502.16	6980.69
FBgn0050419	37879	protein_coding	2R	CG30419	-1.68446	0.391426	-4.3034	1.68195e-05	0.000247274	22.6019	190.255	18.6977	13.261	35.8471	132.149	315.848	122.768
FBgn0003886	41183	protein_coding	3R	alphaTub85E	-1.68492	0.391562	-4.30308	1.68442e-05	0.000247441	31.6718	274.406	32.4749	21.4216	41.1187	176.199	523.185	123.835
FBgn0030447	32258	protein_coding	X	CG2200	0.442414	0.102834	4.3022	1.69108e-05	0.000248223	612.471	448.056	599.31	649.788	588.314	449.091	466.991	428.086
FBgn0037653	41080	protein_coding	3R	Iru	0.329535	0.0766143	4.30123	1.69855e-05	0.00024912	3346.76	2658.06	3501.39	3392.77	3146.11	2770.83	2503.53	2699.82
FBgn0051658	318874	protein_coding	2L	Nnf1b	0.666763	0.155064	4.29991	1.70867e-05	0.000250388	682.547	421.613	697.719	679.371	670.552	449.091	375.918	439.829
FBgn0053988	37953	protein_coding	2R	Mid1	-1.66502	0.387245	-4.29965	1.71071e-05	0.000250388	70.9693	503.099	85.6157	39.783	87.5091	407.19	740.209	361.898
FBgn0264308	34738	protein_coding	2L	hbt	-1.68353	0.391558	-4.29958	1.71126e-05	0.000250388	10.1464	100.002	14.7613	4.0803	11.5976	67.686	182.146	50.1747
FBgn0030839	32726	protein_coding	X	ENGase	0.58806	0.136799	4.29871	1.71797e-05	0.000251171	375.338	246.77	417.254	369.268	339.493	243.885	219.931	276.495
FBgn0263398	42894	protein_coding	3R	Uck	0.42535	0.0989597	4.29821	1.7218e-05	0.000251532	1207.3	894.87	1160.24	1198.59	1263.08	968.017	817.718	898.874
FBgn0035779	38828	protein_coding	3L	CG8562	-1.68316	0.39163	-4.29784	1.72469e-05	0.000251756	17.7971	167.691	16.7295	7.14053	29.5212	103.141	349.759	50.1747
FBgn0030999	32912	protein_coding	X	Mur18B	-1.6757	0.389948	-4.29725	1.7293e-05	0.000252229	3.0819	55.6714	1.96818	3.06023	4.21731	44.0496	113.357	9.60792
FBgn0052073	326191	protein_coding	3L	CG32073	-1.45087	0.337712	-4.29616	1.73781e-05	0.000253237	0	27.5584	0	0	0	13.967	59.1005	9.60792
FBgn0260446	34878	protein_coding	2L	GABA-B-R1	-1.68247	0.391635	-4.29602	1.73895e-05	0.000253237	20.7967	194.74	22.634	9.18068	30.5755	133.223	341.039	109.957
FBgn0261573	32941	protein_coding	X	CoRest	0.403805	0.0940862	4.29186	1.77179e-05	0.000257816	12179.2	9168.44	13250.8	12653	10633.9	9672.65	8349.64	9483.01
FBgn0261436	40528	protein_coding	3R	DhpD	0.49415	0.115141	4.29169	1.7732e-05	0.000257819	1941.29	1367.68	2119.73	1969.77	1734.37	1421.41	1404.85	1276.79
FBgn0028879	34886	protein_coding	2L	CG15270	-1.67494	0.390341	-4.29098	1.77885e-05	0.000258437	25.6707	211.824	23.6181	11.2208	42.1731	160.083	321.662	153.727
FBgn0000289	36571	protein_coding	2R	cg	0.226792	0.0528566	4.29071	1.78105e-05	0.000258553	18026.4	15393.8	17748	18650	17681.1	15993.2	14650.1	15538.1
FBgn0037960	41438	protein_coding	3R	mthl5	-0.641171	0.149445	-4.29036	1.78387e-05	0.00025876	390.65	619.645	346.399	376.408	449.143	645.703	623.946	589.286
FBgn0013759	42567	protein_coding	3R	CASK	0.469233	0.109447	4.28731	1.80851e-05	0.000261923	3020.3	2167.35	3227.81	3155.1	2677.99	2184.22	2194.47	2123.35
FBgn0035490	38479	protein_coding	3L	CG1136	-1.67012	0.389548	-4.28733	1.80837e-05	0.000261923	7.52217	89.9138	6.88862	4.0803	11.5976	52.6447	174.395	42.7019
FBgn0032598	35002	protein_coding	2L	ChLD3	-1.66542	0.388476	-4.28707	1.81049e-05	0.000262004	10.2989	122.998	7.87271	5.10038	17.9236	67.686	248.997	52.3098
FBgn0029838	31541	protein_coding	X	CG4666	-1.65054	0.38505	-4.28656	1.81463e-05	0.000262397	19.0978	268.833	20.6659	8.16061	28.4668	152.562	507.683	146.254
FBgn0032883	35339	protein_coding	2L	Rhau	0.432777	0.100985	4.28555	1.82286e-05	0.0002633	2024.38	1491.97	2103.98	2020.77	1948.4	1499.84	1532.74	1443.32
FBgn0058191	3354930	protein_coding	2R	CG40191	0.634003	0.147943	4.28545	1.82372e-05	0.0002633	4340.78	2749.5	3900.93	4069.08	5052.33	2554.88	3035.44	2658.19
FBgn0052475	38013	protein_coding	3L	mthl8	-1.06917	0.249525	-4.28484	1.8287e-05	0.000263812	90.4149	206.949	77.743	77.5258	115.976	175.124	246.091	199.631
FBgn0046302	35162	protein_coding	2L	CG10650	-1.6776	0.391602	-4.28394	1.83613e-05	0.000264678	20.9974	195.334	26.5704	14.2811	22.1409	117.108	374.949	93.9441
FBgn0033767	36398	protein_coding	2R	CG13148	-1.47841	0.345143	-4.28347	1.84002e-05	0.000265031	19.7912	79.2748	32.4749	15.3011	11.5976	65.5373	100.761	71.5256
FBgn0003028	31429	protein_coding	X	ovo	0.465832	0.108828	4.28042	1.86539e-05	0.000268477	16293.1	11721.4	16963.7	16582.4	15333.1	11953.6	9925	13285.6
FBgn0020269	36632	protein_coding	2R	mspo	-1.67556	0.391516	-4.27967	1.87173e-05	0.00026918	58.363	519.888	85.6157	35.7027	53.7707	342.728	902.009	314.926
FBgn0052100	39400	protein_coding	3L	CG32100	0.433787	0.101388	4.27849	1.88162e-05	0.000270391	1478.87	1089.37	1578.48	1605.6	1252.54	1135.62	1084.15	1048.33
FBgn0035026	37925	protein_coding	2R	Fcp1	0.506425	0.118459	4.2751	1.91048e-05	0.000274326	3324.56	2321.14	3545.67	3366.25	3061.77	2323.89	2075.3	2564.25
FBgn0023517	31143	protein_coding	X	Pgam5	0.376603	0.0881114	4.27417	1.91847e-05	0.000275259	2367.78	1817.77	2459.24	2266.61	2377.51	1971.49	1797.24	1684.59
FBgn0262620	19834780		2L	lncRNA:CR43144	1.03467	0.242126	4.27329	1.92608e-05	0.000276136	166.736	74.2455	159.422	149.951	190.833	78.4298	61.0382	83.2686
FBgn0036519	39694	protein_coding	3L	CG7650	0.391622	0.0916586	4.27262	1.93189e-05	0.000276326	1567.77	1190.69	1653.27	1542.35	1507.69	1251.65	1167.48	1152.95
FBgn0260793	41616	protein_coding	3R	2mit	-1.66967	0.39077	-4.27276	1.93069e-05	0.000276326	31.2495	260.083	36.4113	19.3814	37.9558	148.265	461.177	170.807
FBgn0263488	12798362		3L	sncRNA:CR43603	-0.959604	0.224584	-4.2728	1.93036e-05	0.000276326	756.007	1567.81	704.607	506.978	1056.44	1560	1849.55	1293.87
FBgn0030800	32677	protein_coding	X	Nprl2	0.386146	0.0903878	4.27211	1.93636e-05	0.000276751	1447.88	1103.73	1477.12	1512.77	1353.76	1182.89	1146.16	982.143
FBgn0014092	34970	protein_coding	2L	CG4278	0.492518	0.115318	4.27097	1.94622e-05	0.00027764	999.906	705.1	1036.25	963.972	999.502	698.348	730.521	686.432
FBgn0036834	40070	protein_coding	3L	CG6836	-1.64294	0.384671	-4.27102	1.94581e-05	0.00027764	6.15123	86.4066	5.90453	3.06023	9.48894	42.9752	161.8	54.4449
FBgn0037026	40301	protein_coding	3L	CG3634	0.281971	0.0660219	4.27087	1.94708e-05	0.00027764	2216.78	1821.32	2205.34	2293.13	2151.88	1917.77	1720.7	1825.5
FBgn0263219	2769008	protein_coding	3L	Dscam4	-1.66957	0.391049	-4.26948	1.95933e-05	0.000279171	14.2478	151.407	17.7136	8.16061	16.8692	120.331	264.499	69.3905
FBgn0042178	59216	protein_coding	3L	Apl	-0.637992	0.149461	-4.26862	1.96682e-05	0.000280021	505.609	800.136	419.222	500.857	596.749	752.067	775.088	873.253
FBgn0025686	33199	protein_coding	2L	Amnionless	-1.66709	0.390579	-4.26825	1.97009e-05	0.000280271	8.78862	72.9448	10.825	8.16061	7.38029	60.1653	119.17	39.4992
FBgn0026143	31052	protein_coding	X	Cdc45	0.458043	0.107331	4.26758	1.97605e-05	0.000280728	4739.31	3429.22	4986.38	4902.49	4329.07	3709.84	3116.82	3460.99
FBgn0029929	31649	protein_coding	X	CG4593	0.676999	0.158639	4.26755	1.97634e-05	0.000280728	1719.29	1053.1	2129.57	1718.83	1309.47	1181.82	1044.43	933.036
FBgn0039611	43410	protein_coding	3R	Nepl18	-1.60469	0.376292	-4.26448	2.00369e-05	0.000284395	29.3752	157.364	41.3317	19.3814	27.4125	105.289	255.779	111.025
FBgn0264815	34594	protein_coding	2L	Pde1c	-1.66824	0.391233	-4.26404	2.00759e-05	0.00028473	25.4149	217.214	31.4908	17.3413	27.4125	130	402.077	119.565
FBgn0029905	31622	protein_coding	X	Nf-YC	0.551112	0.129272	4.26319	2.01525e-05	0.000285596	5276.92	3562.45	5706.73	5891.96	4232.07	3799.01	3128.45	3759.9
FBgn0027106	33027	protein_coding	X	Inx7	-1.64797	0.386593	-4.26281	2.01871e-05	0.000285667	34.6263	240.07	37.3954	29.5822	36.9014	164.38	443.738	112.092
FBgn0030590	32416	protein_coding	X	CG9518	-1.65828	0.389013	-4.2628	2.01883e-05	0.000285667	43.8332	491.963	51.1726	25.5019	54.825	322.314	779.933	373.641
FBgn0030613	32442	protein_coding	X	Rab3-GEF	-1.66017	0.389477	-4.26256	2.02102e-05	0.000285757	35.3737	274.245	39.3635	21.4216	45.3361	197.686	487.337	137.713
FBgn0023175	36018	protein_coding	2R	Prosalpha7	0.532041	0.124824	4.26232	2.02317e-05	0.000285842	7540.11	5163.53	8630.46	7881.11	6108.77	5586.78	4892.74	5011.06
FBgn0259166	2768892	protein_coding	X	CG42271	0.576012	0.135213	4.26003	2.04402e-05	0.000288567	2934.54	1944.26	3147.12	3013.3	2643.2	2100.42	1527.89	2204.48
FBgn0038132	41631	protein_coding	3R	apn	-1.65706	0.389049	-4.25924	2.05122e-05	0.000289362	23.282	262.64	18.6977	15.3011	35.8471	138.595	479.586	169.74
FBgn0001991	34950	protein_coding	2L	Ca-alpha1D	-1.62697	0.382023	-4.25883	2.05497e-05	0.00028945	102.231	614.753	106.282	60.1845	140.225	427.604	964.016	452.64
FBgn0286784	36040	protein_coding	2R	TER94	0.262615	0.0616619	4.25895	2.05392e-05	0.00028945	24322.2	20251.5	23208.7	23864.7	25893.2	21513.4	19176.7	20064.5
FBgn0035665	38683	protein_coding	3L	Jon65Aiii	-1.66726	0.391565	-4.25793	2.06325e-05	0.000290396	7.58099	76.0409	3.93635	5.10038	13.7062	49.4215	153.08	25.6211
FBgn0026565	40812	protein_coding	3R	Ass	-1.63322	0.383589	-4.25773	2.06511e-05	0.000290435	1.34753	31.3923	1.96818	1.02008	1.05433	22.562	62.0071	9.60792
FBgn0034705	37533	protein_coding	2R	CG11170	0.762084	0.179035	4.25662	2.07543e-05	0.000291665	396.982	226.738	371.001	354.986	464.958	215.951	242.215	222.05
FBgn0283437	37044	protein_coding	2R	PPO1	-1.61073	0.378617	-4.25424	2.09758e-05	0.000294513	114.665	649.66	107.266	77.5258	159.203	452.314	1111.28	385.384
FBgn0287209	3354921	protein_coding	3R	Gfat1	-1.65241	0.388426	-4.2541	2.09888e-05	0.000294513	179.784	2109.3	194.85	102.008	242.495	1509.51	3694.26	1124.13
FBgn0001233	38389	protein_coding	3L	Hsp83	0.374246	0.088003	4.25265	2.11251e-05	0.0002962	122982	94563.6	130098	117837	121010	100873	94023	88795.3
FBgn0025712	38203	protein_coding	3L	CG13920	-1.59412	0.374901	-4.25211	2.11765e-05	0.000296695	68.4518	357.765	70.8544	44.8833	89.6178	270.744	547.406	255.144
FBgn0259150	7354434	protein_coding	X	OtopLc	-1.6638	0.391424	-4.25064	2.13162e-05	0.000298426	52.9124	462.697	53.1408	26.522	79.0745	335.207	751.836	301.048
FBgn0035975	39062	protein_coding	3L	PGRP-LA	-1.5668	0.368753	-4.24891	2.14818e-05	0.000300517	2.03842	56.2087	2.95227	0	3.16298	36.529	107.543	24.5536
FBgn0050172	246496	protein_coding	2R	CG30172	-1.66222	0.391296	-4.24797	2.15715e-05	0.000301283	6.83071	68.2074	6.88862	3.06023	10.5433	38.6777	121.108	44.837
FBgn0052432	40310	protein_coding	3L	CG32432	-1.66182	0.391205	-4.24794	2.15741e-05	0.000301283	11.2361	119.769	12.7932	5.10038	15.8149	80.5786	229.62	49.1071
FBgn0267795	39561	protein_coding	3L	Frl	0.399093	0.0939523	4.24783	2.15855e-05	0.000301283	5258.1	3971.47	5227.48	5420.68	5126.14	3801.16	3627.41	4485.83
FBgn0261799	39831	protein_coding	3L	dsx-c73A	-1.64765	0.388216	-4.24416	2.19418e-05	0.000306025	109.592	773.423	159.422	74.4655	94.8894	516.777	1253.71	549.786
FBgn0036319	39461	protein_coding	3L	Ent3	-1.63561	0.385428	-4.24361	2.19956e-05	0.000306545	6.44443	70.5393	7.87271	4.0803	7.38029	44.0496	136.609	30.9588
FBgn0262593	38352	protein_coding	3L	Shab	-1.66033	0.391307	-4.24305	2.205e-05	0.000307072	33.1592	273.396	29.5227	20.4015	49.5534	180.496	437.925	201.766
FBgn0050502	35670	protein_coding	2R	fa2h	-1.60739	0.378897	-4.24228	2.21259e-05	0.000307896	25.1702	145.942	24.6022	22.4417	28.4668	104.215	256.748	76.8633
FBgn0031836	33924	protein_coding	2L	CG11050	0.348266	0.082101	4.24192	2.21618e-05	0.000308164	6823.63	5346.3	7163.18	7096.67	6211.04	5613.64	5066.17	5359.08
FBgn0016047	45587	protein_coding	2R	nompA	-1.66108	0.391635	-4.24141	2.22123e-05	0.000308633	54.8249	497.002	71.8385	35.7027	56.9337	370.662	802.216	318.129
FBgn0261928	41252	protein_coding	3R	CG42795	-1.66072	0.391628	-4.24056	2.22962e-05	0.000309567	23.3987	222.975	29.5227	13.261	27.4125	168.678	371.073	129.173
FBgn0030817	32695	protein_coding	X	CG4991	0.601055	0.141762	4.23989	2.23627e-05	0.000310237	11327.6	7359.24	10809.2	10193.6	12979.8	7719.43	7422.44	6935.85
FBgn0085386	5740349	protein_coding	3R	CG34357	-1.65974	0.391488	-4.23957	2.23948e-05	0.000310237	7.20614	69.1593	4.92044	5.10038	11.5976	46.1984	124.983	36.2966
FBgn0261999	34951	protein_coding	2L	Ca-Ma2d	-1.6359	0.385854	-4.23968	2.23839e-05	0.000310237	81.6833	544.068	97.4248	62.2246	85.4005	378.182	894.258	359.763
FBgn0019972	43514	protein_coding	3R	Drice	0.444377	0.104849	4.23826	2.25262e-05	0.00031159	2648.92	1935.41	2655.07	2479.8	2811.89	1893.06	1985.19	1927.99
FBgn0036410	39565	protein_coding	3L	CG8100	-1.65125	0.389592	-4.23842	2.25098e-05	0.00031159	9.20973	58.9638	8.8568	6.12046	12.6519	44.0496	68.7891	64.0528
FBgn0034310	37078	protein_coding	2R	Nup75	0.452944	0.106892	4.23739	2.26137e-05	0.000312566	2780.41	2018.85	2767.26	2802.15	2771.83	2096.12	2045.26	1915.18
FBgn0042696	43782	protein_coding	4	NfI	-1.6589	0.391525	-4.23702	2.26503e-05	0.000312838	30.4744	247.449	27.5545	13.261	50.6077	180.496	384.638	177.213
FBgn0032130	34275	protein_coding	2L	brwl	-0.568577	0.134198	-4.23684	2.2669e-05	0.000312862	320.764	481.857	280.465	354.986	326.841	497.438	428.236	519.895
FBgn0016698	33555	protein_coding	2L	Ptpa	0.443104	0.104602	4.23611	2.27425e-05	0.000313643	1290.51	944.434	1347.22	1342.42	1181.9	1018.51	828.376	986.413
FBgn0085447	43892	protein_coding	3L	sif	-1.64813	0.38918	-4.23488	2.28671e-05	0.000315126	24.7828	181.674	27.5545	19.3814	27.4125	157.934	255.779	131.308
FBgn0031883	33989	protein_coding	2L	Caper	0.413529	0.0976624	4.23427	2.29294e-05	0.000315279	4174.02	3119.67	4531.73	4220.05	3770.27	3231.74	3085.82	3041.44
FBgn0033205	35708	protein_coding	2R	Rdh1	-1.11432	0.263163	-4.23434	2.29224e-05	0.000315279	41.0017	99.5679	46.2522	37.7428	39.0101	91.3224	123.045	84.3362
FBgn0243586	43212	protein_coding	3R	Tb	-1.61801	0.382113	-4.23438	2.29185e-05	0.000315279	13.2517	200.243	15.7454	7.14053	16.8692	149.339	337.163	114.227
FBgn0016078	35966	protein_coding	2R	wun	-0.437507	0.103338	-4.23375	2.29827e-05	0.000315778	1195.49	1627.26	1216.33	1161.87	1208.26	1616.94	1841.8	1423.04
FBgn0011274	35045	protein_coding	2L	Dif	-1.65041	0.38985	-4.23344	2.30139e-05	0.000315971	22.838	169.649	20.6659	19.3814	28.4668	113.884	303.253	91.809
FBgn0016053	5740599	protein_coding	2R	pgc	0.663611	0.156764	4.23317	2.30418e-05	0.000316119	8621.95	5334.63	8331.29	7691.37	9843.2	5317.11	5139.8	5546.97
FBgn0035825	38881	protein_coding	3L	CG8111	0.426101	0.100698	4.23149	2.32146e-05	0.000318254	983.343	728.368	987.041	1009.88	953.112	708.017	695.642	781.444
FBgn0053547	42150	protein_coding	3R	Rim	-1.65517	0.391223	-4.23076	2.32903e-05	0.000319054	54.0941	442.454	50.1885	21.4216	90.6721	301.901	727.614	297.845
FBgn0034661	37486	protein_coding	2R	tpr	-1.64736	0.389449	-4.22997	2.33719e-05	0.000319936	24.149	264.804	26.5704	15.3011	30.5755	177.273	460.209	156.929
FBgn0038919	42583	protein_coding	3R	Qsox2	-1.59802	0.37796	-4.22802	2.35758e-05	0.000322488	12.2568	68.0928	11.8091	10.2008	14.7606	53.7191	93.9794	56.58
FBgn0053127	318893	protein_coding	2L	CG33127	-1.65498	0.391582	-4.22639	2.37474e-05	0.000324595	9.24513	82.7069	6.88862	7.14053	13.7062	66.6116	156.955	24.5536
FBgn0024887	40242	protein_coding	3L	kin17	0.627509	0.148496	4.22575	2.38142e-05	0.000325027	387.916	247	422.174	396.81	344.765	249.256	234.464	257.279
FBgn0037244	40558	protein_coding	3R	CG14647	0.500125	0.118351	4.22579	2.38106e-05	0.000325027	1759.88	1233.84	1726.09	1712.71	1840.85	1225.87	1257.58	1218.07
FBgn0052074	317842	protein_coding	3L	CG32074	-1.46729	0.347294	-4.22491	2.39037e-05	0.000326007	0.679472	26.8249	0.984089	0	1.05433	29.0083	39.7233	11.743
FBgn0029896	31612	protein_coding	X	CG3168	-1.63522	0.387084	-4.22446	2.3951e-05	0.000326156	27.6868	188.408	25.5863	15.3011	42.1731	126.777	359.447	78.9984
FBgn0031692	33752	protein_coding	2L	TpnC25D	-1.64413	0.389185	-4.22455	2.39416e-05	0.000326156	4.03058	51.9449	6.88862	2.04015	3.16298	49.4215	87.1974	19.2158
FBgn0032105	34245	protein_coding	2L	borr	0.391699	0.0927275	4.2242	2.39794e-05	0.000326156	6018.7	4569.91	6056.08	5975.61	6024.42	4826.12	4375.37	4508.25
FBgn0285963	44359	protein_coding	3R	CG46339	-1.64707	0.389917	-4.22414	2.39852e-05	0.000326156	66.925	492.223	82.6634	30.6023	87.5091	353.471	837.095	286.102
FBgn0026566	40814	protein_coding	3R	CG1307	0.461083	0.109181	4.22311	2.40959e-05	0.000326975	2348.33	1695.5	2555.68	2323.73	2165.59	1804.96	1489.14	1792.41
FBgn0029002	44787	protein_coding	3L	miple2	-1.12365	0.266073	-4.2231	2.4096e-05	0.000326975	199.152	489.29	224.372	192.794	180.29	421.157	613.289	433.424
FBgn0034497	37297	protein_coding	2R	Mpcp1	-1.60768	0.38069	-4.22308	2.40985e-05	0.000326975	2.73046	43.1434	1.96818	3.06023	3.16298	19.3389	93.0106	17.0807
FBgn0034530	37332	protein_coding	2R	Rcd6	-1.60481	0.380117	-4.22189	2.42259e-05	0.000328462	40.0279	227.755	45.2681	32.6424	42.1731	148.265	365.26	169.74
FBgn0052369	38873	protein_coding	3L	CG32369	-1.59262	0.377252	-4.22164	2.42529e-05	0.000328588	177.876	952.636	184.025	107.108	242.495	611.323	1504.64	741.945
FBgn0036007	39106	protein_coding	3L	path	0.7721	0.182922	4.22093	2.43301e-05	0.000329392	12555.4	7111.83	11585.7	11789	14291.4	6941.58	8214.97	6178.96
FBgn0000318	43938	protein_coding	2L	cl	0.508996	0.12063	4.21949	2.44858e-05	0.000331257	3097.67	2157.79	3313.43	3250.98	2728.6	2291.66	2209.97	1971.76
FBgn0023515	31139	protein_coding	X	Gcna	0.444782	0.105422	4.21908	2.45302e-05	0.000331615	12150.9	8876.01	12120	13383.4	10949.2	9702.74	8139.39	8785.91
FBgn0026872	31099	protein_coding	X	CG14777	-1.5788	0.374224	-4.21888	2.45523e-05	0.000331671	7.10107	42.5277	8.8568	6.12046	6.32596	27.9339	69.7579	29.8913
FBgn0030748	32611	protein_coding	X	Traf-like	-1.64501	0.390056	-4.21737	2.47172e-05	0.000333655	13.2523	155.505	14.7613	9.18068	15.8149	109.587	300.347	56.58
FBgn0053512	3346160	protein_coding	3R	dpr4	-1.63872	0.388581	-4.2172	2.47358e-05	0.000333662	6.77188	78.1339	9.84089	2.04015	8.43462	45.124	154.049	35.229
FBgn0035056	37956	protein_coding	2R	spz6	-1.6396	0.388816	-4.21691	2.47678e-05	0.00033385	22.7198	168.339	27.5545	15.3011	25.3038	109.587	257.717	137.713
FBgn0003227	49241	protein_coding	3R	rec	0.687879	0.163166	4.21583	2.48865e-05	0.000335206	847.019	514.025	814.825	901.747	824.484	531.819	478.617	531.638
FBgn0035755	38800	protein_coding	3L	CG14830	-1.64682	0.39066	-4.21547	2.49257e-05	0.000335489	38.0471	296.691	41.3317	29.5822	43.2274	219.174	519.309	151.592
FBgn0033113	35600	protein_coding	2R	Spn42Dc	-1.6205	0.384485	-4.21472	2.50085e-05	0.000336114	14.3061	92.6797	15.7454	7.14053	20.0322	70.9092	156.955	50.1747
FBgn0083950	4379854	protein_coding	3R	side-VI	-1.65017	0.391518	-4.2148	2.5e-05	0.000336114	17.9852	177.764	22.634	9.18068	22.1409	105.289	336.195	91.809
FBgn0034468	37264	protein_coding	2R	Obp56a	-1.64202	0.389662	-4.21396	2.50932e-05	0.000336899	6.10441	47.8791	7.87271	3.06023	7.38029	34.3802	69.7579	39.4992
FBgn0052250	38532	protein_coding	3L	PMP34	0.433299	0.102827	4.21387	2.51034e-05	0.000336899	2611.89	1923.67	2698.37	2587.93	2549.36	1988.68	2064.64	1717.68
FBgn0031875	33976	protein_coding	2L	CG3430	0.365921	0.0868416	4.21366	2.51265e-05	0.000336965	2908.98	2249.92	2824.33	2906.2	2996.4	2338.93	2276.82	2134.03
FBgn0051345	41576	protein_coding	3R	CG31345	-1.61116	0.382386	-4.21343	2.51516e-05	0.000337058	2.05041	35.2852	1.96818	1.02008	3.16298	27.9339	62.9759	14.9457
FBgn0010019	30986	protein_coding	X	Cyp4g1	-1.64913	0.391487	-4.21248	2.52583e-05	0.000337997	40.9372	339.821	28.5386	18.3614	75.9115	232.066	612.32	175.078
FBgn0265416	32303	protein_coding	X	Neto	-1.64139	0.389641	-4.21258	2.52476e-05	0.000337997	19.6973	212.281	21.6499	15.3011	22.1409	161.157	318.755	156.929
FBgn0031682	33742	protein_coding	2L	CG5828	0.364033	0.0864427	4.21126	2.53945e-05	0.000339574	1066.89	826.389	1065.77	1133.3	1001.61	868.1	837.095	773.971
FBgn0038439	42006	protein_coding	3R	Cad89D	-1.64356	0.390384	-4.21011	2.55243e-05	0.000341062	73.3945	556.434	86.5998	40.803	92.7808	408.265	877.787	383.249
FBgn0031530	33556	protein_coding	2L	Pgant2	-1.61269	0.383168	-4.20883	2.56695e-05	0.000342755	101.44	599.388	115.138	80.586	108.596	460.91	915.573	421.681
FBgn0052698	31915	protein_coding	X	CARPB	-1.38622	0.329496	-4.20708	2.58686e-05	0.000345164	21.0346	76.0196	21.6499	21.4216	20.0322	59.091	112.388	56.58
FBgn0039451	43218	protein_coding	3R	CG6420	0.511536	0.121599	4.20674	2.59085e-05	0.000345446	4933.13	3430.13	5155.64	4903.51	4740.25	3678.68	2700.21	3911.49
FBgn0026262	43793	protein_coding	4	Taf3	0.53394	0.126975	4.20507	2.61e-05	0.000347749	4934.22	3372.73	4377.23	4577.08	5848.35	3061.99	3503.4	3552.79
FBgn0050413	246601	protein_coding	2R	CG30413	-1.62192	0.385896	-4.20299	2.63411e-05	0.000349952	110.966	1395.55	125.963	85.6864	121.248	905.703	2658.55	622.38
FBgn0051781	12798248		2L	lncRNA:CR31781	-1.64618	0.391631	-4.2034	2.62934e-05	0.000349952	81.084	695.059	111.202	55.0841	76.9659	515.703	1213.98	355.493
FBgn0260660	38769	protein_coding	3L	Mp	-1.64356	0.391032	-4.20314	2.63236e-05	0.000349952	40.401	402.714	47.2363	26.522	47.4447	276.116	712.112	219.915
FBgn0267336	41217	protein_coding	3R	Glut4EF	-1.5044	0.357926	-4.2031	2.63289e-05	0.000349952	420.008	1789.35	456.617	250.939	552.467	1240.91	2578.14	1549.01
FBgn0003091	48311	protein_coding	2R	Pkc53E	-1.64236	0.390885	-4.20165	2.64981e-05	0.000351785	9.25655	95.1235	6.88862	6.12046	14.7606	69.8348	179.239	36.2966
FBgn0262139	38065	protein_coding	3L	trh	-1.38008	0.328534	-4.20073	2.66058e-05	0.000352961	111.315	381.528	115.138	77.5258	141.28	271.818	518.34	354.425
FBgn0014863	40849	protein_coding	3R	Mlp84B	-1.64198	0.390934	-4.20014	2.66752e-05	0.000353628	192.192	1476.92	183.04	148.931	244.604	1058.27	2577.17	795.322
FBgn0002284	39855	protein_coding	3L	Prosbeta6	0.360031	0.0857496	4.19863	2.68534e-05	0.000355609	9150.1	7107.52	8852.86	9226.59	9370.86	7602.32	6926.38	6793.87
FBgn0022800	43026	protein_coding	3R	Cad96Ca	-1.64274	0.391265	-4.19855	2.68631e-05	0.000355609	46.2344	383.32	54.1249	24.4818	60.0966	247.108	631.697	271.157
FBgn0035481	38468	protein_coding	3L	CG12605	-1.63142	0.388637	-4.19779	2.69535e-05	0.00035644	26.1178	181.689	31.4908	17.3413	29.5212	134.298	253.841	156.929
FBgn0038295	41825	protein_coding	3R	Gyc88E	-1.62522	0.38717	-4.1977	2.69645e-05	0.00035644	4.10082	51.2611	3.93635	2.04015	6.32596	34.3802	95.9172	23.486
FBgn0061515	39554	protein_coding	3L	endos	0.29167	0.0694896	4.19732	2.70091e-05	0.000356776	4262.63	3476.73	3991.46	4453.65	4342.77	3539.01	3404.57	3486.61
FBgn0004580	36905	protein_coding	2R	Cbp53E	-1.62196	0.386459	-4.19698	2.70503e-05	0.000357064	7.88503	113.083	6.88862	3.06023	13.7062	69.8348	226.713	42.7019
FBgn0019660	3772415		X	lncRNA:roX2	-1.53366	0.365519	-4.19586	2.71841e-05	0.000358574	148.415	681.746	163.359	114.249	167.638	402.893	1221.73	420.613
FBgn0038542	42136	protein_coding	3R	TyrR	-1.63611	0.390263	-4.19233	2.76108e-05	0.000363943	2.7533	37.7455	1.96818	1.02008	5.27163	29.0083	63.9448	20.2834
FBgn0031589	33626	protein_coding	2L	Naprt	-0.520967	0.124288	-4.19161	2.76983e-05	0.000364836	899.261	1301.89	814.825	881.346	1001.61	1278.51	1478.48	1148.68
FBgn0035094	38011	protein_coding	2R	CG9380	-1.50679	0.359564	-4.19059	2.78226e-05	0.000366212	267.709	1129.03	231.261	238.698	333.167	787.521	2074.33	525.233
FBgn0032798	35239	protein_coding	2L	CG10132	-1.63608	0.390537	-4.1893	2.79813e-05	0.000368039	49.0231	378.239	54.1249	26.522	66.4226	294.38	585.192	255.144
FBgn0027550	34486	protein_coding	2L	CG6495	-1.58361	0.378063	-4.18874	2.80505e-05	0.000368444	32.7383	186.01	46.2522	22.4417	29.5212	176.199	265.468	116.363
FBgn0267579	26067247		2L	lncRNA:CR45919	-1.47076	0.351123	-4.18873	2.8052e-05	0.000368444	82.431	329.028	83.6475	56.1042	107.541	220.248	489.274	277.562
FBgn0050377	50252	protein_coding	2R	CG30377	0.488157	0.116556	4.18816	2.81221e-05	0.000369102	5108.04	3613.85	5594.54	5330.92	4398.65	3895.71	3046.1	3899.75
FBgn0000303	42249	protein_coding	3R	ChAT	-1.63928	0.391462	-4.18757	2.81951e-05	0.000369274	11.2247	97.566	12.7932	6.12046	14.7606	75.2067	170.519	46.972
FBgn0034718	37548	protein_coding	2R	wdp	-1.62868	0.388931	-4.18758	2.81939e-05	0.000369274	66.6246	471.528	88.568	44.8833	66.4226	365.29	808.029	241.265
FBgn0038190	41700	protein_coding	3R	CG9926	0.78883	0.18836	4.18789	2.8156e-05	0.000369274	926.286	516.872	998.85	870.125	909.884	539.339	562.908	448.37
FBgn0027111	38047	protein_coding	3L	miple1	-1.58736	0.379712	-4.18043	2.90962e-05	0.000380805	78.3773	430.779	92.5043	54.064	88.5635	283.637	766.368	242.333
FBgn0037217	40526	protein_coding	3R	CG14636	-1.63679	0.391564	-4.18013	2.91345e-05	0.000381038	29.5511	256.129	33.459	20.4015	34.7928	163.306	473.773	131.308
FBgn0265011	35904	protein_coding	2R	Np	-1.63646	0.391638	-4.1785	2.93437e-05	0.000383502	26.5739	250.431	43.2999	14.2811	22.1409	156.86	400.139	194.293
FBgn0010747	38593	protein_coding	3L	Srp54k	-0.492357	0.117846	-4.17795	2.94144e-05	0.000384154	1110.57	1575.39	1182.87	1095.56	1053.27	1569.67	1396.13	1760.38
FBgn0051648	33776	protein_coding	2L	Cox11	-0.608278	0.145607	-4.17753	2.94696e-05	0.000384603	203.645	315.463	201.738	216.256	192.942	325.537	329.412	291.44
FBgn0037890	41359	protein_coding	3R	CG17734	0.461185	0.110409	4.17707	2.95293e-05	0.000385111	4424.86	3192.75	4113.49	4206.79	4954.28	3396.12	3238.9	2943.23
FBgn0052702	326235	protein_coding	X	Cubn	-1.43201	0.342861	-4.17665	2.9584e-05	0.000385552	150.858	563.446	154.502	134.65	163.421	435.124	819.656	435.559
FBgn0264006	39533	protein_coding	3L	dysc	-1.63437	0.391488	-4.17477	2.98288e-05	0.000388467	38.5824	351.117	39.3635	17.3413	59.0423	207.356	623.946	222.05
FBgn0259146	43148	protein_coding	3R	fid	-1.63373	0.391607	-4.17185	3.0214e-05	0.000393208	12.363	108.429	5.90453	13.261	17.9236	76.2811	186.021	62.9852
FBgn0033054	35531	protein_coding	2R	CG14591	-1.62307	0.389096	-4.17138	3.02765e-05	0.000393744	9.57316	67.3737	7.87271	7.14053	13.7062	55.8678	115.294	30.9588
FBgn0029861	31571	protein_coding	X	CG3815	0.407323	0.0976927	4.16943	3.05357e-05	0.000396836	4132.1	3102.37	4363.45	4366.95	3665.89	3355.29	2733.15	3218.65
FBgn0052085	39311	protein_coding	3L	CG32085	-1.62568	0.389921	-4.16926	3.05596e-05	0.000396867	22.5437	166.591	20.6659	14.2811	32.6841	120.331	299.378	80.066
FBgn0030266	32046	protein_coding	X	CG11122	0.818129	0.196244	4.16893	3.06034e-05	0.000396878	7339.46	3995.59	7557.8	7301.7	7158.88	3963.39	3000.56	5022.81
FBgn0030841	32728	protein_coding	X	CG8568	-1.58176	0.379414	-4.16895	3.06001e-05	0.000396878	5.03751	88.2306	9.84089	0	5.27163	61.2397	151.142	52.3098
FBgn0029837	31540	protein_coding	X	Tsp5D	-1.63164	0.391522	-4.16742	3.08061e-05	0.000399226	6.46843	57.6832	5.90453	6.12046	7.38029	45.124	106.575	21.3509
FBgn0033540	36123	protein_coding	2R	Elp2	-0.669283	0.160684	-4.16521	3.11063e-05	0.000402834	219.786	356.571	236.181	208.096	215.083	348.099	430.174	291.44
FBgn0028622	47065	protein_coding	2R	qsm	-1.15185	0.276565	-4.16486	3.11545e-05	0.000402965	112.622	286.136	123.011	100.988	113.867	260	403.046	195.361
FBgn0038912	42576	protein_coding	3R	CG6656	-1.32686	0.318589	-4.16482	3.116e-05	0.000402965	33.3953	105.672	31.4908	26.522	42.1731	81.653	162.769	72.5932
FBgn0036454	39616	protein_coding	3L	CG17839	-1.6307	0.391567	-4.16455	3.11964e-05	0.000403153	18.4069	180.268	19.6818	9.18068	26.3582	117.108	357.509	66.1879
FBgn0033443	36006	protein_coding	2R	CG1698	-1.60426	0.38534	-4.16324	3.13763e-05	0.000405195	16.0644	181.334	13.7772	11.2208	23.1952	120.331	315.848	107.822
FBgn0000996	47121	protein_coding	2R	dup	0.358755	0.0861986	4.16195	3.15536e-05	0.0004072	12028.5	9351.97	11825.8	13010	11249.7	9873.56	8500.78	9681.58
FBgn0261479	43740	protein_coding	3R	nero	0.291423	0.0700248	4.16172	3.15862e-05	0.000407337	1800.67	1469.33	1798.91	1775.95	1827.15	1592.23	1398.07	1417.7
FBgn0034789	37633	protein_coding	2R	PIP5K59B	-1.61643	0.388451	-4.16123	3.16537e-05	0.000407922	38.8799	260.267	49.2044	32.6424	34.7928	160.083	466.991	153.727
FBgn0029666	31320	protein_coding	X	CG10803	-0.327391	0.0786836	-4.16085	3.17061e-05	0.000408313	2013.33	2532.24	1909.13	2009.55	2121.31	2608.6	2384.37	2603.75
FBgn0032480	34714	protein_coding	2L	Edem2	0.295141	0.0709451	4.16014	3.18053e-05	0.000409305	4669.44	3799.28	4635.06	4544.44	4828.82	4017.11	3671.01	3709.72
FBgn0020626	42985	protein_coding	3R	Osbp	0.474227	0.114043	4.15833	3.20577e-05	0.000412266	5845.68	4178.13	6461.53	5846.06	5229.46	4367.36	3549.9	4617.14
FBgn0051973	33158	protein_coding	2L	Cda5	-1.62194	0.390106	-4.15768	3.21492e-05	0.000413156	118.857	837.579	112.186	69.3652	175.018	564.05	1421.32	527.368
FBgn0031579	33615	protein_coding	2L	CG15422	-1.60423	0.386051	-4.15548	3.24605e-05	0.000416866	5.08491	66.2078	6.88862	2.04015	6.32596	46.1984	138.547	13.8781
FBgn0264307	39018	protein_coding	3L	orb2	-0.513772	0.123652	-4.15498	3.25312e-05	0.000417483	1019.16	1468.59	1013.61	955.811	1088.07	1303.22	1506.58	1595.98
FBgn0085407	33995	protein_coding	2L	Pvf3	-1.36049	0.327472	-4.15451	3.25981e-05	0.000418052	323.163	1083.08	356.24	262.16	351.091	844.464	1555.02	849.767
FBgn0027330	31811	protein_coding	X	l(1)G0020	0.501134	0.120698	4.15196	3.29639e-05	0.00042245	2594.9	1817.6	2864.68	2621.6	2298.43	1833.97	1919.31	1699.53
RR48405_transposable_element			3R	blood{}RR48405	-1.62488	0.391496	-4.15045	3.31827e-05	0.000424959	9.5035	65.9823	9.84089	9.18068	9.48894	52.6447	103.668	41.6343
FBgn0034876	37727	protein_coding	2R	wmd	0.450365	0.108528	4.14977	3.3281e-05	0.000425923	4139.99	3011.44	4531.73	4402.65	3485.6	3288.68	2870.73	2874.9
FBgn0038727	42347	protein_coding	3R	CG7432	-1.61196	0.38855	-4.14866	3.34427e-05	0.000427697	33.4038	358.618	36.4113	15.3011	48.499	246.033	604.569	225.252
FBgn0038586	42184	protein_coding	3R	CG7168	0.516591	0.124579	4.14668	3.37332e-05	0.000431113	671.271	465.006	679.021	658.969	675.824	497.438	421.454	476.126
FBgn0039756	43593	protein_coding	3R	CG9743	-1.5598	0.376192	-4.1463	3.37898e-05	0.000431538	82.769	429.902	102.345	48.9636	96.9981	299.752	719.863	270.089
FBgn0039024	42701	protein_coding	3R	Nepl15	-1.60805	0.387976	-4.14472	3.4023e-05	0.000433991	21.1271	246.99	19.6818	17.3413	26.3582	150.413	511.558	78.9984
FBgn0051663	33363	protein_coding	2L	CG31663	-1.6201	0.390887	-4.14468	3.40288e-05	0.000433991	12.9123	103.682	14.7613	8.16061	15.8149	65.5373	188.928	56.58
FBgn0039521	43306	protein_coding	3R	CG5402	-1.57052	0.378996	-4.14389	3.41462e-05	0.0004349	5.77754	104.215	4.92044	7.14053	5.27163	77.3554	205.398	29.8913
FBgn0259821	7354470	protein_coding	3R	CG42402	-1.62234	0.391503	-4.14388	3.41472e-05	0.0004349	8.84629	77.3461	9.84089	5.10038	11.5976	47.2728	124.983	59.7826
FBgn0034087	36793	protein_coding	2R	clu	-0.32153	0.077637	-4.14145	3.45123e-05	0.000438815	5875.15	7358.18	5912.4	5824.63	5888.42	7206.95	7547.42	7320.17
FBgn0035308	38273	protein_coding	3L	CG15822	-1.60111	0.386616	-4.14136	3.45258e-05	0.000438815	110.995	703.748	149.581	64.2648	119.139	504.959	1083.19	523.098
FBgn0037992	41472	protein_coding	3R	CG4702	-1.59172	0.384343	-4.14141	3.45176e-05	0.000438815	113.046	677.182	120.059	69.3652	149.714	436.199	1180.07	415.276
FBgn0031869	33969	protein_coding	2L	CG18304	-1.58599	0.383002	-4.14094	3.45891e-05	0.000438935	79.0793	468.32	109.234	49.9837	78.0202	383.554	715.019	306.386
FBgn0037766	41215	protein_coding	3R	Teh1	-1.61778	0.390668	-4.14106	3.45709e-05	0.000438935	5.49517	59.6054	3.93635	3.06023	9.48894	50.4959	102.699	25.6211
FBgn0259977	35573	protein_coding	2R	Tdc1	-1.60258	0.38702	-4.14082	3.46065e-05	0.000438935	12.9009	84.8178	14.7613	9.18068	14.7606	80.5786	137.578	36.2966
FBgn0030394	32198	protein_coding	X	Cpr11A	-1.57533	0.380619	-4.13886	3.49035e-05	0.000441793	7.8028	148.476	10.825	2.04015	10.5433	120.331	298.409	26.6887
FBgn0036321	39463	protein_coding	3L	CG14120	-1.5977	0.385995	-4.13916	3.48581e-05	0.000441793	6.78446	99.5364	7.87271	5.10038	7.38029	70.9092	217.025	10.6755
FBgn0036485	39653	protein_coding	3L	FucTA	-1.57232	0.379882	-4.13898	3.48858e-05	0.000441793	27.2657	150.932	27.5545	17.3413	36.9014	105.289	246.091	101.417
FBgn0014073	38559	protein_coding	3L	Tie	-1.62021	0.391581	-4.1376	3.50955e-05	0.000443919	20.3762	179.888	23.6181	13.261	24.2495	122.479	306.16	111.025
FBgn0037225	40535	protein_coding	3R	TwdlG	-1.58673	0.383558	-4.13687	3.52079e-05	0.000445036	79.688	1017.16	83.6475	49.9837	105.433	700.497	1873.78	477.193
FBgn0038720	42339	protein_coding	3R	CG6231	-1.59742	0.38617	-4.13656	3.52545e-05	0.000445103	54.8361	348.36	57.0771	34.6826	72.7486	234.215	622.977	187.888
FBgn0041713	34879	protein_coding	2L	yellow-c	-1.6134	0.390038	-4.13652	3.52614e-05	0.000445103	39.675	280.302	32.4749	28.5621	57.988	181.57	528.029	131.308
FBgn0028940	34817	protein_coding	2L	Cyp28a5	-1.61701	0.391041	-4.13514	3.54734e-05	0.00044662	11.9408	90.8411	9.84089	11.2208	14.7606	61.2397	168.582	42.7019
FBgn0033609	36201	protein_coding	2R	Fbl6	0.375502	0.0908079	4.13513	3.5476e-05	0.00044662	4007.46	3077.97	4077.08	3896.69	4048.62	3138.27	3071.29	3024.36
FBgn0034583	37393	protein_coding	2R	CG10527	0.818959	0.198032	4.13549	3.542e-05	0.00044662	746.439	405.734	636.705	721.194	881.417	376.033	493.15	348.02
FBgn0050069	36573	protein_coding	2R	Sdb	-1.61735	0.391125	-4.13511	3.54783e-05	0.00044662	130.605	1264.45	149.581	102.008	140.225	1013.14	1946.44	833.754
FBgn0085391	43362	protein_coding	3R	trv	-1.61099	0.389662	-4.13433	3.55993e-05	0.000447839	83.708	897.42	104.313	55.0841	91.7264	605.951	1589.9	496.409
FBgn0002577	44835	protein_coding	X	m	-1.59499	0.385865	-4.13355	3.57196e-05	0.000448155	81.4799	510.816	113.17	46.9235	84.3462	364.215	835.158	333.074
FBgn0005677	34982	protein_coding	2L	dac	-1.56259	0.378033	-4.13347	3.57325e-05	0.000448155	45.4037	239.849	58.0612	27.5421	50.6077	151.488	386.575	181.483
FBgn0010329	31718	protein_coding	X	Tbh	-1.59667	0.386301	-4.13323	3.57699e-05	0.000448155	4.06657	54.3522	3.93635	5.10038	3.16298	31.1571	109.481	22.4185
FBgn0259822					-1.56158	0.377805	-4.1333	3.57586e-05	0.000448155	97.3413	511.5	92.5043	86.7065	112.813	392.149	816.749	325.602
FBgn0265778	33881	protein_coding	2L	PDZ-GEF	0.429647	0.103933	4.13389	3.56681e-05	0.000448155	9160.22	6764.42	8651.12	9002.17	9827.38	6662.24	5863.54	7767.47
FBgn0266369	35362	protein_coding	2L	Mtp	-0.235126	0.056883	-4.1335	3.57282e-05	0.000448155	2933.54	3455.04	2870.59	2842.95	3087.07	3442.32	3534.4	3388.39
FBgn0028429	39156	protein_coding	3L	I-2	0.336776	0.0815036	4.13203	3.59569e-05	0.000450192	2903.85	2293.88	2967.03	2998	2746.52	2352.89	2167.34	2361.41
FBgn0085376	5740668	protein_coding	3R	CG34347	-1.36707	0.330867	-4.13179	3.59957e-05	0.000450263	283.859	969.012	329.67	219.316	302.592	831.571	1287.62	787.849
FBgn0260866	37575	protein_coding	2R	dnr1	-0.620694	0.150228	-4.13169	3.60113e-05	0.000450263	322.964	504.996	345.415	302.963	320.515	492.067	563.877	459.045
FBgn0031148	33081	protein_coding	X	Cbs	0.280405	0.0678719	4.13138	3.60592e-05	0.000450557	4526.02	3722.1	4659.66	4526.08	4392.33	3835.54	3386.17	3944.58
FBgn0002542	45894	protein_coding	3R	lds	0.382649	0.0926304	4.13093	3.61305e-05	0.000450953	5714.85	4367.06	5902.56	5943.98	5297.99	4529.59	4221.32	4350.25
FBgn0040294	36990	protein_coding	2R	POSH	0.276871	0.0670249	4.13087	3.61396e-05	0.000450953	3513.33	2895.49	3249.46	3521.3	3769.22	3029.75	2831.98	2824.73
FBgn0034724	37557	protein_coding	2R	babos	-1.4978	0.362661	-4.13002	3.62726e-05	0.000452306	135.971	590.823	144.661	104.048	159.203	421.157	924.293	427.019
FBgn0036141	39259	protein_coding	3L	wls	0.394963	0.0956619	4.12874	3.64752e-05	0.000454525	3637.95	2755.14	3340.98	3590.67	3982.19	2850.33	2583.95	2831.13
FBgn0052694	31933	protein_coding	X	CG32694	-1.60065	0.387834	-4.12714	3.67305e-05	0.000457399	27.7012	333.096	20.6659	24.4818	37.9558	268.595	571.628	159.064
FBgn0001981					-1.16215	0.281612	-4.12677	3.67892e-05	0.000457821	150.201	387.228	138.756	132.61	179.236	335.207	459.24	367.236
FBgn0086695	40642	protein_coding	3R	hd	0.53726	0.1302	4.12642	3.68455e-05	0.000458213	2689.97	1833.66	2912.9	2879.67	2277.35	2039.18	1752.67	1709.14
FBgn0259740	7354424	protein_coding	3R	CG42394	-1.36909	0.332027	-4.12343	3.73279e-05	0.0004639	60.2388	205.746	62.9817	41.8231	75.9115	162.232	322.63	132.376
FBgn0050457	36940	protein_coding	2R	CG30457	-1.51365	0.367176	-4.12241	3.74922e-05	0.000465629	3.12873	78.8446	0	3.06023	6.32596	37.6033	185.052	13.8781
FBgn0030701	32546	protein_coding	X	CG16952	0.315822	0.0766554	4.12002	3.78841e-05	0.000469889	5763.17	4620.38	5596.51	5730.79	5962.22	4519.92	4431.57	4909.65
FBgn0036207	39331	protein_coding	3L	CG10907	-0.719712	0.174687	-4.12001	3.7886e-05	0.000469889	373.06	632.313	444.808	388.649	285.723	658.596	524.153	714.189
FBgn0020379	41266	protein_coding	3R	Rfx	0.433025	0.10514	4.11854	3.81275e-05	0.000472249	1619.05	1192.78	1620.79	1677	1559.35	1117.36	1097.72	1363.26
FBgn0039635	43437	protein_coding	3R	Pdhb	0.448745	0.108955	4.11862	3.81153e-05	0.000472249	3525.79	2566.8	3872.39	3532.52	3172.47	2580.66	2936.62	2183.13
FBgn0259233	42948	protein_coding	3R	CG42331	-1.61275	0.391623	-4.11812	3.81968e-05	0.000472791	75.4107	624.574	88.568	44.8833	92.7808	439.422	1031.84	402.465
FBgn0037900	41373	protein_coding	3R	CG5276	0.323823	0.0786552	4.11699	3.83858e-05	0.000474812	976.589	778.674	1003.77	949.691	976.307	802.563	760.555	772.904
FBgn0033721	36344	protein_coding	2R	CG13159	-1.60964	0.391011	-4.11661	3.84493e-05	0.000475279	273.314	2560.26	276.529	175.453	367.96	1867.27	4290.11	1523.39
FBgn0011829	43875	protein_coding	2L	Ret	-1.53178	0.372203	-4.11543	3.86453e-05	0.000477384	33.3605	161.908	32.4749	27.5421	40.0644	90.248	288.72	106.755
FBgn0038645	42250	protein_coding	3R	CG7714	-1.5708	0.381703	-4.11523	3.86791e-05	0.000477482	3.38652	64.8351	3.93635	3.06023	3.16298	41.9009	147.267	5.33773
FBgn0264704	14462864		3L	lncRNA:CR43973	0.83528	0.202988	4.11493	3.87305e-05	0.000477797	240.624	128.797	216.499	240.738	264.636	130	124.014	132.376
FBgn0041097	33314	protein_coding	2L	robo3	-1.60696	0.390717	-4.11285	3.90797e-05	0.000481783	72.2817	533.754	73.8066	41.8231	101.215	365.29	893.289	342.682
FBgn0032720	35145	protein_coding	2L	mRpL13	-0.440455	0.107104	-4.11242	3.91527e-05	0.000482362	393.58	537.083	399.54	378.448	402.753	536.116	564.846	510.287
FBgn0000044	37368	protein_coding	2R	Act57B	-1.60591	0.390612	-4.11126	3.93513e-05	0.000484394	3160.28	30445.2	2988.68	2084.02	4408.14	21074	57078.5	13183.1
FBgn0036529	39715	protein_coding	3L	Pgant8	-1.58819	0.386313	-4.11115	3.93701e-05	0.000484394	6.42044	74.0256	9.84089	2.04015	7.38029	53.7191	128.858	39.4992
FBgn0035875	38940	protein_coding	3L	Cpr66Cb	-1.5795	0.384466	-4.10829	3.98601e-05	0.000490096	16.6976	207.678	15.7454	13.261	21.0865	152.562	359.447	111.025
FBgn0033194	35693	protein_coding	2R	Vps13	-0.500936	0.12196	-4.10737	4.00193e-05	0.0004914	4156.41	5933.71	3957.02	4157.83	4354.37	5418.1	6283.06	6099.96
FBgn0051446	318741	protein_coding	3R	CG31446	-1.58394	0.385631	-4.1074	4.00145e-05	0.0004914	4.75688	61.8313	5.90453	2.04015	6.32596	39.7521	130.796	14.9457
FBgn0038202	41714	protein_coding	3R	CG12402	-1.59143	0.387554	-4.10635	4.01963e-05	0.000493246	47.5266	302.873	53.1408	36.7227	52.7163	244.959	496.056	167.605
FBgn0040942	50416	protein_coding	X	CG12643	-1.40039	0.34109	-4.10564	4.03204e-05	0.00049444	35.305	128.817	24.6022	27.5421	53.7707	104.215	163.737	118.498
FBgn0033539	36122	protein_coding	2R	Git	0.278624	0.0678667	4.10546	4.03506e-05	0.000494482	2449.34	2015.93	2417.91	2415.54	2514.57	2045.62	2054.95	1947.2
FBgn0036551	39740	protein_coding	3L	CG17029	-1.28345	0.312886	-4.10198	4.09631e-05	0.000501656	51.2806	154.154	49.2044	55.0841	49.5534	139.67	226.713	96.0792
FBgn0083952	4379912	protein_coding	3L	CG34116	0.8995	0.219392	4.09997	4.13208e-05	0.000505701	488.37	246.425	506.806	473.315	484.99	250.331	282.907	206.036
FBgn0262018	35071	protein_coding	2L	CadN2	-1.60352	0.391125	-4.09976	4.13582e-05	0.000505824	8.8817	87.8472	7.87271	6.12046	12.6519	66.6116	162.769	34.1615
FBgn0283467	34892	protein_coding	2L	PolD3	0.538222	0.131291	4.09945	4.14135e-05	0.000506165	1902.11	1295.51	2124.65	1973.85	1607.85	1341.9	1209.14	1335.5
FBgn0267041	19836163		X	asRNA:CR45485	-1.20637	0.294387	-4.0979	4.16918e-05	0.00050923	24.7948	69.4749	26.5704	20.4015	27.4125	66.6116	43.5987	98.2143
FBgn0015000	33704	protein_coding	2L	betaggt-I	0.416137	0.101555	4.09764	4.17376e-05	0.000509453	1833.64	1367	1758.57	1899.38	1842.96	1414.96	1445.54	1240.49
FBgn0033351	35892	protein_coding	2R	AIMP1	0.603428	0.147394	4.09399	4.24008e-05	0.000517206	1465.37	949.188	1696.57	1493.39	1206.15	1000.25	991.144	856.172
FBgn0016038	31006	protein_coding	X	Vsp37A	0.376632	0.0920086	4.09344	4.25012e-05	0.000518088	2611.58	2004.36	2728.88	2707.28	2398.59	2092.89	1968.72	1951.47
FBgn0015926	32459	protein_coding	X	dah	0.337638	0.0824944	4.09285	4.26097e-05	0.000519068	6870.83	5423.42	7101.18	6998.74	6512.58	5910.17	4982.85	5377.23
FBgn0023496	43973	protein_coding	2L	Lip1	-1.59312	0.389362	-4.09162	4.28378e-05	0.000521503	21.9107	222.709	33.459	12.2409	20.0322	167.603	378.824	121.7
FBgn0037222	40532	protein_coding	3R	CG14642	-1.60165	0.391491	-4.09116	4.29227e-05	0.000522193	10.8967	88.5845	11.8091	6.12046	14.7606	50.4959	171.488	43.7694
FBgn0030051	31797	protein_coding	X	spirit	-1.59109	0.389341	-4.08663	4.37676e-05	0.00053151	1.34753	25.9634	1.96818	1.02008	1.05433	20.4132	43.5987	13.8781
FBgn0038049	41533	protein_coding	3R	Srlp	0.460762	0.112742	4.08686	4.37252e-05	0.00053151	2201.22	1588.7	2514.35	2178.88	1910.44	1707.19	1547.27	1511.65
FBgn0286827	12798545		3L	lncRNA:CR43334	-1.45433	0.355879	-4.0866	4.37748e-05	0.00053151	374.9	1534.49	379.858	236.658	508.186	1151.74	2208.03	1243.69
FBgn0033783	36425	protein_coding	2R	CG17019	0.346633	0.084847	4.08539	4.40023e-05	0.000533921	2396.32	1879.88	2529.11	2488.99	2170.86	1976.86	1708.1	1954.68
FBgn0034002	36689	protein_coding	2R	CG8079	0.524576	0.128413	4.08506	4.40647e-05	0.000534328	1281.4	881.692	1364.93	1459.73	1019.53	876.695	896.196	872.185
FBgn0000241	37724	protein_coding	2R	bw	-1.56339	0.382742	-4.08471	4.41327e-05	0.00053434	28.682	171.701	44.284	12.2409	29.5212	125.703	264.499	124.903
FBgn0004611	33204	protein_coding	2L	Plc21C	0.253303	0.0620129	4.08467	4.41387e-05	0.00053434	5965.57	5000.36	6034.43	6153.1	5709.18	5102.24	4668.94	5229.91
FBgn0038511	42100	protein_coding	3R	cysu	-1.59403	0.390253	-4.0846	4.41525e-05	0.00053434	62.3817	444.548	62.9817	38.7629	85.4005	281.488	779.933	272.224
FBgn0033668	36276	protein_coding	2R	exp	-1.59808	0.391314	-4.08388	4.42903e-05	0.000535658	100.241	763.158	127.932	66.3049	106.487	551.158	1285.68	452.64
FBgn0036202	39325	protein_coding	3L	loaf	-1.53461	0.376019	-4.08121	4.48015e-05	0.000541486	101.097	518.364	104.313	71.4053	127.574	340.579	841.94	372.574
FBgn0085385	5740442	protein_coding	3L	bma	-1.58842	0.389249	-4.08073	4.48954e-05	0.000542266	5.81179	68.0169	4.92044	4.0803	8.43462	41.9009	126.921	35.229
FBgn0031957	34075	protein_coding	2L	TwdlE	-1.5627	0.382975	-4.08042	4.49538e-05	0.000542616	23.8455	324.927	22.634	19.3814	29.5212	217.025	578.41	179.348
FBgn0032520	34756	protein_coding	2L	CG10859	-1.58405	0.388228	-4.08019	4.49987e-05	0.000542805	1.03149	19.9985	0	2.04015	1.05433	23.6364	20.3461	16.0132
FBgn0264273	246538	protein_coding	2R	Sema2b	-1.58477	0.388475	-4.07946	4.51409e-05	0.000544165	72.5772	480.391	71.8385	51.0038	94.8894	315.868	795.434	329.872
FBgn0036108	39223	protein_coding	3L	Cpr67Fa1	-1.5648	0.383817	-4.07695	4.56294e-05	0.000549694	17.7274	231.089	18.6977	9.18068	25.3038	161.157	466.991	65.1203
FBgn0036979	40247	protein_coding	3L	CG13247	-1.58852	0.389719	-4.07606	4.58048e-05	0.000551448	5.08549	51.1922	5.90453	4.0803	5.27163	30.0827	87.1974	36.2966
FBgn0003890	43359	protein_coding	3R	betaTub97EF	-1.55407	0.381288	-4.07586	4.58453e-05	0.000551577	68.0412	369.821	89.5521	41.8231	72.7486	289.009	633.635	186.821
FBgn0022710	32485	protein_coding	X	Ac13E	0.563047	0.138167	4.07511	4.59924e-05	0.000552986	758.722	507.068	744.955	775.258	755.952	460.91	500.901	559.394
FBgn0039187	42904	protein_coding	3R	CG6454	0.35133	0.0862227	4.07468	4.6078e-05	0.000553655	5441.56	4253.19	5542.39	5598.18	5184.13	4452.24	3859.94	4447.4
FBgn0003149	39002	protein_coding	3L	Prm	-1.58264	0.388507	-4.07365	4.62825e-05	0.00055575	523.068	5873.57	658.355	379.468	531.381	4469.43	10290.3	2861.02
FBgn0051272	326130	protein_coding	3R	CG31272	-1.54277	0.378762	-4.07319	4.63727e-05	0.000556472	8.16797	44.8304	6.88862	9.18068	8.43462	32.2314	75.5711	26.6887
FBgn0029814	31513	protein_coding	X	CG15765	-1.59194	0.390929	-4.0722	4.65704e-05	0.000558482	12.9705	123.787	12.7932	7.14053	18.9779	95.6199	217.025	58.7151
FBgn0005666	43814	protein_coding	4	bt	-1.58876	0.390217	-4.07147	4.67174e-05	0.000559882	2617.18	26073.8	2704.28	1662.72	3484.55	18711.4	41696.8	17813.1
FBgn0083975	42402	protein_coding	3R	Nlg4	-1.58417	0.389219	-4.07013	4.69877e-05	0.000562756	7.13532	81.1388	8.8568	3.06023	9.48894	54.7934	139.516	49.1071
FBgn0030793	2768882	protein_coding	X	Rai1	0.702634	0.172693	4.06869	4.7278e-05	0.000565866	758.07	453.553	804.984	705.893	763.333	501.736	497.025	361.898
FBgn0011556	36216	protein_coding	2R	zetaTry	-1.59042	0.391013	-4.06743	4.75355e-05	0.00056858	5.81179	62.5544	4.92044	4.0803	8.43462	45.124	130.796	11.743
FBgn0027575	42561	protein_coding	3R	GABA-B-R2	-1.56348	0.384444	-4.06686	4.76499e-05	0.000569579	32.106	186.636	27.5545	24.4818	44.2817	137.521	328.444	93.9441
FBgn0037427	40774	protein_coding	3R	Osi17	-1.57571	0.387484	-4.06652	4.77195e-05	0.000569675	26.4675	300.647	34.4431	11.2208	33.7385	197.686	537.717	166.537
FBgn0039252	42984	protein_coding	3R	CG11771	0.313305	0.0770447	4.06654	4.77172e-05	0.000569675	3927.08	3154.49	4097.74	3843.65	3839.86	3263.97	2890.11	3309.39
FBgn0032299	34489	protein_coding	2L	CG17127	-1.54049	0.378889	-4.06581	4.78658e-05	0.000570732	9.18689	133.577	8.8568	8.16061	10.5433	99.9174	253.841	46.972
FBgn0034921	37790	protein_coding	2R	DCP1	0.379941	0.0934483	4.06579	4.78699e-05	0.000570732	1480.9	1134.04	1493.85	1447.49	1501.36	1259.17	1044.43	1098.51
FBgn0040827	50300	protein_coding	3L	CG13315	-1.584	0.389611	-4.06558	4.79134e-05	0.000570883	64.2097	423.924	59.0453	40.803	92.7808	353.471	679.171	239.13
FBgn0260386	40970	protein_coding	3R	mtg	-1.59109	0.391635	-4.06269	4.85109e-05	0.000577629	30.031	249.605	28.5386	19.3814	42.1731	179.422	457.302	112.092
FBgn0005626	38746	protein_coding	3L	ple	-1.58787	0.39086	-4.0625	4.85496e-05	0.000577719	22.5659	221.954	21.6499	10.2008	35.8471	130	430.174	105.687
FBgn0037530	40933	protein_coding	3R	EMC1	0.249325	0.0613819	4.06187	4.86822e-05	0.000578924	8424.17	7079.16	8223.04	8228.95	8820.5	7088.77	7153.1	6995.63
FBgn0030008	31741	protein_coding	X	CG2129	0.510366	0.125718	4.05959	4.91582e-05	0.000584208	1532.65	1065.83	1725.11	1576.02	1296.82	1105.54	1062.84	1029.11
FBgn0259707	37936	protein_coding	2R	CG42361	-1.5851	0.390499	-4.05917	4.92472e-05	0.00058489	7.59357	57.5156	1.96818	8.16061	12.6519	40.8265	100.761	30.9588
FBgn0032124	34269	protein_coding	2L	CG17855	-1.58891	0.391465	-4.05888	4.93092e-05	0.00058525	6.50268	53.234	5.90453	3.06023	10.5433	35.4546	100.761	23.486
FBgn0039003	42679	protein_coding	3R	wfs1	0.422908	0.104199	4.05865	4.93571e-05	0.000585442	1420.82	1053.78	1394.45	1343.44	1524.56	1033.55	1109.34	1018.44
FBgn0051774	33613	protein_coding	2L	fred	-1.58912	0.39158	-4.05823	4.94466e-05	0.000586127	7.14732	70.4009	7.87271	4.0803	9.48894	63.3885	110.45	37.3641
FBgn0029525	30991	protein_coding	X	CG18273	-0.310244	0.076452	-4.05803	4.94893e-05	0.000586258	2068.06	2570.35	2082.33	2026.89	2094.95	2718.18	2327.2	2665.66
FBgn0029662	31316	protein_coding	X	CG12206	-1.58649	0.391016	-4.05736	4.96313e-05	0.000587564	23.7765	184.243	23.6181	23.4617	24.2495	143.967	294.534	114.227
FBgn0037989	41469	protein_coding	3R	ATP8B	-1.58871	0.391627	-4.0567	4.97719e-05	0.000588754	14.9399	131.708	16.7295	11.2208	16.8692	108.512	215.087	71.5256
FBgn0051262	318649	protein_coding	3R	CG31262	0.68091	0.167853	4.05658	4.97956e-05	0.000588754	1139.25	693.732	1039.2	1004.77	1373.79	674.711	665.607	740.877
FBgn0029970	31696	protein_coding	X	Nek2	0.385513	0.0950805	4.0546	5.02203e-05	0.000593396	2356.62	1797.4	2448.41	2502.25	2119.2	1893.06	1606.37	1892.76
FBgn0000479	31309	protein_coding	X	dnc	0.39196	0.096694	4.05361	5.04328e-05	0.000594766	2930.53	2224.19	2898.14	2864.37	3029.08	2216.45	2010.39	2445.75
FBgn0030735	32589	protein_coding	X	CG3632	0.322363	0.0795214	4.05379	5.03949e-05	0.000594766	4663.56	3720.46	4329.01	4495.48	5166.2	3765.71	3796.96	3598.7
FBgn0260659	8674000	protein_coding	3R	CG42542	0.367779	0.0907267	4.0537	5.04138e-05	0.000594766	3689.22	2848.56	3461.04	3589.65	4016.99	2847.11	2976.34	2722.24
FBgn0039264	42998	protein_coding	3R	CG11786	-1.5839	0.390837	-4.05258	5.0655e-05	0.000597005	15.6422	136.669	17.7136	9.18068	20.0322	91.3224	246.091	72.5932
FBgn0031450	33458	protein_coding	2L	Hrs	0.303746	0.0749546	4.05241	5.06937e-05	0.000597081	3597.23	2909.32	3800.55	3707.98	3283.17	3079.18	2752.53	2896.25
FBgn0250839	40612	protein_coding	3R	CG2016	-1.58065	0.390209	-4.05077	5.10497e-05	0.000600891	56.6895	389.514	63.9658	42.8432	63.2596	255.703	638.479	274.359
FBgn0028862	34891	protein_coding	2L	dao	-1.28802	0.318133	-4.04869	5.15047e-05	0.00060586	55.0432	169.3	50.1885	62.2246	52.7163	175.124	233.495	99.2818
FBgn0015240	42993	protein_coding	3R	Hr96	0.532891	0.131783	4.0437	5.26144e-05	0.000618521	4160.16	2843.62	4344.75	4191.49	3944.24	2960.99	2877.51	2692.35
FBgn0038799	42426	protein_coding	3R	MFS9	-1.57601	0.389837	-4.04273	5.28322e-05	0.000620292	4.75688	50.7056	5.90453	2.04015	6.32596	33.3058	101.73	17.0807
FBgn0259736	42600	protein_coding	3R	CG42390	-1.58015	0.390858	-4.04277	5.28227e-05	0.000620292	41.1064	310.159	58.0612	34.6826	30.5755	242.81	532.873	154.794
FBgn0000251	35341	protein_coding	2L	cad	0.262547	0.0649626	4.04151	5.3107e-05	0.000623122	9804.79	8163.34	9402.97	9788.65	10222.8	8732.57	7761.54	7995.92
FBgn0264561	40382	protein_coding	3L	Glg1	0.377087	0.0933139	4.04106	5.32097e-05	0.000623931	7540.7	5784.84	7877.63	8109.6	6634.88	5978.93	5221.19	6154.41
FBgn0263216	31929	protein_coding	X	CG43386	-1.57052	0.388765	-4.03976	5.35055e-05	0.000627002	36.649	367.812	32.4749	16.3212	61.151	289.009	640.417	174.01
FBgn0034974	37856	protein_coding	2R	CG16786	-1.58001	0.391204	-4.03885	5.3714e-05	0.000629047	27.911	254.033	28.5386	20.4015	34.7928	140.744	492.181	129.173
FBgn0031817	33902	protein_coding	2L	HemK1	0.6441	0.159482	4.03869	5.37501e-05	0.00062907	776.442	486.672	787.271	797.699	744.355	478.1	536.749	445.167
FBgn0050493	246650	protein_coding	2R	Coq9	0.62373	0.154459	4.03815	5.38752e-05	0.000630136	575.485	366.462	600.294	561.042	565.119	385.703	413.703	299.981
FBgn0035904	38972	protein_coding	3L	GstO3	-1.52001	0.376428	-4.03797	5.39158e-05	0.000630212	13.7202	71.0534	10.825	7.14053	23.1952	35.4546	110.45	67.2554
FBgn0283525	33293	protein_coding	2L	l(2)10685	-0.956428	0.236868	-4.03781	5.39525e-05	0.000630242	93.645	195.285	106.282	105.068	69.5856	213.802	193.772	178.28
FBgn0032974	35440	protein_coding	2L	CG3651	0.291984	0.0723256	4.03708	5.41211e-05	0.000631413	4306.73	3512	4358.53	4254.74	4306.93	3589.51	3301.88	3644.6
FBgn0262508	38981	protein_coding	3L	CG43078	-1.57277	0.389569	-4.03719	5.40948e-05	0.000631413	53.8754	363.767	53.1408	34.6826	73.8029	314.794	624.915	151.592
FBgn0031646	33696	protein_coding	2L	snsl	-1.57261	0.389575	-4.03675	5.41973e-05	0.000631903	28.3206	262.892	26.5704	19.3814	39.0101	233.141	446.645	108.89
FBgn0039525	43311	protein_coding	3R	CG5646	-1.57632	0.390508	-4.03659	5.42345e-05	0.000631938	3.04707	27.28	2.95227	4.0803	2.10865	23.6364	15.5018	42.7019
FBgn0027841	42239	protein_coding	3R	CstF64	0.45419	0.112523	4.0364	5.42774e-05	0.000632039	1039.16	753.798	1102.18	1115.96	899.341	801.488	696.611	763.296
FBgn0260658	31344	protein_coding	X	CG42541	-1.57297	0.389733	-4.03603	5.43643e-05	0.000632652	16.6394	116.649	17.7136	14.2811	17.9236	77.3554	185.052	87.5388
FBgn0051675	318879	protein_coding	2L	CG31675	-1.53538	0.380506	-4.03511	5.4576e-05	0.000634717	5.37811	69.9705	8.8568	3.06023	4.21731	49.4215	132.734	27.7562
FBgn0035309	38274	protein_coding	3L	CG15879	-1.3585	0.33678	-4.0338	5.4883e-05	0.000637885	12.562	44.9295	12.7932	12.2409	12.6519	45.124	62.9759	26.6887
FBgn0261550	42412	protein_coding	3R	Orp8	0.371928	0.0922138	4.03333	5.49924e-05	0.000638756	5180.95	3989.59	5671.3	5278.89	4592.65	4136.37	3670.04	4162.36
FBgn0035425	38400	protein_coding	3L	CG17746	0.418813	0.103847	4.03297	5.50775e-05	0.000639341	4137.56	3079.26	4237.49	4335.32	3839.86	3248.93	2746.72	3242.14
FBgn0028573	43930	protein_coding	3L	prc	-1.57087	0.389726	-4.0307	5.56108e-05	0.000645127	99.7045	1054.59	117.107	74.4655	107.541	833.72	1911.56	418.478
FBgn0031518	33543	protein_coding	2L	CG3277	-1.57698	0.391271	-4.0304	5.56818e-05	0.000645546	13.2409	97.3947	14.7613	10.2008	14.7606	71.9835	175.364	44.837
FBgn0030587	32413	protein_coding	X	CG9522	-1.57821	0.391597	-4.0302	5.57295e-05	0.000645693	8.85828	80.9328	8.8568	6.12046	11.5976	63.3885	135.64	43.7694
FBgn0037414	40761	protein_coding	3R	Osi7	-1.53973	0.382123	-4.0294	5.59195e-05	0.000647489	546.819	7111.56	593.405	279.501	767.55	4642.4	12512.8	4179.44
FBgn0038488	42076	protein_coding	3R	m-cup	0.323993	0.0804177	4.02888	5.60433e-05	0.000648516	3381.39	2695.51	3493.51	3518.24	3132.41	2905.13	2467.69	2713.7
FBti0019544			X	roo{}25	-1.57539	0.391059	-4.02852	5.61291e-05	0.000649103	2.36702	22.4675	2.95227	2.04015	2.10865	16.1157	31.0035	20.2834
FBgn0035710	38744	protein_coding	3L	SP1173	-1.57697	0.391615	-4.02682	5.65359e-05	0.000653398	188.71	1455.22	201.738	137.71	226.68	1034.63	2470.59	860.442
FBgn0003499	42162	protein_coding	3R	sr	-1.55721	0.386793	-4.02594	5.67489e-05	0.000654632	51.7536	314.875	56.0931	29.5822	69.5856	206.281	465.053	273.292
FBgn0004650	45973	protein_coding	X	fs(1)N	0.393743	0.0978	4.026	5.6733e-05	0.000654632	12489.6	9465.47	12581.6	12911.1	11976.1	10005.7	8163.62	10227.1
FBgn0020391	36445	protein_coding	2R	Nrk	-1.39029	0.345329	-4.02597	5.67414e-05	0.000654632	118.958	435.415	140.725	93.847	122.302	319.091	653.012	334.142
FBgn0051146	40913	protein_coding	3R	Nlg1	-1.56984	0.389978	-4.02545	5.68667e-05	0.000655581	40.5783	275.089	52.1567	31.6224	37.9558	192.314	462.146	170.807
FBgn0039862	43729	protein_coding	3R	kek6	-0.803439	0.199597	-4.0253	5.69026e-05	0.000655586	264.567	480.801	275.545	268.28	249.875	380.331	598.756	463.315
FBgn0039648	43454	protein_coding	3R	CG14515	-1.46122	0.363216	-4.02299	5.74636e-05	0.000661465	1.71096	37.2732	0.984089	2.04015	2.10865	33.3058	57.1628	21.3509
FBgn0052406	38677	protein_coding	3L	PVRAP	-1.57523	0.391566	-4.02291	5.74845e-05	0.000661465	12.5608	99.5458	14.7613	8.16061	14.7606	79.5042	175.364	43.7694
FBgn0039066	42749	protein_coding	3R	EloA	0.415915	0.103391	4.02274	5.7526e-05	0.000661532	4673.85	3485.45	4901.75	4996.33	4123.47	3634.63	3268.93	3552.79
FBgn0037179	40484	protein_coding	3L	CG14453	-1.56345	0.388681	-4.02246	5.75937e-05	0.000661898	13.262	153.381	17.7136	2.04015	20.0322	105.289	320.693	34.1615
FBgn0039075	42764	protein_coding	3R	CG4393	-1.54357	0.383821	-4.0216	5.78053e-05	0.000663505	97.4162	545.016	116.122	61.2046	114.922	345.951	927.199	361.898
FBgn0052548	32826	protein_coding	X	CG32548	-1.51727	0.377268	-4.02172	5.77751e-05	0.000663505	44.0333	710.295	56.0931	28.5621	47.4447	474.876	1234.33	421.681
FBgn0038692	42309	protein_coding	3R	Polr2M	0.600065	0.149224	4.02125	5.78904e-05	0.000664069	1353.59	878.572	1530.26	1440.35	1090.17	936.86	918.48	780.376
FBgn0027497	40710	protein_coding	3R	Madm	0.484065	0.120392	4.02073	5.80187e-05	0.000665128	3376.07	2394.3	3631.29	3323.41	3173.52	2435.62	1960.97	2786.3
FBgn0264000	44484	protein_coding	3L	GluRIB	-1.57148	0.390866	-4.0205	5.8074e-05	0.000665349	22.7655	158.746	27.5545	11.2208	29.5212	119.256	268.374	88.6064
FBgn0050021	36176	protein_coding	2R	metro	-1.46982	0.365624	-4.02002	5.81933e-05	0.000666303	53.6527	239.53	62.9817	33.6625	64.3139	194.463	367.198	156.929
FBgn0031006	32919	protein_coding	X	rictor	0.384092	0.0955531	4.01967	5.82789e-05	0.000666869	9896.41	7552.63	9780.86	9560.15	10348.2	7839.76	6827.56	7990.59
FBgn0032684	35105	protein_coding	2L	Ugt301D1	-1.55775	0.387552	-4.01946	5.83319e-05	0.000667063	14.2592	91.1061	17.7136	7.14053	17.9236	71.9835	140.485	60.8501
FBgn0033702	36324	protein_coding	2R	CG8854	-1.55387	0.386602	-4.0193	5.83703e-05	0.000667089	26.6445	293.754	24.6022	16.3212	39.0101	197.686	541.593	141.984
FBgn0037069	40355	protein_coding	3L	Cpr78Cc	-1.56132	0.388507	-4.01877	5.85017e-05	0.000668178	17.7508	187.056	17.7136	9.18068	26.3582	135.372	378.824	46.972
FBgn0030961	32873	protein_coding	X	CG7058	-1.57288	0.391426	-4.01832	5.86153e-05	0.000669061	17.0154	126.909	14.7613	18.3614	17.9236	76.2811	228.651	75.7958
FBgn0000711	44289	protein_coding	X	flw	-0.416029	0.103546	-4.01782	5.87387e-05	0.000670056	1360.09	1823.51	1264.55	1236.33	1579.38	1823.22	1954.19	1693.13
FBgn0261836	3771968	protein_coding	2L	Msp300	-1.54251	0.384024	-4.0167	5.90192e-05	0.00067284	4024.9	24048.5	4169.58	3178.56	4726.55	17393.2	35173.5	19578.8
FBgn0261804	35090	protein_coding	2L	CG42750	-1.57165	0.391353	-4.01593	5.9211e-05	0.000674611	9.584	87.9236	8.8568	4.0803	15.8149	68.7604	150.173	44.837
FBgn0037141	40438	protein_coding	3L	PolH	0.563477	0.140329	4.0154	5.9344e-05	0.000674927	4434	2960.32	4794.48	4580.14	3927.37	3241.41	2989.9	2649.65
FBgn0039067	42750	protein_coding	3R	wda	0.471706	0.117478	4.01527	5.93789e-05	0.000674927	1698.74	1215.74	1866.82	1601.52	1627.88	1261.32	1184.92	1200.99
FBgn0039688	43501	protein_coding	3R	Kul	-1.41388	0.352125	-4.01528	5.93758e-05	0.000674927	146.202	565.115	181.072	117.309	140.225	461.984	772.182	461.18
FBgn0083974	4379856	protein_coding	3R	CG34138	1.37831	0.34327	4.01524	5.93848e-05	0.000674927	16.0296	0.68108	14.7613	12.2409	21.0865	1.07438	0.96886	0
FBgn0263659	14462595		2R	lncRNA:CR43650	-1.46043	0.363742	-4.01501	5.94433e-05	0.000675176	216.641	912.036	218.468	149.951	281.505	647.852	1528.86	559.394
FBgn0039150	42858	protein_coding	3R	CG13605	0.260692	0.0649523	4.01359	5.98019e-05	0.000678832	2027.54	1690.14	1946.53	2073.81	2062.26	1737.27	1674.19	1658.97
FBgn0025866	39165	protein_coding	3L	CalpB	0.269551	0.0671652	4.01326	5.9887e-05	0.000679381	4800.47	3977.19	4716.74	4720.91	4963.77	4017.11	3755.3	4159.16
FBgn0040842	50315	protein_coding	3L	CG15212	-1.53027	0.381361	-4.01266	6.00377e-05	0.000680673	15.7838	208.771	9.84089	13.261	24.2495	163.306	411.766	51.2422
FBgn0031739	33808	protein_coding	2L	CG14005	0.392777	0.0978883	4.01251	6.00777e-05	0.000680709	1893.82	1436.59	2053.79	2017.71	1609.96	1508.43	1382.56	1418.77
FBgn0025879	41248	protein_coding	3R	Timp	-1.54251	0.384503	-4.01169	6.02868e-05	0.000682428	12.1374	156.057	20.6659	2.04015	13.7062	116.033	263.53	88.6064
FBgn0027790	38238	protein_coding	3L	GV1	-1.5371	0.383162	-4.01162	6.03033e-05	0.000682428	6.77246	94.5732	8.8568	4.0803	7.38029	65.5373	163.737	54.4449
FBgn0045759	38766	protein_coding	3L	bin	-1.48614	0.370486	-4.01133	6.03778e-05	0.000682852	25.0172	115.828	32.4749	19.3814	23.1952	97.7687	168.582	81.1335
FBgn0011695	49821	protein_coding	2R	EbpIII	-1.56654	0.390546	-4.01117	6.04197e-05	0.000682908	19.2288	187.582	26.5704	15.3011	15.8149	154.711	322.63	85.4037
FBgn0029157	42986	protein_coding	3R	ssh	0.501834	0.125127	4.01058	6.05685e-05	0.000683287	12562.8	8789.79	13283.2	13195.7	11209.6	9196.7	7115.31	10057.4
FBgn0036934	40195	protein_coding	3L	sNPF-R	-1.53056	0.381643	-4.01046	6.06011e-05	0.000683287	4.07741	57.4759	4.92044	2.04015	5.27163	37.6033	101.73	33.0939
FBgn0051676	35351	protein_coding	2L	CG31676	-1.53277	0.382176	-4.01064	6.05555e-05	0.000683287	6.86611	88.7759	4.92044	4.0803	11.5976	50.4959	176.333	39.4992
FBgn0083991	4379867	protein_coding	3R	CG34155	-1.5175	0.378366	-4.01068	6.05438e-05	0.000683287	10.5464	52.1656	9.84089	10.2008	11.5976	32.2314	90.104	34.1615
FBgn0033271	35792	protein_coding	2R	CG8708	-1.56752	0.390896	-4.01007	6.06995e-05	0.00068398	16.1829	153.688	21.6499	15.3011	11.5976	111.736	259.655	89.6739
FBgn0025692	36418	protein_coding	2R	Lfg	-1.56432	0.390127	-4.00977	6.07772e-05	0.000684193	32.1748	222.323	42.3158	18.3614	35.8471	159.008	400.139	107.822
FBgn0034214	36954	protein_coding	2R	CG6550	-0.42741	0.106594	-4.00971	6.07925e-05	0.000684193	412.649	557.988	441.856	405.99	390.101	517.852	597.787	558.327
FBgn0004598	32604	protein_coding	X	Fur2	0.379029	0.0945534	4.00862	6.10744e-05	0.000686529	23830.2	18253	24056	24447.1	22987.5	19237.9	15440.7	20080.5
FBgn0035522	38522	protein_coding	3L	CG1273	-1.50192	0.374669	-4.00866	6.10634e-05	0.000686529	124.007	605.256	134.82	94.8671	142.334	454.463	868.099	493.206
FBgn0035736	38774	protein_coding	3L	Cpr65Eb	-1.50259	0.374962	-4.00731	6.14149e-05	0.000689937	27.5007	424.861	31.4908	19.3814	31.6298	301.901	774.119	198.564
FBgn0001208	38871	protein_coding	3L	Hn	-1.53301	0.38272	-4.00556	6.18699e-05	0.000693784	34.7566	199.12	29.5227	34.6826	40.0644	128.926	358.478	109.957
FBgn0030243	32017	protein_coding	X	CG2186	0.65249	0.16289	4.00571	6.18306e-05	0.000693784	9209.25	5734.65	10529.7	9891.68	7206.32	5851.08	4542.99	6809.88
FBgn0033266	35786	protein_coding	2R	Socs44A	0.3461	0.0864046	4.00558	6.18665e-05	0.000693784	1828.42	1434.11	1798.91	1840.22	1846.13	1480.5	1432.94	1388.88
FBgn0038325	41868	protein_coding	3R	Atg4b	0.352178	0.0879273	4.00533	6.19303e-05	0.00069404	1759.09	1373.49	1597.18	1712.71	1967.37	1428.93	1349.62	1341.91
FBgn0016032	35623	protein_coding	2R	lbm	-1.56345	0.390392	-4.00482	6.20658e-05	0.000695107	11.5054	115.806	16.7295	4.0803	13.7062	67.686	209.274	70.4581
FBgn0033656	36262	protein_coding	2R	S2P	0.554817	0.138542	4.00468	6.21008e-05	0.000695107	962.934	646.886	801.048	936.43	1151.32	651.075	639.448	650.136
FBgn0033968	36648	protein_coding	2R	hui	-1.56178	0.39004	-4.00416	6.22392e-05	0.000696236	5.47118	55.1124	5.90453	1.02008	9.48894	48.3472	88.1663	28.8238
FBgn0005561	43825	protein_coding	4	sv	-1.3075	0.326621	-4.0031	6.25182e-05	0.000696825	93.4708	295.541	100.377	70.3852	109.65	191.24	446.645	248.738
FBgn0011206	39049	protein_coding	3L	bol	-1.35744	0.339077	-4.00336	6.24499e-05	0.000696825	262.281	907.097	214.531	225.437	346.874	642.48	1432.94	645.866
FBgn0031304	33289	protein_coding	2L	TBC1D23	0.28085	0.0701475	4.0037	6.23586e-05	0.000696825	2099.36	1725.08	2117.76	2043.21	2137.12	1807.11	1760.42	1607.72
FBgn0033913	36577	protein_coding	2R	CG8468	-1.4737	0.368103	-4.00349	6.24141e-05	0.000696825	249.743	1110.39	279.481	171.373	298.375	851.984	1746.86	732.337
FBgn0037109	40403	protein_coding	3L	MED1	0.42448	0.106035	4.00322	6.24867e-05	0.000696825	5913.11	4381.89	5949.8	5681.82	6107.72	4530.67	3679.73	4935.27
FBgn0260006	318102	protein_coding	X	drd	-1.56714	0.391443	-4.00349	6.24141e-05	0.000696825	58.332	421.992	64.9498	51.0038	59.0423	327.686	682.078	256.211
FBgn0035089	37997	protein_coding	2R	Phk-3	-1.54331	0.385679	-4.00153	6.29329e-05	0.000701025	35.4337	388.392	34.4431	26.522	45.3361	278.265	704.361	182.55
FBgn0038610	42211	protein_coding	3R	CG7675	-1.56677	0.391594	-4.00099	6.30772e-05	0.000702209	209.722	1720.88	267.672	161.172	200.322	1255.95	2897.86	1008.83
FBgn0266670	33563	protein_coding	2L	Sec5	0.37068	0.0926559	4.00061	6.31802e-05	0.000702932	1546.94	1192.56	1656.22	1576.02	1408.58	1250.58	1122.91	1204.19
FBgn0037816	41271	protein_coding	3R	CG6345	-0.860859	0.215205	-4.00019	6.32928e-05	0.000703761	73.1776	139.992	86.5998	60.1845	72.7486	125.703	160.831	133.443
FBgn0034136	36849	protein_coding	2R	DAT	-1.53155	0.383278	-3.99593	6.44418e-05	0.000716106	5.47176	78.3473	4.92044	3.06023	8.43462	52.6447	148.236	34.1615
FBgn0035721	38757	protein_coding	3L	CG9948	0.577337	0.144496	3.99552	6.45517e-05	0.000716896	572.782	378.45	579.628	532.48	606.238	391.075	343.945	400.33
FBgn0031449	326154	protein_coding	2L	CG31689	0.39868	0.099795	3.995	6.46953e-05	0.000718059	3188.68	2407.1	3006.39	3182.64	3377.01	2500.08	2625.61	2095.59
FBgn0028397	32574	protein_coding	X	Tob	-0.491068	0.122957	-3.99381	6.5019e-05	0.000721219	1424.87	2019.7	1307.85	1322.02	1644.75	1900.58	2280.7	1877.81
FBgn0014380	41136	protein_coding	3R	RhoL	-1.46668	0.367347	-3.99263	6.53446e-05	0.000723095	60.4789	264.911	58.0612	62.2246	61.151	181.57	457.302	155.862
FBgn0024980	31269	protein_coding	X	Syx4	-1.4905	0.373308	-3.99269	6.53286e-05	0.000723095	12.902	61.9863	12.7932	13.261	12.6519	45.124	105.606	35.229
FBgn0033574	36163	protein_coding	2R	Spn47C	-1.54442	0.386795	-3.99287	6.52784e-05	0.000723095	4.00717	30.1386	7.87271	2.04015	2.10865	19.3389	35.8478	35.229
FBgn0038981	42653	protein_coding	3R	CG5346	-0.608715	0.152445	-3.99302	6.52369e-05	0.000723095	300.922	466.139	277.513	281.541	343.711	435.124	530.935	432.356
FBgn0085420	5740816	protein_coding	3L	DIP-delta	-1.52937	0.383074	-3.99237	6.54162e-05	0.000723454	4.68722	60.387	7.87271	4.0803	2.10865	39.7521	110.45	30.9588
FBgn0032717	35142	protein_coding	2L	CG10600	0.37143	0.093047	3.99185	6.55597e-05	0.000724607	4622.82	3560.79	4638.99	4776	4453.48	3681.9	3170.11	3830.36
FBgn0026876	31072	protein_coding	X	CG11403	0.595183	0.149139	3.99079	6.58525e-05	0.000727235	2888.03	1881.34	3326.22	3114.29	2223.58	2111.16	1683.88	1848.99
FBgn0035104	38024	protein_coding	3L	CG13875	-1.52635	0.382476	-3.99071	6.58762e-05	0.000727235	32.3723	174.216	36.4113	13.261	47.4447	126.777	284.845	111.025
FBgn0041723	2768944	protein_coding	2L	rho-5	-1.38695	0.34765	-3.98951	6.62092e-05	0.000730475	80.6775	300.005	92.5043	68.3451	81.1832	233.141	433.081	233.793
FBgn0035636	38651	protein_coding	3L	Cralbp	-1.5314	0.38392	-3.98884	6.63979e-05	0.00073212	78.6117	893.326	97.4248	54.064	84.3462	632.811	1492.04	555.124
FBgn0004513	38726	protein_coding	3L	Mdr65	-1.55871	0.390805	-3.98846	6.65031e-05	0.000732843	18.9584	135.468	24.6022	12.2409	20.0322	80.5786	270.312	55.5124
FBgn0029707					1.53733	0.385523	3.98764	6.67342e-05	0.000734513	19.9563	2.32874	23.6181	19.3814	16.8692	1.07438	4.8443	1.06755
FBgn0039680	43491	protein_coding	3R	Cap-D2	-0.402947	0.101047	-3.98772	6.67111e-05	0.000734513	5434.33	7220.79	5412.49	5672.64	5217.86	7696.87	6059.25	7906.25
FBgn0030943	32851	protein_coding	X	Nup35	0.322693	0.0809373	3.98695	6.69271e-05	0.000735907	3308.58	2639.23	3279.97	3506	3139.79	2698.85	2582.01	2636.84
FBgn0040601	50074	protein_coding	3R	CG13643	-1.50757	0.378131	-3.98691	6.69404e-05	0.000735907	3.79621	67.1918	1.96818	2.04015	7.38029	50.4959	130.796	20.2834
FBgn0037612	41033	protein_coding	3R	CG8112	0.528819	0.132645	3.98674	6.69882e-05	0.000735994	2433.18	1667.6	2574.38	2490.01	2235.17	1757.69	1794.33	1450.8
FBgn0264503	31948	protein_coding	X	CG43902	-1.53694	0.385643	-3.9854	6.73666e-05	0.000739712	5.48434	65.5286	2.95227	6.12046	7.38029	55.8678	117.232	23.486
FBgn0260399	45969	protein_coding	3R	gwl	0.312842	0.0785015	3.98517	6.74319e-05	0.000739989	9026.01	7250.16	8103.97	9000.13	9973.93	7432.57	6959.32	7358.6
FBgn0039795	43642	protein_coding	3R	Spn100A	-1.55952	0.39138	-3.98467	6.75749e-05	0.000741096	61.6785	457.998	78.7271	36.7227	69.5856	319.091	763.462	291.44
FBgn0265597	32253	protein_coding	X	rad	-1.56031	0.391592	-3.98453	6.7613e-05	0.000741096	29.3276	227.808	29.5227	17.3413	41.1187	153.637	405.952	123.835
FBgn0051374	41377	protein_coding	3R	sals	-1.558	0.391214	-3.98249	6.81972e-05	0.000747057	29.257	271.98	48.2203	15.3011	24.2495	240.661	420.485	154.794
FBgn0030334	32131	protein_coding	X	Karl	-1.53514	0.385532	-3.98186	6.83777e-05	0.00074859	20.4704	116.585	18.6977	15.3011	27.4125	83.8017	208.305	57.6475
FBgn0032151	34304	protein_coding	2L	nAChRalpha6	-1.55723	0.391181	-3.98085	6.86679e-05	0.000751322	16.8744	147.79	21.6499	16.3212	12.6519	95.6199	275.156	72.5932
FBgn0024944	43982	protein_coding	3R	Oamb	-1.55343	0.390314	-3.97994	6.8932e-05	0.000753766	9.28054	83.5479	4.92044	8.16061	14.7606	65.5373	153.08	32.0264
FBgn0036145	39263	protein_coding	3L	CG7607	-1.53173	0.384941	-3.97913	6.9167e-05	0.000755888	0	11.2701	0	0	0	9.66943	14.5329	9.60792
FBgn0000352	35653	protein_coding	2R	cos	0.428976	0.10782	3.97864	6.93099e-05	0.000757002	7613.31	5622.79	8303.74	7844.38	6691.81	6006.87	4776.48	6085.01
FBgn0035449	38429	protein_coding	3L	CG14971	0.267279	0.067181	3.97849	6.93549e-05	0.000757046	1652.19	1371.1	1646.38	1675.98	1634.21	1352.65	1341.87	1418.77
FBgn0029663	31317	protein_coding	X	CG10804	-1.53936	0.386977	-3.97791	6.95236e-05	0.00075844	5.14373	56.1164	3.93635	3.06023	8.43462	26.8595	120.139	21.3509
FBgn0261046	42103	protein_coding	3R	Dscam3	-1.5576	0.39162	-3.97731	6.9699e-05	0.000759904	16.252	123.27	20.6659	11.2208	16.8692	81.653	220.9	67.2554
FBgn0025835	5740408	protein_coding	X	CG17707	-1.50727	0.379036	-3.97658	6.99131e-05	0.000761789	4.75746	59.2336	4.92044	4.0803	5.27163	42.9752	102.699	32.0264
FBgn0034634	37453	protein_coding	2R	CG10494	0.537226	0.135121	3.97588	7.01184e-05	0.000763576	1432.58	976.054	1578.48	1565.82	1153.43	1044.3	841.94	1041.93
FBgn0263831	38594	protein_coding	3L	Gen	-0.376205	0.0946518	-3.97462	7.04904e-05	0.000767174	682.402	889.789	676.069	706.913	664.226	959.422	788.652	921.293
FBgn0001114	34193	protein_coding	2L	Glt	-1.54909	0.389771	-3.97436	7.05681e-05	0.000767569	121.51	1193.58	124.979	87.7265	151.823	912.15	2067.55	601.029
FBgn0066365	38531	protein_coding	3L	dyl	-1.51854	0.382171	-3.97346	7.08368e-05	0.000770038	182.838	2310.3	205.675	88.7466	254.093	1411.74	4276.55	1242.62
FBgn0024989	30979	protein_coding	X	CG3777	-1.54768	0.389549	-3.973	7.09738e-05	0.000771073	210.408	2006.3	261.768	143.831	225.626	1525.62	3280.56	1212.73
FBgn0286809	44271	protein_coding	X	xmas	0.459459	0.11565	3.97284	7.10212e-05	0.000771135	4534.27	3274.46	4748.23	4731.11	4123.47	3493.89	2641.11	3688.37
FBgn0019990	43709	protein_coding	3R	Gcn2	0.421723	0.106162	3.97245	7.11364e-05	0.000771932	3762.74	2793.94	3585.03	3979.32	3723.88	2860	2311.7	3210.11
FBgn0030390	32194	protein_coding	X	CG15731	-1.49448	0.376282	-3.97169	7.13647e-05	0.000773955	63.0163	952.313	77.743	44.8833	66.4226	656.447	1674.19	526.3
FBgn0037513	40916	protein_coding	3R	pyd3	-0.867929	0.218593	-3.97053	7.17143e-05	0.00077729	205.89	397.269	252.911	158.112	206.648	357.769	521.247	312.791
FBgn0039965	3355158	protein_coding	X	Coa7	0.393545	0.0991206	3.97036	7.17638e-05	0.000777372	2595.68	1967.26	2827.29	2663.42	2296.32	2076.78	1970.66	1854.33
FBgn0039258	42991	protein_coding	3R	beta4GalT7	0.568143	0.143101	3.97021	7.18083e-05	0.000777398	1296.47	861.938	1299.98	1287.34	1302.09	867.026	953.358	765.431
FBgn0037534	40943	protein_coding	3R	Elovl7	-1.52054	0.383109	-3.96894	7.21928e-05	0.000780843	25.4983	304.181	25.5863	22.4417	28.4668	189.091	548.375	175.078
FBti0019558			X	roo{}39	-1.4707	0.370559	-3.96888	7.22111e-05	0.000780843	6.79588	32.4038	7.87271	4.0803	8.43462	21.4876	42.6299	33.0939
FBgn0033304	35837	protein_coding	2R	Cyp6a13	-1.35728	0.342073	-3.96782	7.25323e-05	0.000783857	19.7099	66.1886	19.6818	18.3614	21.0865	48.3472	65.8825	84.3362
FBgn0035649	38666	protein_coding	3L	CG10483	-1.55112	0.391097	-3.96607	7.3068e-05	0.000789186	8.17939	72.9781	6.88862	8.16061	9.48894	50.4959	138.547	29.8913
FBgn0031435	33442	protein_coding	2L	Elba2	-0.503855	0.127062	-3.96542	7.32669e-05	0.000790872	1076.2	1541.34	1046.09	1159.83	1022.7	1621.24	1291.49	1711.28
FBgn0027342	31659	protein_coding	X	fz4	0.348346	0.0878534	3.96509	7.33689e-05	0.00079151	3004.68	2352.81	2800.72	2883.75	3329.56	2474.3	2241.94	2342.2
FBgn0052640					-1.46773	0.370198	-3.96472	7.34823e-05	0.000792271	26.8121	119.352	26.5704	28.5621	25.3038	113.884	118.201	125.97
FBgn0037482	40862	protein_coding	3R	CG10055	0.370526	0.0934623	3.96444	7.35694e-05	0.000792748	4024.99	3102.34	4342.78	4246.58	3485.6	3280.09	2844.57	3182.36
FBgn0032857	35309	protein_coding	2L	CG10947	-1.5139	0.381895	-3.96418	7.36476e-05	0.000793128	5.71756	76.548	9.84089	2.04015	5.27163	55.8678	138.547	35.229
FBgn0028481	33276	protein_coding	2L	CG4341	-1.55204	0.391548	-3.96386	7.37484e-05	0.000793751	27.618	208.883	41.3317	19.3814	22.1409	134.298	333.288	159.064
FBgn0037323	40649	protein_coding	3R	CG2663	-1.52683	0.385369	-3.96199	7.43264e-05	0.000799109	16.7222	180.523	12.7932	17.3413	20.0322	120.331	318.755	102.484
FBgn0264389	32435	protein_coding	X	opm	0.447269	0.112891	3.96197	7.43327e-05	0.000799109	2707.06	1972.63	2890.27	2657.3	2573.61	2105.79	1730.38	2081.72
FBgn0036612	39808	protein_coding	3L	CG4998	-1.55023	0.39131	-3.96165	7.44334e-05	0.000799726	44.6098	380.689	42.3158	37.7428	53.7707	296.529	607.475	238.063
FBgn0028996	45816	protein_coding	4	onecut	-1.47321	0.371896	-3.96134	7.45312e-05	0.000800312	253.639	1153.01	271.608	154.031	335.276	800.414	1808.86	849.767
FBgn0039536	43324	protein_coding	3R	unc80	-1.55109	0.391634	-3.96056	7.47753e-05	0.000802001	49.8477	409.001	41.3317	42.8432	65.3683	320.166	686.922	219.915
FBgn0085450	5740414	protein_coding	2L	Snoo	-0.632394	0.159671	-3.96062	7.47564e-05	0.000802001	620.358	980.591	587.501	661.009	612.564	899.257	1087.06	955.454
FBgn0262872	45683	protein_coding	2L	milt	0.467574	0.118086	3.95959	7.50789e-05	0.00080479	19985.9	14342.9	21915.7	20851.4	17190.8	15110.1	11790.1	16128.5
FBgn0037424	40771	protein_coding	3R	Osi15	-1.52003	0.383905	-3.9594	7.51383e-05	0.00080496	109.675	1273.79	123.995	79.5659	125.465	819.753	2267.13	734.472
FBgn0003071	36060	protein_coding	2R	Pfk	-0.284255	0.0717982	-3.95908	7.5238e-05	0.000805094	4018.52	4902.67	4077.08	3976.26	4002.22	5047.44	4513.92	5146.64
FBgn0030747	32610	protein_coding	X	CG4301	-1.55035	0.391581	-3.95922	7.5195e-05	0.000805094	37.2497	272.033	31.4908	27.5421	52.7163	192.314	489.274	134.511
FBgn0037027	40302	protein_coding	3L	HIPP1	0.294659	0.0744514	3.95774	7.56619e-05	0.000809162	10237.1	8331.22	10700	10548.6	9462.58	8759.43	7619.12	8615.1
FBgn0002962	42297	protein_coding	3R	nos	0.52627	0.132979	3.95753	7.57284e-05	0.000809405	43341.4	29759.2	43550.8	42590.2	43883.2	30677.9	30425.1	28174.7
FBgn0029508	59178	protein_coding	2R	Tsp42Ea	-1.42005	0.358939	-3.95625	7.6135e-05	0.00081328	88.4572	338.78	88.568	72.4254	104.378	273.967	551.281	191.091
FBgn0032074	34211	protein_coding	2L	Tsp29Fa	-1.54568	0.390825	-3.95493	7.65582e-05	0.000817328	18.9108	156.455	12.7932	10.2008	33.7385	100.992	303.253	65.1203
FBgn0261549	31826	protein_coding	X	rdgA	-0.848941	0.214662	-3.95478	7.66058e-05	0.000817364	250.477	475.377	246.022	239.718	265.69	406.116	560.97	459.045
FBgn0029768	31463	protein_coding	X	SPR	-1.5087	0.381511	-3.95454	7.66819e-05	0.000817704	3.76138	56.8277	2.95227	3.06023	5.27163	36.529	99.7926	34.1615
FBgn0034131	36843	protein_coding	2R	CG15712	-1.36382	0.344929	-3.95393	7.68776e-05	0.000818847	1.05433	30.1595	0	0	3.16298	19.3389	56.1939	14.9457
FBgn0037757	41206	protein_coding	3R	CG8516	0.318372	0.0805179	3.95406	7.68375e-05	0.000818847	5385.58	4309.49	5569.94	5800.15	4786.64	4540.33	4062.43	4325.7
FBgn0085399	5740565	protein_coding	2R	CG34370	-1.52414	0.385675	-3.95188	7.75412e-05	0.000825274	5.42494	61.1453	6.88862	3.06023	6.32596	46.1984	109.481	27.7562
FBgn0266064	41823	protein_coding	3R	GlyS	0.355657	0.0899991	3.95179	7.75704e-05	0.000825274	13098.4	10202	12507.8	12681.6	14105.8	10605.2	10602.2	9398.68
FBgn0016920	33768	protein_coding	2L	nompC	-1.53862	0.389452	-3.95074	7.79112e-05	0.000828423	8.16682	86.0653	8.8568	5.10038	10.5433	75.2067	142.422	40.5668
FBgn0051361	41470	protein_coding	3R	dpr17	-1.52373	0.385744	-3.95011	7.81139e-05	0.0008301	12.514	72.6914	16.7295	8.16061	12.6519	59.091	105.606	53.3773
FBgn0261090	39630	protein_coding	3L	Sytbeta	-1.53642	0.389043	-3.94922	7.8407e-05	0.000832737	5.87061	62.1334	1.96818	5.10038	10.5433	39.7521	111.419	35.229
FBgn0037448	40797	protein_coding	3R	CG15186	-1.54522	0.391397	-3.94795	7.88217e-05	0.00083618	29.6539	248.092	33.459	11.2208	44.2817	175.124	428.236	140.916
FBgn0052225	317926	protein_coding	3L	CG32225	-1.54588	0.391561	-3.94799	7.88093e-05	0.00083618	12.174	94.0026	16.7295	7.14053	12.6519	60.1653	180.208	41.6343
FBgn0052206	40105	protein_coding	3L	CG32206	-1.54529	0.391476	-3.94735	7.90223e-05	0.000837827	10.1944	86.3402	10.825	8.16061	11.5976	70.9092	155.018	33.0939
FBgn0000046	48632	protein_coding	3R	Act87E	-1.53413	0.388978	-3.94399	8.01357e-05	0.000849145	435.532	2716.07	427.094	339.685	539.815	2156.28	4666.03	1325.89
FBgn0033871	36528	protein_coding	2R	CG13339	0.699632	0.17745	3.9427	8.05677e-05	0.000852745	568.938	340.696	648.514	603.885	454.415	356.695	332.319	333.074
FBgn0050361	35832	protein_coding	2R	mtt	-1.54208	0.391109	-3.94284	8.05238e-05	0.000852745	12.6545	110.13	10.825	8.16061	18.9779	73.0579	198.616	58.7151
FBgn0003612	35927	protein_coding	2R	Su(var)2-10	0.277773	0.0704603	3.94226	8.07184e-05	0.00085385	11926.3	9821.57	10947	12078.7	12753.1	10251.7	9859.12	9353.84
FBgn0035985	39081	protein_coding	3L	Cpr67B	-1.52116	0.385917	-3.94168	8.09121e-05	0.00085541	1.69955	28.7452	0.984089	3.06023	1.05433	23.6364	56.1939	6.40528
FBgn0019890	34804	protein_coding	2L	Smg5	-0.346651	0.0879662	-3.94073	8.12334e-05	0.000858316	1895.32	2417.4	1882.56	2027.91	1775.49	2176.7	2532.6	2542.9
FBgn0027578	43413	protein_coding	3R	Nepl21	-1.53363	0.389273	-3.93973	8.15749e-05	0.000861431	7.18388	50.3595	3.93635	9.18068	8.43462	32.2314	80.4154	38.4317
FBgn0087002	43827	protein_coding	4	apolpp	-1.49119	0.37854	-3.93933	8.17101e-05	0.000861918	11013.7	53927.9	11696.9	6234.7	15109.6	37844	80915.3	43024.3
FBgn0278604	41180	protein_coding	3R	dmt	0.247351	0.0627904	3.93932	8.17143e-05	0.000861918	6233.81	5246.12	6123.98	6457.08	6120.37	5612.57	5102.99	5022.81
FBgn0034800	37644	protein_coding	2R	CG3788	-0.495231	0.125735	-3.9387	8.19239e-05	0.000863636	608.226	865.102	607.183	635.507	581.988	940.084	896.196	759.026
FBgn0086450	31858	protein_coding	X	su(r)	-1.46089	0.370998	-3.93772	8.22607e-05	0.000866692	85.96	393.602	93.4884	65.2849	99.1067	322.314	637.51	220.982
FBgn0015271	34794	protein_coding	2L	Orc5	0.379689	0.096437	3.93717	8.24485e-05	0.000867681	1330.75	1018.58	1237.98	1276.12	1478.17	1028.18	971.767	1055.8
FBgn0053481	2768865	protein_coding	4	dpr7	-1.53275	0.389301	-3.93719	8.24428e-05	0.000867681	33.2523	207.259	26.5704	18.3614	54.825	135.372	349.759	136.646
FBgn0036599	39795	protein_coding	3L	CG13044	-1.49656	0.380132	-3.93695	8.25243e-05	0.000867984	5.13232	79.4558	3.93635	4.0803	7.38029	49.4215	178.27	10.6755
FBgn0032341	34542	protein_coding	2L	Reps	0.327786	0.083289	3.93552	8.30153e-05	0.000871752	5108.83	4060.48	4983.42	5020.81	5322.24	4186.86	3555.72	4438.86
FBgn0262111	32718	protein_coding	X	f	-1.54131	0.39164	-3.93554	8.30107e-05	0.000871752	74.1354	580.871	95.4566	49.9837	76.9659	388.926	953.358	400.33
FBgn0263109	35519	protein_coding	2R	CG43366	-1.53279	0.389479	-3.9355	8.3024e-05	0.000871752	93.4307	588.407	110.218	53.044	117.03	402.893	952.39	409.938
FBgn0040658	3885599	protein_coding	2R	CG13516	-1.47536	0.375029	-3.93399	8.3548e-05	0.000876756	3.37453	54.4003	4.92044	2.04015	3.16298	35.4546	97.8549	29.8913
FBgn0029105	49713	protein_coding	2R	alpha-Catr	-1.54042	0.391587	-3.9338	8.36141e-05	0.000876951	12.0458	91.0751	5.90453	10.2008	20.0322	60.1653	151.142	61.9177
FBgn0038693	42310	protein_coding	3R	unc79	-1.53438	0.390072	-3.93357	8.36918e-05	0.000876977	25.1948	225.828	21.6499	26.522	27.4125	149.339	401.108	127.038
FBgn0039479	43257	protein_coding	3R	CG14257	-1.49518	0.380113	-3.93352	8.37114e-05	0.000876977	29.0443	402.19	45.2681	9.18068	32.6841	246.033	725.676	234.86
FBgn0034135	36848	protein_coding	2R	Syn2	-1.52266	0.387135	-3.93314	8.38418e-05	0.000877845	19.5434	113.214	15.7454	10.2008	32.6841	89.1736	182.146	68.323
FBgn0053774	3772288	protein_coding	2R	CG33774	0.863774	0.219636	3.93276	8.39775e-05	0.000878768	264.242	137.231	243.07	240.738	308.918	132.149	148.236	131.308
FBgn0027091	36784	protein_coding	2R	CysRS	0.331498	0.0843098	3.9319	8.4277e-05	0.000880362	1855.43	1470.58	1921.93	1928.96	1715.39	1533.14	1493.98	1384.61
FBgn0035090	37998	protein_coding	2R	CG2736	-1.4808	0.376591	-3.93211	8.4205e-05	0.000880362	3.43335	53.1153	1.96818	3.06023	5.27163	38.6777	93.9794	26.6887
FBgn0035513	38511	protein_coding	3L	Cpr64Ad	-1.51768	0.385997	-3.93185	8.42939e-05	0.000880362	26.9497	293.164	25.5863	18.3614	36.9014	199.835	506.714	172.943
FBgn0040318	53446	protein_coding	3L	HGTX	-1.26819	0.322548	-3.93178	8.43204e-05	0.000880362	55.9164	169.932	66.918	42.8432	57.988	160.083	203.461	146.254
FBgn0035392	38364	protein_coding	3L	CG1271	-0.707587	0.179987	-3.93133	8.44788e-05	0.000881021	105.956	178.043	108.25	99.9675	109.65	181.57	186.021	166.537
FBti0018966			2R	blood{}856	-1.48044	0.37657	-3.9314	8.44538e-05	0.000881021	2.015	21.1145	3.93635	0	2.10865	18.2645	29.0658	16.0132
FBgn0028836	35816	protein_coding	2R	CSN7	0.350552	0.0891724	3.93117	8.45324e-05	0.000881082	1832.31	1432.8	1930.78	1840.22	1725.93	1443.97	1374.81	1479.62
FBgn0040279	40770	protein_coding	3R	Osi14	-1.48873	0.378881	-3.92929	8.51984e-05	0.000887024	69.7842	876.429	63.9658	34.6826	110.704	496.364	1687.75	445.167
FBgn0250907	3355116	protein_coding	2L	Cht10	-1.22719	0.312317	-3.92929	8.51966e-05	0.000887024	573.696	1639.58	582.58	413.131	725.377	1140.99	1669.35	2108.4
FBgn0000520	31265	protein_coding	X	dwg	0.635553	0.161823	3.92747	8.58437e-05	0.000893238	2291.34	1445.11	2713.13	2527.75	1633.15	1606.2	1274.05	1455.07
FBgn0029941	31662	protein_coding	X	CG1677	0.43872	0.111718	3.92702	8.60062e-05	0.000894426	16193.1	11870.8	17605.3	16927.1	14046.8	12850.7	10570.3	12191.4
FBti0019471			3R	blood{}1470	-1.52368	0.388078	-3.92623	8.62867e-05	0.000896838	2.70705	20.4357	2.95227	3.06023	2.10865	18.2645	28.0969	14.9457
FBgn0051014	326112	protein_coding	3R	PH4alphaSG1	-1.51193	0.38522	-3.92484	8.67861e-05	0.000901522	31.8696	176.453	41.3317	16.3212	37.9558	112.81	280.969	135.578
FBgn0030484	32299	protein_coding	X	GstT4	-1.46495	0.373334	-3.92397	8.71032e-05	0.000904307	111.959	501.278	118.091	76.5057	141.28	357.769	801.247	344.817
FBgn0266377	37741	protein_coding	2R	Pde8	-1.47461	0.375828	-3.92363	8.72249e-05	0.000905062	110.911	518.716	122.027	98.9474	111.759	413.637	836.126	306.386
FBgn0265048	41921	protein_coding	3R	cv-d	-1.23836	0.315691	-3.9227	8.75613e-05	0.000908044	163.015	478.471	165.327	124.449	199.268	370.662	677.233	387.519
FBgn0031106	33034	protein_coding	X	Syx16	0.519811	0.132526	3.92234	8.76943e-05	0.000908912	892.491	615.803	1029.36	873.185	774.93	676.86	613.289	557.259
FBgn0053548	31200	protein_coding	X	SmydA-8	-1.53298	0.390877	-3.92189	8.7857e-05	0.000910088	13.2866	120.051	14.7613	6.12046	18.9779	83.8017	200.554	75.7958
FBgn0052137	39537	protein_coding	3L	CG32137	-1.48917	0.379726	-3.92168	8.79319e-05	0.000910354	36.3007	187.565	42.3158	26.522	40.0644	143.967	311.973	106.755
FBgn0029836	31539	protein_coding	X	CG5928	-1.44099	0.367504	-3.92102	8.81748e-05	0.000912357	3.44534	56.0434	0.984089	4.0803	5.27163	33.3058	101.73	33.0939
FBgn0029950	31674	protein_coding	X	rumpel	-1.49719	0.38194	-3.91996	8.85645e-05	0.000914475	3.05791	34.7955	3.93635	1.02008	4.21731	26.8595	66.8514	10.6755
FBgn0036678	39895	protein_coding	3L	CG11905	-1.51768	0.387149	-3.92015	8.84923e-05	0.000914475	70.1511	417.373	87.5839	45.9034	76.9659	316.942	628.79	306.386
FBgn0266284	31097	protein_coding	X	Ns3	0.477168	0.121729	3.91992	8.85773e-05	0.000914475	3098.49	2207.37	3408.88	3194.88	2691.7	2408.76	2276.82	1936.53
FBgn0283651	34829	protein_coding	2L	CG46301	-1.53254	0.390936	-3.92019	8.84796e-05	0.000914475	39.9922	272.321	32.4749	31.6224	55.8793	164.38	447.613	204.969
FBgn0030077	31829	protein_coding	X	CG15365	-1.53474	0.391549	-3.91967	8.86703e-05	0.000914923	26.4121	196.435	31.4908	22.4417	25.3038	128.926	301.316	159.064
FBgn0032455	34685	protein_coding	2L	Pih1D1	0.351591	0.0897056	3.91938	8.87753e-05	0.00091523	2625.68	2051.08	2642.28	2479.8	2754.96	1983.31	2011.35	2158.58
FBgn0086708	39518	protein_coding	3L	stv	-1.52681	0.389559	-3.91932	8.87991e-05	0.00091523	20.7648	131.178	18.6977	20.4015	23.1952	88.0993	218.962	86.4713
FBgn0039808	43660	protein_coding	3R	CG12071	-1.52432	0.389026	-3.9183	8.91764e-05	0.000918606	5.72955	36.609	8.8568	3.06023	5.27163	24.7108	55.225	29.8913
FBgn0036935	40196	protein_coding	3L	CG14186	-1.50172	0.383286	-3.91802	8.92799e-05	0.00091916	14.2838	75.2841	14.7613	11.2208	16.8692	63.3885	113.357	49.1071
FBgn0038524	42115	protein_coding	3R	sll	0.407774	0.104081	3.91785	8.93418e-05	0.000919286	1912.17	1433.67	1783.17	1801.45	2151.88	1459.01	1444.57	1397.42
FBgn0051036	43539	protein_coding	3R	CG31036	-1.53139	0.390949	-3.91712	8.96131e-05	0.000921564	12.502	110.732	17.7136	7.14053	12.6519	80.5786	191.834	59.7826
FBgn0025643	31278	protein_coding	X	CG3588	-1.50522	0.384283	-3.91697	8.96698e-05	0.000921634	46.5639	252.462	67.9021	28.5621	43.2274	172.975	414.672	169.74
FBgn0037659	41090	protein_coding	3R	Kdm2	0.284922	0.0727477	3.91658	8.98152e-05	0.000922615	3829.91	3138.17	3913.72	3811	3765	3216.7	3147.83	3049.98
FBgn0025820	38235	protein_coding	3L	JTBR	0.548726	0.140116	3.91622	8.99488e-05	0.000923475	536.622	361.81	485.156	510.038	614.673	380.331	382.7	322.399
FBgn0000244	41144	protein_coding	3R	by	-1.24996	0.319245	-3.91536	9.02702e-05	0.000926259	234.201	699.784	261.768	184.634	256.201	583.389	1120.97	394.992
FBgn0052687	31980	protein_coding	X	CG32687	-1.52246	0.388871	-3.91509	9.03722e-05	0.000926791	8.1434	50.6787	9.84089	5.10038	9.48894	33.3058	92.0417	26.6887
FBgn0030539	32361	protein_coding	X	CG1368	-1.5251	0.389759	-3.91294	9.1181e-05	0.000934567	22.8351	221.431	25.5863	9.18068	33.7385	160.083	436.956	67.2554
FBgn0029807	31506	protein_coding	X	CG3108	-1.48234	0.378864	-3.91259	9.13124e-05	0.000935395	240.946	3226.71	298.179	132.61	292.049	2153.06	5986.59	1540.47
FBgn0036039	39142	protein_coding	3L	Naa60	0.316955	0.0810162	3.91224	9.1445e-05	0.000935919	3407.9	2729.33	3251.43	3704.92	3267.36	2749.34	2656.61	2782.03
FBgn0036364	39512	protein_coding	3L	CG14109	-1.52476	0.389746	-3.91218	9.14648e-05	0.000935919	14.929	94.3338	15.7454	14.2811	14.7606	83.8017	140.485	58.7151
FBgn0040236	53436	protein_coding	X	c11.1	0.450436	0.115159	3.91142	9.17543e-05	0.000938361	5700.83	4143.17	5713.62	5651.22	5737.65	4285.71	3411.36	4732.43
FBgn0051626	318859	protein_coding	2L	CG31626	-1.49153	0.381341	-3.91127	9.18109e-05	0.000938421	35.8776	448.27	32.4749	22.4417	52.7163	359.918	842.908	141.984
FBgn0260746	41457	protein_coding	3R	Ect3	-1.31012	0.334997	-3.91085	9.197e-05	0.000939528	90.2539	296.323	79.7112	87.7265	103.324	242.81	458.271	187.888
FBgn0038666	42272	protein_coding	3R	Smu1	-0.39967	0.102203	-3.91053	9.20928e-05	0.000940262	477.234	632.832	479.251	490.657	461.795	605.951	610.382	682.162
FBgn0037553	40964	protein_coding	3R	CG18249	-1.5147	0.387383	-3.91008	9.22665e-05	0.000941516	14.9747	87.312	15.7454	10.2008	18.9779	66.6116	136.609	58.7151
FBgn0029504	31678	protein_coding	X	CHES-1-like	0.449028	0.1149	3.908	9.30638e-05	0.000948604	4734.33	3443.62	4910.6	4849.44	4442.93	3308.02	3830.87	3191.96
FBgn0032741	35168	protein_coding	2L	Sidpn	-1.53048	0.391617	-3.90812	9.30184e-05	0.000948604	18.2778	148.836	25.5863	8.16061	21.0865	105.289	234.464	106.755
FBgn0030976	32888	protein_coding	X	CG7378	-1.47848	0.378349	-3.90771	9.31733e-05	0.000949197	2.03899	44.4425	1.96818	2.04015	2.10865	35.4546	87.1974	10.6755
FBgn0031217	33166	protein_coding	2L	CG11377	0.365552	0.0935595	3.90716	9.3386e-05	0.000950316	1624.63	1256.67	1668.03	1580.1	1625.77	1323.64	1178.13	1268.25
FBgn0031918	34027	protein_coding	2L	CG6055	-1.50051	0.384036	-3.90721	9.33693e-05	0.000950316	28.8939	312.254	33.459	16.3212	36.9014	235.289	575.503	125.97
FBgn0037935	41409	protein_coding	3R	CG6834	-1.43595	0.367766	-3.90452	9.44119e-05	0.000959698	43.4012	182.697	52.1567	30.6023	47.4447	120.331	307.129	120.633
FBgn0086906	44013	protein_coding	3L	sls	-1.52839	0.391438	-3.90456	9.43982e-05	0.000959698	2561.35	18427	2743.64	1732.09	3208.32	13346	27841.2	14093.7
FBgn0004573	43669	protein_coding	3R	5-HT7	-1.52072	0.389535	-3.90393	9.46433e-05	0.000960466	7.83879	67.8232	7.87271	5.10038	10.5433	40.8265	122.076	40.5668
FBgn0030347	32146	protein_coding	X	CG15739	-0.899611	0.230427	-3.90411	9.45718e-05	0.000960466	103.165	205.747	112.186	89.7667	107.541	179.422	271.281	166.537
FBti0019615			X	roo{}96	-1.45517	0.372734	-3.90404	9.46015e-05	0.000960466	14.0737	67.178	22.634	13.261	6.32596	58.0166	68.7891	74.7283
FBgn0030159	31922	protein_coding	X	CG9689	-1.52476	0.39066	-3.90304	9.49939e-05	0.000963495	28.0494	186.792	41.3317	12.2409	30.5755	114.959	311.973	133.443
FBgn0032282	34468	protein_coding	2L	CG7299	-1.46239	0.37471	-3.90272	9.51193e-05	0.000964237	0.702885	27.3232	0	0	2.10865	21.4876	45.5364	14.9457
FBgn0263316	41387	protein_coding	3R	Mrp4	-1.45523	0.373068	-3.90071	9.59094e-05	0.000971714	100.013	446.518	82.6634	88.7466	128.628	319.091	755.711	264.752
FBgn0030996	32908	protein_coding	X	CG14194	0.349377	0.0895766	3.90031	9.60678e-05	0.000972785	4051.65	3170.03	3960.96	4120.09	4073.92	3301.57	3063.54	3144.99
FBgn0037174	40479	protein_coding	3L	CG14457	-1.51633	0.3889	-3.89903	9.65791e-05	0.000977427	6.46727	65.4451	7.87271	2.04015	9.48894	60.1653	109.481	26.6887
FBgn0038846	42483	protein_coding	3R	CG5697	-1.42644	0.3661	-3.8963	9.76721e-05	0.000987948	3.83161	48.7182	0	3.06023	8.43462	22.562	86.2286	37.3641
FBgn0032785	35226	protein_coding	2L	CG10026	-1.52253	0.390842	-3.89551	9.79935e-05	0.000990656	13.3454	116.914	11.8091	7.14053	21.0865	102.066	210.243	38.4317
FBgn0010263	33498	protein_coding	2L	Rbp9	-1.12243	0.288186	-3.89481	9.82763e-05	0.000991887	98.6902	247.747	107.266	91.8068	96.9981	191.24	355.572	196.429
FBgn0052600	32387	protein_coding	X	dpr8	-1.5227	0.39095	-3.89488	9.82462e-05	0.000991887	17.4228	145.662	16.7295	9.18068	26.3582	98.8431	275.156	62.9852
FBgn0267790	41138	protein_coding	3R	rump	0.353651	0.0907947	3.89506	9.81747e-05	0.000991887	8101.55	6319.75	8365.74	8018.82	7920.1	6743.89	5392.68	6822.69
FBgn0000032	48445	protein_coding	3R	Acph-1	0.310392	0.0797001	3.89451	9.83994e-05	0.000992588	3155.39	2538.53	2906.01	3135.71	3424.45	2564.55	2531.63	2519.41
FBgn0040950	50424	protein_coding	2L	Muc26B	-1.46951	0.377416	-3.89361	9.8762e-05	0.000995702	7.88445	122.374	7.87271	1.02008	14.7606	96.6943	258.686	11.743
FBgn0032856	35308	protein_coding	2L	CG16798	-1.50755	0.387283	-3.89264	9.91599e-05	0.000999169	35.199	202.48	45.2681	24.4818	35.8471	122.479	342.977	141.984
FBgn0010407	34367	protein_coding	2L	Ror	-1.43557	0.368815	-3.89239	9.92621e-05	0.000999653	36.4184	159.03	36.4113	28.5621	44.2817	123.554	239.308	114.227
FBgn0039844	43707	protein_coding	3R	CG1607	-1.45783	0.374585	-3.89185	9.94814e-05	0.00100132	89.8584	405.229	96.4407	56.1042	117.03	294.38	681.109	240.198
FBgn0031306	33291	protein_coding	2L	CG4577	-1.48763	0.382289	-3.89137	9.96799e-05	0.00100277	4.38203	61.9076	6.88862	2.04015	4.21731	41.9009	118.201	25.6211
FBgn0004781	40823	protein_coding	3R	Ccp84Ac	-1.49339	0.383786	-3.89121	9.97459e-05	0.00100289	37.4288	407.815	33.459	38.7629	40.0644	309.422	742.147	171.875
FBgn0035086	37993	protein_coding	2R	CG12851	-1.51455	0.389256	-3.89089	9.98776e-05	0.00100366	22.8363	153.353	23.6181	13.261	31.6298	98.8431	289.689	71.5256
FBgn0039530	43317	protein_coding	3R	Tusp	-1.51894	0.390459	-3.89013	0.00010019	0.00100625	56.1473	361.775	77.743	30.6023	60.0966	255.703	606.507	223.117
FBgn0261041	36526	protein_coding	2R	stj	-1.52334	0.391604	-3.89	0.000100244	0.00100625	40.7867	308.758	47.2363	23.4617	51.662	209.504	540.624	176.145
FBgn0031791	33874	protein_coding	2L	AANATL2	-1.44692	0.371982	-3.88975	0.000100346	0.00100673	1.0075	32.4293	1.96818	0	1.05433	23.6364	62.9759	10.6755
FBgn0037796	41246	protein_coding	3R	CG12814	-1.51921	0.390658	-3.88885	0.000100719	0.00100976	25.5782	170.925	25.5863	15.3011	35.8471	119.256	297.44	96.0792
FBgn0038318	41857	protein_coding	3R	CG6236	0.334095	0.085913	3.88876	0.000100757	0.00100976	2837	2244.24	2753.48	2799.09	2958.44	2217.52	2143.12	2372.09
FBgn0036780	40007	protein_coding	3L	CG7330	-1.47866	0.380317	-3.88798	0.000101083	0.00101248	13.8627	162.958	16.7295	13.261	11.5976	116.033	301.316	71.5256
FBgn0023169	43904	protein_coding	X	AMPKalpha	0.222706	0.057287	3.88755	0.00010126	0.00101369	4525.15	3875.46	4581.92	4706.63	4286.89	4027.86	3723.33	3875.19
FBgn0003598	41627	protein_coding	3R	Su(var)3-7	0.389615	0.100231	3.88718	0.000101414	0.00101421	16360.6	12432.4	17200.9	17329.1	14551.8	13371.7	10611	13314.4
FBgn0034599	37412	protein_coding	2R	hng1	0.490224	0.126115	3.88713	0.000101436	0.00101421	1057.11	746.003	1206.49	1080.26	884.58	827.274	676.264	734.472
FBgn0052571	318094	protein_coding	X	TwdlX	-1.50892	0.388194	-3.88704	0.000101476	0.00101421	32.8197	315.995	28.5386	21.4216	48.499	240.661	560.001	147.321
FBgn0266598	8674119	protein_coding	3R	Kmn2	0.710659	0.182911	3.88527	0.000102218	0.00102107	362.928	215.033	338.526	358.047	392.21	212.727	219.931	212.442
FBgn0265595	32063	protein_coding	X	CG44422	-1.52134	0.391622	-3.88473	0.000102444	0.00102278	15.3844	116.793	13.7772	9.18068	23.1952	63.3885	221.869	65.1203
FBgn0035159	38089	protein_coding	3L	CG13896	-0.58114	0.149615	-3.88424	0.000102652	0.0010243	239.672	364.74	244.054	267.26	207.702	371.736	316.817	405.668
FBgn0035092	38003	protein_coding	2R	Nplp1	-1.50778	0.388285	-3.88319	0.000103096	0.00102762	8.91595	94.6864	7.87271	3.06023	15.8149	75.2067	171.488	37.3641
FBgn0035976	39063	protein_coding	3L	PGRP-LC	-1.49342	0.384575	-3.8833	0.000103048	0.00102762	10.8853	58.5033	11.8091	7.14053	13.7062	44.0496	82.3531	49.1071
FBgn0030007	31740	protein_coding	X	alpha-PheRS	0.410691	0.105772	3.88279	0.000103267	0.00102877	2970.26	2222.65	3255.37	2982.7	2672.72	2451.74	2196.41	2019.8
FBgn0034903	37762	protein_coding	2R	sona	-1.51251	0.389579	-3.88243	0.000103419	0.00102947	33.3359	319.187	35.4272	23.4617	41.1187	242.81	528.998	185.753
FBgn0083042	5740617	short_ncRNA	X	snoRNA:Psi18S-1854a	-1.18764	0.305907	-3.88236	0.000103448	0.00102947	65.664	181.935	54.1249	46.9235	95.9437	197.686	229.62	118.498
FBgn0029990	31721	protein_coding	X	CG2233	-1.4865	0.382935	-3.88186	0.00010366	0.00103102	42.5425	220.918	34.4431	19.3814	73.8029	171.901	358.478	132.376
FBgn0030468	32282	protein_coding	X	CG1622	0.344895	0.0888625	3.88122	0.000103933	0.00103207	6525.88	5122.84	7039.19	6582.55	5955.89	5458.93	4626.31	5283.29
FBgn0032538	34811	protein_coding	2L	Vajk2	-1.49786	0.385913	-3.88135	0.00010388	0.00103207	38.8425	458.678	39.3635	25.5019	51.662	407.19	864.223	104.62
FBgn0034538	37340	protein_coding	2R	CG16799	-1.37102	0.353225	-3.88142	0.000103847	0.00103207	0.340025	19.4892	0	1.02008	0	16.1157	34.879	7.47283
FBgn0261983	34543	protein_coding	2L	l(2)gd1	0.235361	0.0606636	3.87977	0.000104557	0.00103771	1574.37	1335.84	1522.39	1607.64	1593.09	1385.95	1344.78	1276.79
FBgn0261555	39111	protein_coding	3L	CG42673	-1.50202	0.387199	-3.87919	0.000104807	0.00103963	45.0311	266.026	55.109	35.7027	44.2817	213.802	436.956	147.321
FBgn0026077	40745	protein_coding	3R	Gasp	-1.50249	0.387383	-3.87858	0.000105068	0.00104167	110.259	1067.97	117.107	73.4455	140.225	725.207	1751.7	726.999
FBgn0015621	33259	protein_coding	2L	Clp	0.354066	0.0912954	3.87825	0.00010521	0.00104251	1384.37	1079.86	1459.4	1447.49	1246.21	1151.74	1029.9	1057.94
FBgn0035508	38506	protein_coding	3L	CG15005	-1.463	0.377286	-3.87769	0.000105455	0.00104326	13.7197	165.443	11.8091	5.10038	24.2495	97.7687	300.347	98.2143
FBgn0035695	38725	protein_coding	3L	CG10226	-1.47899	0.381398	-3.87781	0.000105402	0.00104326	4.75688	55.6491	5.90453	2.04015	6.32596	46.1984	103.668	17.0807
FBgn0037754	41203	protein_coding	3R	CG8500	-1.51326	0.390228	-3.87788	0.000105371	0.00104326	24.1016	147.306	29.5227	13.261	29.5212	104.215	248.028	89.6739
FBgn0032350	34554	protein_coding	2L	CG6287	0.508763	0.131261	3.87595	0.000106209	0.00105015	5126.08	3565.47	5571.91	5022.85	4783.48	3889.26	3506.31	3300.85
FBgn0011582	41726	protein_coding	3R	Dop1R1	-1.49835	0.386685	-3.87486	0.000106685	0.00105374	3.02308	37.0054	4.92044	2.04015	2.10865	31.1571	64.9136	14.9457
FBgn0038646	42251	protein_coding	3R	CG7715	-1.50685	0.38887	-3.87495	0.000106646	0.00105374	7.46335	68.6874	9.84089	3.06023	9.48894	40.8265	138.547	26.6887
FBgn0031950	34065	protein_coding	2L	Herp	0.39924	0.103058	3.87394	0.00010709	0.00105717	2192.38	1653.71	2060.68	2080.96	2435.5	1687.85	1738.14	1535.13
FBgn0010424	39916	protein_coding	3L	TpnC73F	-1.50663	0.388976	-3.87333	0.000107358	0.00105871	251.773	2362.97	266.688	142.811	345.819	1626.61	4279.46	1182.84
FBgn0046878	40746	protein_coding	3R	Obp83cd	-1.49253	0.385341	-3.87327	0.000107386	0.00105871	5.74097	73.2795	8.8568	2.04015	6.32596	55.8678	140.485	23.486
FBgn0051102	326118	protein_coding	3R	CG31102	-1.4869	0.383894	-3.8732	0.000107417	0.00105871	2.37844	31.6975	2.95227	1.02008	3.16298	26.8595	53.2873	14.9457
FBgn0259213	3346206	protein_coding	2L	side-II	-1.51629	0.391511	-3.87292	0.00010754	0.00105935	19.6608	133.226	25.5863	10.2008	23.1952	96.6943	232.526	70.4581
FBgn0259224	38430	protein_coding	3L	CG42324	-1.37344	0.354736	-3.87171	0.000108074	0.00106404	47.9386	180.123	47.2363	43.8633	52.7163	124.628	299.378	116.363
FBgn0039779	43623	protein_coding	3R	PH4alphaSG2	-1.47433	0.380863	-3.87101	0.000108385	0.00106654	21.77	108.147	24.6022	12.2409	28.4668	77.3554	173.426	73.6607
FBgn0085405	42638	protein_coding	3R	CG34376	-0.90824	0.234701	-3.86978	0.000108935	0.00107138	442.864	890.324	468.426	413.131	447.035	724.133	1135.5	811.335
FBgn0033791	36436	protein_coding	2R	Drl-2	-1.50938	0.390059	-3.86963	0.000109002	0.00107146	26.948	170.293	28.5386	12.2409	40.0644	117.108	263.53	130.241
FBgn0054056	38106	protein_coding	3L	CG34056	-1.51079	0.390518	-3.86869	0.000109422	0.00107502	14.565	91.5524	17.7136	11.2208	14.7606	70.9092	148.236	55.5124
FBgn0031116	33046	protein_coding	X	CG1695	-1.48444	0.383725	-3.8685	0.000109509	0.00107531	10.9207	58.2515	9.84089	8.16061	14.7606	49.4215	90.104	35.229
FBgn0032298	34488	protein_coding	2L	CG6724	-0.698604	0.180602	-3.86819	0.000109645	0.00107607	105.743	176.671	121.043	91.8068	104.378	184.794	163.737	181.483
FBgn0034577	37387	protein_coding	2R	cpa	0.334027	0.0863618	3.86777	0.000109835	0.00107736	3245.12	2567.3	3410.85	3466.22	2858.28	2726.78	2553.92	2421.2
FBgn0030245	32019	protein_coding	X	CG1637	0.278806	0.0721108	3.86635	0.000110475	0.0010822	1912.05	1573.59	1852.05	1885.1	1999	1575.04	1512.39	1633.35
FBgn0035742	38781	protein_coding	3L	Acbp4	-1.49008	0.385402	-3.86631	0.000110494	0.0010822	5.10832	60.2097	5.90453	2.04015	7.38029	36.529	125.952	18.1483
FBgn0038353	41900	protein_coding	3R	CG5399	-1.50922	0.390354	-3.86629	0.000110504	0.0010822	31.7894	201.158	26.5704	23.4617	45.3361	150.413	383.669	69.3905
FBgn0035431	38406	protein_coding	3L	CG14968	-1.49319	0.386254	-3.86583	0.000110714	0.00108368	25.2167	140.249	38.3795	20.4015	16.8692	98.8431	235.433	86.4713
FBgn0031606	33651	protein_coding	2L	CG15439	0.363189	0.0939703	3.86493	0.000111121	0.00108651	4377.55	3391.34	4575.03	4657.67	3899.96	3659.34	3023.81	3490.88
FBgn0033476	36045	protein_coding	2R	oys	0.487271	0.126074	3.86497	0.000111103	0.00108651	4317.71	3051.32	3931.43	4401.63	4620.06	3107.11	3455.92	2590.94
FBgn0025777	33944	protein_coding	2L	homer	0.373239	0.0965747	3.86477	0.000111192	0.00108664	5325.43	4095.44	5612.26	5589	4775.05	4229.84	3671.01	4385.48
FBgn0036985	40255	protein_coding	3L	zye	-1.47802	0.382448	-3.86463	0.000111257	0.0010867	32.717	388.654	28.5386	30.6023	39.0101	315.868	667.545	182.55
FBgn0030665	32501	protein_coding	X	CG15646	1.28914	0.333742	3.8627	0.000112141	0.00109476	80.3592	25.4856	94.4725	61.2046	85.4005	19.3389	26.1592	30.9588
FBgn0038002	14462452	protein_coding	3R	CG12256	-1.42697	0.369452	-3.86241	0.000112274	0.00109547	3.78421	57.7399	2.95227	1.02008	7.38029	40.8265	104.637	27.7562
FBgn0030327	32122	protein_coding	X	FucT6	0.433967	0.112392	3.86119	0.000112837	0.0010998	3184.03	2341.91	3268.16	3104.09	3179.85	2450.66	2205.13	2369.95
FBgn0263132	31935	protein_coding	X	Cht6	-1.49548	0.387304	-3.86124	0.000112813	0.0010998	226.667	2425.89	240.118	181.574	258.31	1759.84	3796.96	1720.88
FBgn0039109	42801	protein_coding	3R	CG10365	-0.407558	0.105557	-3.86103	0.000112911	0.00109994	793.282	1058.14	834.507	856.864	688.475	1067.93	1077.37	1029.11
FBgn0034978	37862	protein_coding	2R	CG3257	-1.5064	0.390261	-3.85997	0.000113401	0.00110413	10.334	90.2002	21.6499	4.0803	5.27163	76.2811	156.955	37.3641
FBgn0032010	34131	protein_coding	2L	CG8086	-1.50684	0.390488	-3.85886	0.000113916	0.00110857	13.9552	133.527	14.7613	9.18068	17.9236	89.1736	244.153	67.2554
FBgn0029155	43936	protein_coding	3R	Men-b	0.390513	0.101227	3.8578	0.000114411	0.0011128	5184.11	3935.99	4948	4995.31	5609.02	4198.68	4068.24	3541.05
FBgn0261262	42269	protein_coding	3R	CG42613	-1.50883	0.391185	-3.85708	0.000114751	0.00111552	15.1368	119.855	11.8091	4.0803	29.5212	84.8761	206.367	68.323
FBgn0037856	41320	protein_coding	3R	Leash	0.315364	0.0817686	3.85678	0.00011489	0.00111628	1496.2	1199.58	1478.1	1463.81	1546.7	1249.51	1178.13	1171.1
FBgn0005670	31188	protein_coding	X	Cyp4d1	-1.44202	0.37394	-3.85627	0.000115129	0.0011173	4.8277	73.8044	1.96818	4.0803	8.43462	58.0166	135.64	27.7562
FBgn0024366	31078	protein_coding	X	CG11409	-1.42962	0.370724	-3.85629	0.000115119	0.0011173	120.677	534.322	131.868	84.6663	145.497	414.711	816.749	371.506
FBgn0027565	40250	protein_coding	3L	CG5498	0.420045	0.108928	3.85617	0.000115176	0.0011173	2405.11	1787.28	2489.74	2446.14	2279.45	1850.08	1723.6	1788.14
FBgn0261636	19834793		3L	lncRNA:CR42719	-1.49771	0.388502	-3.85508	0.000115692	0.00112172	7.18215	38.9392	6.88862	3.06023	11.5976	23.6364	49.4119	43.7694
FBgn0033787	36430	protein_coding	2R	CG13321	-1.50923	0.391644	-3.85357	0.00011641	0.00112699	45.1445	329.856	41.3317	23.4617	70.6399	221.323	632.666	135.578
FBgn0037000	40271	protein_coding	3L	ZnT77C	-0.627655	0.162877	-3.85355	0.000116419	0.00112699	305.982	481.921	286.37	281.541	350.037	481.323	540.624	423.816
FBgn0260768	8674120	protein_coding	2R	CG42566	-1.49895	0.388954	-3.85379	0.000116306	0.00112699	1.67556	21.4484	2.95227	1.02008	1.05433	10.7438	39.7233	13.8781
FBgn0014024	31448	protein_coding	X	Rnp4F	0.718001	0.186334	3.85331	0.00011653	0.00112748	3013.07	1774.61	3574.21	3284.64	2180.35	1926.37	1346.72	2050.76
FBgn0051140	42836	protein_coding	3R	CG31140	-1.50884	0.391607	-3.85294	0.000116707	0.00112859	155.571	1127.86	161.391	107.108	198.213	810.083	1701.32	872.185
FBgn0010114	35949	protein_coding	2R	hig	-1.49223	0.387323	-3.85267	0.000116837	0.00112915	30.2434	177.546	47.2363	23.4617	20.0322	127.851	291.627	113.16
FBgn0036469	39636	protein_coding	3L	CG18649	-1.42439	0.369732	-3.8525	0.00011692	0.00112915	3.01109	78.9857	5.90453	1.02008	2.10865	54.7934	171.488	10.6755
FBgn0039321	43061	protein_coding	3R	CG10550	-1.50483	0.390619	-3.85244	0.000116948	0.00112915	11.3081	81.57	6.88862	11.2208	15.8149	49.4215	157.924	37.3641
FBgn0031107	33035	protein_coding	X	HERC2	0.884112	0.229575	3.85108	0.000117597	0.00113483	8364.68	4247.97	7851.06	7614.87	9628.11	3865.62	2645.96	6232.34
FBgn0264695	35007	protein_coding	2L	Mhc	-1.50256	0.390187	-3.85088	0.000117696	0.00113519	3059.66	27151.9	3659.83	2016.69	3502.47	21761.6	44206.2	15488
FBgn0029853	31560	protein_coding	X	CG3781	0.755233	0.196127	3.85072	0.000117769	0.0011353	345.444	196.89	343.447	339.685	353.2	205.207	240.277	145.186
FBgn0039282	43019	protein_coding	3R	Bili	-1.49342	0.387854	-3.85046	0.000117896	0.00113594	20.2126	118.18	14.7613	15.3011	30.5755	71.9835	202.492	80.066
FBgn0032284	34470	protein_coding	2L	CG7294	-1.4882	0.386577	-3.8497	0.000118262	0.00113768	5.83462	33.7728	4.92044	2.04015	10.5433	26.8595	44.5676	29.8913
FBgn0038043	41526	protein_coding	3R	CG17202	0.613144	0.159262	3.84992	0.000118157	0.00113768	3137.8	2012.41	3619.48	3128.57	2665.34	2158.43	2060.77	1818.03
FBgn0039326	43066	protein_coding	3R	CG10562	-1.42251	0.369504	-3.84978	0.000118226	0.00113768	0.32803	29.3605	0.984089	0	0	24.7108	59.1005	4.27019
FBgn0036402	39555	protein_coding	3L	CG6650	0.452364	0.117515	3.84941	0.000118401	0.00113815	941.72	683.228	831.555	977.233	1016.37	672.563	639.448	737.675
FBgn0037447	40796	protein_coding	3R	Neurochondrin	-1.50749	0.391621	-3.84934	0.000118435	0.00113815	312.739	2237.67	387.731	184.634	365.851	1642.73	3495.65	1574.63
FBgn0021847	48387	protein_coding	2R	Ttc7	0.462181	0.120092	3.84855	0.00011882	0.00114126	2952.39	2126.39	3061.5	2824.59	2971.09	2285.21	2002.63	2091.32
FBgn0036395	39548	protein_coding	3L	CG17361	0.609395	0.158352	3.84835	0.000118917	0.0011416	532.099	342.553	603.246	537.58	455.469	366.364	288.72	372.574
FBgn0038832	42468	protein_coding	3R	CG15695	-1.47887	0.384317	-3.84806	0.000119059	0.00114198	12.9597	69.5499	11.8091	10.2008	16.8692	56.9422	103.668	48.0396
FBgn0267485	26067163		3L	asRNA:CR45835	1.35351	0.351741	3.84801	0.00011908	0.00114198	31.185	7.90441	29.5227	39.783	24.2495	7.52067	8.71974	7.47283
FBgn0031770	33851	protein_coding	2L	CG13995	-1.46332	0.380303	-3.84779	0.00011919	0.00114245	1.71096	32.2602	0.984089	2.04015	2.10865	21.4876	67.8202	7.47283
FBgn0034720	37552	protein_coding	2R	Liprin-gamma	-1.38525	0.360045	-3.84744	0.000119359	0.00114288	104.275	408.866	114.154	80.586	118.085	293.306	594.88	338.412
FBgn0039642	43446	protein_coding	3R	CG11882	0.528555	0.137375	3.84754	0.000119312	0.00114288	651.394	446.174	687.878	626.327	639.976	472.728	450.52	415.276
FBgn0259140	39334	protein_coding	3L	Cubn2	-1.48524	0.38609	-3.84687	0.000119638	0.00114495	63.3795	358.708	61.9976	45.9034	82.2375	241.736	601.662	232.725
FBgn0001123	37805	protein_coding	2R	Galphas	-0.988558	0.257	-3.84653	0.000119801	0.00114574	435.18	947.635	472.363	337.645	495.534	676.86	1268.24	897.807
FBgn0260012	36286	protein_coding	2R	pds5	0.243662	0.0633472	3.84644	0.000119844	0.00114574	9158.74	7727.04	8633.41	9486.71	9356.1	8084.72	7397.25	7699.14
FBgn0027596	36668	protein_coding	2R	Kank	-1.11614	0.290188	-3.84626	0.000119933	0.001146	330.789	837.227	362.145	259.099	371.123	643.554	1195.57	672.554
FBgn0261526	38558	protein_coding	3L	NT1	-1.50096	0.390423	-3.84446	0.00012082	0.00115388	64.0461	413.869	80.6953	40.803	70.6399	269.67	697.579	274.359
FBgn0036290	39424	protein_coding	3L	CG10638	-0.41907	0.109024	-3.84384	0.000121123	0.00115604	742.778	998.707	713.464	696.712	818.158	1051.82	971.767	972.535
FBgn0085313	5740234	protein_coding	3R	CG34284	-1.45884	0.379542	-3.84369	0.000121199	0.00115604	4.45226	58.5635	3.93635	2.04015	7.38029	34.3802	111.419	29.8913
FBgn0085317	5740644	protein_coding	3R	CG34288	-1.40863	0.366486	-3.84362	0.000121234	0.00115604	1.04291	24.9593	0	1.02008	2.10865	19.3389	41.661	13.8781
FBgn0037565	40979	protein_coding	3R	CG9626	-1.49126	0.387996	-3.84349	0.000121299	0.00115606	49.0023	278.832	65.9339	34.6826	46.3904	189.091	466.991	180.415
FBgn0025335	37782	protein_coding	2R	Cpes	0.369689	0.0962073	3.84263	0.000121722	0.0011595	3637.35	2803.56	3340.98	3392.77	4178.3	2913.72	2838.76	2658.19
FBgn0003079	31221	protein_coding	X	Raf	0.254539	0.066248	3.84222	0.000121925	0.00116024	4947.87	4142.78	4842.7	5162.6	4838.31	4367.36	3941.32	4119.66
FBgn0086024	5740711	short_ncRNA	2R	snoRNA:Me28S-A2589b	-1.30905	0.340698	-3.84225	0.000121909	0.00116024	23.5049	75.9311	23.6181	16.3212	30.5755	93.4712	54.2562	80.066
FBgn0031696	33758	protein_coding	2L	Bub1	0.272806	0.0710177	3.84138	0.000122346	0.00116364	4006.89	3311.59	3872.39	4100.71	4047.56	3412.23	3156.55	3365.97
FBgn0033437	35996	protein_coding	2R	CG12926	-1.47433	0.383823	-3.84116	0.000122452	0.00116405	18.7612	97.4696	14.7613	19.3814	22.1409	76.2811	173.426	42.7019
FBgn0051871	34463	protein_coding	2L	CG31871	-1.5034	0.391452	-3.84057	0.000122746	0.00116625	31.0614	231.921	30.5067	17.3413	45.3361	188.017	412.734	95.0116
FBgn0267486	35091	protein_coding	2L	Ptp36E	-1.50353	0.39152	-3.84023	0.000122919	0.00116729	19.9791	143.488	23.6181	17.3413	18.9779	116.033	235.433	78.9984
FBgn0038205	41717	protein_coding	3R	Kif19A	-1.48895	0.387751	-3.83995	0.000123059	0.00116802	2.37844	28.859	2.95227	1.02008	3.16298	27.9339	42.6299	16.0132
FBgn0004401	45961	protein_coding	3L	Pep	0.271418	0.0706957	3.83924	0.000123414	0.00117079	19445.3	16086.6	20856.8	19563	17916.2	16869.9	14737.3	16652.7
FBgn0087008	32965	protein_coding	X	e(y)3	0.629829	0.164065	3.8389	0.000123588	0.00117183	37593.5	23787.9	38352.9	38107	36320.5	24166.1	17185.6	30011.9
FBgn0011207	34286	protein_coding	2L	pelo	0.427963	0.111491	3.83853	0.000123773	0.00117299	3439.92	2541.1	3879.28	3591.69	2848.79	2700.99	2558.76	2363.55
FBgn0086253	326122	protein_coding	3R	rumi	0.430461	0.112147	3.83837	0.000123852	0.00117313	1840	1356.84	1853.04	1820.84	1846.13	1425.7	1252.74	1392.08
FBgn0029681	31343	protein_coding	X	CG15239	-1.46512	0.381783	-3.83758	0.000124252	0.00117615	128.618	1582.7	156.47	76.5057	152.877	1027.11	2813.57	907.414
FBgn0261675	33072	protein_coding	X	Npc1b	-1.4879	0.387726	-3.83749	0.000124298	0.00117615	7.46393	77.8758	8.8568	5.10038	8.43462	60.1653	152.111	21.3509
FBgn0040799	5740583	protein_coding	3L	CG13051	-1.41086	0.367667	-3.83732	0.000124384	0.00117636	13.8139	239.698	6.88862	7.14053	27.4125	170.827	497.025	51.2422
FBgn0036488	39656	protein_coding	3L	CG6878	-0.548295	0.142928	-3.83617	0.000124969	0.00118129	239.244	354.739	228.309	244.818	244.604	419.009	331.35	313.859
FBgn0003255	34819	protein_coding	2L	rk	-1.47012	0.383379	-3.83463	0.000125751	0.00118808	3.39852	37.2357	2.95227	4.0803	3.16298	31.1571	58.1316	22.4185
FBgn0030884	32778	protein_coding	X	CG6847	-1.50003	0.391211	-3.83433	0.000125908	0.00118895	55.7619	359.517	61.9976	35.7027	69.5856	275.042	611.351	192.158
FBgn0036544	39732	protein_coding	3L	sff	-1.45382	0.379255	-3.83335	0.000126411	0.00119195	76.7011	363.383	90.5362	51.0038	88.5635	252.48	611.351	226.32
FBgn0250746	40639	protein_coding	3R	Prosbeta7	0.352791	0.0920324	3.83333	0.000126419	0.00119195	4319.08	3370.28	4225.68	4281.26	4450.31	3619.59	3400.7	3090.55
FBgn0265045	36753	protein_coding	2R	Strn-Mlck	-1.50132	0.391627	-3.83354	0.00012631	0.00119195	490.884	3685.79	585.533	332.545	554.576	2640.83	5345.2	3071.33
FBgn0004107	42453	protein_coding	3R	Cdk2	0.461348	0.120366	3.83287	0.000126655	0.00119356	2807.05	2022.17	2428.73	2836.83	3155.6	2029.51	2226.44	1810.56
FBgn0264942	14462389		X	lncRNA:CR44111	-0.83843	0.218782	-3.83226	0.00012697	0.00119592	67.6876	128.09	73.8066	75.4856	53.7707	145.041	114.326	124.903
FBgn0260942	42657	protein_coding	3R	bond	-1.48955	0.388837	-3.83077	0.000127741	0.00120257	7.56842	69.8056	5.90453	2.04015	14.7606	36.529	147.267	25.6211
FBgn0001324	44830	protein_coding	3L	kto	0.515885	0.134675	3.83059	0.000127834	0.00120284	4409.12	3049.4	4569.12	4361.85	4296.38	3011.49	2657.58	3479.13
FBgn0024941	32674	protein_coding	X	RSG7	-1.49943	0.391486	-3.8301	0.000128089	0.00120463	18.7943	131.19	16.7295	12.2409	27.4125	78.4298	217.994	97.1467
FBgn0039852	43716	protein_coding	3R	nyo	-1.47723	0.385709	-3.8299	0.000128195	0.00120489	126.041	675.801	129.9	80.586	167.638	457.686	1127.75	441.964
FBgn0085227	5740481	protein_coding	2R	CG34198	-1.43579	0.374899	-3.8298	0.000128247	0.00120489	0.679472	18.3444	0.984089	0	1.05433	10.7438	36.8167	7.47283
FBgn0020294	40330	protein_coding	3L	ko	-1.48323	0.387373	-3.82894	0.000128695	0.00120787	79.6034	452.558	91.5202	40.803	106.487	319.091	714.05	324.534
FBgn0035287	38249	protein_coding	3L	CG13937	-1.49943	0.391594	-3.82903	0.000128649	0.00120787	22.4969	163.622	22.634	14.2811	30.5755	106.364	291.627	92.8765
FBgn0035713	38748	protein_coding	3L	velo	0.359561	0.0939427	3.82745	0.000129479	0.0012146	8276.44	6427.66	8651.12	8491.11	7687.1	6743.89	5641.67	6897.42
FBti0020132			3L	412{}1021	-1.4974	0.391298	-3.82675	0.000129845	0.00121742	4.15964	28.5023	0.984089	3.06023	8.43462	24.7108	31.9724	28.8238
FBgn0029091	40442	protein_coding	3L	Chs2	-1.43958	0.376285	-3.82578	0.000130361	0.00122164	17.9744	85.6618	21.6499	12.2409	20.0322	56.9422	100.761	99.2818
FBgn0015283	40388	protein_coding	3L	Rpn10	0.389002	0.101687	3.82549	0.00013051	0.00122205	5070.82	3854.69	5479.41	5321.74	4411.3	4272.81	3606.1	3685.17
FBgn0028572	33739	protein_coding	2L	qtc	-1.45522	0.380405	-3.82544	0.000130538	0.00122205	49.6121	241.633	68.8862	36.7227	43.2274	184.794	388.513	151.592
FBgn0028487	41677	protein_coding	3R	f-cup	0.418476	0.109454	3.82329	0.000131685	0.00123211	899.182	668.518	838.443	932.349	926.753	704.794	686.922	613.839
FBgn0033751	36375	protein_coding	2R	CG8818	0.296239	0.0774852	3.82317	0.000131746	0.00123211	1488.23	1209.36	1563.72	1429.13	1471.84	1230.17	1255.64	1142.27
FBgn0000053	33986	protein_coding	2L	Gart	0.370006	0.0967931	3.82265	0.000132026	0.00123411	1300.53	1002.54	1355.09	1278.16	1268.36	1042.15	963.047	1002.43
FBgn0029667	31321	protein_coding	X	Gas8	-1.47304	0.385383	-3.82229	0.000132219	0.0012353	2.3202	25.6358	4.92044	2.04015	0	18.2645	42.6299	16.0132
FBgn0036116	39232	protein_coding	3L	CG7888	-1.49316	0.390673	-3.82201	0.000132368	0.00123606	6.1758	52.6127	2.95227	7.14053	8.43462	34.3802	108.512	14.9457
FBgn0035544	38546	protein_coding	3L	CG15021	-1.46617	0.38364	-3.82173	0.000132517	0.00123666	3.39794	50.9299	3.93635	2.04015	4.21731	33.3058	105.606	13.8781
FBgn0037228	40538	protein_coding	3R	CG1092	-1.48849	0.38949	-3.82164	0.000132566	0.00123666	34.4148	199.621	32.4749	27.5421	43.2274	150.413	355.572	92.8765
FBgn0003386	33599	protein_coding	2L	Shaw	-1.49346	0.39088	-3.82077	0.000133034	0.00123978	18.1839	143.321	14.7613	8.16061	31.6298	92.3968	270.312	67.2554
FBgn0010387	38784	protein_coding	3L	Acbp2	-1.47313	0.385557	-3.82078	0.00013303	0.00123978	5.84604	69.5069	4.92044	1.02008	11.5976	45.124	135.64	27.7562
FBgn0262870	43923	protein_coding	3L	axo	-1.46066	0.382372	-3.82	0.000133452	0.00124304	31.4385	155.753	25.5863	25.5019	43.2274	145.041	221.869	100.349
FBgn0283536	42341	protein_coding	3R	Vha13	0.543376	0.14227	3.81933	0.000133816	0.00124518	9720.12	6581.59	11882.9	9946.76	7330.73	6972.73	6320.84	6451.18
FBgn0284436	35882	protein_coding	2R	CCT8	0.284057	0.0743733	3.81934	0.000133807	0.00124518	9534	7816.32	9600.77	9510.17	9491.05	8226.54	7469.91	7752.52
FBgn0027527	40760	protein_coding	3R	Osi6	-1.45358	0.380637	-3.81882	0.000134093	0.00124712	720.996	8367.8	758.732	317.244	1087.01	4825.05	16137.3	4141.01
FBgn0085446	31591	protein_coding	X	CG34417	-1.49168	0.390782	-3.81716	0.000134995	0.00125489	205.548	1334.4	241.102	150.971	224.572	1022.81	2129.55	850.835
FBgn0010213	36878	protein_coding	2R	Sod2	0.311083	0.0815013	3.81691	0.000135132	0.00125553	4090.48	3289.33	4101.68	4277.18	3892.57	3465.95	3291.22	3110.83
FBgn0052204	317913	protein_coding	3L	CG32204	-1.48093	0.388017	-3.81666	0.000135271	0.00125618	5.15631	50.3274	1.96818	6.12046	7.38029	35.4546	92.0417	23.486
FBgn0028434	36654	protein_coding	2R	Ercc1	0.485162	0.127127	3.81637	0.000135431	0.00125678	420.136	297.236	405.445	411.091	443.872	295.455	298.409	297.845
FBgn0263240	35677	protein_coding	2R	Coop	0.461792	0.121005	3.81629	0.000135472	0.00125678	462.948	333.497	498.933	469.235	420.676	336.281	343.945	320.264
FBgn0259163	39145	protein_coding	3L	CG42268	-1.44596	0.378986	-3.81534	0.000135997	0.00126103	160.549	760.901	205.675	102.008	173.964	550.083	1268.24	464.383
FBgn0032729	35156	protein_coding	2L	L2HGDH	-0.524718	0.137551	-3.81472	0.000136338	0.00126355	657.514	956.718	672.133	646.728	653.683	932.563	1152.94	784.647
FBgn0035612	38624	protein_coding	3L	frm	-1.48887	0.390328	-3.81441	0.000136511	0.00126452	43.9611	373.458	47.2363	22.4417	62.2053	293.306	684.015	143.051
FBgn0286782	35902	protein_coding	2R	flz	-1.47926	0.387853	-3.81398	0.000136748	0.00126609	135.249	1337.35	141.709	80.586	183.453	855.207	2409.56	747.283
FBgn0031740	33809	protein_coding	2L	CG7239	0.420942	0.110398	3.81295	0.000137319	0.00127073	1281.7	951.801	1422.99	1340.38	1081.74	1002.4	956.265	896.739
FBgn0085427	5740462	protein_coding	2L	CG34398	-1.49131	0.391177	-3.81235	0.00013765	0.00127316	46.2019	290.688	51.1726	33.6625	53.7707	208.43	454.395	209.239
FBgn0261710	31976	protein_coding	X	nocte	0.773917	0.203013	3.81215	0.000137761	0.00127354	21417.8	12010.3	23002.1	22147.9	19103.3	11970.8	8156.83	15903.2
[truncated: 21,933 more rows]
