# Supplementary material for: Drosophila Topoisomerase 3β binds to mRNAs in vivo, contributes to their localization and stability, and counteracts premature aging
Source: PLoS One. 2025 Feb 11;20(2):e0318142. doi: 10.1371/journal.pone.0318142 (PMC12140118; doi:10.1371/journal.pone.0318142)
Supplement: S3 Table — This table lists the results of the transcriptome analysis of 0–2 hrs old Top3𝛽∆RGG embryos and compares them to the wild-type transcriptome. (XLSX) [file pone.0318142.s009.xlsx]

## Sheet: S3
ensembl	entrezgene	gene_biotype	chromosome_name	gene_symbol	log2FoldChange	lfcSE	stat	pvalue	padj	normMean.embryo_delRGG	normMean.embryo_WT	D7_.norm	D8_.norm	D9_.norm	C10_.norm	C11_.norm	C9_.norm
FBgn0035641	38658	protein_coding	3L	CG5568	5.74186	0.18253	31.4571	3.35167e-217	3.71064e-213	2026.33	26.497	1836.09	1914.08	2328.81	36.529	18.4083	24.5536
FBgn0016054	35322	protein_coding	2L	phr6-4	3.42969	0.130563	26.2684	4.40612e-152	2.43901e-148	2340.78	201.295	2076.47	2234.54	2711.34	205.207	173.426	225.252
FBgn0030174	31940	protein_coding	X	CG15312	-3.66684	0.1586	-23.12	2.91588e-118	1.07606e-114	98.0968	1422.21	97.1745	114.864	82.2518	1578.27	1548.24	1140.14
FBgn0033392	35943	protein_coding	2R	Gnptab	3.06746	0.13472	22.7692	9.26821e-115	2.56521e-111	1033.03	113.289	968.335	1035.71	1095.04	97.7687	138.547	103.552
FBgn0027070	35139	protein_coding	2L	Ugt36E1	3.12112	0.150453	20.7448	1.36546e-95	3.0234e-92	1116.15	116.904	964.073	1111.96	1272.42	121.405	127.89	101.417
FBgn0024732	36290	protein_coding	2R	Drep1	-2.36165	0.131056	-18.0202	1.35289e-72	2.49631e-69	666.18	3592.34	713.465	603.278	681.798	3716.28	3175.92	3884.8
FBgn0033395	35946	protein_coding	2R	Cyp4p2	-5.16119	0.310342	-16.6307	4.17849e-62	6.60858e-59	24.806	1688.13	45.1776	18.3396	10.9008	1578.27	1660.63	1825.5
FBgn0031018	32932	protein_coding	X	narya	-5.50004	0.336837	-16.3285	6.19054e-60	8.56694e-57	2.19417	419.809	1.70482	2.89573	1.98197	463.058	356.541	439.829
FBgn0037922	41395	protein_coding	3R	CG14711	-1.66663	0.111323	-14.9711	1.13428e-50	1.39529e-47	2152.25	6998.99	2105.45	1861.96	2489.35	7697.94	6366.38	6932.65
FBgn0037215	40524	protein_coding	3R	beta-Man	-1.26966	0.0851575	-14.9095	2.85834e-50	3.16447e-47	903.414	2201.93	946.173	850.38	913.688	2131.57	2335.92	2138.3
FBgn0053303	2768916	protein_coding	2L	CG33303	-1.79654	0.125925	-14.2668	3.52634e-46	3.5491e-43	751.715	2699.01	750.971	711.385	792.788	2638.68	3060.63	2397.71
FBgn0085370	35107	protein_coding	2L	Pde11	1.23057	0.0976286	12.6046	1.99154e-36	1.83736e-33	9569.56	4023.06	10391.7	8859.01	9457.96	4054.71	3496.62	4517.86
FBgn0000719	33148	protein_coding	X	fog	0.652464	0.0518771	12.5771	2.82178e-36	2.40307e-33	3843.49	2439.42	3811.97	3875.46	3843.04	2384.05	2525.82	2408.38
FBgn0039170	42883	protein_coding	3R	CG13609	-1.55971	0.128638	-12.1248	7.80495e-34	6.17205e-31	253.896	771.368	251.46	227.798	282.431	758.513	700.486	855.105
FBgn0051445	326140	protein_coding	3R	CG31445	-4.28361	0.358257	-11.9568	5.98081e-33	4.41424e-30	4.42965	327.945	9.37649	1.93049	1.98197	229.918	437.925	315.994
FBgn0261625	36396	protein_coding	2R	GLS	1.59195	0.139691	11.3963	4.36496e-30	3.02028e-27	3988.73	1274.31	4022.51	3235.5	4708.17	1265.62	1409.69	1147.61
FBgn0038803	42431	protein_coding	3R	CG5191	-1.05845	0.0933652	-11.3366	8.64258e-30	5.62836e-27	699.901	1473.96	715.17	738.412	646.122	1362.32	1624.78	1434.78
FBgn0031184	33129	protein_coding	X	CG14615	-2.30956	0.21121	-10.9349	7.85146e-28	4.82909e-25	68.298	396.027	67.3402	44.4012	93.1526	423.306	331.35	433.424
FBgn0267585	26067251		2R	lncRNA:dntRL	3.59458	0.330843	10.8649	1.694e-27	9.87067e-25	142.549	3.8531	122.747	123.551	181.35	2.14876	1.93772	7.47283
FBgn0014469	35822	protein_coding	2R	Cyp4e2	-1.88957	0.174234	-10.845	2.10528e-27	1.16538e-24	258.802	1030.75	294.081	233.589	248.737	1038.93	1117.1	936.238
FBgn0039430	43196	protein_coding	3R	CG5455	-1.20135	0.113797	-10.557	4.71739e-26	2.48696e-23	594.423	1388.75	582.195	594.591	606.483	1413.89	1297.3	1455.07
FBgn0028688	42641	protein_coding	3R	Rpn7	-0.927568	0.0885399	-10.4763	1.11032e-25	5.58743e-23	1873.26	3591.72	1695.44	1930.49	1993.86	3796.86	3712.67	3265.62
FBgn0266719	43002	protein_coding	3R	stac	-1.04324	0.100156	-10.4162	2.09217e-25	1.00706e-22	1093.67	2280.65	1051.02	1104.24	1125.76	2271.24	2551.98	2018.73
FBgn0033381	35928	protein_coding	2R	GstE13	-1.26514	0.121835	-10.3841	2.92991e-25	1.35154e-22	340.476	837.854	379.322	299.226	342.881	863.802	855.504	794.255
FBgn0035206	38150	protein_coding	3L	sturkopf	-0.988313	0.0960984	-10.2844	8.2868e-25	3.66973e-22	1098.22	2200.37	1029.71	1093.62	1171.34	2269.09	2411.49	1920.52
FBgn0032775	35213	protein_coding	2L	CG17544	-1.15062	0.112404	-10.2365	1.36042e-24	5.79279e-22	534.487	1207.85	545.541	499.997	557.925	1278.51	1313.77	1031.25
FBgn0052205	3772102		3L	hpRNA:CR32205	2.21323	0.218195	10.1433	3.54806e-24	1.45484e-21	498.591	92.7586	429.614	488.414	577.744	100.992	72.6645	104.62
FBti0019077			X	flea{}152	3.09618	0.309099	10.0168	1.28619e-23	5.0855e-21	68.7079	2.36164	65.6354	83.011	57.4771	1.07438	3.87544	2.13509
FBgn0028499	42178	protein_coding	3R	CG7985	-1.91914	0.192259	-9.98206	1.82639e-23	6.9724e-21	54.4132	229.262	46.8824	58.8799	57.4771	215.951	241.246	230.59
FBgn0042132	59170	protein_coding	X	CG18809	-1.06688	0.107452	-9.92897	3.11457e-23	1.14938e-20	1197.77	2545.24	1169.5	1342.65	1081.16	2579.59	2680.84	2375.29
FBgn0085245	5740103	protein_coding	2R	CG34216	2.01827	0.208135	9.6969	3.10789e-22	1.10992e-19	225.769	48.7818	198.611	221.041	257.656	44.0496	54.2562	48.0396
FBgn0032891	35349	protein_coding	2L	Oseg5	-3.60227	0.373361	-9.64824	5.00086e-22	1.73014e-19	10.9059	482.43	15.3433	17.3744	0	529.67	392.388	525.233
FBgn0036577	39773	protein_coding	3L	CG13073	-3.76026	0.390367	-9.63264	5.82158e-22	1.95305e-19	0.652076	136.909	0	0.965244	0.990985	84.8761	196.679	129.173
FBgn0052641					-2.0904	0.217817	-9.59703	8.22806e-22	2.6792e-19	51.461	252.186	42.6204	45.3665	66.396	270.744	240.277	245.536
FBgn0033526	36107	protein_coding	2R	Caf1-105	0.822631	0.0859838	9.56728	1.09758e-21	3.47179e-19	5253.61	2949.59	5314.76	4864.83	5581.23	3138.27	2932.74	2777.76
FBgn0031310	33295	protein_coding	2L	Vps29	0.921134	0.0966871	9.52695	1.61966e-21	4.98089e-19	901.942	471.099	817.459	945.939	942.427	485.62	471.835	455.842
FBgn0032889	35347	protein_coding	2L	CG9331	-2.08	0.220531	-9.43175	4.03289e-21	1.2067e-18	270.602	1312.25	365.683	216.215	229.909	1279.59	1582.15	1075.02
FBgn0263780	3355066	protein_coding	2R	CG17684	-1.93184	0.208962	-9.24491	2.35446e-20	6.85954e-18	54.5865	234.638	51.9969	45.3665	66.396	212.727	218.962	272.224
FBgn0085638	5740475	protein_coding	2R	CG41378	1.3858	0.150773	9.19127	3.88218e-20	1.10204e-17	657.245	241.107	545.541	699.802	726.392	210.579	269.343	243.401
FBgn0039908	43794	protein_coding	4	Asator	-1.60065	0.174334	-9.18151	4.25082e-20	1.17652e-17	575.147	1855.88	713.465	587.834	424.142	1606.2	2255.51	1705.94
FBgn0052373	318000	protein_coding	3L	CG32373	2.37183	0.258995	9.15784	5.2945e-20	1.42964e-17	136.429	20.0008	131.271	128.378	149.639	24.7108	20.3461	14.9457
FBgn0013276					-2.39923	0.26283	-9.12844	6.94953e-20	1.83186e-17	54.3702	359.116	35.8011	56.9494	70.3599	421.157	265.468	390.722
FBgn0015714	45556	protein_coding	2R	Cyp6a17	-2.21866	0.245546	-9.03559	1.63113e-19	4.1996e-17	70.352	382.52	77.5691	48.2622	85.2247	367.438	379.793	400.33
FBgn0003071	36060	protein_coding	2R	Pfk	-0.649721	0.0720142	-9.02213	1.84472e-19	4.64156e-17	3111.98	4902.67	3252.79	2954.61	3128.54	5047.44	4513.92	5146.64
FBgn0034816	37663	protein_coding	2R	CG3085	-1.65077	0.183266	-9.00749	2.10829e-19	5.18685e-17	143.519	482.831	126.156	179.535	124.864	561.901	435.018	451.572
FBgn0032358	34564	protein_coding	2L	Ppt2	-1.08856	0.122414	-8.89244	5.97814e-19	1.43878e-16	276.039	597.74	238.674	267.373	322.07	628.513	565.814	598.894
FBgn0053229	2768996	protein_coding	3L	CG33229	-0.714038	0.0809394	-8.82189	1.12543e-18	2.65099e-16	3494.69	5762.42	3257.05	3539.55	3687.46	5663.06	5924.58	5699.63
FBgn0035588	38598	protein_coding	3L	Dhrs4	1.28434	0.146291	8.77931	1.64474e-18	3.79352e-16	477.939	189.201	444.957	414.09	574.771	197.686	193.772	176.145
FBgn0035251	38204	protein_coding	3L	Vta1	0.796081	0.0912132	8.72769	2.5992e-18	5.87259e-16	2031.59	1160.48	1916.21	2097.48	2081.07	1216.2	1195.57	1069.68
FBgn0001224	39077	protein_coding	3L	Hsp23	1.48168	0.172174	8.60568	7.58638e-18	1.67978e-15	871.321	295.84	686.188	954.627	973.147	268.595	264.499	354.425
FBgn0037975	41454	protein_coding	3R	CG3397	1.91036	0.22279	8.57469	9.9356e-18	2.1568e-15	177.482	40.8139	155.138	158.3	219.008	37.6033	47.4742	37.3641
FBgn0037521	40924	protein_coding	3R	CG2993	-1.99702	0.235222	-8.48995	2.0672e-17	4.40116e-15	67.2115	312.438	92.0601	53.0884	56.4862	320.166	281.938	335.21
FBgn0266699	19836184		3R	asRNA:CR45189	1.83478	0.218313	8.40436	4.30218e-17	8.98668e-15	124.852	30.1431	125.304	129.343	119.909	21.4876	35.8478	33.0939
FBgn0010549	47905	protein_coding	2R	l(2)03659	-2.42774	0.290316	-8.3624	6.14563e-17	1.25997e-14	25.3931	190.216	40.9156	15.4439	19.8197	181.57	225.744	163.335
FBgn0030510	32326	protein_coding	X	CG12177	-1.14703	0.138776	-8.26534	1.39298e-16	2.80394e-14	284.25	646.271	315.391	250.964	286.395	644.629	730.521	563.665
FBgn0033051	35528	protein_coding	2R	Strica	1.48836	0.181183	8.21464	2.12798e-16	4.20695e-14	265.792	87.8872	262.542	271.234	263.602	74.1323	120.139	69.3905
FBgn0263974	42236	protein_coding	3R	qin	1.06103	0.129838	8.17198	3.0338e-16	5.89249e-14	3223.82	1512.66	3076.34	3117.74	3477.37	1734.05	1168.45	1635.48
FBgn0034800	37644	protein_coding	2R	CG3788	-1.02925	0.127089	-8.09861	5.55928e-16	1.06115e-13	415.897	865.102	389.55	373.55	484.592	940.084	896.196	759.026
FBgn0035232	38181	protein_coding	3L	CG12099	-0.643524	0.0807411	-7.97021	1.58401e-15	2.9723e-13	2360.26	3705.48	2391	2436.28	2253.5	3664.71	3529.56	3922.17
FBgn0035760	38805	protein_coding	3L	CG8607	1.00526	0.127168	7.90498	2.67972e-15	4.94453e-13	355.906	173.662	327.325	366.793	373.601	167.603	156.955	196.429
FBgn0039068	42751	protein_coding	3R	Pex11c	-1.09802	0.140853	-7.79546	6.41718e-15	1.16467e-12	184.853	405.79	178.153	192.084	184.323	409.339	462.146	345.885
FBgn0085784		pseudogene	2R	CR41379	2.90552	0.37628	7.72169	1.14794e-14	2.04982e-12	49.2909	0.355849	46.8824	40.5403	60.4501	0	0	1.06755
FBgn0002567	35940	protein_coding	2R	Rab32	0.49364	0.0640322	7.70925	1.26557e-14	2.22399e-12	5939.33	4207.41	5710.28	5988.38	6119.33	4282.48	4443.19	3896.54
FBgn0031589	33626	protein_coding	2L	Naprt	-0.957192	0.124974	-7.65913	1.87197e-14	3.23822e-12	658.823	1301.89	673.402	671.81	631.258	1278.51	1478.48	1148.68
FBgn0036646	39852	pseudogene	3L	CR18217	-1.10934	0.144934	-7.65408	1.94695e-14	3.3161e-12	260.13	577.513	266.804	213.319	300.268	584.463	529.967	618.109
FBgn0034270	37020	protein_coding	2R	PIG-A	-1.23887	0.162892	-7.6055	2.83796e-14	4.76046e-12	276.489	679.891	275.328	216.215	337.926	735.951	657.856	645.866
FBgn0027513	35878	protein_coding	2R	ana2	-0.777591	0.102338	-7.59825	3.00159e-14	4.95979e-12	1154.15	1996.77	1143.93	1092.66	1225.85	2058.51	2169.28	1762.52
FBgn0017558	35970	protein_coding	2R	Pdk	-0.827641	0.110871	-7.46491	8.33556e-14	1.3571e-11	904.487	1625.79	1023.74	777.022	912.697	1684.63	1554.05	1638.68
FBgn0046297	12798136		2R	lncRNA:CR9284	2.85002	0.38473	7.40785	1.28359e-13	2.05952e-11	52.6842	0	35.8011	60.8104	61.4411	0	0	0
FBgn0011837	32222	protein_coding	X	Tis11	0.313461	0.0425266	7.37093	1.69442e-13	2.67985e-11	5978.65	4808.44	6043.57	6110.96	5781.41	4728.35	4785.2	4911.78
FBgn0011674	37355	protein_coding	2R	insc	1.11122	0.151152	7.35168	1.95735e-13	3.05208e-11	1373.9	616.188	1466.14	1199.8	1455.76	541.488	740.209	566.867
FBgn0037623	41044	protein_coding	3R	CG9801	-0.789051	0.107707	-7.32593	2.3724e-13	3.64789e-11	870.787	1521.46	970.893	765.439	876.031	1512.73	1660.63	1391.01
FBgn0036290	39424	protein_coding	3L	CG10638	-0.80172	0.109812	-7.30085	2.85961e-13	4.33681e-11	566.977	998.707	502.921	560.807	637.203	1051.82	971.767	972.535
FBgn0030598	32424	protein_coding	X	CG9503	-1.1639	0.160133	-7.26833	3.63946e-13	5.44492e-11	246.909	573.43	288.966	227.798	223.963	554.381	658.825	507.085
FBgn0262123	5740691	protein_coding	2R	l(2)41Ab	-2.1616	0.298606	-7.23895	4.52173e-13	6.67468e-11	39.9358	246.509	44.3252	30.8878	44.5943	222.397	142.422	374.709
FBgn0037000	40271	protein_coding	3L	ZnT77C	-1.18266	0.164898	-7.17211	7.38516e-13	1.0758e-10	203.969	481.921	218.216	175.674	218.017	481.323	540.624	423.816
FBgn0033683	36297	protein_coding	2R	CG18343	1.25478	0.17541	7.15342	8.46397e-13	1.21694e-10	352.111	139.738	295.786	354.245	406.304	121.405	136.609	161.2
FBgn0033926	36595	protein_coding	2R	Arc1	-1.116	0.158455	-7.04297	1.8819e-12	2.67109e-10	1452.93	3256.95	1539.45	1486.48	1332.87	3410.09	3602.22	2758.54
FBgn0016059	37007	protein_coding	2R	Sema1b	0.404113	0.0574625	7.03263	2.02672e-12	2.84023e-10	7151.88	5395.86	7132.95	7098.41	7224.28	5244.05	5574.82	5368.69
FBgn0265767	3354992	protein_coding	X	zyd	-0.631565	0.0899317	-7.02272	2.17588e-12	3.01115e-10	1764.24	2748.67	1720.16	1595.55	1977.02	2691.32	2953.09	2601.61
FBgn0052512	33085	protein_coding	X	CG32512	-0.608725	0.086878	-7.00666	2.44078e-12	3.33603e-10	1402.47	2150.18	1381.75	1472.96	1352.69	2390.5	2146.99	1913.04
FBgn0264979	33405	protein_coding	2L	CG4267	-0.933058	0.134092	-6.95832	3.44356e-12	4.64923e-10	1155.68	2252.02	1192.52	920.843	1353.69	2359.34	2258.41	2138.3
FBgn0029079	36997	protein_coding	2R	icln	-1.07011	0.153953	-6.95085	3.63083e-12	4.843e-10	821.882	1780.51	758.643	909.26	797.743	1981.16	1532.74	1827.64
FBgn0034033	36728	protein_coding	2R	CG8204	1.4024	0.202017	6.94198	3.86633e-12	5.09573e-10	194.165	68.7228	179.858	174.709	227.927	68.7604	65.8825	71.5256
FBgn0287187	3355089	protein_coding	3L	mRpS5	1.12701	0.163358	6.89901	5.23645e-12	6.82033e-10	2515.3	1108.4	2037.25	2350.37	3158.27	963.72	1288.58	1072.88
FBgn0285991	10178800		2L	hpRNA:CR18854	-1.70441	0.24715	-6.89625	5.33931e-12	6.87343e-10	748.861	2828.71	1083.41	715.246	447.925	2295.95	2950.18	3240
FBgn0035207	38151	protein_coding	3L	Herc4	-0.55731	0.0810584	-6.87542	6.18096e-12	7.86546e-10	4444.33	6568.08	4443.6	4226.81	4662.58	6689.1	5977.87	7037.27
FBgn0034631	37450	protein_coding	2R	TAF1C-like	-0.528068	0.0768834	-6.86842	6.49148e-12	8.16673e-10	1145.93	1657.17	1059.54	1194.01	1184.23	1676.03	1698.41	1597.05
FBgn0052473	41636	protein_coding	3R	CG32473	0.352094	0.0514818	6.83919	7.96397e-12	9.90665e-10	8925.23	6985.64	9001.43	8920.79	8853.46	7387.44	6792.68	6776.78
FBgn0037186	40492	protein_coding	3L	CG11241	-0.778828	0.11425	-6.8169	9.30263e-12	1.14433e-09	322.38	559.929	341.816	333.975	291.35	544.711	584.223	550.854
FBgn0053801	3772056	protein_coding	2L	His1:CG33801	2.45719	0.361761	6.79231	1.1035e-11	1.34251e-09	86.2063	5.37146	57.9637	93.6287	107.026	3.22314	9.6886	3.20264
FBgn0034495	37295	protein_coding	2R	CG11788	0.808886	0.119218	6.78492	1.16153e-11	1.39775e-09	947.393	533.584	918.896	862.928	1060.35	582.315	461.177	557.259
FBgn0260945	39454	protein_coding	3L	Atg1	0.439354	0.065108	6.74808	1.49817e-11	1.78347e-09	5401.98	3976.23	5596.06	5039.54	5570.33	3995.62	3708.8	4224.28
FBgn0039223	42950	protein_coding	3R	CG5805	-0.474151	0.070341	-6.74075	1.57572e-11	1.85583e-09	1221.48	1702.01	1268.38	1194.97	1201.07	1769.51	1693.57	1642.95
FBgn0035627	38640	protein_coding	3L	Sse	0.680963	0.101153	6.73199	1.67358e-11	1.95033e-09	827.304	511.761	794.444	824.319	863.148	517.852	481.524	535.908
FBgn0030346	32145	protein_coding	X	BORCS5	0.71113	0.105772	6.72326	1.777e-11	2.04929e-09	1828.15	1106.1	1859.1	1660.22	1965.12	1176.45	1107.41	1034.45
FBgn0051612	35427	protein_coding	2L	CG31612	0.877239	0.130778	6.70784	1.97529e-11	2.25448e-09	349.731	187.037	325.62	365.828	357.746	209.504	174.395	177.213
FBgn0015037	45524	protein_coding	2R	Cyp4p1	-2.53448	0.37881	-6.69064	2.2219e-11	2.51006e-09	10.7881	128.408	13.6385	3.86098	14.8648	97.7687	175.364	112.092
FBgn0020908	3355102	protein_coding	2R	Scp1	-2.48457	0.372355	-6.67258	2.51339e-11	2.81068e-09	10.3821	147.328	7.67167	11.5829	11.8918	116.033	80.4154	245.536
FBgn0033356	35898	protein_coding	2R	CG8229	0.857139	0.129059	6.64147	3.10576e-11	3.43839e-09	562.335	304.517	517.412	585.903	583.69	296.529	356.541	260.481
FBgn0031711	33775	protein_coding	2L	CG6907	0.706417	0.106415	6.6383	3.17316e-11	3.47822e-09	2959.47	1796.79	2767.77	3149.59	2961.06	1959.67	1670.32	1760.38
FBgn0266420	37090	protein_coding	2R	Ote	0.602583	0.0907967	6.63662	3.20957e-11	3.48364e-09	5352.23	3504.24	4897.08	5420.81	5738.79	3685.13	3421.05	3406.54
FBgn0264676	19834717		X	lncRNA:CR43961	-0.977802	0.148948	-6.56474	5.21229e-11	5.60245e-09	121.102	244.29	109.961	124.517	128.828	254.628	241.246	236.995
FBgn0267014		pseudogene	2L	CR45458	-2.4686	0.378727	-6.51815	7.11821e-11	7.57747e-09	0	35.2374	0	0	0	27.9339	32.9412	44.837
FBgn0039269	43003	protein_coding	3R	veli	0.837821	0.129028	6.49333	8.39572e-11	8.85229e-09	1707.66	939.463	1537.74	1566.59	2018.64	1037.85	881.663	898.874
FBgn0023507	31184	protein_coding	X	D2hgdh	-1.45708	0.224645	-6.48614	8.8061e-11	9.19739e-09	134.576	413.187	201.168	96.5244	106.035	379.257	483.461	376.844
FBgn0000139	42936	protein_coding	3R	ash2	0.5086	0.0785381	6.47583	9.42921e-11	9.75615e-09	1457.56	1020.85	1372.38	1500.95	1499.36	1088.35	961.109	1013.1
FBgn0032864	35316	protein_coding	2L	CG2493	0.747616	0.116425	6.42144	1.34988e-10	1.38375e-08	742.478	435.914	636.749	737.447	853.238	451.24	436.956	419.546
FBgn0029676					0.845625	0.132057	6.40348	1.51873e-10	1.5424e-08	2135.83	1167.62	1988.67	2117.75	2301.07	1176.45	951.421	1375
FBgn0038681	42294	protein_coding	3R	Cyp12a4	-2.3192	0.362255	-6.4021	1.53251e-10	1.5424e-08	27.4706	220.792	27.2771	13.5134	41.6214	232.066	177.301	253.009
FBgn0064766	39267	protein_coding	3L	CG7600	0.32228	0.0507071	6.35571	2.07472e-10	2.0693e-08	2920.3	2333.61	2956.15	2803.07	3001.69	2394.8	2320.42	2285.62
FBgn0030514	32330	protein_coding	X	Mrgn1	0.494718	0.0780834	6.33576	2.3617e-10	2.33449e-08	4125.75	2918.74	4328.53	4089.74	3958.99	2959.92	2687.62	3108.7
FBgn0035770	38818	protein_coding	3L	pst	1.37605	0.217782	6.31848	2.64153e-10	2.588e-08	804.504	285.696	898.438	711.385	803.689	264.298	395.295	197.496
FBgn0034529	37331	protein_coding	2R	FAM21	-0.652043	0.103679	-6.28908	3.19351e-10	3.10135e-08	1294.88	2051.54	1329.76	1110.03	1444.86	2003.72	1957.1	2193.81
FBgn0030056	31804	protein_coding	X	CAH3	0.435232	0.0692595	6.28408	3.29805e-10	3.17502e-08	5611.97	4140.45	5434.1	5814.63	5587.17	4381.33	4063.4	3976.61
FBgn0035160	38090	protein_coding	3L	hng3	1.44132	0.229788	6.27237	3.55591e-10	3.39375e-08	125.864	40.786	103.141	150.578	123.873	52.6447	38.7544	30.9588
FBgn0039459	43227	protein_coding	3R	IntS12	0.625765	0.0998059	6.26982	3.61471e-10	3.42038e-08	1333.58	857.762	1271.79	1346.52	1382.42	933.637	808.029	831.619
FBgn0031550	33579	protein_coding	2L	IFT57	2.19567	0.350559	6.26335	3.76787e-10	3.53509e-08	33.5769	3.07561	32.3915	38.6098	29.7296	2.14876	3.87544	3.20264
FBgn0034081	3772305	protein_coding	2R	CG10731	0.943233	0.150915	6.25011	4.10169e-10	3.81595e-08	439.174	222.144	399.779	405.403	512.339	222.397	210.243	233.793
FBgn0034756	37594	protein_coding	2R	Cyp6d2	-2.4437	0.391176	-6.24706	4.18237e-10	3.85859e-08	7.85973	160.514	18.753	4.82622	0	185.868	136.609	159.064
FBgn0034063	36764	protein_coding	2R	CG8389	0.688005	0.110228	6.24164	4.33001e-10	3.96178e-08	1417.82	870.771	1270.94	1350.38	1632.15	859.505	923.324	829.484
FBgn0032884	35342	protein_coding	2L	Pomp	0.966373	0.154925	6.23771	4.44036e-10	3.99898e-08	2151.67	1069.69	1638.33	2545.35	2271.34	1015.29	1100.63	1093.17
FBgn0033274	35797	protein_coding	2R	CG14757	-2.15331	0.345214	-6.23762	4.44291e-10	3.99898e-08	13.3584	97.162	6.81926	16.4092	16.8467	84.8761	120.139	86.4713
FBgn0050085	246445	protein_coding	2R	Rif1	0.418771	0.0672133	6.23048	4.64995e-10	4.15158e-08	12441.4	9287.6	12180.9	12443.9	12699.5	9773.65	8294.41	9794.74
FBgn0264267	14462658		2L	asRNA:CR43767	2.2938	0.368924	6.21754	5.05001e-10	4.4727e-08	31.2805	1.03465	34.9487	21.2354	37.6574	0	0.96886	2.13509
FBgn0038854	42497	protein_coding	3R	CG7044	0.546191	0.0879924	6.20725	5.39208e-10	4.73775e-08	2910.31	1983.61	2720.03	3026.04	2984.85	2101.49	1742.01	2107.34
FBgn0037973	41452	protein_coding	3R	CG18547	1.04649	0.168642	6.20538	5.45638e-10	4.7565e-08	314.596	146.714	288.966	342.662	312.16	117.108	140.485	182.55
FBgn0035639	38655	protein_coding	3L	kri	0.387697	0.0625596	6.19724	5.74617e-10	4.96999e-08	2192.24	1672.81	2191.54	2115.82	2269.36	1732.98	1639.31	1646.16
FBgn0013275					-2.12299	0.343169	-6.18642	6.15446e-10	5.25732e-08	8.75624	62.1061	7.67167	8.6872	9.90985	71.9835	51.3496	62.9852
FBgn0037930	41403	protein_coding	3R	CG14715	-0.82722	0.133726	-6.18594	6.17335e-10	5.25732e-08	313.485	565.427	270.213	359.071	311.169	583.389	560.97	551.922
FBgn0020270	34565	protein_coding	2L	mre11	0.562865	0.0913605	6.16092	7.23242e-10	6.10922e-08	2137.43	1439.31	2046.63	2141.88	2223.77	1517.03	1292.46	1508.44
FBgn0263398	42894	protein_coding	3R	Uck	0.606311	0.0984304	6.15979	7.28405e-10	6.10922e-08	1371.58	894.87	1289.69	1384.16	1440.89	968.017	817.718	898.874
FBgn0020379	41266	protein_coding	3R	Rfx	0.644914	0.104739	6.15734	7.39781e-10	6.15798e-08	1879.84	1192.78	1992.93	1941.11	1705.49	1117.36	1097.72	1363.26
FBgn0030276	32057	protein_coding	X	Dlic	-0.660673	0.107956	-6.11986	9.36586e-10	7.73802e-08	5894.69	9404.05	6222.58	5992.24	5469.25	9953.07	8638.36	9620.73
FBgn0039932	43835	protein_coding	4	fuss	-1.22126	0.199951	-6.10778	1.01028e-09	8.28503e-08	133.053	330.167	134.68	115.829	148.648	266.447	364.291	359.763
FBgn0035529	38530	protein_coding	3L	Fdx2	-0.557811	0.0914082	-6.10243	1.04471e-09	8.50441e-08	1297.01	1918.92	1301.63	1227.79	1361.61	1912.4	2115.99	1728.36
FBgn0029603	31197	protein_coding	X	CG14053	-1.57805	0.258707	-6.09976	1.06227e-09	8.58423e-08	30.1215	108.311	30.6867	28.9573	30.7205	124.628	119.17	81.1335
FBgn0087035	39683	protein_coding	3L	AGO2	-0.555124	0.0911319	-6.09144	1.11901e-09	8.97722e-08	3097.9	4575.63	2870.06	3452.68	2970.97	4454.38	4550.74	4721.76
FBgn0030799	32676	protein_coding	X	CG4872	-1.00965	0.165908	-6.0856	1.16059e-09	9.24377e-08	169.682	353.393	139.795	163.126	206.125	370.662	357.509	332.007
FBgn0029798	31497	protein_coding	X	Rtel1	-0.529354	0.0870242	-6.08284	1.18072e-09	9.33694e-08	1896.13	2749.84	1846.32	1893.81	1948.28	2941.66	2452.19	2855.69
FBgn0034126	36838	protein_coding	2R	jtb	1.49254	0.246077	6.06533	1.31679e-09	1.03392e-07	225.83	70.8039	195.201	197.875	284.413	64.4629	88.1663	59.7826
FBgn0033547	36134	protein_coding	2R	CG12935	-0.953337	0.157225	-6.0635	1.33192e-09	1.03843e-07	153.901	306.866	159.4	146.717	155.585	298.678	329.412	292.508
FBgn0035558	38561	protein_coding	3L	CG11357	0.454808	0.0751881	6.04894	1.45802e-09	1.12879e-07	2967.81	2158.27	2737.08	3067.55	3098.81	2316.37	2155.71	2002.72
FBgn0020370	36444	protein_coding	2R	TppII	0.415144	0.068785	6.03538	1.58591e-09	1.21928e-07	12238	9157.9	12221.8	12558.8	11933.4	9259.02	8434.9	9779.79
FBgn0031263	33231	protein_coding	2L	Tspo	0.904624	0.149948	6.03294	1.61006e-09	1.22089e-07	1932.47	1006.55	1824.15	1545.36	2427.91	1056.12	1076.4	887.131
FBgn0263346	40583	protein_coding	3R	smash	0.770744	0.127749	6.03328	1.60667e-09	1.22089e-07	4920.21	2840.41	5457.12	5308.84	3994.66	2558.1	3104.23	2858.89
FBgn0262887	12798537		2L	lncRNA:CR43242	-1.80791	0.300151	-6.02332	1.70875e-09	1.28691e-07	19.6196	87.9979	19.6054	14.4787	24.7746	74.1323	95.9172	93.9441
FBgn0035497	38487	protein_coding	3L	CG14995	-0.472275	0.0784879	-6.01717	1.7749e-09	1.32588e-07	807.706	1124.69	833.655	820.458	769.004	1052.89	1128.72	1192.45
FBgn0039055	42734	protein_coding	3R	Rassf	0.403095	0.0670005	6.0163	1.78445e-09	1.32588e-07	4193.48	3164.71	4025.92	4260.59	4293.94	3370.33	3004.44	3119.37
FBgn0015521	33487	protein_coding	2L	RpS21	-0.986487	0.164053	-6.01321	1.81882e-09	1.34241e-07	1919.65	3928.58	1684.36	2167.94	1906.66	3617.44	4522.64	3645.67
FBti0018911			2R	F{}656	-1.98206	0.330066	-6.00504	1.91288e-09	1.40248e-07	14.8322	83.5578	16.1957	16.4092	11.8918	68.7604	90.104	91.809
FBgn0036826	40061	protein_coding	3L	arx	0.829632	0.138375	5.99553	2.02819e-09	1.47725e-07	1094.15	603.699	1041.64	958.488	1282.33	588.761	576.472	645.866
FBgn0028487	41677	protein_coding	3R	f-cup	0.649991	0.108728	5.97811	2.25736e-09	1.62281e-07	1059.24	668.518	973.45	1103.27	1100.98	704.794	686.922	613.839
FBti0062856			X	HeT-A{}4795	2.31776	0.387697	5.97826	2.25534e-09	1.62281e-07	37.5838	2.46488	32.3915	33.7836	46.5763	3.22314	0.96886	3.20264
FBgn0010288	33397	protein_coding	2L	Uch	0.57866	0.0972093	5.95272	2.6372e-09	1.88364e-07	7217.09	4801.66	7184.09	6362.89	8104.28	5128.02	4548.8	4728.16
FBgn0035073	37977	protein_coding	2R	CG16896	-0.672448	0.113483	-5.92555	3.11245e-09	2.20884e-07	1633.28	2629.16	1405.62	1709.45	1784.76	2636.53	2319.45	2931.48
FBgn0000346	47091	protein_coding	X	comt	-1.00658	0.170793	-5.8936	3.77881e-09	2.6478e-07	255.67	533.852	293.228	256.755	217.026	555.455	629.759	416.343
FBgn0001961	34793	protein_coding	2L	Arpc1	0.362439	0.061491	5.89418	3.76553e-09	2.6478e-07	2178.65	1691.78	2101.19	2225.85	2208.91	1712.56	1655.78	1707.01
FBgn0010612	46069	protein_coding	2L	ATPsynG	0.863924	0.146806	5.88478	3.98574e-09	2.77523e-07	927.36	497.612	814.05	931.461	1036.57	461.984	580.347	450.505
FBgn0050438	246614	protein_coding	2R	Ugt50B3	-1.55336	0.264612	-5.87033	4.34939e-09	3.00951e-07	102.893	352.534	119.337	109.073	80.2698	285.785	356.541	415.276
FBgn0029672	31326	protein_coding	X	CG2875	-0.810464	0.138501	-5.8517	4.86586e-09	3.34596e-07	746.178	1332.94	638.453	756.752	843.328	1388.1	1336.06	1274.65
FBgn0033799	36447	protein_coding	2R	GLaz	-1.57718	0.270129	-5.83863	5.26325e-09	3.59688e-07	156.343	545.66	204.578	116.795	147.657	502.81	603.6	530.571
FBti0019096			2L	blood{}280	-2.28215	0.391071	-5.83564	5.3583e-09	3.63937e-07	3.36833	52.9496	4.26204	3.86098	1.98197	45.124	67.8202	45.9045
FBgn0036773	40000	protein_coding	3L	CG13698	-0.680907	0.116817	-5.82885	5.58093e-09	3.76747e-07	979.45	1587.53	1071.48	934.357	932.517	1528.84	1811.77	1421.97
FBgn0003567	41740	protein_coding	3R	su(Hw)	0.688505	0.118272	5.82135	5.83729e-09	3.91665e-07	8552.73	5246.48	8247.05	9159.2	8251.93	5448.19	4935.37	5355.88
FBti0020027			3L	pogo{}916	-2.24522	0.385907	-5.81802	5.9547e-09	3.97135e-07	0	32.7305	0	0	0	20.4132	32.9412	44.837
FBgn0039543	43332	protein_coding	3R	CROT	0.308327	0.0530273	5.8145	6.08165e-09	4.03173e-07	1673.92	1350.24	1654.52	1677.59	1689.63	1345.13	1347.68	1357.92
FBgn0036109	39224	protein_coding	3L	Cpr67Fa2	-2.26735	0.39018	-5.81104	6.20856e-09	4.09137e-07	22.506	364.533	51.9969	12.5482	2.97296	285.785	705.33	102.484
FBgn0034230	36974	protein_coding	2R	CG4853	0.617926	0.106403	5.80744	6.34349e-09	4.15555e-07	1173.43	757.994	1261.56	1029.92	1228.82	728.43	840.971	704.581
FBti0102105			4	HeT-A{}6262	2.26128	0.389648	5.80339	6.49878e-09	4.23223e-07	27.395	0.358127	21.3102	21.2354	39.6394	1.07438	0	0
FBgn0010287	34102	protein_coding	2L	Trf	0.865908	0.149892	5.77687	7.61024e-09	4.91118e-07	508.952	272.353	444.957	529.919	551.979	324.463	247.059	245.536
FBgn0035640	38656	protein_coding	3L	mad2	0.561268	0.0971652	5.77643	7.63006e-09	4.91118e-07	2145.89	1444.83	1917.07	2202.69	2317.91	1493.39	1400.97	1440.12
FBgn0026570	48613	protein_coding	3L	CG5704	-0.78253	0.136142	-5.74788	9.0368e-09	5.78303e-07	341.842	598.329	322.21	307.913	395.403	611.323	547.406	636.258
FBti0019461			3R	roo{}1458	-2.13171	0.374149	-5.69749	1.21583e-08	7.73588e-07	14.7399	120.19	17.9006	16.4092	9.90985	85.9505	133.703	140.916
FBti0020145			3L	roo{}1034	-2.20309	0.38677	-5.69612	1.22566e-08	7.75387e-07	0.936212	28.3219	0.852408	0.965244	0.990985	17.1901	36.8167	30.9588
FBgn0287610	54520517		2L	asRNA:CR46479	2.21789	0.389818	5.68954	1.27381e-08	8.01267e-07	25.5672	0	24.7198	20.2701	31.7115	0	0	0
FBgn0286783	36031	protein_coding	2R	Etf-QO	0.297776	0.0523605	5.68704	1.29257e-08	8.08477e-07	2682.09	2179.4	2615.19	2657.32	2773.77	2233.64	2167.34	2137.23
FBgn0086356	36538	protein_coding	2R	tum	0.397237	0.0699163	5.68162	1.33429e-08	8.29857e-07	11361.2	8608.04	11108.6	11216.1	11759	8799.18	7810.95	9213.99
FBgn0270927	43746	protein_coding	3R	betaGlu	-0.710926	0.125148	-5.68066	1.34174e-08	8.29857e-07	244.089	404.681	236.117	235.52	260.629	372.81	398.202	443.032
FBgn0033052	35529	protein_coding	2R	SCAP	0.466236	0.0821859	5.67295	1.4036e-08	8.58878e-07	4176.32	3012.83	4344.72	3913.1	4271.15	3098.52	2723.47	3216.52
FBgn0033744	36368	protein_coding	2R	Dh44-R2	1.74942	0.308383	5.67288	1.40418e-08	8.58878e-07	159.224	36.6045	169.629	154.439	153.603	22.562	55.225	32.0264
FBgn0051648	33776	protein_coding	2L	Cox11	-0.828109	0.146297	-5.66048	1.50951e-08	9.18229e-07	173.936	315.463	167.924	144.787	209.098	325.537	329.412	291.44
FBgn0035392	38364	protein_coding	3L	CG1271	-1.03039	0.182076	-5.6591	1.5217e-08	9.20589e-07	83.4296	178.043	82.6836	69.4976	98.1075	181.57	186.021	166.537
FBgn0052187	39980	protein_coding	3L	CG32187	-2.05721	0.364284	-5.64728	1.63004e-08	9.80772e-07	10.7571	73.4962	12.7861	12.5482	6.9369	94.5455	73.6334	52.3098
FBgn0044872	3355171	protein_coding	X	FucTC	-2.07862	0.368834	-5.63564	1.74408e-08	1.04372e-06	19.6057	143.154	18.753	21.2354	18.8287	100.992	254.81	73.6607
FBgn0030350	32149	protein_coding	X	SelG	-1.0513	0.187037	-5.62083	1.90044e-08	1.13117e-06	254.635	552.45	259.132	209.458	295.314	549.009	668.514	439.829
FBgn0004921	35881	protein_coding	2R	Ggamma1	-1.04404	0.186015	-5.61265	1.99254e-08	1.17965e-06	1092.42	2355.81	1219.8	1070.46	987.021	1926.37	3020.91	2120.15
FBgn0267428	26067049	protein_coding	2R	DIP-lambda	-1.5863	0.28328	-5.59976	2.14644e-08	1.264e-06	45.1802	162.059	57.1113	31.8531	46.5763	150.413	130.796	204.969
FBgn0037846	41308	protein_coding	3R	CG6574	-1.08007	0.193081	-5.59388	2.22049e-08	1.30069e-06	119.156	265.762	126.156	133.204	98.1075	266.447	301.316	229.522
FBgn0024177	251414	protein_coding	3L	zpg	-0.826055	0.147766	-5.59029	2.26696e-08	1.32092e-06	652.992	1183.42	646.978	559.842	752.158	1178.6	1052.18	1319.49
FBgn0053868					1.65978	0.297455	5.57995	2.40584e-08	1.39451e-06	1498.16	375.388	1108.13	2521.22	865.13	304.05	512.527	309.588
FBgn0042178	59216	protein_coding	3L	Apl	-0.834749	0.149668	-5.57734	2.44219e-08	1.4082e-06	438.782	800.136	383.584	473.935	458.826	752.067	775.088	873.253
FBgn0036818	40051	protein_coding	3L	CG14074	0.739903	0.132736	5.57424	2.48617e-08	1.41879e-06	766.153	451.472	679.369	824.319	794.77	466.281	440.831	447.302
FBgn0038722	42342	protein_coding	3R	Nup58	0.429278	0.0770107	5.57426	2.48582e-08	1.41879e-06	3654.4	2706.46	3658.53	3637.04	3667.64	2931.99	2534.54	2652.85
FBgn0033458	36023	protein_coding	2R	Lime	-1.20933	0.21704	-5.57195	2.519e-08	1.43015e-06	785.277	1950.19	906.11	635.131	814.59	1908.1	1886.37	2056.09
FBgn0002283	48903	protein_coding	3L	l(3)73Ah	0.348021	0.0624874	5.56945	2.55539e-08	1.4434e-06	2488.53	1951.44	2392.71	2488.4	2584.49	2034.88	1972.6	1846.86
FBgn0003023	31789	protein_coding	X	otu	0.46894	0.0843601	5.55879	2.71657e-08	1.52666e-06	13186.1	9490.61	13878.1	12229.6	13450.6	9953.07	9233.24	9285.52
FBgn0031516	33541	protein_coding	2L	CG9663	-0.427467	0.076944	-5.55556	2.76729e-08	1.5473e-06	777.907	1050.04	818.312	773.161	742.248	1032.48	1030.87	1086.76
FBgn0028956	36961	protein_coding	2R	mthl3	-1.91343	0.34553	-5.53768	3.06501e-08	1.70516e-06	18.5052	104.463	20.4578	23.1659	11.8918	109.587	116.263	87.5388
FBgn0027611	34437	protein_coding	2L	LManII	-0.908294	0.164434	-5.52376	3.31812e-08	1.83675e-06	1288.54	2492.36	1267.53	1274.12	1323.96	2150.91	2136.34	3189.83
FBgn0035499	38490	protein_coding	3L	Chd64	-0.919704	0.166684	-5.51764	3.43585e-08	1.89245e-06	889.537	1737.12	1031.41	925.669	711.527	1615.87	2064.64	1530.86
FBgn0033875	36532	protein_coding	2R	CG6357	-0.76016	0.137946	-5.51058	3.57656e-08	1.9602e-06	453.174	780.569	393.812	427.603	538.105	803.637	788.652	749.418
FBgn0261862	36109	protein_coding	2R	whd	-0.491628	0.0893365	-5.5031	3.73164e-08	2.03512e-06	3338.19	4714.91	3497.43	3291.48	3225.66	4540.33	5138.83	4465.55
FBti0020203			3L	blood{}1092	-2.13946	0.389387	-5.49443	3.91984e-08	2.12728e-06	0.605884	32.0945	0.852408	0.965244	0	27.9339	41.661	26.6887
FBgn0287454	32079	protein_coding	X	Pa1	-0.737581	0.134396	-5.48813	4.06203e-08	2.19369e-06	1915.86	3245.82	1680.1	1728.75	2338.72	3317.69	2802.91	3616.85
FBgn0037836	41298	protein_coding	3R	CG14692	-2.14237	0.390779	-5.48231	4.19804e-08	2.25614e-06	31.9827	338.899	63.0782	30.8878	1.98197	229.918	345.883	440.897
FBgn0034321	37092	protein_coding	2R	CG14502	1.79309	0.327261	5.47908	4.27553e-08	2.28668e-06	106.194	21.1972	95.4697	106.177	116.936	10.7438	26.1592	26.6887
FBgn0264381	14462399		X	asRNA:CR43833	-1.932	0.353751	-5.46145	4.72262e-08	2.51366e-06	0	32.7419	0	0	0	25.7851	32.9412	39.4992
FBgn0036896	40143	protein_coding	3L	wnd	-0.446984	0.0821081	-5.44385	5.21422e-08	2.76204e-06	1463.7	2002.19	1483.19	1547.29	1360.62	1955.37	2086.92	1964.29
FBgn0035383	38355	protein_coding	3L	CPT2	0.433847	0.0797578	5.43955	5.34146e-08	2.81597e-06	1554.21	1146.81	1536.04	1485.51	1641.07	1215.13	1116.13	1109.18
FBgn0283525	33293	protein_coding	2L	l(2)10685	-1.29492	0.238454	-5.43051	5.61935e-08	2.94843e-06	71.9629	195.285	64.783	93.6287	57.4771	213.802	193.772	178.28
FBgn0034494	37294	protein_coding	2R	CG10444	0.699677	0.129056	5.42149	5.91057e-08	3.0866e-06	4653.52	2825.36	4364.33	4141.86	5454.38	2891.16	2698.28	2886.65
FBgn0034262	37010	protein_coding	2R	swi2	-2.05068	0.379552	-5.40291	6.55684e-08	3.40802e-06	8.83516	66.4963	12.7861	5.79147	7.92788	62.3141	89.1351	48.0396
FBgn0034062	36763	protein_coding	2R	CG8388	0.598393	0.11085	5.39823	6.73005e-08	3.4817e-06	941.769	616.633	945.32	851.346	1028.64	624.215	606.507	619.177
FBgn0039537	43325	protein_coding	3R	Hsdl2	0.367021	0.0680688	5.39192	6.97107e-08	3.58962e-06	1848.82	1430.14	1776.42	1807.9	1962.15	1460.08	1454.26	1376.07
FBgn0266042	19835976		2R	asRNA:CR44807	-1.59209	0.295649	-5.38508	7.24121e-08	3.71145e-06	12.7971	50.2211	11.0813	16.4092	10.9008	51.5703	54.2562	44.837
FBgn0032805	35247	protein_coding	2L	CG10337	-1.05717	0.196562	-5.37831	7.51879e-08	3.83597e-06	94.568	206.624	87.798	85.9067	109.999	186.942	235.433	197.496
FBgn0034902	37761	protein_coding	2R	CG5532	0.94523	0.175851	5.37518	7.65083e-08	3.88543e-06	232.188	115.842	206.283	232.624	257.656	108.512	126.921	112.092
FBgn0035763	38808	protein_coding	3L	mrva	0.315651	0.0589801	5.35182	8.70724e-08	4.38172e-06	5237.81	4202.7	4986.59	5112.9	5613.93	4218.02	4116.69	4273.39
FBgn0063499	37105	protein_coding	2R	GstE10	1.95029	0.364388	5.35224	8.68701e-08	4.38172e-06	93.0081	10.3962	81.8312	111.968	85.2247	10.7438	19.3772	1.06755
FBgn0001122	36104	protein_coding	2R	Galphao	-0.414594	0.0775631	-5.34525	9.02948e-08	4.52332e-06	3178.81	4249.8	3445.43	3069.48	3021.51	4085.87	4544.92	4118.59
FBgn0034356	37130	protein_coding	2R	Pepck2	-1.94335	0.364322	-5.33414	9.59963e-08	4.76581e-06	31.8276	218.437	33.2439	44.4012	17.8377	171.901	284.845	198.564
FBgn0035267	38222	protein_coding	3L	CG13921	0.411447	0.0771292	5.33452	9.57961e-08	4.76581e-06	2612.37	1959.42	2732.82	2574.31	2529.98	1995.13	1798.2	2084.92
FBgn0025866	39165	protein_coding	3L	CalpB	0.3572	0.0670202	5.32973	9.83574e-08	4.83962e-06	5103.4	3977.19	5075.24	4940.12	5294.83	4017.11	3755.3	4159.16
FBgn0286203	35494	protein_coding	2R	stw	-1.04378	0.195825	-5.33018	9.81146e-08	4.83962e-06	748.275	1625.37	927.42	654.436	662.969	1421.41	2115.99	1338.7
FBgn0032261	34446	protein_coding	2L	CG6094	-0.664833	0.125247	-5.30817	1.10732e-07	5.40053e-06	344.612	552.951	350.34	307.913	375.583	543.637	622.008	493.206
FBgn0053062	318840	protein_coding	3L	CG33062	1.44221	0.271692	5.30826	1.10677e-07	5.40053e-06	207.01	64.5683	206.283	129.343	285.404	61.2397	62.0071	70.4581
FBgn0025390	31111	protein_coding	X	Mur2B	1.09747	0.20775	5.28263	1.2734e-07	6.18326e-06	270.273	120.127	311.981	246.137	252.701	122.479	95.9172	141.984
FBgn0263738	326128	protein_coding	3R	Ada2a	-1.07546	0.203766	-5.27792	1.30656e-07	6.31656e-06	134.171	299.509	129.566	95.5592	177.386	323.389	275.156	299.981
FBgn0000063	42126	protein_coding	3R	Mps1	0.47496	0.0902373	5.26345	1.41375e-07	6.80506e-06	1384.49	991.369	1340.84	1404.43	1408.19	956.199	1003.74	1014.17
FBgn0266671	37142	protein_coding	2R	Sec6	0.430454	0.08185	5.25907	1.44789e-07	6.93921e-06	1400.43	1035.85	1393.69	1332.04	1475.58	1109.84	1002.77	994.953
FBgn0035211	38157	protein_coding	3L	CG2211	0.995128	0.189418	5.25361	1.49145e-07	7.11719e-06	288.346	137.559	266.804	272.199	326.034	137.521	159.862	115.295
FBgn0052650	326227	protein_coding	X	CG32650	-1.91849	0.365917	-5.24297	1.58009e-07	7.50491e-06	0	19.9872	0	0	0	18.2645	20.3461	21.3509
FBgn0287185	5740633	protein_coding	3L	nvd	-1.8439	0.351738	-5.24225	1.58626e-07	7.50491e-06	21.1293	129.016	23.015	9.65244	30.7205	100.992	84.2908	201.766
FBgn0024509	44437	protein_coding	3R	Sec13	0.632604	0.120768	5.23816	1.62184e-07	7.64062e-06	1445.02	921.381	1330.61	1606.17	1398.28	932.563	998.895	832.686
FBgn0087011	5740294	protein_coding	2R	CG41520	-1.9146	0.366182	-5.22854	1.70857e-07	8.01509e-06	81.9488	528.314	151.729	75.2891	18.8287	384.628	687.891	512.422
FBgn0038740	42362	protein_coding	3R	CG4562	-1.38431	0.264829	-5.2272	1.72096e-07	8.03913e-06	484.041	1466.56	772.282	370.654	309.187	1396.7	1970.66	1032.32
FBgn0052259	317942	protein_coding	3L	CG32259	-2.04264	0.391059	-5.22335	1.75715e-07	8.17368e-06	2.72483	37.0485	4.26204	1.93049	1.98197	42.9752	32.9412	35.229
FBgn0086670	3771962	short_ncRNA	3L	snoRNA:Psi28S-2622	1.3312	0.255511	5.20997	1.8887e-07	8.74885e-06	771.515	268.609	646.125	572.39	1096.03	279.339	291.627	234.86
FBgn0035462	38444	protein_coding	3L	IntS10	0.588134	0.113055	5.20219	1.96951e-07	9.04749e-06	740.114	488.031	695.565	719.107	805.671	515.703	446.645	501.747
FBgn0266674	42499	protein_coding	3R	Sec15	0.349066	0.0670919	5.20281	1.96303e-07	9.04749e-06	4161.79	3261.67	4144.41	3944.95	4396.01	3333.8	3143.95	3307.26
FBgn0030432	32241	protein_coding	X	CG4404	-0.53011	0.101946	-5.19989	1.99411e-07	9.08509e-06	2287.15	3323.48	2087.55	2068.52	2705.39	3412.23	3351.29	3206.91
FBgn0058160	3354965	protein_coding	3L	CG40160	-0.840767	0.161676	-5.20033	1.98933e-07	9.08509e-06	675.97	1243.42	629.077	611	787.833	1092.65	1491.08	1146.54
FBgn0037960	41438	protein_coding	3R	mthl5	-0.77691	0.149488	-5.19715	2.02371e-07	9.18215e-06	354.387	619.645	311.981	333.975	417.205	645.703	623.946	589.286
FBgn0032586	34984	protein_coding	2L	Tpr2	-0.455707	0.0877864	-5.19109	2.09065e-07	9.44719e-06	5674.4	7813.94	5406.82	6203.63	5412.76	8003.07	7536.76	7901.98
FBgn0266752	19835107		3R	lncRNA:CR45225	1.62818	0.313844	5.18786	2.12727e-07	9.57358e-06	49.2117	11.039	45.1776	59.8452	42.6124	6.44629	10.6575	16.0132
FBgn0031170	33103	protein_coding	X	Abca3	-0.414377	0.0799477	-5.1831	2.18227e-07	9.78134e-06	2662.67	3559.79	2670.59	2498.05	2819.35	3839.84	3356.13	3483.4
FBgn0038917	42581	protein_coding	3R	CG6678	-0.607152	0.117222	-5.17949	2.22495e-07	9.91539e-06	384.741	591.785	372.502	340.731	440.988	626.364	562.908	586.083
FBgn0039241	42973	protein_coding	3R	CG11089	0.400996	0.0774265	5.17906	2.23009e-07	9.91539e-06	2409.41	1819.76	2423.4	2283.77	2521.07	1792.07	1779.8	1887.42
FBgn0031213	33162	protein_coding	2L	galectin	-0.622492	0.120406	-5.16996	2.3415e-07	1.03636e-05	1320.14	2053.67	1324.64	1161.19	1474.59	1937.11	2351.42	1872.48
FBgn0041094	39270	protein_coding	3L	scyl	-0.232129	0.0449053	-5.16931	2.34963e-07	1.03636e-05	11279.2	13255.4	11221.1	11025	11591.6	12858.2	12949.8	13958.2
FBgn0030718	32565	protein_coding	X	ND-20	-0.601774	0.116538	-5.16374	2.42062e-07	1.06344e-05	1202.98	1842.41	1126.03	1245.17	1237.74	1788.84	2171.22	1567.16
FBgn0013759	42567	protein_coding	3R	CASK	0.562805	0.109309	5.14874	2.62237e-07	1.14463e-05	3226.4	2167.35	3728.43	2902.49	3048.27	2184.22	2194.47	2123.35
FBgn0015838	35922	protein_coding	2R	Vang	0.390933	0.0759534	5.14701	2.64672e-07	1.14463e-05	3819.51	2905.89	3813.67	3626.42	4018.44	2971.74	2700.21	3045.71
FBgn0027082	38331	protein_coding	3L	ProRS-m	0.809413	0.157259	5.14701	2.64677e-07	1.14463e-05	442.335	246.333	406.599	416.986	503.42	280.413	214.118	244.468
FBgn0027552	38463	protein_coding	3L	CG10863	0.405137	0.0787022	5.14772	2.63669e-07	1.14463e-05	2626.3	1977.22	2541.88	2431.45	2905.57	2057.44	1959.04	1915.18
FBgn0058191	3354930	protein_coding	2R	CG40191	0.75792	0.147869	5.12563	2.96547e-07	1.27746e-05	4745.86	2749.5	3979.89	4385.11	5872.58	2554.88	3035.44	2658.19
FBgn0027621	32938	protein_coding	X	Pfrx	-0.606748	0.118732	-5.11023	3.21763e-07	1.38071e-05	545.363	838.894	567.704	516.406	551.979	805.786	915.573	795.322
FBgn0010786	46140	protein_coding	3L	l(3)02640	0.633575	0.124304	5.09698	3.45108e-07	1.47517e-05	1895.47	1206.92	1962.24	1633.19	2090.98	1151.74	1396.13	1072.88
FBgn0023520	2768908	protein_coding	X	CG3857	0.664493	0.130658	5.08576	3.66166e-07	1.55916e-05	466.346	289.979	439.842	448.839	510.357	304.05	292.596	273.292
FBgn0263143	42695	protein_coding	3R	vret	0.56844	0.111989	5.07585	3.85773e-07	1.63636e-05	3299.91	2206.33	3045.65	2994.19	3859.89	2324.96	2197.38	2096.66
FBgn0036410	39565	protein_coding	3L	CG8100	-1.97517	0.389844	-5.06656	4.0507e-07	1.71165e-05	5.47012	58.9638	7.67167	6.75671	1.98197	44.0496	68.7891	64.0528
FBgn0042177	59215	protein_coding	3L	Arts	0.49368	0.0975686	5.05982	4.19648e-07	1.76651e-05	2011.97	1421.29	1917.92	2101.34	2016.65	1503.06	1298.27	1462.54
RR48405_transposable_element			3R	blood{}RR48405	-1.97414	0.391468	-5.04292	4.58491e-07	1.92271e-05	5.01837	65.9823	10.2289	4.82622	0	52.6447	103.668	41.6343
FBgn0036193	39316	protein_coding	3L	CG14135	0.924849	0.183822	5.03123	4.87347e-07	2.03601e-05	448.596	226.782	346.078	416.02	583.69	227.769	210.243	242.333
FBgn0036449	39611	protein_coding	3L	bmm	0.428542	0.0852344	5.0278	4.96129e-07	2.06491e-05	2641.14	1954.73	2466.87	2743.22	2713.32	2006.94	2010.39	1846.86
FBgn0038767	42392	protein_coding	3R	trem	0.636344	0.126689	5.02289	5.09003e-07	2.11055e-05	1559.8	991.192	1472.11	1580.11	1627.2	1092.65	912.666	968.265
FBgn0026582	37407	protein_coding	2R	Hmg-2	0.72604	0.144601	5.02098	5.14078e-07	2.12364e-05	1175.08	697.422	1099.61	1274.12	1151.52	756.364	624.915	710.986
FBgn0267472	26067150		3L	asRNA:CR45822	1.92197	0.383432	5.01254	5.37149e-07	2.2107e-05	27.7324	2.07614	38.3584	27.9921	16.8467	3.22314	1.93772	1.06755
FBgn0086660	3772387	short_ncRNA	3L	snoRNA:Psi28S-1837a	-1.75769	0.350759	-5.01111	5.41173e-07	2.21901e-05	20.1159	100.372	22.1626	17.3744	20.8107	91.3224	130.796	78.9984
FBgn0031413	33414	protein_coding	2L	CG9967	0.609389	0.12168	5.00811	5.49659e-07	2.24549e-05	579.988	376.09	528.493	576.251	635.221	400.744	319.724	407.803
FBgn0086024	5740711	short_ncRNA	2R	snoRNA:Me28S-A2589b	-1.71735	0.343018	-5.00658	5.54045e-07	2.25509e-05	15.6539	75.9311	14.4909	8.6872	23.7836	93.4712	54.2562	80.066
FBgn0030170					-0.411567	0.0822184	-5.00577	5.56387e-07	2.25632e-05	1939.12	2587.97	1952.87	1796.32	2068.19	2778.35	2451.22	2534.36
FBgn0034354	37128	protein_coding	2R	GstE11	0.788224	0.158462	4.97423	6.55091e-07	2.6469e-05	654.257	368.759	623.963	557.911	780.896	330.909	436.956	338.412
FBgn0037551	40961	protein_coding	3R	Arl8	-0.573877	0.115596	-4.96452	6.88727e-07	2.77269e-05	1397.73	2098.51	1201.9	1430.49	1560.8	2138.02	2175.09	1982.43
FBgn0050022	36233	protein_coding	2R	CG30022	-0.577187	0.116286	-4.96353	6.9223e-07	2.7767e-05	481.84	725.015	456.891	422.777	565.852	704.794	720.832	749.418
FBgn0032210	34380	protein_coding	2L	CYLD	0.644593	0.129899	4.96225	6.96814e-07	2.78499e-05	454.733	287.065	443.252	471.039	449.907	269.67	281.938	309.588
FBgn0034179	36911	protein_coding	2R	CG6805	-0.473617	0.0957696	-4.94537	7.59978e-07	3.02652e-05	930.965	1299.24	902.7	877.407	1012.79	1339.75	1182.98	1375
FBgn0017448	43743	protein_coding	3R	CG2187	-0.758036	0.153713	-4.93149	8.16055e-07	3.23819e-05	512.547	886.395	452.629	487.448	597.564	922.893	760.555	975.737
FBgn0036640	39843	protein_coding	3L	nxf2	-0.649517	0.131745	-4.93012	8.21784e-07	3.24927e-05	1630.54	2592	1420.11	1557.9	1913.59	2622.56	2532.6	2620.83
FBgn0066101	2768687	protein_coding	3R	LpR1	0.551617	0.112115	4.92011	8.64962e-07	3.40783e-05	1372.5	928.645	1518.14	1300.18	1299.18	963.72	1027.96	794.255
FBgn0033836	36487	protein_coding	2R	CG18278	1.55173	0.315528	4.91789	8.7481e-07	3.43441e-05	37.832	9.08204	39.2108	38.6098	35.6755	12.8926	5.81316	8.54037
FBgn0034657	37482	protein_coding	2R	LBR	0.528089	0.107621	4.90695	9.25055e-07	3.61883e-05	5885.34	4052.58	5772.51	6071.39	5812.13	4257.77	3373.57	4526.4
FBgn0040477	36495	protein_coding	2R	cid	0.661934	0.134937	4.9055	9.31897e-07	3.63276e-05	1645.7	1024.8	1561.61	1479.72	1895.75	1115.21	1003.74	955.454
FBgn0025185	35682	protein_coding	2R	az2	0.570546	0.116422	4.90067	9.55084e-07	3.71008e-05	1680.1	1120.55	1600.82	1458.48	1980.98	1124.88	1160.69	1076.09
FBgn0039857	43723	protein_coding	3R	RpL6	0.722182	0.147855	4.88441	1.03738e-06	4.00169e-05	9953.57	5918.69	9645.85	12011.5	8203.37	5851.08	6438.08	5466.91
FBgn0043022	3771824	short_ncRNA	2L	snRNA:U5:38ABa	1.57282	0.321997	4.88459	1.03643e-06	4.00169e-05	114.56	27.7906	69.8974	101.351	172.431	24.7108	31.9724	26.6887
FBgn0051674	318878	protein_coding	2L	CG31674	-1.13035	0.231663	-4.87927	1.06481e-06	4.09324e-05	54.6326	129.186	51.1445	45.3665	67.387	133.223	133.703	120.633
FBgn0035158	38087	protein_coding	3L	CG13895	-0.545435	0.111824	-4.8776	1.07382e-06	4.11359e-05	508.55	747.557	479.053	553.085	493.511	752.067	793.497	697.108
FBgn0264672	33424	protein_coding	2L	Eogt	-0.502802	0.103379	-4.86368	1.15223e-06	4.39873e-05	578.201	824.537	573.67	576.251	584.681	897.108	788.652	787.849
FBti0019471			3R	blood{}1470	-1.87657	0.386817	-4.85131	1.2265e-06	4.66618e-05	0.973825	20.4357	0	1.93049	0.990985	18.2645	28.0969	14.9457
FBgn0085474	5740761	protein_coding	2R	CG34445	-1.85887	0.383301	-4.84964	1.23683e-06	4.68936e-05	3.73996	66.2441	10.2289	0	0.990985	54.7934	106.575	37.3641
FBgn0039623	43423	protein_coding	3R	CG1951	0.320543	0.0661273	4.84737	1.25111e-06	4.72733e-05	4129.75	3301.89	4029.33	4088.78	4271.15	3485.29	3121.67	3298.72
FBgn0034098	36804	protein_coding	2R	krimp	-0.529681	0.109374	-4.84285	1.27993e-06	4.81975e-05	2772.39	4031.89	2647.58	2521.22	3148.36	4156.78	3829.9	4108.99
FBgn0004191	3772392	short_ncRNA	2L	snRNA:U2:34ABa	1.41138	0.291699	4.83848	1.30836e-06	4.91012e-05	1637.29	505.441	1043.35	1459.45	2409.08	460.91	517.371	538.043
FBgn0039911	43800	protein_coding	4	CG1909	-1.62408	0.335785	-4.83666	1.32037e-06	4.93846e-05	38.2695	167.439	64.783	19.3049	30.7205	118.182	221.869	162.267
FBgn0011818	33435	protein_coding	2L	oaf	-0.313013	0.0648615	-4.82587	1.39392e-06	5.19599e-05	3062.46	3809.71	2928.87	3068.51	3189.98	3990.25	3729.14	3709.72
FBgn0034590	37403	protein_coding	2R	Magi	0.52301	0.108426	4.82366	1.40947e-06	5.23633e-05	4775.04	3299.64	5137.46	4450.74	4736.91	3155.46	2831.98	3911.49
FBgn0023097	44235	protein_coding	3R	bon	0.372422	0.0774344	4.80952	1.51295e-06	5.60196e-05	12405.1	9559.22	13081.9	11968.1	12165.3	9592.08	8573.44	10512.1
FBgn0019890	34804	protein_coding	2L	Smg5	-0.422659	0.0879011	-4.80834	1.52185e-06	5.61615e-05	1796.71	2417.4	1829.27	1886.09	1674.76	2176.7	2532.6	2542.9
FBgn0039169	42882	protein_coding	3R	Spps	0.367341	0.076448	4.80511	1.54666e-06	5.68874e-05	2205.68	1706.1	2373.1	2024.12	2219.81	1794.22	1711.01	1613.06
FBgn0033000	3355132	protein_coding	2R	CG14464	1.06952	0.222659	4.80342	1.55978e-06	5.71799e-05	5237.93	2321.41	4103.49	4053.06	7557.25	2191.74	2027.82	2744.66
FBgn0003502	34132	protein_coding	2L	Btk	0.157363	0.0327922	4.79878	1.59633e-06	5.81347e-05	8528.59	7646.88	8514.7	8459.4	8611.66	7774.22	7422.44	7743.98
FBgn0263772	31353	protein_coding	X	CG43689	0.900086	0.187554	4.79908	1.59392e-06	5.81347e-05	659.326	339.39	820.869	608.104	549.006	269.67	428.236	320.264
FBgn0028862	34891	protein_coding	2L	dao	-1.52798	0.318674	-4.79481	1.6283e-06	5.8864e-05	43.9923	169.3	64.783	44.4012	22.7927	175.124	233.495	99.2818
FBgn0031715	33779	protein_coding	2L	tomb	1.53998	0.321134	4.79543	1.62326e-06	5.8864e-05	44.0057	10.8261	46.8824	40.5403	44.5943	11.8182	6.78202	13.8781
FBgn0034390	37166	protein_coding	2R	CG15093	1.08161	0.225602	4.79432	1.6323e-06	5.8864e-05	293.065	127.505	318.801	204.632	355.764	125.703	161.8	95.0116
FBgn0035726	38763	protein_coding	3L	CG9953	0.410066	0.0860479	4.76556	1.88333e-06	6.7696e-05	4594.49	3445.32	4138.44	4765.41	4879.61	3733.47	3209.83	3392.66
FBgn0266211		pseudogene	2L	CR44906	1.8193	0.381812	4.7649	1.88948e-06	6.76973e-05	17.3874	0.358127	11.0813	20.2701	20.8107	1.07438	0	0
FBgn0085732		pseudogene	2R	CR40190	-1.26924	0.266729	-4.75854	1.95001e-06	6.96404e-05	41.3716	111.976	46.8824	39.575	37.6574	94.5455	103.668	137.713
FBgn0033520	246663	protein_coding	2R	Prx2540-1	-1.45266	0.305403	-4.75654	1.96943e-06	7.01081e-05	29.6281	100.294	19.6054	40.5403	28.7386	92.3968	101.73	106.755
FBgn0033519	36099	protein_coding	2R	CG11825	-1.45517	0.307559	-4.73136	2.23022e-06	7.87233e-05	21.5329	74.204	19.6054	22.2006	22.7927	87.0249	52.3185	83.2686
FBgn0037265	40582	protein_coding	3R	spartin	0.780292	0.164927	4.73113	2.23278e-06	7.87233e-05	504.207	285.742	540.427	407.333	564.862	285.785	280.001	291.44
FBgn0040823	50296	protein_coding	3L	dpr6	0.603167	0.127456	4.73234	2.21951e-06	7.87233e-05	896.104	582.616	924.863	873.546	889.905	595.207	642.354	510.287
FBgn0030608	32437	protein_coding	X	Lsd-2	0.314845	0.0667651	4.71572	2.40858e-06	8.46522e-05	51092.7	41009.4	50376.5	49809.5	53092	43590.9	39532.4	39904.9
FBgn0086691	34897	protein_coding	2L	UK114	0.631988	0.134113	4.71235	2.4488e-06	8.57934e-05	1428.3	909.17	1299.92	1295.36	1689.63	940.084	824.5	962.927
FBgn0040153	32371	protein_coding	X	l(1)G0469	0.663996	0.141031	4.70815	2.49977e-06	8.73027e-05	1720.38	1068.87	1759.37	1348.45	2053.32	1098.02	1098.69	1009.9
FBgn0036754	39979	protein_coding	3L	ais	-0.588882	0.125123	-4.70645	2.52073e-06	8.74827e-05	366.6	557.572	355.454	404.437	339.908	609.174	531.904	531.638
FBgn0259237	42558	protein_coding	3R	CG42335	-1.84288	0.391562	-4.70649	2.52022e-06	8.74827e-05	12.4022	115.686	25.5722	9.65244	1.98197	85.9505	203.461	57.6475
FBgn0034172	36903	protein_coding	2R	CG6665	0.668163	0.142348	4.69388	2.68075e-06	9.27456e-05	702.445	434.827	704.089	779.917	623.33	457.686	437.925	408.87
FBgn0052485	38363	protein_coding	3L	CG32485	-0.714819	0.152627	-4.68343	2.82109e-06	9.72968e-05	260.217	435.509	253.165	212.354	315.133	449.091	459.24	398.195
FBgn0020621	35950	protein_coding	2R	Pkn	0.322208	0.0689555	4.6727	2.97268e-06	0.000102207	9740.13	7778	10084	9829.08	9307.33	7848.35	7170.53	8315.12
FBgn0043001	32166	protein_coding	X	Chrac-16	0.570919	0.122204	4.67186	2.98479e-06	0.000102305	2055.65	1369.5	1702.26	2069.48	2395.21	1392.4	1275.99	1440.12
FBgn0039668	43476	protein_coding	3R	Trc8	0.366095	0.0784272	4.66797	3.04197e-06	0.000103943	3286.38	2543.86	3278.36	3209.44	3371.33	2569.92	2280.7	2780.96
FBgn0038721	42340	protein_coding	3R	subdued	0.487822	0.104594	4.66394	3.10214e-06	0.000105673	2202.49	1561.1	2172.79	2043.42	2391.25	1636.28	1401.94	1645.09
FBgn0031682	33742	protein_coding	2L	CG5828	0.400907	0.0860567	4.65864	3.18304e-06	0.000108096	1095.17	826.389	1060.4	1138.99	1086.12	868.1	837.095	773.971
FBgn0050404	246596	protein_coding	2R	Tango11	0.337403	0.0724508	4.65699	3.2086e-06	0.000108631	2496.85	1971.81	2408.05	2388.01	2694.49	1957.52	1944.5	2013.39
FBgn0020445	43895	protein_coding	2L	E23	0.346439	0.0745299	4.64832	3.34647e-06	0.000112954	7338.87	5760.38	7486.7	7243.19	7286.71	6120.75	5133.02	6027.37
FBgn0003227	49241	protein_coding	3R	rec	0.756124	0.162899	4.64166	3.45622e-06	0.000116303	890.091	514.025	860.08	681.463	1128.73	531.819	478.617	531.638
FBgn0032595	34998	protein_coding	2L	CG17996	-0.871658	0.188228	-4.63087	3.64137e-06	0.000122162	91.0509	173.502	92.0601	83.9763	97.1165	184.794	162.769	172.943
FBgn0022981	40580	protein_coding	3R	rpk	0.476529	0.103134	4.62046	3.8289e-06	0.000128066	6227.93	4449.18	5518.49	6017.33	7147.98	4751.99	4153.5	4442.06
FBgn0267191	19835149		3R	lncRNA:CR45631	1.31087	0.283892	4.61748	3.88425e-06	0.000129526	271.407	92.2489	213.954	195.945	404.322	103.141	66.8514	106.755
FBgn0010220	35917	protein_coding	2R	Dbp45A	-0.419682	0.0912455	-4.59948	4.23551e-06	0.000140815	699.945	940.475	700.679	710.42	688.735	990.579	859.379	971.467
FBgn0016078	35966	protein_coding	2R	wun	-0.474121	0.103182	-4.59497	4.32802e-06	0.00014346	1165.12	1627.26	1137.11	1200.76	1157.47	1616.94	1841.8	1423.04
FBgn0260484					-0.709999	0.154849	-4.5851	4.53766e-06	0.00014996	930.739	1554.28	922.305	969.105	900.805	1598.68	1306.99	1757.18
FBgn0030183	31949	protein_coding	X	Ypel	0.646814	0.14118	4.5815	4.61661e-06	0.000151663	1062.41	668.374	1057.84	974.897	1154.5	611.323	591.005	802.795
FBgn0036353	39501	protein_coding	3L	CG10171	-0.624339	0.136267	-4.58175	4.61108e-06	0.000151663	512.443	800.358	466.267	490.344	580.717	763.885	884.569	752.62
FBgn0003459	39581	protein_coding	3L	stwl	0.441612	0.0964534	4.5785	4.68311e-06	0.000153393	2230.95	1634.21	2119.94	2099.41	2473.5	1659.92	1734.26	1508.44
FBgn0011769	39070	protein_coding	3L	Fdx1	-0.555028	0.121365	-4.57322	4.80283e-06	0.00015685	233.287	346.15	248.051	225.867	225.945	316.942	378.824	342.682
FBgn0285892	36027	protein_coding	2R	tea	0.624393	0.137111	4.55391	5.2657e-06	0.000171461	1830.94	1171.26	1689.47	1748.06	2055.3	1152.81	958.203	1402.76
FBgn0013995	42481	protein_coding	3R	Calx	0.39422	0.0866635	4.54885	5.39386e-06	0.000174606	8697.72	6596.16	9431.04	7629.29	9032.83	6748.19	6076.69	6963.61
FBgn0037963	41441	protein_coding	3R	Cad87A	0.335749	0.0738006	4.54941	5.37959e-06	0.000174606	11181.3	8842.07	11827.2	10654.4	11062.4	8967.86	8254.69	9303.67
FBgn0039827	43689	protein_coding	3R	CG1544	-1.67044	0.367817	-4.54151	5.58523e-06	0.000180274	46.4081	238.305	83.536	29.9226	25.7656	179.422	360.416	175.078
FBgn0037339	40670	protein_coding	3R	Pi4KIIalpha	0.428861	0.0944876	4.53881	5.65737e-06	0.000182072	3604.07	2666.17	3665.35	3683.37	3463.49	2850.33	2248.72	2899.46
FBgn0030088	31841	protein_coding	X	Arfrp1	0.622556	0.137418	4.53039	5.88755e-06	0.000188931	371.316	237.669	352.897	372.584	388.466	268.595	217.025	227.387
FBgn0042175	326109	protein_coding	2L	CG18858	0.646089	0.142781	4.52502	6.03884e-06	0.000193225	289.924	182.056	284.704	282.817	302.25	168.678	192.803	184.686
FBgn0086253	326122	protein_coding	3R	rumi	0.506366	0.111943	4.52342	6.08496e-06	0.00019414	1942.07	1356.84	1759.37	1789.56	2277.28	1425.7	1252.74	1392.08
FBgn0039714	43533	protein_coding	3R	Zip99C	-0.375824	0.0831099	-4.52201	6.12561e-06	0.000194875	1224.85	1594.13	1190.81	1176.63	1307.11	1677.11	1500.76	1604.52
FBgn0015772	35154	protein_coding	2L	Nak	0.305883	0.067764	4.51394	6.36347e-06	0.000201286	4305.01	3476.88	4475.99	4057.89	4381.15	3615.29	3593.5	3221.86
FBgn0034708	37536	protein_coding	2R	Vps35	0.280881	0.0622189	4.5144	6.34965e-06	0.000201286	3189.86	2621.83	3020.08	3267.35	3282.14	2695.62	2570.39	2599.48
FBgn0038577	42174	protein_coding	3R	CG12321	0.678791	0.150609	4.50697	6.57598e-06	0.000207415	1392.94	853.112	1306.74	1107.14	1764.94	838.017	949.483	771.836
FBgn0034091	36797	protein_coding	2R	mrj	-0.457031	0.101435	-4.50567	6.61646e-06	0.000208099	4536.03	6260.02	4057.46	4291.48	5259.16	6215.3	6301.47	6263.29
FBgn0039427	43192	protein_coding	3R	CG5447	0.606099	0.135015	4.48912	7.15197e-06	0.000224304	639.87	414.323	589.014	717.177	613.42	374.959	460.209	407.803
FBgn0025726	43841	protein_coding	4	unc-13	-0.576531	0.128466	-4.48781	7.1958e-06	0.000225041	4827.18	7281.53	5658.28	4105.18	4718.08	6668.68	7958.22	7217.68
FBgn0039056	42735	protein_coding	3R	CenB1A	0.316514	0.0705573	4.48591	7.26047e-06	0.000226424	4846.5	3885.19	4873.22	4860.01	4806.28	4127.77	3704.92	3822.88
FBgn0265193	37978	protein_coding	2R	Atf-2	0.437888	0.0976542	4.48407	7.3232e-06	0.000227739	847.737	622.18	783.363	860.033	899.814	656.447	644.292	565.8
FBgn0260795	39255	protein_coding	3L	NaPi-III	-0.360061	0.0803694	-4.48007	7.46173e-06	0.000231397	5660.67	7285.19	5485.24	5598.42	5898.34	7446.54	6567.9	7841.13
FBgn0030607	32436	protein_coding	X	dob	0.54266	0.121228	4.47638	7.59202e-06	0.00023478	1209.34	822.413	1083.41	1384.16	1160.44	870.249	723.739	873.253
FBgn0033740	36364	protein_coding	2R	dgt5	-0.65085	0.145438	-4.47509	7.63784e-06	0.000235539	913.469	1458.7	919.748	920.843	899.814	1629.84	1179.1	1567.16
FBgn0027497	40710	protein_coding	3R	Madm	0.537723	0.120301	4.46981	7.82889e-06	0.00024076	3507.01	2394.3	3817.08	3273.14	3430.79	2435.62	1960.97	2786.3
FBti0018966			2R	blood{}856	-1.67918	0.376028	-4.46557	7.98544e-06	0.000244894	0.936212	21.1145	0.852408	0.965244	0.990985	18.2645	29.0658	16.0132
FBgn0033815	36465	protein_coding	2R	CG4676	1.0406	0.23306	4.46494	8.00906e-06	0.00024494	288.489	129.142	268.508	208.493	388.466	118.182	155.018	114.227
FBgn0261822	318841	protein_coding	2L	Bsg	-0.293664	0.0658057	-4.4626	8.09719e-06	0.000246953	5960.65	7315.65	5750.34	5798.22	6333.39	6924.39	7671.44	7351.12
FBgn0034141	36856	protein_coding	2R	Dolk	0.501579	0.112823	4.44573	8.75939e-06	0.000266415	996.982	698.525	924.01	1050.19	1016.75	783.224	719.863	592.488
FBgn0001942	33835	protein_coding	2L	eIF4A	-0.400079	0.0901395	-4.43845	9.06096e-06	0.000274833	25370.7	33604.7	24810.2	24498.9	26803.2	31996.1	34641.6	34176.4
FBgn0000083	42492	protein_coding	3R	AnxB9	-0.746618	0.168294	-4.43639	9.14802e-06	0.000276715	2633.78	4536.49	2919.5	2669.87	2311.97	4141.74	6061.19	3406.54
FBgn0001149	41503	protein_coding	3R	GstD1	-0.80847	0.182374	-4.43303	9.29193e-06	0.000279606	6701.58	12143.7	5879.06	5273.13	8952.56	12722.8	14105.6	9602.58
FBgn0034021	36713	protein_coding	2R	CG8180	0.399218	0.0900563	4.43298	9.29411e-06	0.000279606	11810.9	8922.23	12070.9	10320.4	13041.4	9466.37	8765.28	8535.03
FBgn0034921	37790	protein_coding	2R	DCP1	0.41175	0.0932017	4.41784	9.96937e-06	0.000299108	1514.84	1134.04	1426.93	1450.76	1666.84	1259.17	1044.43	1098.51
FBgn0010269	31872	protein_coding	X	Dsor1	0.326067	0.0738287	4.41653	1.00299e-05	0.000300112	3310.55	2635.62	3214.43	3183.38	3533.85	2792.32	2463.81	2650.72
FBgn0040466	40579	protein_coding	3R	Dlip2	0.645887	0.146352	4.41325	1.01829e-05	0.000303212	1152.66	724.097	1014.37	1083	1360.62	708.017	695.642	768.633
FBgn0263831	38594	protein_coding	3L	Gen	-0.416428	0.0943611	-4.41314	1.01883e-05	0.000303212	663.625	889.789	637.601	684.358	668.915	959.422	788.652	921.293
FBgn0050401	246593	protein_coding	2R	dany	-1.31156	0.298092	-4.39985	1.08325e-05	0.000321518	24.234	71.5727	25.5722	16.4092	30.7205	73.0579	76.54	65.1203
FBgn0283500	38137	protein_coding	3L	Sac1	0.282361	0.0642249	4.39643	1.10044e-05	0.000325747	3253.58	2672.13	3283.48	3151.52	3325.75	2829.92	2564.57	2621.89
FBgn0038296	41826	protein_coding	3R	Kpc1	0.397907	0.0905229	4.39565	1.10441e-05	0.000326052	1621.27	1226.14	1619.57	1532.81	1711.43	1281.74	1131.63	1265.04
FBgn0046776	50420	pseudogene	2L	CR14033	-0.585865	0.133433	-4.39069	1.12989e-05	0.000332688	609.4	925.907	535.312	570.459	722.428	999.174	911.697	866.848
FBgn0034879	37731	protein_coding	2R	Rrp4	0.612597	0.140178	4.37013	1.24172e-05	0.00036374	777.656	501.089	750.971	654.436	927.562	544.711	462.146	496.409
FBgn0046685	318600	protein_coding	3R	Wsck	0.304372	0.0696488	4.37009	1.24193e-05	0.00036374	1406.51	1137.66	1475.52	1375.47	1368.55	1158.18	1120	1134.8
FBgn0038654	42259	protein_coding	3R	CG14298	-1.70353	0.390272	-4.36499	1.27128e-05	0.000371355	2.96278	27.3383	5.96686	1.93049	0.990985	25.7851	34.879	21.3509
FBti0019318			3R	Rt1b{}1236	1.69642	0.389016	4.36079	1.29596e-05	0.000377567	15.8764	0.358127	21.3102	16.4092	9.90985	1.07438	0	0
FBgn0032729	35156	protein_coding	2L	L2HGDH	-0.59877	0.137436	-4.35673	1.32021e-05	0.000383622	623.397	956.718	658.911	620.652	590.627	932.563	1152.94	784.647
FBgn0030506	32322	protein_coding	X	DNAlig4	0.465309	0.106861	4.35432	1.33483e-05	0.000385847	869.28	625.757	863.489	772.195	972.156	654.298	601.662	621.312
FBgn0287423	50286	protein_coding	3L	Nplp2	-1.56832	0.360144	-4.3547	1.33247e-05	0.000385847	279.564	1221.63	435.58	268.338	134.774	870.249	2003.6	791.052
FBgn0023508	31157	protein_coding	X	Ocrl	0.456386	0.104833	4.35348	1.33993e-05	0.000386311	3511.99	2545.32	3874.19	3478.74	3183.04	2752.56	2322.36	2561.04
FBgn0025571	43912	protein_coding	3R	SF1	0.455828	0.104797	4.34962	1.36375e-05	0.000392157	6536.21	4737.83	6552.46	6950.72	6105.46	5136.62	4364.72	4712.15
FBgn0034067	36768	protein_coding	2R	CG8399	0.634138	0.146029	4.34255	1.40838e-05	0.000403943	1309.7	829.545	1438.01	1235.51	1255.58	788.596	1022.15	677.892
FBgn0041630	38528	protein_coding	3L	Hexo1	-0.390747	0.0900016	-4.34156	1.41476e-05	0.000404724	707.853	931.61	746.709	692.08	684.771	948.679	992.113	854.037
FBgn0086712	36242	protein_coding	2R	Egm	0.444739	0.102578	4.33563	1.45346e-05	0.000414723	764.069	558.671	797.854	745.169	749.185	580.166	539.655	556.192
FBgn0039856	43722	protein_coding	3R	CG1774	0.866411	0.199898	4.33427	1.46243e-05	0.000416209	294.925	153.987	306.014	222.006	356.755	193.389	151.142	117.43
FBgn0034237	36981	protein_coding	2R	eIF3b	-0.212475	0.0491488	-4.32309	1.53856e-05	0.000436754	17470.6	20253.6	16628.8	18302	17481	21047.1	20051.5	19662.1
FBgn0029821	31522	protein_coding	X	CG4020	-1.14721	0.266035	-4.31227	1.61588e-05	0.00045753	27.9065	69.8913	22.1626	32.8183	28.7386	69.8348	62.9759	76.8633
FBgn0036814	40046	protein_coding	3L	CG14073	-0.652249	0.151404	-4.308	1.64738e-05	0.00046526	7269.03	11636.1	8210.39	7157.29	6439.42	11709.7	8752.68	14446
FBgn0260955	8674060	protein_coding	2L	CG42587	-1.64995	0.383377	-4.30373	1.67946e-05	0.000473113	6.56047	63.6041	11.9337	6.75671	0.990985	49.4215	121.108	20.2834
FBgn0051431	326138	protein_coding	3R	CG31431	-1.28699	0.299411	-4.29841	1.72028e-05	0.00048338	85.3378	248.607	103.994	96.5244	55.4952	193.389	330.381	222.05
FBgn0037814	41268	protein_coding	3R	CG6325	0.24228	0.0563756	4.29759	1.72662e-05	0.000483934	3528.4	2979.5	3404.52	3567.54	3613.13	3020.09	3029.63	2888.78
FBgn0024698	44250	protein_coding	2R	Cpsf160	0.372099	0.0866302	4.29526	1.74487e-05	0.000487815	6006.84	4626.26	5584.12	5776.99	6659.42	4822.9	4203.88	4852
FBgn0267487	38160	protein_coding	3L	Ptp61F	0.570861	0.132993	4.2924	1.7675e-05	0.000492896	3659.6	2434.05	3512.77	4201.71	3264.3	2582.81	2067.55	2651.79
FBgn0052750	326238	protein_coding	X	CG32750	-1.66578	0.389819	-4.27322	1.92668e-05	0.000535938	4.24977	36.6579	5.96686	5.79147	0.990985	32.2314	54.2562	23.486
FBgn0036314	39456	protein_coding	3L	Sf3a2	0.333931	0.0781601	4.27239	1.93385e-05	0.000536582	1047.06	828.551	1007.55	1112.93	1020.71	862.728	825.469	797.457
FBgn0037981	41461	protein_coding	3R	Spt3	0.623811	0.146226	4.26607	1.9895e-05	0.000550268	362.194	230.87	304.31	431.464	350.809	222.397	225.744	244.468
FBgn0051076	318582	protein_coding	3R	CG31076	-1.61055	0.377562	-4.26566	1.99311e-05	0.000550268	4.4501	56.0109	8.52408	4.82622	0	46.1984	93.0106	28.8238
FBgn0015222	46415	protein_coding	3R	Fer1HCH	-0.279683	0.0656603	-4.25954	2.04846e-05	0.000564142	8819.47	10719.3	8056.96	9481.6	8919.86	10814.7	11110.9	10232.4
FBgn0020304	33263	protein_coding	2L	drongo	0.259244	0.060922	4.25535	2.08727e-05	0.000573403	4538.81	3789.24	4819.51	4424.68	4372.23	3900	3707.83	3759.9
FBgn0025457	43490	protein_coding	3R	Bub3	0.420817	0.0989767	4.25168	2.12174e-05	0.000581431	2859.12	2124.79	2437.89	2960.4	3179.08	2163.8	2146.99	2063.57
FBgn0034859	37708	protein_coding	2R	CG3520	0.455654	0.107258	4.24819	2.15507e-05	0.000589104	727.315	527.33	700.679	752.891	728.374	566.199	476.679	539.111
FBgn0035311		pseudogene	3L	CR15821	1.45706	0.343228	4.24517	2.18424e-05	0.000595608	42.9087	10.0724	44.3252	30.8878	53.5132	7.52067	7.75088	14.9457
FBgn0052027	12797935		3L	lncRNA:CR32027	0.948402	0.223444	4.24448	2.19098e-05	0.000595979	816.757	395.891	719.432	535.711	1195.13	402.893	438.894	345.885
FBgn0041182	34044	protein_coding	2L	Tep2	-1.38223	0.325713	-4.24372	2.19849e-05	0.000596556	162.332	554.275	234.412	190.153	62.4321	417.934	784.777	460.113
FBgn0031143	33076	protein_coding	X	CG1532	0.450169	0.106099	4.24292	2.20629e-05	0.000597209	2804.1	2039.74	2554.67	2566.58	3291.06	2129.42	2071.42	1918.38
FBgn0036537	39725	protein_coding	3L	CG18081	-0.512251	0.120797	-4.24061	2.2291e-05	0.000601912	900.226	1294.95	831.95	864.859	1003.87	1245.21	1219.8	1419.84
FBgn0037742	41190	protein_coding	3R	Rpt3R	1.32376	0.312639	4.23413	2.29437e-05	0.00061803	34.7989	10.3999	28.1295	38.6098	37.6574	9.66943	8.71974	12.8106
FBgn0000927	31263	protein_coding	X	fs(1)Ya	0.48302	0.114306	4.22569	2.38207e-05	0.000640095	9047.99	6425.5	9477.92	7627.36	10038.7	6950.17	6179.39	6146.93
FBgn0030554	32377	protein_coding	X	CG1434	0.379263	0.0898437	4.22137	2.42821e-05	0.000650912	743.855	570.141	750.119	746.134	735.311	603.802	538.686	567.935
FBgn0261794	37800	protein_coding	2R	kcc	-0.615675	0.145916	-4.21939	2.44968e-05	0.000655081	2035.53	3168.94	2363.73	1898.64	1844.22	2884.71	3960.7	2661.39
FBgn0051687	318886	protein_coding	2L	CG31687	-0.915387	0.217068	-4.21706	2.47512e-05	0.00066029	91.2927	182.022	111.665	85.9067	76.3059	178.347	173.426	194.293
FBgn0002901	40003	protein_coding	3L	mus304	0.329541	0.0782151	4.21326	2.51711e-05	0.000669877	1753.3	1391.73	1612.76	1734.54	1912.6	1433.22	1305.05	1436.92
FBgn0259214	43787	protein_coding	4	PMCA	-0.410538	0.0974661	-4.21211	2.52992e-05	0.000671673	13366.1	17846.3	13541.4	11760.5	14796.4	16809.8	19828.7	16900.3
FBgn0037338	40669	protein_coding	3R	Snm1	0.296302	0.07044	4.20645	2.59412e-05	0.000687069	1618.85	1316.75	1616.17	1603.27	1637.11	1397.77	1215.92	1336.57
FBgn0031910	34019	protein_coding	2L	CG15818	-1.63346	0.389838	-4.19009	2.78841e-05	0.000736766	11.6132	73.9155	22.1626	7.72195	4.95493	48.3472	131.765	41.6343
FBgn0038400	41959	protein_coding	3R	Mic26-27	0.45996	0.109826	4.18808	2.8132e-05	0.000741545	1357.83	980.118	1276.91	1374.51	1422.06	993.803	1075.43	871.118
FBgn0031815	33900	protein_coding	2L	frj	0.427463	0.102131	4.18543	2.84632e-05	0.000748494	2450.99	1813.04	2409.76	2222.96	2720.25	1901.65	1659.66	1877.81
FBgn0003410	39884	protein_coding	3L	sina	0.32761	0.078536	4.17147	3.02641e-05	0.000793966	6692.5	5320.93	6439.09	6522.16	7116.26	5476.12	4735.79	5750.87
FBgn0050410	246599	protein_coding	2R	Rpi	0.400873	0.0961374	4.16979	3.04878e-05	0.000797945	1302.39	981.964	1244.52	1268.33	1394.32	1096.94	943.67	905.279
FBgn0085260	5740811	protein_coding	2R	CG34231	0.639876	0.153476	4.16922	3.05649e-05	0.000798076	383.951	241.583	331.587	344.592	475.673	242.81	236.402	245.536
FBgn0069969	3354890	protein_coding	2R	CG40498	-1.53322	0.368351	-4.16239	3.14934e-05	0.000820384	33.8109	153.686	67.3402	22.2006	11.8918	127.851	208.305	124.903
FBgn0031298	33283	protein_coding	2L	Atg4a	0.343656	0.0826393	4.1585	3.20347e-05	0.000832526	1607.47	1262.99	1536.04	1699.8	1586.57	1278.51	1272.11	1238.35
FBgn0029006	36999	protein_coding	2R	Smurf	0.254581	0.061294	4.15344	3.27517e-05	0.000849167	9417.65	7886.45	9379.04	9491.25	9382.65	8130.92	7232.54	8295.9
FBgn0035228	38177	protein_coding	3L	CG12091	0.324298	0.0782118	4.14641	3.37731e-05	0.000873603	2632.55	2097.65	2761.8	2431.45	2704.4	2182.07	2213.85	1897.03
FBgn0027529	37304	protein_coding	2R	tapas	-0.380337	0.091802	-4.14301	3.4277e-05	0.0008836	3159.09	4127.22	3312.46	2940.13	3224.67	4158.93	4596.27	3626.46
FBgn0033853	36506	protein_coding	2R	NADK	0.284836	0.0687557	4.14273	3.43192e-05	0.0008836	2017.47	1653.86	2021.06	2005.78	2025.57	1719.01	1588.93	1653.63
FBgn0033352	35893	protein_coding	2R	PAN2	-0.207096	0.0500097	-4.14112	3.45616e-05	0.00088572	3898.88	4503.63	3921.08	3927.58	3848	4428.6	4489.7	4592.58
FBgn0053181	318916	protein_coding	X	CG33181	0.340163	0.0821415	4.14119	3.4551e-05	0.00088572	4021.63	3168.91	4083.03	3735.5	4246.37	3360.66	2985.06	3161
FBgn0031266	33235	protein_coding	2L	Sf3b1	0.322206	0.0778273	4.14001	3.47291e-05	0.000887957	5914.46	4720.72	5977.94	5890.89	5874.56	4773.48	4363.75	5024.94
FBgn0028369	31292	protein_coding	X	kirre	0.85608	0.206891	4.13782	3.50615e-05	0.000890843	665.096	351.233	776.544	638.027	580.717	316.942	428.236	308.521
FBgn0036980	40249	protein_coding	3L	RhoBTB	0.282765	0.0683404	4.1376	3.50963e-05	0.000890843	6543.45	5371.29	6506.43	6343.59	6780.32	5798.44	4928.59	5386.84
FBgn0051658	318874	protein_coding	2L	Nnf1b	0.640758	0.154879	4.13716	3.51638e-05	0.000890843	670.219	421.613	594.128	579.147	837.382	449.091	375.918	439.829
FBti0061742			2R	rooA{}3681	-1.60556	0.388018	-4.13785	3.50575e-05	0.000890843	1.5421	17.0057	1.70482	1.93049	0.990985	13.967	13.564	23.486
FBgn0031606	33651	protein_coding	2L	CG15439	0.388208	0.0938911	4.13466	3.55477e-05	0.000897577	4455.17	3391.34	4697.62	4357.11	4310.79	3659.34	3023.81	3490.88
FBgn0038146	41647	protein_coding	3R	CG9799	0.411406	0.0995085	4.13438	3.55918e-05	0.000897577	1572.22	1176.28	1594.86	1442.08	1679.72	1257.03	1225.61	1046.2
RR48361_transposable_element			X	R2{}RR48361	-1.55606	0.376445	-4.13356	3.5718e-05	0.000898713	61.3146	306.652	71.6023	60.8104	51.5312	120.331	670.451	129.173
FBgn0010039	48336	protein_coding	3R	GstD3	-0.672818	0.162906	-4.13011	3.62585e-05	0.00090871	446.735	726.968	383.584	396.715	559.907	762.811	687.891	730.202
FBgn0040524	49997	protein_coding	3R	CG11052	-1.615	0.391042	-4.12998	3.62795e-05	0.00090871	3.13039	23.7662	2.55722	3.86098	2.97296	19.3389	34.879	17.0807
FBgn0026315	41334	protein_coding	3R	Ugt35A1	-1.01345	0.245465	-4.12872	3.64796e-05	0.000911661	111.649	246.467	133.828	76.2543	124.864	244.959	302.284	192.158
FBgn0038237	41760	protein_coding	3R	Pde6	-1.49749	0.362948	-4.12592	3.69261e-05	0.000920741	108.145	432.006	196.906	85.9067	41.6214	373.885	536.749	385.384
FBgn0023130	31127	protein_coding	X	a6	0.307903	0.0746659	4.12374	3.72771e-05	0.000927403	1567.55	1264.73	1628.95	1610.99	1462.69	1310.75	1181.04	1302.41
FBgn0037538	40947	protein_coding	3R	CG3223	0.304474	0.0739681	4.11629	3.85016e-05	0.000955721	1576.98	1274.19	1484.04	1582.04	1664.85	1344.05	1229.48	1249.03
FBgn0031401	33401	protein_coding	2L	papi	-0.347625	0.0844747	-4.11514	3.86948e-05	0.000956228	1233.75	1574.77	1196.78	1253.85	1250.62	1755.54	1426.16	1542.6
FBgn0051915	319025	protein_coding	2L	CG31915	-0.389108	0.0945476	-4.11547	3.86389e-05	0.000956228	1142.2	1502.18	1242.81	1127.41	1056.39	1418.18	1635.44	1452.93
FBgn0039663	43471	protein_coding	3R	CG2321	0.451957	0.109893	4.11271	3.91038e-05	0.000964182	1341.7	974.769	1310.15	1276.05	1438.91	1016.36	836.126	1071.82
FBgn0034335	37106	protein_coding	2R	GstE1	-0.499731	0.121599	-4.10967	3.96232e-05	0.000974818	438.957	625.563	452.629	442.082	422.16	645.703	627.821	603.164
FBgn0017561	32020	protein_coding	X	Ork1	0.455902	0.11101	4.10685	4.01097e-05	0.000984599	6487.71	4699.03	7096.3	5227.76	7139.06	5044.22	4380.22	4672.65
FBgn0031377	33370	protein_coding	2L	CG15356	0.524872	0.128004	4.10044	4.12369e-05	0.00101003	3418.3	2352.1	3643.19	3535.69	3076.02	2515.13	1888.31	2652.85
FBgn0039466	43242	protein_coding	3R	CG5521	0.406115	0.0990893	4.09847	4.15887e-05	0.0010164	4698.59	3530.06	5254.24	4311.75	4529.79	3463.8	3265.06	3861.32
FBgn0264704	14462864		3L	lncRNA:CR43973	0.829982	0.202557	4.09751	4.17611e-05	0.00101836	239.86	128.797	193.497	227.798	298.287	130	124.014	132.376
FBgn0040465	53579	protein_coding	2R	Dlip3	0.511798	0.124936	4.09647	4.19497e-05	0.00102072	832.027	578.079	838.769	877.407	779.905	560.827	585.192	588.218
FBgn0037244	40558	protein_coding	3R	CG14647	0.484277	0.11824	4.09573	4.20848e-05	0.00102176	1740.42	1233.84	1673.28	1476.82	2071.16	1225.87	1257.58	1218.07
FBgn0032234	34409	protein_coding	2L	gny	-0.760512	0.185777	-4.09368	4.24582e-05	0.00102409	262.642	460.08	242.936	224.902	320.088	436.199	436.956	507.085
FBgn0033990	36676	protein_coding	2R	CG10265	-0.478645	0.116918	-4.09385	4.24277e-05	0.00102409	257.132	360.959	241.231	260.616	269.548	378.182	334.257	370.439
FBgn0035235	38184	protein_coding	3L	CG7879	-0.432737	0.105694	-4.09423	4.23566e-05	0.00102409	614.071	833.359	593.276	620.652	628.285	796.116	826.438	877.523
FBgn0032974	35440	protein_coding	2L	CG3651	0.295453	0.0722333	4.09026	4.30882e-05	0.00103702	4317.74	3512	4169.98	4119.66	4663.58	3589.51	3301.88	3644.6
FBgn0038524	42115	protein_coding	3R	sll	0.423388	0.103929	4.07383	4.62469e-05	0.00111063	1933.5	1433.67	1799.43	1840.72	2160.35	1459.01	1444.57	1397.42
FBgn0040529	50002	protein_coding	3R	COX7A	-0.431415	0.105946	-4.07202	4.66081e-05	0.00111688	1882.92	2552.9	1842.05	1808.87	1997.83	2439.92	2918.21	2300.56
FBgn0000064	43183	protein_coding	3R	Ald1	-0.535023	0.131432	-4.07072	4.68682e-05	0.00112069	7616.92	11159.3	8601.65	7405.35	6843.74	10535.4	13595	9347.44
FBgn0032818	35263	protein_coding	2L	CG10628	-0.400066	0.0983218	-4.06895	4.72253e-05	0.00112679	414.941	549.979	404.894	424.708	415.223	583.389	533.842	532.706
FBgn0038981	42653	protein_coding	3R	CG5346	-0.61777	0.151944	-4.06577	4.78749e-05	0.00113983	298.691	466.139	316.243	293.434	286.395	435.124	530.935	432.356
FBgn0037713	41155	protein_coding	3R	CG16790	0.845318	0.208168	4.06074	4.89173e-05	0.00116215	144.693	76.5176	114.223	157.335	162.522	83.8017	67.8202	77.9309
FBgn0029750	31439	protein_coding	X	CG3323	-1.02959	0.253703	-4.05823	4.94467e-05	0.00117221	63.2434	141.747	66.4878	60.8104	62.4321	171.901	91.0729	162.267
FBgn0031126	33056	protein_coding	X	Cyp6v1	0.429127	0.105782	4.05672	4.97671e-05	0.00117729	5425.44	4007.12	5359.09	4921.78	5995.46	4175.05	3428.8	4417.51
FBgn0082972	5740438	short_ncRNA	2R	snoRNA:Psi28S-3316a	-1.44274	0.355703	-4.05602	4.99169e-05	0.00117831	20.4016	79.7835	17.0482	16.4092	27.7476	78.4298	107.543	53.3773
FBgn0261987	42131	protein_coding	3R	Pxt	0.670157	0.165299	4.05421	5.03046e-05	0.00118494	20080.6	12331.5	18471.7	19099.3	22670.8	13505	14775.1	8714.38
FBgn0039640	43444	protein_coding	3R	superdeath	0.419447	0.103524	4.05169	5.0848e-05	0.0011952	17341	12897.7	16943.3	14950.7	20128.9	13760.7	12347.2	12585.3
FBgn0012058	38798	protein_coding	3L	Cdc27	0.347107	0.0859119	4.04026	5.33917e-05	0.00125233	5593.03	4384.88	5930.2	5477.76	5371.14	4597.28	4014.96	4542.41
FBgn0051075	43244	protein_coding	3R	CG31075	-0.944971	0.234073	-4.03708	5.41213e-05	0.00126676	1039.12	2155.11	1068.92	555.016	1493.41	2177.77	2407.62	1879.95
FBgn0039870	43738	protein_coding	3R	CG1896	0.496084	0.122997	4.03329	5.50018e-05	0.00128465	918.835	645.553	831.098	894.782	1030.62	663.968	585.192	687.5
FBgn0267733	26067381		2R	lncRNA:CR46064	-0.905137	0.224771	-4.02693	5.65092e-05	0.00131708	78.5838	156.37	73.3071	77.2195	85.2247	170.827	142.422	155.862
FBti0019224			2L	blood{}488	-1.45816	0.362233	-4.02548	5.68592e-05	0.00132245	0.330328	14.2822	0	0	0.990985	12.8926	20.3461	9.60792
FBgn0034629	37446	protein_coding	2R	Acox57D-d	0.382683	0.0951845	4.02044	5.80904e-05	0.00134826	1721	1314.5	1744.03	1520.26	1898.73	1374.13	1343.81	1225.54
FBgn0039141	42846	protein_coding	3R	spas	0.422697	0.105173	4.01906	5.84297e-05	0.00135329	2899.58	2152.06	3045.65	2730.68	2922.42	2388.35	1787.55	2280.28
FBgn0031119	33049	protein_coding	X	CG1812	0.300744	0.0748655	4.01712	5.89142e-05	0.00136167	3531.8	2862.34	3549.43	3305	3740.97	3068.43	2615.92	2902.66
FBgn0015360	38288	protein_coding	3L	oxt	0.294132	0.073399	4.0073	6.14163e-05	0.00141654	4641.31	3779.02	4539.07	4710.39	4674.48	3969.84	3394.89	3972.34
FBgn0261647	33419	protein_coding	2L	Axud1	0.390817	0.0975589	4.00596	6.17672e-05	0.00142167	2833.48	2152.27	2852.16	3059.82	2588.45	2172.4	1914.47	2369.95
RR48331_transposable_element			2R	1731{}RR48331	-1.46051	0.364832	-4.00325	6.24775e-05	0.00143504	14.1597	54.3264	17.0482	12.5482	12.8828	38.6777	68.7891	55.5124
FBgn0015803	35306	protein_coding	2L	RtGEF	0.211196	0.0528433	3.99665	6.42447e-05	0.00147146	4032.97	3482.47	4116.28	3892.83	4089.8	3535.79	3308.66	3602.97
FBgn0034247	36994	protein_coding	2R	CG6484	-1.56181	0.390809	-3.99634	6.43291e-05	0.00147146	9.35723	53.8621	15.3433	5.79147	6.9369	39.7521	93.0106	28.8238
FBti0059796			3R	H{}1735	-1.00687	0.252174	-3.99275	6.53126e-05	0.00149088	35.3005	77.3658	31.5391	35.714	38.6484	76.2811	84.2908	71.5256
FBgn0043796	31572	protein_coding	X	CG12219	0.320404	0.0802775	3.99121	6.57382e-05	0.0014975	2788.34	2228.19	2838.52	2832.03	2694.49	2313.14	2118.9	2252.52
FBgn0038462	42046	protein_coding	3R	EMC2A	0.547094	0.137431	3.98087	6.86627e-05	0.00156091	776.598	524.542	646.125	780.883	902.787	503.885	481.524	588.218
FBgn0003082	35735	protein_coding	2R	phr	-0.697999	0.175974	-3.9665	7.2937e-05	0.00165468	911.532	1519.58	884.799	645.748	1204.05	1584.71	1584.09	1389.95
FBgn0263829	5740122	protein_coding	X	CG34334	1.26875	0.320427	3.95956	7.50864e-05	0.00169996	29.6698	8.96968	33.2439	27.0268	28.7386	6.44629	8.71974	11.743
FBgn0033698	36319	protein_coding	2R	CG8858	0.371894	0.0940161	3.95564	7.63296e-05	0.00172458	3147.79	2423.51	3250.23	2769.29	3423.85	2572.07	2293.29	2405.18
FBgn0003134	42922	protein_coding	3R	Pp1alpha-96A	0.321072	0.0811796	3.95508	7.65096e-05	0.00172513	3573.43	2853.69	3491.46	3842.64	3386.2	2964.22	2707	2889.85
FBgn0033543	36128	protein_coding	2R	Daao1	-0.679338	0.171799	-3.95426	7.67715e-05	0.00172751	119.061	195.574	132.976	102.316	121.891	188.017	215.087	183.618
FBgn0262699	45922	protein_coding	X	fzr	0.262256	0.066366	3.95166	7.76099e-05	0.00174284	6538.59	5444.5	6386.24	6172.74	7056.8	5558.85	5230.88	5543.77
FBgn0037838	41300	protein_coding	3R	TTLL15	-0.451957	0.114534	-3.94604	7.94557e-05	0.00178068	598.351	823.421	537.017	613.895	644.14	806.86	878.756	784.647
FBgn0000996	47121	protein_coding	2R	dup	0.339607	0.0861761	3.94085	8.11919e-05	0.00181591	11868.2	9351.97	11454.7	12907.2	11242.7	9873.56	8500.78	9681.58
FBgn0052305	317967	protein_coding	3L	CG32305	1.49258	0.379284	3.93525	8.31106e-05	0.00185507	15.7786	0.355849	11.0813	15.4439	20.8107	0	0	1.06755
FBgn0031320	33306	protein_coding	2L	CG5126	0.419945	0.106816	3.93147	8.44279e-05	0.00188069	658.873	489.32	628.225	607.139	741.257	479.174	490.243	498.544
FBgn0035987					0.360163	0.0916387	3.93025	8.48559e-05	0.00188642	2512.78	1950.14	2454.08	2248.05	2836.2	1929.59	2056.89	1863.94
FBti0020205			3L	blood{}1094	-1.48723	0.378779	-3.92637	8.62368e-05	0.00191328	0.852408	19.1064	2.55722	0	0	16.1157	25.1904	16.0132
FBgn0030011	31744	protein_coding	X	Gbeta5	-1.04319	0.265852	-3.92395	8.71091e-05	0.00192877	108.892	251.455	135.533	115.829	75.3149	218.099	363.323	172.943
FBgn0033341	35880	protein_coding	2R	MrgBP	0.464514	0.118438	3.92199	8.78203e-05	0.00194064	790.62	568.396	721.137	827.214	823.509	588.761	536.749	579.678
FBgn0051999	43777	protein_coding	4	CG31999	-1.09837	0.280277	-3.91887	8.89658e-05	0.00196203	133.119	326.368	202.873	101.351	95.1346	260	423.392	295.71
FBgn0031395	33394	protein_coding	2L	CG10874	0.535052	0.136781	3.91173	9.16361e-05	0.00201579	540.85	368.921	564.294	561.772	496.484	384.628	351.696	370.439
FBgn0264542	32202	protein_coding	X	hwt	1.01064	0.258385	3.91139	9.17676e-05	0.00201579	672.196	305.461	776.544	768.335	471.709	261.075	441.8	213.509
FBgn0019990	43709	protein_coding	3R	Gcn2	0.413964	0.106099	3.90169	9.55243e-05	0.00209416	3741.97	2793.94	3863.11	3650.55	3712.23	2860	2311.7	3210.11
FBgn0031774	33855	protein_coding	2L	CG9147	0.540024	0.138531	3.89822	9.69009e-05	0.00212014	547.177	371.33	461.153	553.085	627.294	377.108	353.634	383.249
FBgn0033050	35527	protein_coding	2R	Pngl	0.327058	0.083932	3.8967	9.75106e-05	0.00212927	3567.89	2836.87	3473.56	3498.05	3732.05	3067.36	2621.74	2821.53
FBgn0032191	34354	protein_coding	2L	Snx17	0.327151	0.0841137	3.88939	0.000100495	0.00219013	2988.36	2375.57	2984.28	2630.29	3350.52	2428.1	2323.33	2375.29
FBgn0032516	34752	protein_coding	2L	Ing5	0.574784	0.147919	3.8858	0.000101993	0.00221182	1336.96	884.012	1259.01	1341.69	1410.17	932.563	778.964	940.508
FBgn0032521	34757	protein_coding	2L	CG7110	0.472625	0.121636	3.88557	0.00010209	0.00221182	2520.16	1801.36	2349.24	2762.53	2448.72	1894.13	1531.77	1978.16
FBgn0038686	42302	protein_coding	3R	CG5555	0.324876	0.0835912	3.88648	0.000101707	0.00221182	1935.86	1541.71	1938.38	1769.29	2099.9	1641.65	1449.41	1534.06
FBgn0053504	3772175	short_ncRNA	3L	snRNA:U7	1.50575	0.38777	3.8831	0.000103132	0.00223003	28.2445	2.42971	32.3915	6.75671	45.5853	2.14876	1.93772	3.20264
FBgn0032520	34756	protein_coding	2L	CG10859	-1.50979	0.389003	-3.88118	0.000103951	0.00224335	1.5421	19.9985	1.70482	1.93049	0.990985	23.6364	20.3461	16.0132
FBgn0016672	41701	protein_coding	3R	Ipp	0.411939	0.106188	3.87933	0.000104746	0.00225611	1152.65	861.662	1137.96	1111	1209	927.191	808.029	849.767
FBgn0020381	31011	protein_coding	X	Dredd	0.40604	0.104775	3.87537	0.000106465	0.00228868	543.118	407.527	544.689	537.641	547.024	396.447	431.143	394.992
FBgn0004391	32473	protein_coding	X	shtd	0.464032	0.119769	3.87438	0.000106895	0.00229331	5387.56	3875.65	5772.51	5139.93	5250.24	3927.94	3124.57	4574.44
FBgn0034422	37204	protein_coding	2R	CG7137	0.409328	0.105662	3.87393	0.000107094	0.00229331	969.301	725.404	830.245	982.619	1095.04	758.513	691.766	725.932
FBgn0031598	33640	protein_coding	2L	Vps53	-0.309598	0.079955	-3.87216	0.000107877	0.00229675	1790.8	2224.46	1726.98	1873.54	1771.88	2392.65	2149.9	2130.82
FBgn0033539	36122	protein_coding	2R	Git	0.262266	0.0677187	3.87288	0.000107556	0.00229675	2422.04	2015.93	2324.52	2320.45	2621.16	2045.62	2054.95	1947.2
FBgn0086359	49580	protein_coding	3R	Invadolysin	-0.378627	0.0977736	-3.87249	0.000107731	0.00229675	972.665	1269.93	1043.35	940.148	934.499	1231.24	1410.66	1167.9
FBgn0036557	39749	protein_coding	3L	mRpS31	0.436039	0.112674	3.86991	0.000108877	0.00231358	913.979	671.035	879.685	847.485	1014.77	652.149	672.389	688.567
FBgn0036272	39403	protein_coding	3L	Sms	-0.332357	0.085897	-3.86925	0.000109172	0.0023154	3509.96	4432.09	3444.58	3836.85	3248.45	4494.14	4294.96	4507.18
FBgn0031678	326172	protein_coding	2L	Nepl3	0.605418	0.156505	3.86836	0.00010957	0.0023194	792.978	511.06	639.306	837.832	901.796	470.579	572.596	490.004
FBgn0039938	43844	protein_coding	4	Sox102F	-0.906913	0.234476	-3.86783	0.00010981	0.00232005	96.8973	194.798	102.289	107.142	81.2608	171.901	268.374	144.119
FBgn0015359	38287	protein_coding	3L	CG2034	0.309485	0.080028	3.86721	0.000110088	0.0023215	1397.83	1125.56	1405.62	1366.79	1421.07	1223.72	1092.87	1060.07
FBgn0035047	37947	protein_coding	2R	Pof	0.333273	0.0862786	3.86276	0.000112115	0.00235975	1781.71	1410.03	1789.2	1587.83	1968.1	1483.72	1408.72	1337.64
FBgn0039448	43214	protein_coding	3R	TwdlQ	-1.43764	0.372375	-3.86073	0.000113051	0.00237493	23.3535	230.315	61.3734	8.6872	0	142.893	394.326	153.727
FBgn0003701	37042	protein_coding	2R	thr	0.358834	0.092997	3.85856	0.000114058	0.00239154	9301.51	7227.17	8615.29	8929.48	10359.8	7566.87	6533.99	7580.65
FBgn0004872	34521	protein_coding	2L	piwi	0.535282	0.138781	3.85702	0.000114779	0.00239306	6783.35	4622.2	6557.57	5464.25	8328.24	4641.33	4930.53	4294.74
FBgn0024689	35054	protein_coding	2L	fws	0.255709	0.0662881	3.85753	0.000114538	0.00239306	1679.47	1404.06	1571.84	1742.27	1724.31	1446.12	1414.54	1351.51
FBgn0032730	35157	protein_coding	2L	CG10431	-0.497797	0.129048	-3.85746	0.000114571	0.00239306	443.254	632.487	458.595	405.403	465.763	625.29	548.375	723.796
FBgn0026479	33445	protein_coding	2L	Drp1	0.367035	0.0952651	3.85278	0.000116786	0.00243033	4337.49	3349.89	4628.57	3821.4	4562.5	3447.69	3634.19	2967.78
FBgn0031435	33442	protein_coding	2L	Elba2	-0.488507	0.126851	-3.85104	0.000117616	0.00244302	1088.54	1541.34	938.501	1178.56	1148.55	1621.24	1291.49	1711.28
FBgn0024222	44432	protein_coding	3R	IKKbeta	0.429718	0.111716	3.84651	0.000119814	0.00248401	2143.73	1581.13	1948.6	1956.55	2526.02	1640.58	1524.99	1577.83
FBgn0013279					-1.50258	0.390832	-3.84456	0.00012077	0.00249448	4.57152	27.94	5.96686	6.75671	0.990985	20.4132	37.7855	25.6211
FBgn0022960	35609	protein_coding	2R	vimar	0.305305	0.0794085	3.84474	0.000120683	0.00249448	5963.03	4815.67	5979.64	5768.3	6141.13	4979.76	4325.96	5141.3
FBgn0051673	35348	protein_coding	2L	CG31673	-0.939433	0.244418	-3.84355	0.000121266	0.00249543	48.0105	99.0565	45.1776	46.3317	52.5222	87.0249	95.9172	114.227
FBgn0283472	38654	protein_coding	3L	S6k	-0.305493	0.0794783	-3.84373	0.000121178	0.00249543	3367.71	4171.69	3662.8	3235.5	3204.85	3935.46	4456.76	4122.86
FBgn0053977	3885575	protein_coding	3R	Dpm3	-0.974274	0.253639	-3.84118	0.000122445	0.002515	115.392	247.392	84.3884	105.212	156.576	253.554	244.153	244.468
FBgn0040732	50205	protein_coding	2R	CG16926	-1.50051	0.39076	-3.83999	0.000123041	0.00252257	13.1843	83.1098	23.015	11.5829	4.95493	45.124	164.706	39.4992
FBgn0052278	38382	protein_coding	3L	CG32278	-0.758582	0.197705	-3.83693	0.000124581	0.00254942	72.3193	126.877	61.3734	74.3238	81.2608	125.703	127.89	127.038
FBgn0033916	36580	protein_coding	2R	Usp20-33	0.30605	0.0798318	3.83369	0.000126236	0.00257853	2362.26	1907.22	2426.81	2327.2	2332.78	2064.96	1746.86	1909.84
FBgn0034878	37730	protein_coding	2R	pita	0.330462	0.0862427	3.83176	0.000127227	0.00259122	5804.4	4603.94	6010.33	5998.03	5404.83	4720.83	4047.9	5043.09
FBgn0039696	43513	protein_coding	3R	Rnb	-0.281763	0.0735371	-3.83157	0.000127326	0.00259122	1479.98	1803.09	1512.17	1508.68	1419.09	1894.13	1721.66	1793.48
FBgn0033257	35777	protein_coding	2R	sand	-1.2504	0.326573	-3.82887	0.000128733	0.00261505	79.1911	243.26	130.418	69.4976	37.6574	220.248	332.319	177.213
FBgn0003450	41607	protein_coding	3R	snk	-0.559831	0.146337	-3.82563	0.00013044	0.00264488	157.445	235.358	152.581	161.196	158.558	222.397	240.277	243.401
FBgn0010223	39861	protein_coding	3L	Galphaf	-1.09206	0.285621	-3.82346	0.000131591	0.00266334	34.4159	84.7038	41.768	35.714	25.7656	67.686	119.17	67.2554
FBgn0263490	2768685	protein_coding	3R	mld	-0.425421	0.111787	-3.80564	0.000141435	0.00285735	8643.81	11683	9768.59	8775.04	7387.79	11802.1	10208.9	13037.9
FBgn0040367	31069	protein_coding	X	CG11382	-1.23456	0.324522	-3.80425	0.000142235	0.00286829	96.6329	281.688	132.976	98.4549	58.4681	234.215	448.582	162.267
FBgn0038235	41758	protein_coding	3R	CG8461	-0.706049	0.185639	-3.80334	0.000142756	0.00287354	276.651	465.207	244.641	310.809	274.503	524.298	396.264	475.058
FBgn0030187	31954	protein_coding	X	CG2961	-1.3587	0.357295	-3.80274	0.000143106	0.00287537	436.95	1614.37	820.016	323.357	167.476	1044.3	2709.9	1088.9
FBgn0019686	35288	protein_coding	2L	lok	0.287686	0.0757303	3.79883	0.000145381	0.00291578	13368	10930.2	12531.2	12534.7	15038.2	11382	10428.8	10979.7
FBgn0011640	38811	protein_coding	3L	lark	0.244077	0.0642666	3.79788	0.000145937	0.00292165	9289.29	7835.15	9481.33	8926.58	9459.94	7936.45	7421.47	8147.51
FBgn0260856	38614	protein_coding	3L	Membrin	0.520082	0.137177	3.79131	0.000149853	0.00298924	404.219	278.338	403.189	415.055	394.412	290.083	288.72	256.211
FBgn0262620	19834780		2L	lncRNA:CR43144	0.917879	0.2421	3.79133	0.000149843	0.00298924	152.535	74.2455	128.714	115.829	213.062	78.4298	61.0382	83.2686
FBgn0028434	36654	protein_coding	2R	Ercc1	0.479779	0.126656	3.78806	0.000151826	0.00302315	418.968	297.236	363.126	412.159	481.619	295.455	298.409	297.845
FBgn0035229	38178	protein_coding	3L	pns	0.54986	0.145181	3.7874	0.000152233	0.00302579	5557.76	3742.99	6293.33	3999.01	6380.95	3760.33	3625.48	3843.17
FBgn0016930	34831	protein_coding	2L	Dyrk2	-0.402286	0.106274	-3.78537	0.000153481	0.00304515	2676.61	3556.52	2928.87	2624.5	2476.47	3124.3	3889.97	3655.28
FBgn0027495	36299	protein_coding	2R	Smyd4-4	0.350183	0.0925924	3.78199	0.00015558	0.00308098	2732.25	2136.48	2656.96	2854.23	2685.57	2260.5	1861.18	2287.75
FBgn0034304	37072	protein_coding	2R	CG5742	0.278572	0.0736657	3.78157	0.000155844	0.00308098	1690.66	1391.36	1687.77	1560.8	1823.41	1382.73	1365.12	1426.24
FBgn0000274	43644	protein_coding	3R	Pka-C2	1.31286	0.347423	3.77886	0.00015755	0.00310916	22.3685	5.18692	29.8343	14.4787	22.7927	6.44629	4.8443	4.27019
FBgn0259876	36440	protein_coding	2R	Cap-G	0.250515	0.0663555	3.77535	0.000159786	0.00314766	10343.2	8684.06	10527.2	9662.1	10840.4	9003.31	8236.28	8812.6
FBgn0033408	35962	protein_coding	2R	CG8800	-1.44083	0.382264	-3.7692	0.000163774	0.0032205	6.17697	29.2866	6.81926	6.75671	4.95493	27.9339	30.0347	29.8913
FBgn0082975	5740191	short_ncRNA	3R	snoRNA:Psi28S-3305b	1.41368	0.375137	3.76843	0.000164277	0.00322466	90.0466	18.4866	73.3071	51.158	145.675	12.8926	22.2838	20.2834
FBgn0038846	42483	protein_coding	3R	CG5697	-1.38115	0.366653	-3.76691	0.000165278	0.00323858	4.46726	48.7182	8.52408	2.89573	1.98197	22.562	86.2286	37.3641
FBgn0011207	34286	protein_coding	2L	pelo	0.419655	0.111427	3.7662	0.00016575	0.00324208	3420.11	2541.1	3444.58	3354.22	3461.51	2700.99	2558.76	2363.55
FBgn0034704	37532	protein_coding	2R	Fbxo42	0.343328	0.091245	3.76271	0.000168084	0.00328194	1852.29	1455.18	1864.22	1625.47	2067.19	1526.7	1401.94	1436.92
FBgn0029831	31532	protein_coding	X	CG5966	-0.354012	0.0941624	-3.75959	0.000170194	0.00331728	1393.27	1787.02	1316.97	1305.01	1557.83	1809.26	1686.79	1865
FBgn0033428	35986	protein_coding	2R	Urod	0.409079	0.108873	3.75739	0.000171697	0.0033407	1331.02	996.327	1345.95	1219.1	1428.01	1082.98	1064.78	841.227
FBgn0250907	3355116	protein_coding	2L	Cht10	-1.17266	0.312233	-3.75573	0.00017284	0.00335703	601.53	1639.58	826.836	719.107	258.647	1140.99	1669.35	2108.4
FBti0019613			X	1360{}94	-1.13746	0.303008	-3.7539	0.000174102	0.00337564	0	17.0961	0	0	0	12.8926	21.3149	17.0807
FBgn0046222	40698	protein_coding	3R	Wdr33	0.270096	0.0719763	3.75257	0.000175034	0.00338776	5373.38	4448.66	5263.62	5081.05	5775.46	4691.82	4332.74	4321.43
FBgn0036331	39473	pseudogene	3L	CR14117	-0.761357	0.202944	-3.75156	0.000175738	0.00339545	148.246	261.23	111.665	144.787	188.287	268.595	256.748	258.346
FBgn0036354	39502	protein_coding	3L	Poc1	0.399926	0.10672	3.74744	0.000178652	0.00344573	1821.65	1372.6	1562.46	1858.1	2044.4	1448.27	1376.75	1292.8
FBgn0043806	192535	protein_coding	3L	CG32032	-1.45086	0.387386	-3.74525	0.000180215	0.00346985	45.7078	214.487	82.6836	39.575	14.8648	142.893	409.828	90.7414
FBgn0267828	26067068	protein_coding	2L	Fatp1	-0.77457	0.206934	-3.74307	0.000181782	0.00349395	520.322	928.504	663.173	484.553	413.241	833.72	1191.7	760.093
FBgn0085352	5740207	protein_coding	X	CG34323	-1.46288	0.390877	-3.74256	0.000182152	0.00349497	4.3217	26.1475	5.11445	2.89573	4.95493	26.8595	28.0969	23.486
FBgn0030925	32831	protein_coding	X	Hayan	-1.36186	0.364168	-3.73965	0.000184278	0.00352965	38.8256	156.242	70.7499	31.8531	13.8738	151.488	239.308	77.9309
FBgn0010222	47895	protein_coding	3R	Nmdmc	-0.596149	0.159653	-3.73404	0.000188436	0.00359066	237.179	365.004	248.903	228.763	233.872	356.695	423.392	314.926
FBgn0086704	43683	protein_coding	3R	stops	1.01848	0.272694	3.7349	0.000187788	0.00359066	122.296	54.0837	144.057	116.795	106.035	48.3472	76.54	37.3641
FBgn0264448	14462709		2L	asRNA:CR43866	-1.37508	0.368251	-3.73408	0.000188404	0.00359066	5.95618	24.4556	5.11445	4.82622	7.92788	21.4876	25.1904	26.6887
FBgn0034564	37372	protein_coding	2R	CG9344	-0.651326	0.174719	-3.72785	0.000193118	0.00366878	344.554	554.528	297.49	302.121	434.051	541.488	627.821	494.274
FBgn0042185	59223	protein_coding	3L	MCU	0.316425	0.0849132	3.72645	0.000194193	0.00366878	3192.61	2557.26	3003.03	3172.76	3402.05	2653.72	2300.07	2717.97
FBgn0051809	318954	protein_coding	2L	CG31809	-1.44755	0.388434	-3.72663	0.000194056	0.00366878	6.54491	33.7581	5.96686	7.72195	5.94591	35.4546	45.5364	20.2834
FBgn0260997	8674042	protein_coding	3L	CG42598	-1.18044	0.316765	-3.72654	0.000194125	0.00366878	33.1014	91.3822	25.5722	22.2006	51.5312	97.7687	92.0417	84.3362
FBgn0284221	37066	protein_coding	3L	Sema5c	-0.955787	0.25647	-3.7267	0.000194007	0.00366878	461.648	981.571	578.785	501.927	304.232	813.307	1377.72	753.688
FBgn0015040	37941	protein_coding	2R	Cyp9c1	-1.45252	0.391234	-3.71266	0.000205096	0.00386265	23.1544	134.896	45.1776	18.3396	5.94591	94.5455	246.091	64.0528
FBgn0086909	35118	protein_coding	2L	CG31751	-0.722312	0.194558	-3.71259	0.000205152	0.00386265	157.136	268.339	185.825	141.891	143.693	235.289	317.786	251.941
FBgn0026576	42849	protein_coding	3R	Pisd	0.300813	0.0810561	3.71118	0.000206297	0.00387762	3268.54	2646.7	3048.21	3163.11	3594.3	2668.76	2653.71	2617.62
FBgn0083956	318066	protein_coding	X	CG34120	-0.50769	0.136907	-3.70829	0.00020866	0.00391539	434.173	624.814	452.629	422.777	427.115	629.587	575.503	669.352
FBgn0000562	37757	protein_coding	2R	egl	0.381346	0.102923	3.70517	0.000211247	0.00395374	6392.45	4885.17	6983.78	5889.92	6303.66	5130.17	4416.07	5109.28
FBgn0034365	37140	protein_coding	2R	CG5335	-0.4923	0.132876	-3.70497	0.000211419	0.00395374	458.786	652.336	493.544	377.411	505.402	675.786	648.168	633.055
FBgn0033927	36596	pseudogene	2R	CR10102	-0.990192	0.267478	-3.70196	0.000213944	0.00399421	165.18	361.977	185.825	166.022	143.693	340.579	396.264	349.088
FBgn0062928	3771790		3L	hpRNA:CR33940	0.512898	0.138564	3.70153	0.000214304	0.00399421	1092.1	756.166	940.206	1102.31	1233.78	770.331	624.915	873.253
FBgn0019662	38816	protein_coding	3L	qm	-0.359402	0.0971178	-3.70069	0.000215018	0.00400078	1218.81	1569.93	1263.27	1266.4	1126.75	1591.16	1642.22	1476.42
FBgn0027057	40063	protein_coding	3L	CSN1b	0.320546	0.0866418	3.69967	0.000215883	0.00400342	2598.89	2074.68	2300.65	2749.02	2747.01	2101.49	2025.89	2096.66
FBgn0028479	34276	protein_coding	2L	Mtpalpha	0.213062	0.0575894	3.69967	0.000215879	0.00400342	10345.5	8918.45	10478.6	9850.32	10707.6	9351.41	8607.35	8796.58
FBgn0034599	37412	protein_coding	2R	hng1	0.465816	0.125956	3.69823	0.000217108	0.0040194	1039.3	746.003	1014.37	1015.44	1088.1	827.274	676.264	734.472
FBgn0003867	42564	protein_coding	3R	tsl	-1.37428	0.372722	-3.68714	0.000226788	0.0041916	56.5621	217.741	86.9456	55.9842	26.7566	192.314	275.156	185.753
FBgn0015663	44058	protein_coding	2L	Ugt36A1	-1.13524	0.308028	-3.68551	0.000228245	0.00420867	50.3727	131.319	51.1445	41.5055	58.4681	118.182	195.71	80.066
FBti0018951			2R	accord{}818	-1.43126	0.388374	-3.68526	0.000228472	0.00420867	5.92555	36.915	11.9337	3.86098	1.98197	32.2314	57.1628	21.3509
FBgn0000575	38091	protein_coding	3L	emc	-0.48967	0.132923	-3.68385	0.000229735	0.00421857	1450.6	2057.73	1455.91	1626.44	1269.45	1860.83	2269.07	2043.28
FBgn0034612	37428	protein_coding	2R	CG10505	1.39585	0.378915	3.68381	0.000229774	0.00421857	56.4033	14.3786	75.8643	29.9226	63.423	11.8182	17.4395	13.8781
FBgn0261564	37643	protein_coding	2R	ReepA	-0.227836	0.0618549	-3.68339	0.000230152	0.00421857	3238.11	3794.97	3249.38	3204.61	3260.34	3787.19	4087.62	3510.09
FBgn0016698	33555	protein_coding	2L	Ptpa	0.384184	0.104495	3.67658	0.000236381	0.00431844	1238.34	944.434	1202.75	1184.35	1327.92	1018.51	828.376	986.413
FBgn0037515	40918	protein_coding	3R	Sp7	-0.487193	0.132509	-3.67667	0.000236297	0.00431844	269.138	381.195	261.689	234.554	311.169	423.306	359.447	360.831
FBgn0287184	3355111	protein_coding	3L	FASN3	-1.2804	0.348632	-3.67264	0.000240054	0.00437832	137.598	452.813	242.936	96.5244	73.3329	336.281	728.583	293.575
FBgn0051368	41437	protein_coding	3R	CG31368	-0.279151	0.0760186	-3.67214	0.000240529	0.00437976	2501.28	3040.46	2383.33	2375.47	2745.03	2994.3	2898.83	3228.26
FBgn0041712	37703	protein_coding	2R	yellow-d	-1.43573	0.391062	-3.67135	0.000241272	0.00438607	10.8188	64.531	17.9006	11.5829	2.97296	45.124	124.983	23.486
FBgn0028484	38489	protein_coding	3L	Ack	0.315054	0.0858545	3.66963	0.000242899	0.00440841	3270.34	2622.55	3326.1	3310.79	3174.13	2653.72	2284.57	2929.35
FBgn0028671	43442	protein_coding	3R	Vha100-1	0.185185	0.0505157	3.66589	0.000246479	0.00446608	3827.06	3363.31	3748.04	3958.47	3774.66	3326.28	3472.4	3291.25
FBgn0250850	37335	protein_coding	2R	rig	0.318823	0.0870102	3.6642	0.000248109	0.00448827	6394.44	5112.97	6337.65	6669.84	6175.82	5381.58	4461.6	5495.73
FBgn0001222	37068	protein_coding	2R	Hsf	0.265969	0.0726149	3.66273	0.000249543	0.00450275	11174.8	9278.94	11271.4	10606.1	11647	9771.5	8727.49	9337.83
FBgn0015569	40896	protein_coding	3R	alpha-Est10	-0.804297	0.219601	-3.66254	0.000249723	0.00450275	217.461	401.364	251.46	201.736	199.188	351.323	578.41	274.359
FBgn0032077	3771965	protein_coding	2L	CG9515	0.536227	0.146526	3.65961	0.000252595	0.00454202	512.271	347.716	462.005	461.387	613.42	340.579	386.575	315.994
FBgn0261445	38760	protein_coding	3L	sgl	-0.238723	0.0652341	-3.65949	0.000252722	0.00454202	1767.82	2089.37	1836.94	1781.84	1684.67	2153.06	2036.54	2078.51
FBgn0033241	35754	protein_coding	2R	CG2915	-0.373103	0.102033	-3.65668	0.000255504	0.00457915	2273.88	2957.48	1917.07	2482.61	2421.97	3103.89	2865.89	2902.66
FBgn0033481	36052	protein_coding	2R	CG12920	-1.39692	0.382029	-3.65657	0.000255615	0.00457915	20.8593	150.413	45.1776	16.4092	0.990985	85.9505	291.627	73.6607
FBgn0023090	318856	protein_coding	2L	dtr	-1.37826	0.377053	-3.65534	0.000256837	0.00459361	12.2992	49.7049	14.4909	14.4787	7.92788	40.8265	68.7891	39.4992
FBgn0002723	32114	protein_coding	X	Met	0.411904	0.112708	3.6546	0.00025758	0.00459946	890.32	665.555	938.501	920.843	811.617	632.811	622.977	740.877
FBgn0034131	36843	protein_coding	2R	CG15712	-1.26295	0.346078	-3.64933	0.00026293	0.00468744	2.10179	30.1595	3.40963	2.89573	0	19.3389	56.1939	14.9457
FBgn0034366	37141	protein_coding	2R	Atg7	0.451346	0.123839	3.64463	0.000267781	0.00476624	643.275	465.982	558.327	669.88	701.617	445.868	504.776	447.302
FBgn0037028	40303	protein_coding	3L	CG3618	-0.323694	0.0888326	-3.64386	0.00026858	0.00477279	1295.86	1626.14	1271.79	1316.59	1299.18	1620.17	1728.45	1529.79
FBgn0030666	32502	protein_coding	X	CG12708	0.773258	0.212413	3.64035	0.000272263	0.00483049	484.713	269.96	456.038	364.862	633.239	301.901	274.187	233.793
FBgn0052074	317842	protein_coding	3L	CG32074	-1.27062	0.349261	-3.63803	0.000274729	0.00486645	2.38592	26.8249	4.26204	2.89573	0	29.0083	39.7233	11.743
FBgn0002736	37402	protein_coding	2R	mago	-0.346022	0.0952244	-3.63376	0.000279324	0.00493205	3176.93	4051.87	2830.85	3087.82	3612.14	4136.37	4057.59	3961.66
FBgn0027500	39850	protein_coding	3L	spd-2	0.384936	0.105924	3.63407	0.000278981	0.00493205	9628.07	7336.98	10088.2	9106.12	9689.85	7639.92	6155.17	8215.84
FBgn0004465	39856	protein_coding	3L	Su(P)	0.380277	0.104779	3.62932	0.000284168	0.00500109	1793.74	1371.28	1771.3	1643.81	1966.11	1453.64	1332.18	1328.03
FBgn0032943	35405	protein_coding	2L	Tsp39D	-0.708745	0.195269	-3.62958	0.000283887	0.00500109	305.629	517.026	295.786	269.303	351.8	478.1	575.503	497.477
FBgn0052066	39206	protein_coding	3L	CG32066	0.332196	0.0915408	3.62894	0.000284589	0.00500109	2498	1977.22	2259.73	2382.22	2852.06	1989.75	1933.85	2008.05
FBgn0034654	37475	protein_coding	2R	eIF3k	-0.331339	0.0913183	-3.62839	0.000285189	0.00500369	4606.08	5813.23	4200.67	4865.8	4751.77	6022.98	5760.84	5655.86
FBgn0039965	3355158	protein_coding	X	Coa7	0.35931	0.0990436	3.6278	0.000285848	0.00500732	2534.43	1967.26	2441.3	2416.97	2745.03	2076.78	1970.66	1854.33
FBgn0024841	43499	protein_coding	3R	Pcd	0.451667	0.124795	3.61926	0.000295447	0.00516728	1384.5	1003.46	1377.49	1216.21	1559.81	1062.56	1021.18	926.63
FBgn0004855	41741	protein_coding	3R	Polr2I	0.527446	0.145754	3.61874	0.000296043	0.00516954	559.6	382.938	467.972	674.706	536.123	396.447	379.793	372.574
FBgn0033639	36244	protein_coding	2R	CG9003	-0.3413	0.0943734	-3.61649	0.00029863	0.0052065	965.527	1227.67	988.793	849.415	1058.37	1217.27	1208.17	1257.57
FBgn0033750	36374	protein_coding	2R	CG13151	-0.533251	0.147576	-3.6134	0.000302203	0.00526051	213.599	313.716	228.445	219.11	193.242	309.422	327.475	304.251
FBgn0010894	46187	protein_coding	3L	sinu	-0.584535	0.162007	-3.6081	0.00030845	0.00534406	891.742	1362.17	965.778	891.886	817.563	1200.08	1616.06	1270.38
FBgn0027841	42239	protein_coding	3R	CstF64	0.405511	0.112383	3.60831	0.000308203	0.00534406	1004.48	753.798	937.649	1052.12	1023.69	801.488	696.611	763.296
FBgn0032256	34440	protein_coding	2L	RluA-2	-0.452162	0.125301	-3.60862	0.00030783	0.00534406	396.875	546.615	341.816	388.993	459.817	533.967	577.441	528.435
FBgn0083045	5740283	short_ncRNA	2R	snoRNA:Psi18S-1389b	-1.08712	0.301353	-3.60746	0.000309206	0.00534878	65.8585	162.088	50.2921	51.158	96.1256	197.686	143.391	145.186
FBgn0031688	33748	protein_coding	2L	Cyp28d2	-1.36789	0.379383	-3.60557	0.000311472	0.00537957	14.2505	101.529	21.3102	13.5134	7.92788	65.5373	220.9	18.1483
FBgn0031309	33294	protein_coding	2L	Tfb4	0.440602	0.122251	3.60409	0.00031325	0.00540186	652.381	476.266	623.11	625.478	708.554	468.43	538.686	421.681
FBgn0034491	37289	protein_coding	2R	Hsl	0.231685	0.0643366	3.60113	0.000316835	0.00545519	5400.31	4594.87	5441.77	5350.35	5408.8	4776.7	4276.55	4731.37
FBgn0029506	35614	protein_coding	2R	Tsp42Ee	-0.631918	0.175526	-3.60015	0.000318034	0.00546732	1315.29	2087.94	1305.04	1416.98	1223.87	1919.92	2672.12	1671.78
FBgn0031762	33840	protein_coding	2L	CG9098	-1.24419	0.345757	-3.59845	0.00032012	0.00549465	91.5493	284.485	132.976	112.934	28.7386	227.769	397.233	228.455
FBgn0024913	43826	protein_coding	4	Actbeta	-1.39362	0.387449	-3.59692	0.000322008	0.00550997	54.4747	244.728	103.141	43.436	16.8467	152.562	400.139	181.483
FBgn0050372	35783	protein_coding	2R	Asap	0.29148	0.0810292	3.59722	0.000321643	0.00550997	4338.67	3537.68	4411.21	4344.56	4260.24	3667.94	3304.78	3640.33
FBgn0262866	33139	protein_coding	X	S6kII	0.210559	0.0586425	3.59055	0.000329979	0.00563765	2473.98	2136.71	2471.98	2379.33	2570.62	2144.46	2035.58	2230.1
FBgn0028743	37037	protein_coding	2R	Dhit	0.721478	0.201	3.58945	0.000331377	0.00565282	1200.77	700.48	1386.87	980.688	1234.77	608.1	955.296	538.043
FBgn0051522	40567	protein_coding	3R	CG31522	-1.21413	0.338312	-3.58878	0.000332229	0.00565863	580.098	1721.23	1036.53	476.831	226.936	1309.67	2597.51	1256.5
FBgn0045842	34894	protein_coding	2L	yuri	-1.0179	0.284827	-3.57376	0.000351886	0.00598423	84.0696	192.677	109.108	96.5244	46.5763	172.975	247.059	157.997
FBgn0003964	31165	protein_coding	X	usp	0.32896	0.0920767	3.57268	0.000353352	0.00599994	4941.36	3921.95	5290.9	4462.32	5070.87	4057.94	3477.24	4230.69
FBgn0010309	35200	protein_coding	2L	pigeon	0.307989	0.0862253	3.57191	0.000354391	0.00600837	2179.09	1755.18	2088.4	2068.52	2380.35	1820	1734.26	1711.28
FBgn0264324	43404	protein_coding	3R	spg	0.439896	0.123183	3.57109	0.000355495	0.00601787	4116.49	3011.24	4852.76	3608.08	3888.63	2964.22	2803.88	3265.62
FBgn0005642	43398	protein_coding	3R	wdn	0.247253	0.069255	3.57018	0.000356737	0.00602967	7424.5	6247.61	7520.79	7324.27	7428.42	6521.49	5648.46	6572.88
FBgn0038912	42576	protein_coding	3R	CG6656	-1.12953	0.316439	-3.56951	0.000357645	0.00603581	39.9256	105.672	50.2921	32.8183	36.6664	81.653	162.769	72.5932
FBgn0039838	43701	protein_coding	3R	CAH6	-1.34147	0.375875	-3.56893	0.000358443	0.00604007	3.8528	30.1878	7.67167	2.89573	0.990985	17.1901	55.225	18.1483
FBgn0040305	39089	protein_coding	3L	MTF-1	-0.289163	0.0811267	-3.56433	0.00036478	0.00613751	1603.1	1964.06	1735.5	1458.48	1615.31	1930.66	1929.97	2031.54
FBgn0013548	46326	protein_coding	2R	l(2)dtl	0.363951	0.102152	3.56282	0.000366895	0.00616373	7578.03	5862.67	7862.61	7515.39	7356.08	6356.04	5383.96	5848.02
FBgn0031418	33421	protein_coding	2L	CG3609	-0.419889	0.117872	-3.56225	0.000367694	0.00616779	925.025	1245.21	853.26	917.947	1003.87	1203.31	1424.22	1108.11
FBgn0031068	32991	protein_coding	X	Alr	0.295367	0.0829743	3.55975	0.000371214	0.00621741	1076.78	875.056	1088.52	1029.92	1111.89	894.96	914.604	815.605
FBgn0032399	34620	protein_coding	2L	CG6785	-0.966721	0.27173	-3.55765	0.000374191	0.00625781	53.1422	115.52	71.6023	51.158	36.6664	93.4712	124.983	128.106
FBgn0039110	42804	protein_coding	3R	RanBP3	0.320158	0.0900088	3.55696	0.000375168	0.00626468	4501.35	3594.79	4297.84	4646.69	4559.52	3821.57	3288.31	3674.49
FBgn0036660					0.42112	0.118494	3.55392	0.000379532	0.00632801	2365.69	1753.92	2332.19	1961.38	2803.5	1782.4	1873.78	1605.59
FBgn0067102	37516	protein_coding	2R	GlcT	0.244587	0.068868	3.55153	0.000382996	0.00637616	3556.68	2997.89	3471	3510.59	3688.45	3098.52	2943.4	2951.77
FBgn0027054	35759	protein_coding	2R	CSN4	0.3616	0.10183	3.55103	0.000383734	0.00637885	2636.62	2042.69	2315.14	2578.17	3016.56	2167.03	1913.5	2047.55
FBgn0051279	318657	protein_coding	3R	CG31279	-1.10728	0.312275	-3.54585	0.00039135	0.00649571	15.7786	42.2244	11.0813	15.4439	20.8107	34.3802	58.1316	34.1615
FBgn0037792	41242	protein_coding	3R	TAF1B	0.366649	0.103429	3.54492	0.000392726	0.00650878	2937.96	2268.41	2765.21	2946.89	3101.78	2361.49	1985.19	2458.56
FBgn0037363	40700	protein_coding	3R	Atg17	0.310484	0.0876456	3.5425	0.000396359	0.00655918	7878.42	6336.21	7975.13	7892.8	7767.34	6525.79	5502.16	6980.69
FBgn0264835	14462346		2R	lncRNA:CR44043	-1.38537	0.391309	-3.54033	0.000399621	0.00660328	3.38549	21.6385	4.26204	1.93049	3.96394	17.1901	13.564	34.1615
FBgn0024248	64880	protein_coding	2L	chico	-0.296387	0.0837344	-3.53961	0.000400716	0.00661151	1608.88	1980.51	1617.02	1716.2	1493.41	2003.72	2057.86	1879.95
FBgn0037371	40709	protein_coding	3R	Sym	0.264414	0.0747261	3.53843	0.000402507	0.00663118	3509.19	2916.7	3493.17	3255.77	3778.63	3172.65	2813.57	2763.88
FBgn0051005	43697	protein_coding	3R	qless	-0.965164	0.272881	-3.53694	0.000404787	0.00665884	1073.2	2326.67	1621.28	860.033	738.284	1771.65	3565.41	1642.95
FBgn0031016	32930	protein_coding	X	kek5	0.414541	0.117387	3.53141	0.000413355	0.00678969	2532.46	1887.67	2735.38	2666.97	2195.03	1721.16	1735.23	2206.62
FBgn0034322	37093	protein_coding	2R	CG18536	1.31105	0.371418	3.52986	0.000415772	0.00681927	29.4097	7.26534	27.2771	18.3396	42.6124	10.7438	6.78202	4.27019
FBgn0005655	37290	protein_coding	2R	PCNA	0.28688	0.0813683	3.5257	0.000422372	0.00691727	3698.14	3024.04	3397.7	3577.2	4119.53	3176.95	2932.74	2962.44
FBgn0027494	43321	protein_coding	3R	RpS10a	-1.37661	0.390551	-3.52478	0.000423831	0.00693092	0.8986	11.3404	1.70482	0	0.990985	11.8182	12.5952	9.60792
FBgn0038519	42109	protein_coding	3R	Prx3	-0.425748	0.120833	-3.52343	0.000425992	0.00695598	786.145	1063.55	739.038	738.412	880.986	1077.6	1044.43	1068.61
FBgn0032935	35396	protein_coding	2L	Atg18b	-0.517488	0.147026	-3.51971	0.000432021	0.00704404	589.695	855.41	622.258	584.938	561.889	790.745	1057.03	718.459
FBgn0034451	37244	protein_coding	2R	TBCB	0.352541	0.100176	3.51923	0.000432806	0.00704646	809.674	631.045	730.514	856.172	842.337	617.769	611.351	664.014
FBgn0035107	38028	protein_coding	3L	mri	0.279202	0.0794146	3.51576	0.000438503	0.00712873	2484.85	2043.42	2355.2	2536.66	2562.69	2117.61	1930.94	2081.72
FBgn0035968	39055	protein_coding	3L	Slc45-1	-1.28086	0.364543	-3.51361	0.000442058	0.007176	173.703	590.968	254.87	161.196	105.044	269.67	1130.66	372.574
FBgn0052016	43836	protein_coding	4	4E-T	0.554727	0.157947	3.51212	0.000444552	0.0072059	2453.41	1641.59	2183.87	2398.63	2777.73	1465.46	1619.93	1839.38
FBgn0263278	33897	protein_coding	2L	Fic	0.302576	0.0862792	3.50694	0.000453285	0.00733672	2538.35	2052.29	2317.7	2581.06	2716.29	2178.85	1977.44	2000.58
FBgn0032694	35116	protein_coding	2L	MESR3	-0.658374	0.187972	-3.5025	0.000460908	0.00744922	333.314	541.51	374.207	318.531	307.205	448.017	701.455	475.058
FBgn0034219	36960	protein_coding	2R	mthl4	-1.29778	0.370604	-3.50178	0.000462155	0.00745644	1.5421	17.4213	1.70482	1.93049	0.990985	13.967	22.2838	16.0132
FBgn0260750	326168	protein_coding	2L	Mulk	-0.440122	0.125697	-3.50147	0.000462702	0.00745644	570.952	780.841	577.933	473.935	660.987	790.745	832.251	719.526
FBgn0013435	36051	protein_coding	2R	Cdc2rk	0.460709	0.131645	3.49962	0.000465915	0.00746475	413.204	297.087	379.322	404.437	455.853	290.083	312.942	288.238
FBgn0033184	35681	protein_coding	2R	mEFTu2	-0.315977	0.0902793	-3.5	0.000465265	0.00746475	757.185	944.513	699.827	742.273	829.455	971.241	969.829	892.469
FBgn0039219	42943	protein_coding	3R	CG13630	0.422637	0.120765	3.49967	0.000465837	0.00746475	832.271	615.934	761.2	765.439	970.174	654.298	639.448	554.057
FBgn0260486	34030	protein_coding	2L	Ziz	-0.510167	0.145745	-3.50041	0.000464535	0.00746475	1275.95	1841.62	1533.48	1106.17	1188.19	1677.11	2166.37	1681.39
FBgn0032812	35256	protein_coding	2L	Hakai	0.32419	0.0927661	3.4947	0.000474594	0.00759282	1072.49	854.343	1087.67	1108.1	1021.71	916.447	781.87	864.713
FBgn0031008	32921	protein_coding	X	CG8010	0.383929	0.109945	3.492	0.000479424	0.00765902	1940.57	1479.07	1919.62	1799.22	2102.87	1608.35	1405.82	1423.04
FBgn0033773	36404	protein_coding	2R	Mos	0.51398	0.147264	3.4902	0.00048266	0.00769961	3487.32	2408.79	3343.14	2765.43	4353.4	2516.2	2429.9	2280.28
FBgn0031327	33313	protein_coding	2L	CG5397	-1.25973	0.361016	-3.4894	0.000484105	0.00770047	2.67006	26.6558	5.11445	2.89573	0	26.8595	44.5676	8.54037
FBgn0038547	42141	protein_coding	3R	CG17803	0.783305	0.224472	3.48955	0.000483834	0.00770047	192.243	105.897	227.593	137.065	212.071	124.628	95.9172	97.1467
FBgn0020300	50263	protein_coding	3L	geko	-1.00438	0.288013	-3.48729	0.000487942	0.00773927	99.715	224.371	86.9456	143.821	68.378	182.645	299.378	191.091
FBgn0040308	53577	protein_coding	3L	Jafrac2	-0.365708	0.104861	-3.48753	0.0004875	0.00773927	1061.55	1373.69	1041.64	984.549	1158.46	1400.99	1509.48	1210.6
FBgn0015818	31558	protein_coding	X	Spx	0.265204	0.0760781	3.48594	0.000490409	0.00775375	1801.13	1496.15	1761.93	1761.57	1879.9	1553.56	1423.26	1511.65
FBgn0029824	31525	protein_coding	X	CG3726	0.3924	0.11256	3.48616	0.000490017	0.00775375	1368.96	1037.46	1438.86	1364.86	1303.15	1089.42	880.694	1142.27
FBgn0264785	40633	protein_coding	3R	Hph	0.289003	0.0829125	3.48564	0.000490957	0.00775375	5328.41	4351.12	5467.34	4661.17	5856.72	4458.68	4329.84	4264.85
FBgn0033557	36144	protein_coding	2R	CG12325	-0.304937	0.0875054	-3.48478	0.000492534	0.00776758	2534.97	3140.68	2489.03	2511.57	2604.31	3421.9	2740.91	3259.22
FBgn0051729	34736	protein_coding	2L	CG31729	0.165156	0.0474	3.4843	0.000493433	0.0077707	6993.78	6234.82	6931.78	6935.28	7114.28	6284.06	6094.13	6326.28
FBgn0032731	35158	protein_coding	2L	Swip-1	-0.533286	0.153147	-3.48218	0.000497356	0.00781035	289.648	425.732	306.014	295.365	267.566	378.182	491.212	407.803
FBgn0052451	40495	protein_coding	3L	SPoCk	0.190093	0.0545904	3.48217	0.000497362	0.00781035	5799.72	5080.9	5798.08	6071.39	5529.7	4988.35	4951.84	5302.5
FBgn0263599	39737	protein_coding	3L	Brr2	0.282216	0.0810757	3.48089	0.000499746	0.00783667	10420.8	8551.89	10416.4	10530.8	10315.2	8811	7432.13	9412.56
FBgn0261787	35325	protein_coding	2L	brun	0.26152	0.0751724	3.47894	0.00050341	0.00788296	5105.89	4253.2	5392.33	4733.56	5191.77	4317.94	3861.88	4579.77
FBgn0038037	41520	protein_coding	3R	Cyp9f2	-1.122	0.322585	-3.47815	0.000504891	0.00789498	81.3248	213.824	113.37	82.0458	48.5583	174.05	326.506	140.916
FBgn0032940	35402	protein_coding	2L	Mondo	-0.34376	0.0988628	-3.47714	0.00050679	0.00791349	1258.59	1603.51	1289.69	1349.41	1136.66	1578.27	1700.35	1531.93
FBgn0030447	32258	protein_coding	X	CG2200	0.357022	0.102696	3.4765	0.000507997	0.00792117	576.802	448.056	577.08	527.023	626.303	449.091	466.991	428.086
FBgn0013576	45467	protein_coding	3R	mtd	0.330948	0.095265	3.47397	0.000512819	0.00798512	13702.9	10856.6	14571.1	14158.2	12379.4	10433.3	9926.94	12209.5
FBgn0028546	34774	protein_coding	2L	ics	0.435384	0.125446	3.47069	0.000519119	0.00807186	931.661	682.834	929.977	967.175	897.832	612.397	825.469	610.637
FBgn0035685	38711	protein_coding	3L	CG13297	-1.32002	0.380715	-3.46721	0.00052589	0.00816567	11.3699	73.9465	19.6054	13.5134	0.990985	37.6033	151.142	33.0939
FBgn0011296	37744	protein_coding	2R	l(2)efl	-1.35588	0.391407	-3.46412	0.00053197	0.00824851	65.8581	303.795	115.927	59.8452	21.8017	208.43	560.97	141.984
FBgn0085236	5740143	protein_coding	2R	CG34207	-1.35409	0.390993	-3.46322	0.000533757	0.00826466	1.55068	13.1617	1.70482	0.965244	1.98197	16.1157	11.6263	11.743
FBgn0010041	48338	protein_coding	3R	GstD5	-1.28999	0.37256	-3.46249	0.000535205	0.0082755	10.5792	39.9532	11.0813	5.79147	14.8648	32.2314	62.0071	25.6211
FBgn0039674	43483	protein_coding	3R	CG1907	0.210891	0.0609259	3.46143	0.000537317	0.00829657	1850.8	1598.01	1871.04	1788.6	1892.78	1648.1	1562.77	1583.17
FBgn0031315	33301	protein_coding	2L	CG14341	-0.585737	0.169681	-3.45199	0.000556463	0.00856829	226.034	346.648	204.578	266.407	207.116	395.372	306.16	338.412
FBgn0037027	40302	protein_coding	3L	HIPP1	0.256928	0.0744257	3.45214	0.000556154	0.00856829	9971.04	8331.22	9760.92	9717.12	10435.1	8759.43	7619.12	8615.1
FBgn0046113	33275	protein_coding	2L	GluRIIC	-1.33585	0.38739	-3.44834	0.000564049	0.00867304	25.9614	153.519	53.7017	22.2006	1.98197	99.9174	284.845	75.7958
FBgn0030932	32839	protein_coding	X	Ggt-1	0.304376	0.0883083	3.44674	0.000567401	0.00871248	15736.4	12708.3	15749.1	14330	17130.2	13790.8	11984.8	12349.4
FBgn0024807	43981	protein_coding	X	DIP1	-0.363679	0.105535	-3.44604	0.000568867	0.00872289	1421.79	1838.09	1520.7	1425.67	1319	1756.61	2065.61	1692.06
FBgn0035402	38375	protein_coding	3L	Usp5	0.296019	0.0859463	3.44424	0.000572674	0.00875371	5422.89	4405.92	5365.91	5055.95	5846.81	4675.71	4112.81	4429.25
FBgn0051133	318604	protein_coding	3R	Slimp	0.412119	0.119652	3.44431	0.000572529	0.00875371	523.959	390.923	496.954	494.205	580.717	426.529	387.544	358.696
FBgn0262473	43222	protein_coding	3R	Tl	0.304972	0.088562	3.44359	0.000574039	0.00875371	26558	21438.5	26240.5	25509.5	27924	21594	18809.5	23912
FBgn0284254	36732	protein_coding	2R	Impbeta11	0.381622	0.11082	3.44361	0.00057401	0.00875371	3291.26	2513.12	3598.87	2936.27	3338.63	2664.47	2122.77	2752.13
FBgn0052073	326191	protein_coding	3L	CG32073	-1.16961	0.340011	-3.43991	0.000581911	0.00886154	2.67864	27.5584	5.11445	1.93049	0.990985	13.967	59.1005	9.60792
FBgn0028476	43462	protein_coding	3R	Usp1	0.346381	0.100857	3.43438	0.000593918	0.00903196	11111.9	8704.99	11610.6	11048.2	10676.9	9125.79	7375.93	9613.26
FBgn0002174	48844	protein_coding	2R	CG5504	0.5083	0.148036	3.43362	0.000595575	0.00904473	1466.17	1017.06	1524.96	1498.06	1375.49	1088.35	915.573	1047.26
FBgn0003231	35246	protein_coding	2L	ref(2)P	0.275419	0.080253	3.43188	0.000599417	0.0090906	9556.49	7878.49	8996.31	9471.94	10201.2	8053.56	8395.17	7186.72
FBgn0052645	32264	protein_coding	X	CG32645	-1.34093	0.390817	-3.43109	0.000601155	0.00910449	108.162	579.881	255.722	59.8452	8.91887	398.595	1025.05	315.994
FBgn0033194	35693	protein_coding	2R	Vps13	-0.418067	0.121877	-3.43025	0.000603035	0.0091205	4407.82	5933.71	5209.92	4294.37	3719.17	5418.1	6283.06	6099.96
FBgn0037855	41319	protein_coding	3R	CG6621	0.342307	0.0998114	3.42954	0.000604601	0.00913171	2289.62	1799.47	2343.27	2424.69	2100.89	1856.53	1585.06	1956.81
FBgn0050001	246383	protein_coding	2R	CG30001	0.735899	0.214658	3.42823	0.000607523	0.00916333	211.975	121.048	160.253	222.971	252.701	131.075	100.761	131.308
FBgn0043021	3772339	short_ncRNA	2L	snRNA:U5:38ABb	-1.08014	0.315378	-3.42491	0.000615012	0.00926367	27.1366	69.222	20.4578	18.3396	42.6124	64.4629	82.3531	60.8501
FBti0019384			3R	blood{}1369	-1.27852	0.373409	-3.42392	0.000617244	0.00928466	0.568272	12.7862	1.70482	0	0	9.66943	22.2838	6.40528
FBgn0038666	42272	protein_coding	3R	Smu1	-0.347045	0.101423	-3.42175	0.000622186	0.0093463	495.771	632.832	465.415	475.865	546.033	605.951	610.382	682.162
FBgn0266369	35362	protein_coding	2L	Mtp	-0.193815	0.0566586	-3.42076	0.000624461	0.00936775	3018.51	3455.04	3072.93	3009.63	2972.96	3442.32	3534.4	3388.39
FBgn0264942	14462389		X	lncRNA:CR44111	-0.739398	0.216486	-3.41545	0.000636764	0.0095394	73.3684	128.09	59.6686	78.1848	82.2518	145.041	114.326	124.903
FBgn0038860	42507	protein_coding	3R	Ice2	0.285625	0.0838106	3.40798	0.000654461	0.00977805	1177.54	964.036	1132	1209.45	1191.16	1049.67	892.32	950.116
FBgn0039590	43387	protein_coding	3R	CG10011	-0.438323	0.128609	-3.4082	0.000653941	0.00977805	954.305	1305.18	1096.2	973.932	792.788	1236.61	1400	1278.92
FBgn0263488	12798362		3L	sncRNA:CR43603	-0.763736	0.224308	-3.40485	0.000661992	0.00987724	877.842	1567.81	778.248	811.771	1043.51	1560	1849.55	1293.87
FBgn0267485	26067163		3L	asRNA:CR45835	1.19722	0.351945	3.40173	0.000669606	0.00997741	27.1297	7.90441	25.5722	25.0964	30.7205	7.52067	8.71974	7.47283
FBgn0010422	34883	protein_coding	2L	TfIIS	0.248634	0.0731208	3.40031	0.00067309	0.0100158	2321.82	1950.37	2096.07	2426.62	2442.78	1948.93	1946.44	1955.75
FBgn0013983	44339	protein_coding	2R	imd	0.65877	0.193764	3.39986	0.000674193	0.0100188	1281.93	785.491	1183.99	966.21	1695.58	844.464	876.819	635.19
FBgn0032078	34215	protein_coding	2L	C1GalTA	-0.277767	0.0817251	-3.3988	0.000676828	0.0100445	1887.78	2293.27	1813.07	1996.13	1854.13	2400.17	2282.63	2197.01
FBgn0028331	31964	protein_coding	X	l(1)G0289	0.231317	0.0680987	3.39679	0.000681814	0.0101049	8183.17	6963.64	8590.57	8208.44	7750.49	6980.25	6409.01	7501.65
FBti0020132			3L	412{}1021	-1.32943	0.391444	-3.39622	0.000683236	0.0101124	5.61727	28.5023	5.11445	5.79147	5.94591	24.7108	31.9724	28.8238
FBgn0039528	43315	protein_coding	3R	dsd	0.267624	0.0788548	3.39388	0.000689105	0.0101721	3645.55	3023.73	3967.11	3457.51	3512.05	3079.18	2768.03	3223.99
FBgn0086695	40642	protein_coding	3R	hd	0.441858	0.130183	3.39413	0.000688473	0.0101721	2513.19	1833.66	2609.22	2110.99	2819.35	2039.18	1752.67	1709.14
FBgn0031428	33431	protein_coding	2L	CG9886	-0.633622	0.186931	-3.3896	0.000699934	0.0103119	95.434	152.063	94.6173	95.5592	96.1256	146.116	173.426	136.646
FBgn0033783	36425	protein_coding	2R	CG17019	0.287337	0.0847749	3.38941	0.000700439	0.0103119	2298.68	1879.88	2387.59	2286.66	2221.79	1976.86	1708.1	1954.68
FBgn0031052	32971	protein_coding	X	Elys	0.47062	0.138937	3.3873	0.000705853	0.0103778	8036.91	5737.15	8333.99	8574.27	7202.48	5771.58	4390.87	7049.01
FBgn0002466	39429	protein_coding	3L	sti	0.386386	0.114117	3.38589	0.000709489	0.0104036	11970.8	9104.37	11900.5	12285.6	11726.3	9653.31	7615.24	10044.5
FBgn0010412	32635	protein_coding	X	RpS19a	-0.368882	0.108941	-3.38608	0.000708975	0.0104036	5675.82	7366.29	5228.67	6052.08	5746.72	6970.59	8331.23	6797.07
FBgn0023549	31198	protein_coding	X	Mct1	-0.492929	0.14577	-3.38155	0.000720775	0.0105552	1019.08	1453.43	1300.77	875.477	880.986	1451.49	1595.71	1313.08
FBgn0051337	318688	protein_coding	3R	CG31337	-1.32252	0.391595	-3.37727	0.000732093	0.0107067	11.1868	56.0598	17.0482	12.5482	3.96394	53.7191	92.0417	22.4185
FBgn0039252	42984	protein_coding	3R	CG11771	0.259709	0.0769917	3.37321	0.000742978	0.0108392	3783.09	3154.49	3664.5	3616.77	4067.99	3263.97	2890.11	3309.39
FBgn0053909					-1.2111	0.359041	-3.37316	0.000743108	0.0108392	2.44928	47.6033	3.40963	0.965244	2.97296	8.59505	2.90658	131.308
FBgn0035298	38261	protein_coding	3L	SCOT	0.318763	0.0945538	3.37124	0.000748315	0.0109008	1004.11	801.54	929.125	998.063	1085.13	781.075	861.317	762.228
FBgn0033339	35877	protein_coding	2R	Sec31	0.301758	0.0895514	3.36966	0.000752603	0.010937	4682.85	3789.08	5179.23	4719.08	4150.25	3583.06	3776.62	4007.57
FBgn0036005	39104	protein_coding	3L	pall	0.475933	0.141243	3.3696	0.000752774	0.010937	589.404	418.515	524.231	620.652	623.33	425.455	444.707	385.384
FBgn0003977	47869	protein_coding	2R	vir	0.368711	0.109468	3.36821	0.000756578	0.0109778	2884.64	2223.29	3093.39	2969.09	2591.43	2227.19	1880.56	2562.11
FBgn0029131	53585	protein_coding	2R	Debcl	0.233459	0.069386	3.36465	0.000766416	0.0111029	2505.44	2128.24	2512.9	2343.61	2659.8	2214.3	2121.8	2048.62
FBgn0031799	33882	protein_coding	2L	Pez	0.308791	0.0917827	3.36436	0.000767201	0.0111029	3697.35	2976.6	3711.38	3983.56	3397.1	2996.45	2631.42	3301.92
FBgn0010431	38958	protein_coding	3L	mtrm	0.343541	0.102247	3.35991	0.00077969	0.0112542	8938.24	7014.06	8167.77	8227.74	10419.2	7353.06	7148.25	6540.86
FBgn0032032	34155	protein_coding	2L	CG17294	0.644577	0.191827	3.3602	0.000778871	0.0112542	231.676	143.214	194.349	214.284	286.395	150.413	161.8	117.43
FBgn0038488	42076	protein_coding	3R	m-cup	0.269883	0.0803594	3.35845	0.000783808	0.0112989	3256.07	2695.51	3169.25	3344.57	3254.4	2905.13	2467.69	2713.7
FBgn0035833	38893	protein_coding	3L	CG7565	0.592449	0.176489	3.35686	0.000788321	0.0113492	1124.98	728.315	1185.7	923.739	1265.49	777.852	879.725	527.368
FBgn0035145	38073	protein_coding	3L	MED14	0.308314	0.0918917	3.35519	0.000793099	0.0114031	8297.53	6681.88	9121.62	7490.3	8280.67	7015.71	5895.51	7134.41
FBgn0027843	39390	protein_coding	3L	CAH2	-0.4534	0.135309	-3.35084	0.000805656	0.0115686	257.521	355.656	247.198	254.825	270.539	339.504	414.672	312.791
FBgn0037942	41417	protein_coding	3R	CG14721	0.521659	0.155984	3.34432	0.000824848	0.0118289	710.209	486.807	714.318	550.189	866.121	530.744	494.119	435.559
FBgn0051414	318721	protein_coding	3R	Gba1b	-1.27744	0.382655	-3.33836	0.00084274	0.0120698	20.0391	75.4394	29.8343	16.4092	13.8738	36.529	138.547	51.2422
FBgn0030467	32281	protein_coding	X	CG1764	-0.333228	0.099892	-3.33588	0.00085029	0.0121622	450.046	568.738	427.056	465.248	457.835	578.017	578.41	549.786
FBgn0019644	39143	protein_coding	3L	ATPsynB	0.331155	0.099306	3.33469	0.000853949	0.0121766	3103.11	2456.41	2731.11	3305	3273.22	2536.61	2632.39	2200.21
FBgn0035793	38844	protein_coding	3L	CG7546	0.316176	0.0948405	3.33376	0.000856798	0.0121766	7069.07	5660.01	7547.22	7237.4	6422.57	5702.82	4971.22	6306
FBgn0040334	31244	protein_coding	X	Tsp3A	-0.391956	0.117559	-3.33411	0.000855715	0.0121766	379.827	500.948	345.225	390.924	403.331	482.397	535.78	484.666
FBgn0051320	318680	protein_coding	3R	HEATR2	-0.526299	0.157861	-3.33395	0.000856233	0.0121766	343.894	503.112	327.325	305.982	398.376	487.769	503.807	517.76
FBti0102121			4	HeT-A{}6278	1.26696	0.379892	3.33506	0.000852798	0.0121766	11.6197	0.68108	9.37649	10.6177	14.8648	1.07438	0.96886	0
FBgn0035432	38407	protein_coding	3L	ZnT63C	-0.211776	0.063542	-3.33285	0.000859622	0.0122011	4819.69	5586.41	4707.85	4870.62	4880.6	5678.1	5806.38	5274.75
FBgn0265778	33881	protein_coding	2L	PDZ-GEF	0.346149	0.103924	3.3308	0.000865965	0.0122754	8635.34	6764.42	9416.55	8454.58	8034.91	6662.24	5863.54	7767.47
FBgn0034312	37081	protein_coding	2R	CG10916	0.499568	0.150126	3.32765	0.000875819	0.0123992	346.393	242.179	362.273	332.044	344.863	240.661	260.623	225.252
FBgn0031574	33609	protein_coding	2L	TTLL4B	0.52163	0.156798	3.32676	0.000878633	0.0124232	340.7	234.107	335.849	353.279	332.971	242.81	184.083	275.427
FBgn0038516	42106	protein_coding	3R	P5cr-2	-1.2039	0.361973	-3.32593	0.000881244	0.0124442	35.9768	113.18	48.5872	41.5055	17.8377	85.9505	172.457	81.1335
FBgn0034925	37794	protein_coding	2R	CG5339	0.271709	0.081746	3.32382	0.000887936	0.0125096	1546.71	1277.82	1417.55	1564.66	1657.92	1286.03	1275.99	1271.45
FBgn0035173	38104	protein_coding	3L	CG13907	-0.240078	0.0722309	-3.32376	0.000888134	0.0125096	4422.25	5231.71	4718.08	4368.7	4179.98	5017.36	5008.04	5669.74
FBgn0085421	35588	protein_coding	2R	Epac	-0.836779	0.251945	-3.32128	0.000896052	0.0126051	401.921	775.165	540.427	357.14	308.196	704.794	878.756	741.945
FBgn0024993	31254	protein_coding	X	CG2662	0.306935	0.0924698	3.3193	0.000902422	0.0126786	1153.03	928.958	1112.39	1076.25	1270.44	974.464	914.604	897.807
FBgn0003334	41168	protein_coding	3R	Scm	0.282024	0.0849778	3.3188	0.000904052	0.0126854	7007.97	5750.75	7365.66	6223.9	7434.37	5888.68	5224.09	6139.46
FBgn0035325	38292	protein_coding	3L	CG13806	-1.29845	0.391343	-3.31794	0.000906833	0.0127083	40.7001	195.826	85.2408	29.9226	6.9369	122.479	381.731	83.2686
FBgn0261560	33569	protein_coding	2L	Thor	-0.869633	0.262498	-3.31291	0.000923315	0.0129229	319.521	635.726	402.337	286.678	269.548	460.91	956.265	490.004
FBgn0036330	39472	protein_coding	3L	CG11263	-0.624656	0.188609	-3.3119	0.000926632	0.012953	250.252	396.115	190.939	263.512	296.305	420.083	391.42	376.844
FBgn0027558	35627	protein_coding	2R	Pgant3	0.227252	0.0686295	3.31129	0.000928669	0.0129651	2047.43	1746.68	2125.05	2014.47	2002.78	1657.77	1848.59	1733.7
FBgn0029858	31568	protein_coding	X	mldr	0.399876	0.120781	3.31076	0.00093042	0.0129732	392.287	294.961	354.602	381.272	440.988	304.05	292.596	288.238
FBgn0039896	43779	protein_coding	4	yellow-h	-1.27578	0.385576	-3.30875	0.000937121	0.0130501	45.6497	176.443	84.3884	35.714	16.8467	113.884	302.284	113.16
FBgn0029836	31539	protein_coding	X	CG5928	-1.21825	0.368391	-3.30696	0.000943142	0.0131175	7.33765	56.0434	16.1957	4.82622	0.990985	33.3058	101.73	33.0939
FBgn0264508	14462579		2R	lncRNA:CR43907	1.23411	0.373609	3.30322	0.000955814	0.0132771	10.2865	0.678802	10.2289	6.75671	13.8738	0	0.96886	1.06755
FBgn0053506	3346177	protein_coding	2R	CG33506	0.323956	0.0981361	3.30109	0.000963111	0.0133617	686.687	546.504	684.484	628.374	747.203	547.934	539.655	551.922
FBgn0036834	40070	protein_coding	3L	CG6836	-1.27089	0.385305	-3.2984	0.000972384	0.0134734	14.6377	86.4066	33.2439	8.6872	1.98197	42.9752	161.8	54.4449
FBgn0034313	37082	protein_coding	2R	CG5726	0.305654	0.092683	3.29784	0.000974307	0.0134832	8559.77	6904.97	8443.95	8579.09	8656.25	7314.39	5967.21	7433.33
FBgn0036395	39548	protein_coding	3L	CG17361	0.521626	0.158266	3.29589	0.000981113	0.0135604	499.779	342.553	440.695	547.294	511.348	366.364	288.72	372.574
FBgn0035295	38258	protein_coding	3L	Cnb	0.535453	0.162734	3.29036	0.00100059	0.0138123	2171.5	1471.89	2362.87	1657.32	2494.31	1554.63	1488.17	1372.86
FBgn0027356	36383	protein_coding	2R	Amph	-0.366865	0.111581	-3.28789	0.00100942	0.013917	2913.28	3777.16	3275.8	2647.67	2816.38	3565.87	4315.3	3450.31
FBgn0031106	33034	protein_coding	X	Syx16	0.435439	0.132455	3.28745	0.00101099	0.0139212	840.636	615.803	841.327	748.064	932.517	676.86	613.289	557.259
FBgn0033491	36068	protein_coding	2R	CG18011	0.348399	0.106052	3.28517	0.00101919	0.0140168	1127.2	881.111	1051.87	1043.43	1286.3	923.968	842.908	876.456
FBgn0003312	44858	protein_coding	3R	sad	-1.26216	0.384475	-3.28282	0.00102775	0.014108	26.2442	102.654	9.37649	37.6445	31.7115	95.6199	116.263	96.0792
FBgn0039641	43445	protein_coding	3R	CG14511	0.753294	0.229478	3.28265	0.00102838	0.014108	223.117	125.309	208.84	196.91	263.602	112.81	162.769	100.349
FBgn0036821	40056	protein_coding	3L	CG3961	-0.834643	0.254526	-3.27921	0.00104099	0.0142634	241.752	465.219	351.192	205.597	168.467	419.009	609.413	367.236
FBgn0032845	35295	protein_coding	2L	CG10747	-0.497605	0.151882	-3.27626	0.00105192	0.0143954	198.099	283.742	179.858	215.249	199.188	294.38	245.122	311.724
FBgn0031999	34118	protein_coding	2L	CG8419	-1.08271	0.330897	-3.27204	0.00106773	0.0145697	14.004	40.0213	19.6054	14.4787	7.92788	33.3058	60.0693	26.6887
FBgn0051810	318955	protein_coding	2L	CG31810	-1.2512	0.38238	-3.27215	0.00106734	0.0145697	4.52203	26.4928	7.67167	1.93049	3.96394	24.7108	38.7544	16.0132
FBgn0259818	33176	protein_coding	2L	CG42399	-0.693251	0.211886	-3.27181	0.00106861	0.0145697	112.286	189.069	128.714	110.038	98.1075	175.124	227.682	164.402
FBgn0037298	40623	protein_coding	3R	Sccpdh1	0.338892	0.103621	3.27048	0.00107367	0.0146206	2836.6	2233.13	2651.84	2591.68	3266.29	2310.99	2015.23	2373.16
FBgn0265189	19834718	protein_coding	3R	sud1	0.458189	0.140134	3.26965	0.00107681	0.0146455	627.251	451.172	612.881	579.147	689.726	466.281	512.527	374.709
FBgn0013763	36868	protein_coding	2R	Idgf6	-0.281994	0.0862781	-3.26843	0.00108146	0.0146896	2746.84	3347.22	2726	2835.89	2678.63	3328.43	3736.89	2976.32
FBgn0030433	32242	protein_coding	X	mRpL49	0.371424	0.113651	3.2681	0.00108271	0.0146896	654.793	503.34	642.716	606.173	715.491	558.678	480.555	470.788
FBgn0021944	44701	protein_coding	2L	Coprox	0.268151	0.0820968	3.26628	0.00108969	0.0147662	1409.86	1168	1412.44	1308.87	1508.28	1235.54	1195.57	1072.88
FBgn0051174	318616	protein_coding	3R	CG31174	1.17602	0.360247	3.26447	0.00109668	0.0148427	19.205	4.79135	13.6385	23.1659	20.8107	3.22314	5.81316	5.33773
FBgn0033717	36340	protein_coding	2R	CG8839	0.241104	0.0738697	3.2639	0.00109888	0.0148544	1824.79	1541.39	1858.25	1671.8	1944.31	1586.86	1581.18	1456.13
FBgn0038966	42635	protein_coding	3R	pinta	0.543467	0.166553	3.26302	0.00110231	0.0148825	556.036	373.614	512.297	471.039	684.771	392.149	434.049	294.643
FBgn0039611	43410	protein_coding	3R	Nepl18	-1.22461	0.375439	-3.26182	0.00110698	0.0149273	45.4662	157.364	74.1595	44.4012	17.8377	105.289	255.779	111.025
FBgn0000140	42946	protein_coding	3R	asp	0.271544	0.083267	3.26112	0.00110973	0.0149462	16583.6	13709.4	16905.8	15509.5	17335.3	14597.6	11959.6	14570.9
FBgn0259481	39293	protein_coding	3L	Mob2	-0.423613	0.129954	-3.25971	0.00111527	0.0150026	1031.17	1395.45	1207.01	866.789	1019.72	1334.38	1503.67	1348.31
FBgn0028899	260659	protein_coding	2L	CG31817	-1.27178	0.390247	-3.25891	0.00111841	0.0150266	5.05758	23.1569	3.40963	4.82622	6.9369	18.2645	21.3149	29.8913
FBgn0035945	39026	protein_coding	3L	CG5026	0.314774	0.0966085	3.25825	0.00112103	0.0150436	4038.23	3235.6	3764.23	3960.4	4390.06	3546.53	2908.52	3251.75
FBgn0261363	44513	protein_coding	2R	PPO3	-0.801717	0.24624	-3.25583	0.00113061	0.0151537	46.1042	86.8011	51.1445	38.6098	48.5583	97.7687	69.7579	92.8765
FBgn0000147	41446	protein_coding	3R	aurA	0.307503	0.0944808	3.25466	0.0011353	0.0151981	2072.25	1668.52	1889.79	2068.52	2258.46	1734.05	1681.94	1589.58
FBgn0033766	36397	protein_coding	2R	Nup188	0.378994	0.11649	3.25343	0.00114019	0.0152148	5446.65	4163.03	5289.19	4969.08	6081.68	4204.05	3795.99	4489.03
FBgn0036165	39284	protein_coding	3L	chrb	-0.315903	0.097102	-3.25332	0.00114067	0.0152148	7034.82	8787.68	7727.08	6983.54	6393.84	7787.11	9395.04	9180.9
FBgn0267002	36876	protein_coding	2R	unc-104	-0.416099	0.127882	-3.25376	0.00113888	0.0152148	1673.1	2251.16	2032.99	1469.1	1517.2	2060.66	2537.45	2155.38
FBgn0037342	40673	protein_coding	3R	CG2931	0.365815	0.112527	3.25091	0.00115035	0.0153071	1234.54	952.281	1172.91	1087.83	1442.87	981.984	1003.74	871.118
FBgn0083123	8673975		2R	Uhg5	-1.20153	0.369577	-3.2511	0.00114959	0.0153071	13.6135	43.6392	8.52408	14.4787	17.8377	42.9752	48.443	39.4992
FBgn0033155	35648	protein_coding	2R	Br140	0.429687	0.132219	3.24981	0.00115484	0.0153484	10027.9	7378.55	10874.2	9878.31	9331.12	7641	5695.93	8798.72
FBgn0025702	40461	protein_coding	3L	Srpk79D	-1.03049	0.317316	-3.24753	0.00116412	0.0154532	158.373	382.819	237.822	168.918	68.378	340.579	495.088	312.791
FBgn0038811	42440	protein_coding	3R	Pus1	0.440745	0.135741	3.24695	0.0011665	0.0154662	1171.47	854.627	1085.12	1249.03	1180.26	944.381	785.746	833.754
FBgn0036248	39375	protein_coding	3L	ssp	-0.486097	0.149746	-3.24615	0.00116976	0.0154909	1919.45	2724.38	1631.51	2029.91	2096.92	2792.32	2469.62	2911.2
FBgn0004650	45973	protein_coding	X	fs(1)N	0.317344	0.0977913	3.24511	0.00117405	0.0155291	11835	9465.47	12892.7	10556.9	12055.3	10005.7	8163.62	10227.1
FBgn0039260	42994	protein_coding	3R	Smg6	0.173064	0.053379	3.24217	0.00118623	0.0156716	4237.43	3757.11	4353.25	4010.59	4348.44	3866.7	3656.48	3748.16
FBgn0030891	32787	protein_coding	X	Ada3	0.224619	0.0693148	3.24057	0.00119292	0.0157412	2580.26	2205.84	2503.52	2530.87	2706.38	2290.58	2031.7	2295.22
FBgn0053100	326255	protein_coding	3R	eIF4EHP	-0.27585	0.0851967	-3.2378	0.00120456	0.0158758	1988.15	2413.55	2078.17	1945.93	1940.35	2478.6	2224.5	2537.56
FBgn0031894	34000	protein_coding	2L	CG4496	0.650908	0.20116	3.23577	0.00121314	0.0159699	205.677	127.044	214.807	190.153	212.071	121.405	101.73	157.997
FBgn0053143	37583	protein_coding	2R	CG33143	-1.26649	0.391629	-3.2339	0.00122113	0.016056	62.6877	269.083	141.5	37.6445	8.91887	163.306	448.582	195.361
FBgn0020392	38909	protein_coding	3L	Nmt	0.257139	0.0795498	3.23243	0.00122741	0.0161194	7314.48	6108.83	7032.36	6921.77	7989.32	6618.19	5780.22	5928.09
FBgn0053653	49968	protein_coding	4	Cadps	-0.848949	0.262712	-3.23148	0.00123152	0.0161542	992.124	1945.33	1413.29	917.947	645.131	1406.36	2543.26	1886.35
FBgn0040349	31046	protein_coding	X	CG3699	-1.263	0.391197	-3.22855	0.00124417	0.0163009	9.51137	50.5074	18.753	4.82622	4.95493	30.0827	96.886	24.5536
FBgn0033029	35501	protein_coding	2R	Not3	-0.249617	0.0773587	-3.22674	0.00125208	0.0163379	3631.52	4324.7	3508.51	3781.83	3604.21	4307.19	4260.08	4406.83
FBgn0033348	35889	protein_coding	2R	Spt	0.426757	0.132234	3.22729	0.00124968	0.0163379	1322	974.487	1172.06	1175.67	1618.28	1021.74	897.165	1004.56
FBgn0036831	40067	protein_coding	3L	CG6839	0.934226	0.289543	3.22655	0.00125291	0.0163379	17.4822	0.68108	29.8343	6.75671	15.8558	1.07438	0.96886	0
FBgn0260450	32597	protein_coding	X	CalpC	-0.321858	0.0997377	-3.22705	0.00125075	0.0163379	1510.72	1896.15	1666.46	1457.52	1408.19	1979.01	1889.28	1820.17
FBgn0040388	31229	protein_coding	X	boi	0.295355	0.0915748	3.22529	0.00125846	0.016391	3851.03	3129.92	3969.66	3663.1	3920.34	3374.63	2698.28	3316.87
FBgn0034894	37751	protein_coding	2R	sigmar	0.253129	0.0784967	3.22471	0.00126101	0.016405	2377.21	1990.18	2167.67	2523.15	2440.8	1969.34	2043.33	1957.88
FBgn0283503	39558	protein_coding	3L	Neurl4	-0.348677	0.108154	-3.2239	0.00126456	0.0164319	1128.49	1444.44	1178.03	1169.88	1037.56	1380.58	1384.5	1568.23
FBgn0000289	36571	protein_coding	2R	cg	0.170236	0.0528402	3.22171	0.00127427	0.0165281	17330	15393.8	17569.8	17117.6	17302.6	15993.2	14650.1	15538.1
FBgn0037222	40532	protein_coding	3R	CG14642	-1.26099	0.391422	-3.22156	0.00127495	0.0165281	19.0722	88.5845	35.8011	14.4787	6.9369	50.4959	171.488	43.7694
FBgn0027590	37960	protein_coding	2R	GstE12	-0.60012	0.186428	-3.21903	0.00128623	0.0166165	1081.54	1683.33	1116.65	1065.63	1062.34	1571.82	2294.26	1183.91
FBgn0028983	49803	protein_coding	2R	Spn55B	-1.0349	0.321502	-3.21895	0.00128662	0.0166165	150.077	368.868	220.774	128.378	101.08	287.934	598.756	219.915
FBgn0032598	35002	protein_coding	2L	ChLD3	-1.25164	0.388833	-3.21897	0.00128654	0.0166165	23.5465	122.998	50.2921	17.3744	2.97296	67.686	248.997	52.3098
FBgn0037109	40403	protein_coding	3L	MED1	0.341211	0.10602	3.21836	0.00128928	0.0166165	5574.95	4381.89	5960.04	5694.94	5069.88	4530.67	3679.73	4935.27
FBgn0039686	43498	protein_coding	3R	CG15506	-1.25775	0.390792	-3.21847	0.00128875	0.0166165	44.828	203.528	86.0932	43.436	4.95493	111.736	395.295	103.552
FBgn0034497	37297	protein_coding	2R	Mpcp1	-1.22857	0.382125	-3.21509	0.00130404	0.0167833	7.45049	43.1434	13.6385	7.72195	0.990985	19.3389	93.0106	17.0807
FBgn0036107	39221	protein_coding	3L	galla-2	0.513563	0.159756	3.21467	0.00130593	0.0167833	589.526	405.985	532.755	480.692	755.131	409.339	404.015	404.6
FBgn0259216	43781	protein_coding	4	RhoGAP102A	-1.18665	0.369157	-3.21449	0.00130676	0.0167833	76.9136	237.392	138.09	55.9842	36.6664	167.603	386.575	157.997
FBgn0024754	36726	protein_coding	2R	Flo1	-0.434395	0.135254	-3.2117	0.00131952	0.0169245	868.031	1184.5	943.616	907.33	753.149	1165.7	1334.12	1053.67
FBgn0033233	35744	protein_coding	2R	Kdm4A	0.273059	0.0850275	3.21142	0.00132081	0.0169245	1864.03	1539.03	1778.12	2055.97	1758.01	1593.31	1493.98	1529.79
FBgn0015801	37968	protein_coding	2R	Reg-5	-1.05326	0.328115	-3.21004	0.00132715	0.0169859	102.623	257.784	149.171	106.177	52.5222	193.389	405.952	174.01
FBgn0035983	39079	protein_coding	3L	CG4080	0.240767	0.0751807	3.20252	0.00136233	0.0174161	2814.76	2379.19	2853.86	2702.68	2887.73	2366.86	2160.56	2610.15
FBgn0035587	38597	protein_coding	3L	Gdap1	-1.23603	0.386136	-3.20102	0.0013694	0.0174863	16.7513	62.1913	24.7198	8.6872	16.8467	51.5703	110.45	24.5536
FBgn0000052	33847	protein_coding	2L	Pfas	0.316006	0.0987462	3.20018	0.0013734	0.0175172	3079.46	2465.67	3180.33	2929.52	3128.54	2622.56	2071.42	2703.03
FBgn0030098	31854	protein_coding	X	CG12057	0.931015	0.291193	3.19725	0.00138745	0.0176761	17.4887	0.645907	17.0482	9.65244	25.7656	0	1.93772	0
FBgn0031813	33898	protein_coding	2L	Acox3	-0.728693	0.228045	-3.19539	0.00139642	0.0177698	478.007	833.944	638.453	416.02	379.547	746.695	1151.97	603.164
FBgn0032258	34442	protein_coding	2L	Cog4	0.297601	0.0931451	3.19503	0.00139816	0.0177716	2185.11	1772.67	2121.64	2154.43	2279.27	1803.89	1626.72	1887.42
FBgn0085330	5740866	protein_coding	3R	CG34301	-1.24968	0.391525	-3.19182	0.00141378	0.0179495	11.6884	50.1781	20.4578	9.65244	4.95493	39.7521	86.2286	24.5536
FBgn0063493	37112	protein_coding	2R	GstE7	-0.534699	0.16779	-3.18672	0.00143896	0.0182482	328.007	483.862	322.21	266.407	395.403	458.761	513.496	479.328
FBgn0033351	35892	protein_coding	2R	AIMP1	0.469664	0.147404	3.18624	0.00144137	0.0182579	1331.19	949.188	1368.11	1102.31	1523.14	1000.25	991.144	856.172
FBgn0041180	35248	protein_coding	2L	Tep4	-0.876115	0.275032	-3.18551	0.00144501	0.0182831	722.782	1460.64	958.959	803.083	406.304	1146.36	2066.58	1168.96
FBti0060253			2R	invader1{}2192	-1.23796	0.388829	-3.18381	0.00145351	0.0183697	1.86384	12.979	1.70482	2.89573	0.990985	7.52067	16.4706	14.9457
FBgn0005390	45994	protein_coding	X	fs(1)M3	0.444219	0.139552	3.18318	0.00145668	0.0183887	5976.47	4346.56	5883.32	4694.95	7351.13	4563.97	4324.02	4151.69
FBgn0001404	31239	protein_coding	X	egh	0.204883	0.0644027	3.18128	0.00146626	0.0184722	5807.29	5034.21	5938.73	5737.41	5745.73	5106.53	4846.24	5149.84
FBgn0260954					-1.20427	0.378557	-3.18121	0.00146663	0.0184722	93.6813	312.962	158.548	88.8025	33.6935	413.637	335.226	190.023
FBgn0001079	32855	protein_coding	X	fu	0.300607	0.0945277	3.18009	0.00147228	0.018517	2888.58	2338.71	2929.73	2742.26	2993.77	2526.94	1979.38	2509.8
FBgn0037878	41346	protein_coding	3R	CG6693	0.528239	0.166121	3.17985	0.00147353	0.018517	1339.63	912.32	1162.68	1516.4	1339.81	997.026	787.683	952.251
FBgn0036259	39388	protein_coding	3L	CG9760	-1.1524	0.36248	-3.17921	0.00147678	0.0185368	5.03553	39.2671	10.2289	2.89573	1.98197	16.1157	70.7268	30.9588
FBgn0263414	12797900		3R	asRNA:CR43460	0.898996	0.282901	3.17778	0.00148409	0.0186075	61.6887	29.3808	50.2921	74.3238	60.4501	25.7851	27.1281	35.229
FBgn0034493	37293	protein_coding	2R	CG8908	-0.97085	0.305567	-3.1772	0.00148702	0.0186231	35.4927	79.6987	41.768	26.0616	38.6484	66.6116	98.8237	73.6607
FBgn0029838	31541	protein_coding	X	CG4666	-1.22371	0.38527	-3.17624	0.00149196	0.0186639	49.2189	268.833	109.961	35.714	1.98197	152.562	507.683	146.254
FBgn0028737	45249	protein_coding	2R	eEF1beta	0.213982	0.0673864	3.17545	0.00149604	0.0186938	11563.9	9958.2	10593.7	12327.1	11770.9	10480.6	9706.04	9687.98
FBgn0283509	37823	protein_coding	2R	Phm	-0.219146	0.0690337	-3.17448	0.00150103	0.0187349	1339.8	1561.32	1380.05	1287.64	1351.7	1556.78	1642.22	1484.96
FBgn0034997	37884	protein_coding	2R	CG3376	-0.458196	0.14436	-3.17397	0.00150368	0.0187469	1638.15	2277	1772.16	1750.95	1391.34	2365.79	2675.99	1789.21
FBgn0029766	31461	protein_coding	X	CG15784	-0.79794	0.251572	-3.17182	0.00151489	0.0188654	80.2665	149.454	74.1595	68.5324	98.1075	152.562	177.301	118.498
FBgn0032252	34435	protein_coding	2L	loh	-1.21999	0.384794	-3.1705	0.00152177	0.0189299	129.437	461.022	253.165	97.4897	37.6574	362.066	781.87	239.13
FBgn0031070	32993	protein_coding	X	CG12702	0.37233	0.117537	3.16776	0.0015362	0.0190878	2229.73	1712.65	2235.01	2315.62	2138.55	1751.24	1400	1986.7
FBgn0041210	32278	protein_coding	X	HDAC4	0.317188	0.100229	3.16463	0.00155278	0.0192723	5960.62	4767.42	6650.49	5628.34	5603.03	4900.25	4117.66	5284.35
FBgn0259682	37164	protein_coding	2R	Jabba	-0.315347	0.0997274	-3.1621	0.00156638	0.0194193	6669.13	8329.7	6809.89	6296.29	6901.22	8907.69	7369.15	8712.25
FBgn0039066	42749	protein_coding	3R	EloA	0.326667	0.103375	3.16001	0.00157764	0.0195369	4389.03	3485.45	4129.92	4965.22	4071.96	3634.63	3268.93	3552.79
FBgn0004367	32608	protein_coding	X	mei-41	0.334769	0.106003	3.15811	0.00158797	0.019602	2844.69	2246.14	3176.07	2388.01	2969.98	2331.41	2136.34	2270.67
FBgn0035611	38623	protein_coding	3L	CG13285	-1.23679	0.391629	-3.15806	0.0015882	0.019602	53.7564	221.848	112.518	29.9226	18.8287	157.934	435.018	72.5932
FBgn0036340	39483	protein_coding	3L	Srrm1	0.438014	0.138671	3.15866	0.00158497	0.019602	7077	5171.29	7303.43	7348.41	6579.15	5431	4203.88	5878.98
FBgn0029822	31523	protein_coding	X	CG12236	0.245537	0.0777791	3.15684	0.00159487	0.0196623	3042.39	2562.88	3168.4	2973.92	2984.85	2675.21	2324.3	2689.15
FBgn0025835	5740408	protein_coding	X	CG17707	-1.19875	0.379941	-3.15509	0.00160448	0.0197588	10.2457	59.2336	23.015	7.72195	0	42.9752	102.699	32.0264
FBgn0011227	45401	protein_coding	2R	ox	0.659439	0.209109	3.15356	0.00161293	0.0198388	226.21	137.503	197.759	250.964	229.909	141.818	161.8	108.89
FBgn0034180	36912	protein_coding	2R	Ehbp1	-0.235334	0.0746334	-3.15319	0.00161495	0.0198388	2539.27	2994.26	2612.63	2611.95	2393.23	3098.52	2955.99	2928.28
FBgn0036423	39582	protein_coding	3L	CG3919	0.379963	0.120511	3.15294	0.00161635	0.0198388	523.638	400.046	497.806	525.093	548.015	444.794	340.07	415.276
FBgn0034643	37464	protein_coding	2R	CG10321	0.391755	0.124361	3.15014	0.00163194	0.020008	5532.72	4187.18	5900.37	5755.75	4942.04	4300.75	3730.11	4530.67
FBgn0044324	40508	protein_coding	3L	Chro	0.198168	0.0629164	3.1497	0.00163437	0.0200156	10966	9550.67	10895.5	11085.8	10916.7	9457.78	8931.92	10262.3
FBgn0015296	44052	protein_coding	3L	Shc	0.37205	0.118215	3.14723	0.00164827	0.020116	465.443	357.083	444.957	444.978	506.393	342.728	362.354	366.168
FBgn0024992	31253	protein_coding	X	Spg7	0.35128	0.11162	3.14711	0.00164895	0.020116	3556.71	2774.24	3786.4	3368.7	3515.02	2922.32	2476.41	2924.01
FBgn0032059	34196	protein_coding	2L	PrBP	-0.442458	0.140558	-3.14788	0.0016446	0.020116	394.932	542.156	397.222	381.272	406.304	525.372	592.942	508.152
FBgn0036833	40069	protein_coding	3L	CG3819	1.22391	0.388919	3.14695	0.00164984	0.020116	40.2579	9.56119	51.9969	22.2006	46.5763	11.8182	12.5952	4.27019
FBgn0051635	33928	protein_coding	2L	CG31635	0.346838	0.110235	3.14635	0.00165323	0.0201352	5988.46	4686.21	6751.92	6113.86	5099.61	4672.48	4147.69	5238.45
FBgn0083969	318566	protein_coding	3R	CG34133	0.191818	0.0609929	3.14492	0.00166133	0.0202116	5302.19	4639.52	5587.53	4945.91	5373.12	4779.92	4397.66	4740.97
FBgn0033686	36301	protein_coding	2R	Hen1	0.506846	0.161348	3.14132	0.00168187	0.020439	642.179	444.18	513.15	622.583	790.806	458.761	435.018	438.762
FBgn0031267	33236	protein_coding	2L	Ipk2	0.376944	0.120083	3.13904	0.00169504	0.0205766	1036.3	792.887	1084.26	852.311	1172.34	842.315	774.119	762.228
FBgn0267064	19835815		X	lncRNA:CR45508	1.22628	0.390935	3.13678	0.00170817	0.0207132	14.4815	2.75494	17.0482	13.5134	12.8828	3.22314	2.90658	2.13509
FBgn0029148	44005	protein_coding	3L	NHP2	-0.349264	0.111412	-3.13489	0.00171919	0.020824	1327.44	1698.77	1134.55	1424.7	1423.05	1804.96	1728.45	1562.89
FBgn0036702	39922	protein_coding	3L	Afg3l2	0.298742	0.0953093	3.13445	0.00172179	0.0208327	4406.81	3572.07	4694.21	4095.53	4430.69	3794.71	3159.45	3762.03
FBgn0004055	38002	protein_coding	2R	uzip	-0.425663	0.13587	-3.13288	0.00173102	0.0209215	812.967	1102.36	846.441	745.169	847.292	936.86	1045.4	1324.83
FBgn0033582	36172	protein_coding	2R	CG9084	-1.21223	0.388528	-3.12005	0.00180819	0.0218304	16.1131	77.589	36.6535	7.72195	3.96394	46.1984	149.204	37.3641
FBgn0003277	32100	protein_coding	X	Polr2A	0.358639	0.115032	3.11774	0.00182242	0.0219782	21119.2	16379.5	22751.6	20795.2	19810.8	16651.8	13592.1	18894.5
FBgn0010747	38593	protein_coding	3L	Srp54k	-0.366054	0.117456	-3.11652	0.00182997	0.0220452	1214.44	1575.39	1322.08	1249.99	1071.25	1569.67	1396.13	1760.38
FBti0061766			2R	gypsy12{}3705	1.19832	0.384566	3.11602	0.0018331	0.022059	34.2412	9.95221	28.1295	27.0268	47.5673	12.8926	11.6263	5.33773
FBgn0001276	45881	protein_coding	2R	ix	-0.34368	0.110344	-3.11461	0.00184187	0.0221404	337.958	430.627	331.587	353.279	329.007	437.273	466.022	388.587
FBgn0000370	47767	protein_coding	2L	crc	0.449149	0.144313	3.11233	0.00185616	0.022288	2333.44	1689.5	2168.53	2165.04	2666.74	1585.79	1903.81	1578.9
FBgn0033874	36531	protein_coding	2R	CG6347	-1.19763	0.385274	-3.10851	0.00188036	0.0225541	62.2765	312.962	134.68	51.158	0.990985	209.504	542.562	186.821
FBgn0267795	39561	protein_coding	3L	Frl	0.291991	0.0939449	3.10811	0.00188289	0.0225601	4875.95	3971.47	5371.02	4531.82	4725.02	3801.16	3627.41	4485.83
FBgn0015036	31193	protein_coding	X	Cyp4ae1	-0.737366	0.237296	-3.10737	0.00188762	0.0225678	43.1242	76.2896	45.1776	38.6098	45.5853	84.8761	74.6022	69.3905
FBgn0035024	37923	protein_coding	2R	CG11414	0.217944	0.0701306	3.10768	0.0018856	0.0225678	3921.53	3368.15	4134.18	3648.62	3981.78	3554.05	3312.53	3237.87
FBgn0040964	50438	protein_coding	2L	CG18661	0.541424	0.174324	3.10585	0.0018973	0.0226592	179.938	120.643	167.924	175.674	196.215	119.256	143.391	99.2818
FBgn0038095	41586	protein_coding	3R	Cyp304a1	-1.20403	0.387713	-3.10546	0.00189985	0.0226651	115.306	567.568	275.328	65.6366	4.95493	397.521	999.864	305.318
FBgn0025455	39961	protein_coding	3L	CycT	0.255482	0.0823419	3.1027	0.00191764	0.0228528	6520.16	5452.02	6944.57	6515.4	6100.5	5406.29	5094.27	5855.49
FBgn0030091	31844	protein_coding	X	CG7065	0.321788	0.103724	3.10235	0.00191992	0.0228553	1908.44	1521.32	1978.44	1859.06	1887.83	1491.24	1369.97	1702.74
FBgn0038842	42478	protein_coding	3R	hdly	-1.21293	0.391038	-3.10183	0.00192327	0.0228705	19.257	72.8657	32.3915	14.4787	10.9008	44.0496	141.454	33.0939
FBgn0031895	34001	protein_coding	2L	CG4497	0.258811	0.0834834	3.10015	0.00193423	0.0229762	3526.23	2940.95	3274.95	3523.14	3780.61	3010.42	2675.99	3136.45
FBgn0039897	43780	protein_coding	4	CG1674	-1.19504	0.385609	-3.0991	0.00194107	0.0230081	257.786	884.272	507.183	200.771	65.405	609.174	1568.58	475.058
FBti0019440			3R	412{}1431	-1.20962	0.390289	-3.09929	0.00193982	0.0230081	3.12181	16.1556	2.55722	4.82622	1.98197	10.7438	17.4395	20.2834
FBgn0032946	35408	protein_coding	2L	nrv3	-1.15915	0.374075	-3.0987	0.00194369	0.0230146	277.219	855.946	531.903	167.953	131.801	571.571	1520.14	476.126
FBgn0000547	33619	protein_coding	2L	ed	-0.259522	0.0838238	-3.09604	0.00196125	0.0231976	11227.4	13468.8	11838.2	11305.9	10538.1	12389.8	14033.9	13982.7
FBgn0266667	38959	protein_coding	3L	Exo70	0.313638	0.10135	3.09459	0.00197087	0.0232865	1270.24	1018.43	1278.61	1109.07	1423.05	1055.04	946.576	1053.67
FBgn0262563	12798325	protein_coding	2R	CG43103	-1.15365	0.372938	-3.09342	0.00197866	0.0233536	2.11037	13.3508	3.40963	1.93049	0.990985	15.0413	16.4706	8.54037
FBgn0036266	39397	protein_coding	3L	Tsen54	0.355025	0.114961	3.08823	0.00201351	0.0237397	1079.22	838.965	1007.55	1026.05	1204.05	811.158	808.998	896.739
FBgn0003923	3772048	short_ncRNA	2L	snRNA:U2:38ABb	0.783866	0.253866	3.08772	0.002017	0.0237556	97.4314	52.3018	78.4215	81.0805	132.792	56.9422	56.1939	43.7694
FBgn0265263	10178824	protein_coding	2L	CG42688	1.10415	0.357734	3.08652	0.00202515	0.0238261	9.06941	0.322953	7.67167	10.6177	8.91887	0	0.96886	0
FBgn0052855	318250	protein_coding	3R	CG32855	-1.20821	0.39153	-3.08587	0.00202959	0.0238531	180.678	759.616	341.816	184.362	15.8558	499.587	1407.75	371.506
FBgn0039591	43388	protein_coding	3R	CG9988	1.18822	0.385199	3.0847	0.00203757	0.0239214	24.8533	3.26471	19.6054	20.2701	34.6845	1.07438	8.71974	0
FBgn0030529	32349	protein_coding	X	Clic	-0.29059	0.0942172	-3.08425	0.00204065	0.0239322	3047.75	3737.9	2889.66	3104.23	3149.35	3646.45	4261.05	3306.19
FBgn0032901	35359	protein_coding	2L	sky	-0.630883	0.204593	-3.08361	0.00204508	0.0239588	141.05	226.531	175.596	118.725	128.828	204.132	279.032	196.429
FBgn0011829	43875	protein_coding	2L	Ret	-1.14446	0.371293	-3.08236	0.00205365	0.0240337	51.504	161.908	64.783	54.0537	35.6755	90.248	288.72	106.755
FBgn0032447	34677	protein_coding	2L	PICK1	-1.0552	0.342553	-3.08038	0.00206736	0.0241359	28.7487	74.603	30.6867	34.7488	20.8107	62.3141	112.388	49.1071
FBgn0036906	40156	protein_coding	3L	CG14102	-0.544213	0.176668	-3.08042	0.00206709	0.0241359	473.667	705.137	419.385	418.916	582.699	725.207	594.88	795.322
FBgn0052301	38285	protein_coding	3L	CG32301	1.07118	0.347768	3.08016	0.00206892	0.0241359	11.0375	0.322953	6.81926	17.3744	8.91887	0	0.96886	0
FBgn0042712	117365	protein_coding	3L	HBS1	-0.261457	0.0848961	-3.07974	0.00207184	0.0241446	1231.72	1480.22	1247.93	1319.49	1127.74	1544.96	1420.35	1475.35
FBgn0031772	33853	protein_coding	2L	CG13994	0.580102	0.188549	3.07666	0.00209337	0.0243698	258.511	168.262	231.855	274.129	269.548	159.008	179.239	166.537
FBgn0261710	31976	protein_coding	X	nocte	0.624338	0.203014	3.07535	0.00210259	0.0244514	19154.6	12010.3	23409.7	19027.9	15026.3	11970.8	8156.83	15903.2
FBgn0030590	32416	protein_coding	X	CG9518	-1.1964	0.389102	-3.07478	0.00210655	0.0244718	103.762	491.963	245.493	59.8452	5.94591	322.314	779.933	373.641
FBgn0013717	40030	protein_coding	3L	not	0.235912	0.0767367	3.07431	0.00210993	0.0244853	3045.27	2582.21	2922.05	3148.63	3065.12	2675.21	2310.73	2760.68
FBgn0028496	37126	protein_coding	2R	CG30116	-1.20281	0.391411	-3.073	0.00211916	0.0245668	78.1451	302.733	171.334	49.2275	13.8738	226.694	446.645	234.86
FBgn0040259	53510	protein_coding	3R	Ugt302C1	-0.498193	0.162301	-3.06957	0.00214369	0.0248251	461.875	662.93	486.725	368.723	530.177	690.827	735.365	562.597
FBgn0030914	32816	protein_coding	X	CG6106	-1.03921	0.338609	-3.06905	0.00214743	0.0248424	16.7051	44.7313	25.5722	8.6872	15.8558	41.9009	58.1316	34.1615
FBgn0025640	31007	protein_coding	X	CG13369	0.364714	0.118897	3.06748	0.00215868	0.0248431	641.423	495.176	581.342	700.767	642.158	559.753	448.582	477.193
FBgn0030877	32769	protein_coding	X	Arp8	0.362012	0.118016	3.06748	0.0021587	0.0248431	1994.41	1542.96	1923.03	1964.27	2095.93	1672.81	1246.92	1709.14
FBgn0031321	33307	protein_coding	2L	Tgt	0.441949	0.144064	3.06772	0.00215701	0.0248431	771.738	561.495	741.595	634.166	939.454	587.687	551.281	545.516
FBgn0035483	38472	protein_coding	3L	Mul1	0.270143	0.088045	3.06824	0.00215327	0.0248431	727.99	601.567	702.384	703.663	777.923	588.761	628.79	587.151
FBgn0264675	14462396		X	lncRNA:CR43960	-1.19569	0.389715	-3.0681	0.00215423	0.0248431	0.652076	9.07976	0	0.965244	0.990985	11.8182	5.81316	9.60792
FBgn0265003	35594	protein_coding	2R	koi	0.174942	0.0570415	3.06693	0.0021627	0.0248632	7670.42	6789.22	7686.16	7487.4	7837.7	6839.51	7177.32	6350.83
FBgn0030500	32316	protein_coding	X	Ndc80	0.407355	0.133028	3.06217	0.00219737	0.0252356	2364.37	1767.4	2348.38	2159.25	2585.48	1910.25	1620.9	1771.06
FBgn0027363	34505	protein_coding	2L	Stam	0.205194	0.0671439	3.05603	0.0022429	0.0257317	2754.41	2386.92	2689.35	2802.1	2771.79	2395.87	2270.04	2494.86
FBgn0038475	42062	protein_coding	3R	Keap1	0.348935	0.114249	3.05416	0.00225695	0.0258662	538.122	420.098	498.659	562.737	552.97	432.976	419.516	407.803
FBgn0039886	43761	protein_coding	3R	CG2003	-0.495292	0.162276	-3.05215	0.00227206	0.0260123	300.651	430.449	323.063	291.504	287.386	385.703	530.935	374.709
FBgn0028855	34853	protein_coding	2L	CG15282	-1.17835	0.38655	-3.04837	0.0023009	0.0261872	204.54	708.641	353.749	214.284	45.5853	411.488	1289.55	424.883
FBgn0031970	34088	protein_coding	2L	CG7227	-1.18353	0.388156	-3.04911	0.00229521	0.0261872	169.464	606.537	298.343	187.257	22.7927	470.579	1009.55	339.48
FBgn0032635	35044	protein_coding	2L	CG15141	0.263101	0.0863076	3.04841	0.00230054	0.0261872	3623.14	3012.2	3315.87	3706.54	3847	3251.08	2751.56	3033.97
FBgn0051675	318879	protein_coding	2L	CG31675	-1.16275	0.381349	-3.04904	0.00229575	0.0261872	13.2051	69.9705	29.8343	4.82622	4.95493	49.4215	132.734	27.7562
FBgn0053117	35275	protein_coding	2L	Victoria	1.0176	0.333861	3.04798	0.00230382	0.0261872	11.161	0	17.0482	15.4439	0.990985	0	0	0
FBgn0283467	34892	protein_coding	2L	PolD3	0.400213	0.131304	3.04798	0.00230388	0.0261872	1724.18	1295.51	1645.15	1505.78	2021.61	1341.9	1209.14	1335.5
FBti0019633			X	flea{}114	-1.14892	0.376806	-3.04909	0.00229533	0.0261872	2.88386	17.3272	0.852408	4.82622	2.97296	16.1157	25.1904	10.6755
FBgn0039648	43454	protein_coding	3R	CG14515	-1.11236	0.365029	-3.04731	0.00230901	0.0262186	6.07969	37.2732	15.3433	2.89573	0	33.3058	57.1628	21.3509
FBgn0265312	19835297		2R	lncRNA:CR44285	1.05227	0.345385	3.04667	0.00231393	0.0262475	12.8248	0	12.7861	2.89573	22.7927	0	0	0
FBgn0259791	40031	protein_coding	3L	bora	0.320559	0.10523	3.04628	0.00231692	0.0262544	4509	3595.79	4140.15	4524.1	4862.76	3818.35	3049	3920.03
FBgn0030499	32315	protein_coding	X	CG11178	0.408509	0.134165	3.04484	0.00232808	0.0263283	1403.14	1048.16	1550.53	1149.61	1509.27	1006.7	937.857	1199.92
FBgn0030973	32885	protein_coding	X	CG7332	0.280856	0.09225	3.04451	0.00233057	0.0263283	4485.76	3682.36	4385.64	4378.35	4693.31	3878.52	3280.56	3888
FBgn0043791	41135	protein_coding	3R	phu	-0.977525	0.321056	-3.04472	0.00232896	0.0263283	89.6389	209.638	98.8793	89.7677	80.2698	178.347	250.935	199.631
FBgn0033767	36398	protein_coding	2R	CG13148	-1.03963	0.34162	-3.04323	0.00234051	0.0264137	30.8043	79.2748	34.9487	37.6445	19.8197	65.5373	100.761	71.5256
FBgn0039757	43594	protein_coding	3R	RpS7	-0.214129	0.0703715	-3.04284	0.00234359	0.0264215	40138.7	46616.6	38899.6	40946.6	40569.9	46496	50431.1	42922.8
FBgn0015570	40908	protein_coding	3R	alpha-Est2	-1.18493	0.389587	-3.04151	0.00235394	0.0264951	24.8731	92.9652	51.1445	11.5829	11.8918	68.7604	158.893	51.2422
FBgn0026432	39365	protein_coding	3L	Grip163	-0.210518	0.0692179	-3.04139	0.00235491	0.0264951	1279.3	1481.2	1190.81	1331.07	1316.03	1453.64	1459.1	1530.86
FBgn0039702	43521	protein_coding	3R	Vps16B	0.434866	0.143039	3.0402	0.00236424	0.0265731	760.805	556.805	735.628	637.061	909.724	584.463	479.586	606.366
FBgn0022985	37562	protein_coding	2R	qkr58E-2	0.243404	0.0800804	3.0395	0.00236972	0.0266077	4038.99	3406.25	3926.19	4113.87	4076.91	3584.14	3093.57	3541.05
FBgn0037539	40948	protein_coding	3R	CG10435	0.25136	0.0827064	3.03918	0.0023722	0.0266085	1807.33	1515.02	1671.57	1986.47	1763.95	1572.89	1476.54	1495.63
FBgn0033679	36293	protein_coding	2R	CG8888	-1.15374	0.379678	-3.03872	0.00237583	0.0266223	64.9048	333.631	162.81	29.9226	1.98197	236.364	648.168	116.363
FBgn0034598	37411	protein_coding	2R	CG4266	0.390737	0.128827	3.03303	0.00242111	0.0271023	6692.32	5065.61	7228.42	6226.79	6621.76	5241.91	3982.02	5972.92
FBgn0028646	43616	protein_coding	3R	aralar1	0.235966	0.0778326	3.03171	0.00243174	0.0271194	4082.16	3460.28	4104.34	3782.79	4359.34	3701.24	3521.81	3157.8
FBgn0031374	33367	protein_coding	2L	Wdr62	-0.277888	0.0916576	-3.0318	0.002431	0.0271194	4315.35	5247.55	4839.97	4317.54	3788.54	5258.02	5017.73	5466.91
FBgn0035035	37934	protein_coding	2R	Samtor	0.493371	0.162742	3.03162	0.00243245	0.0271194	835.287	583.667	848.998	782.813	874.049	647.852	583.254	519.895
FBgn0037902	41375	protein_coding	3R	CG5281	-0.841314	0.277485	-3.03193	0.00242996	0.0271194	56.9569	112.451	61.3734	55.9842	53.5132	99.9174	142.422	95.0116
FBgn0037891	41360	protein_coding	3R	CG5214	0.254887	0.0841089	3.03044	0.002442	0.0271986	1813.68	1516.44	1851.43	1774.12	1815.48	1455.79	1626.72	1466.81
FBgn0022943	42166	protein_coding	3R	Cbp20	0.393273	0.129848	3.02872	0.00245596	0.0273266	769.264	580.757	651.24	794.396	862.157	594.133	550.313	597.826
FBgn0265937	19835157		2R	asRNA:CR44724	-1.11049	0.366801	-3.02751	0.00246578	0.0274083	7.81145	24.8091	6.81926	8.6872	7.92788	20.4132	25.1904	28.8238
FBgn0002775	38779	protein_coding	3L	msl-3	0.362967	0.119936	3.02633	0.00247539	0.0274875	2128.8	1645.01	1972.47	2375.47	2038.46	1706.12	1513.36	1715.55
FBgn0037884	41353	protein_coding	3R	Arfip	0.244051	0.08066	3.02568	0.00248077	0.0275197	1802.46	1518.87	1755.96	1797.29	1854.13	1629.84	1524.02	1402.76
FBgn0026255	35394	protein_coding	2L	clumsy	-1.17621	0.389061	-3.02319	0.00250124	0.0277189	8.98071	35.436	16.1957	5.79147	4.95493	21.4876	58.1316	26.6887
FBgn0032699	35123	protein_coding	2L	CG10383	0.237801	0.0786939	3.02184	0.0025124	0.0277853	1339.57	1134.12	1367.26	1390.92	1260.53	1162.48	1172.32	1067.55
FBgn0038002	14462452	protein_coding	3R	CG12256	-1.11923	0.370451	-3.02126	0.00251727	0.0277853	9.67738	57.7399	21.3102	7.72195	0	40.8265	104.637	27.7562
FBgn0051961	319048	protein_coding	2L	TBCC	0.292279	0.0967131	3.02212	0.00251011	0.0277853	634.456	516.494	629.077	636.096	638.194	514.629	509.62	525.233
FBgn0285917	44027	protein_coding	2R	sbb	0.482636	0.159741	3.02137	0.00251632	0.0277853	15138.7	10671.1	17381.4	15839.7	12195.1	10590.2	8231.44	13191.7
FBgn0259785	40351	protein_coding	3L	pzg	0.228472	0.0756664	3.01947	0.00253218	0.0279221	14330.3	12214	14221.6	14860.9	13908.5	12584.2	10800.9	13256.8
FBti0019022			2R	roo{}816	-1.16102	0.384815	-3.01708	0.00255224	0.0281153	11.1131	36.0678	12.7861	9.65244	10.9008	24.7108	39.7233	43.7694
FBgn0033443	36006	protein_coding	2R	CG1698	-1.16343	0.385665	-3.01668	0.00255562	0.0281245	38.4192	181.334	93.7649	11.5829	9.90985	120.331	315.848	107.822
FBgn0036007	39106	protein_coding	3L	path	0.551767	0.182931	3.01627	0.00255908	0.0281347	10676.9	7111.83	10892.9	7279.87	13857.9	6941.58	8214.97	6178.96
FBgn0037622	41043	protein_coding	3R	CG8202	0.327189	0.108566	3.01374	0.00258047	0.0283416	1471.92	1167.83	1419.26	1346.52	1649.99	1168.93	1122.91	1211.67
FBgn0003922	3772126	short_ncRNA	2L	snRNA:U2:38ABa	0.800659	0.26572	3.01317	0.00258533	0.0283669	433.452	227.573	312.834	389.959	597.564	210.579	290.658	181.483
FBgn0039525	43311	protein_coding	3R	CG5646	-1.17873	0.391318	-3.01221	0.00259356	0.0283729	6.44923	27.28	8.52408	2.89573	7.92788	23.6364	15.5018	42.7019
FBgn0259178	326119	protein_coding	3R	5PtaseI	-0.385107	0.127836	-3.01251	0.00259096	0.0283729	478.532	629.443	478.201	442.082	515.312	579.091	666.576	642.663
FBgn0261283	40155	protein_coding	3L	SREBP	0.293601	0.0974637	3.01242	0.00259175	0.0283729	6167.54	5015.92	6893.42	5321.39	6287.8	5310.67	5051.64	4685.46
FBgn0043364	33224	protein_coding	2L	cbt	-0.368826	0.122548	-3.00965	0.00261549	0.0285844	1158.19	1505.3	1253.89	1119.68	1100.98	1377.36	1803.05	1335.5
FBgn0035636	38651	protein_coding	3L	Cralbp	-1.15515	0.383979	-3.00837	0.00262652	0.0286485	175.847	893.326	400.632	109.073	17.8377	632.811	1492.04	555.124
FBgn0038455	42031	protein_coding	3R	CG14907	-0.791044	0.262931	-3.00856	0.00262489	0.0286485	53.3743	100.164	42.6204	53.0884	64.414	90.248	94.9483	115.295
FBgn0005355	41565	protein_coding	3R	Su(fu)	0.297983	0.0991502	3.00537	0.0026526	0.0288466	1936.1	1569.36	1758.52	1945.93	2103.86	1674.96	1412.6	1620.54
FBgn0026438	33247	protein_coding	2L	Eaat2	-1.17519	0.391069	-3.00508	0.00265511	0.0288466	23.0722	93.4864	40.9156	16.4092	11.8918	71.9835	164.706	43.7694
FBgn0035424	38399	protein_coding	3L	Larp4B	0.369739	0.123005	3.00589	0.00264807	0.0288466	18830	14476.7	22644.2	15212.3	18633.5	14911.3	13034.1	15484.8
FBgn0053774	3772288	protein_coding	2R	CG33774	0.660824	0.219884	3.00534	0.00265288	0.0288466	226.969	137.231	179.006	205.597	296.305	132.149	148.236	131.308
FBgn0035534	38535	protein_coding	3L	mRpS6	0.507802	0.169141	3.00224	0.00267998	0.0290667	169.258	116.908	173.039	194.014	140.72	120.331	117.232	113.16
FBgn0035975	39062	protein_coding	3L	PGRP-LA	-1.11152	0.370238	-3.00217	0.00268062	0.0290667	9.97868	56.2087	22.1626	5.79147	1.98197	36.529	107.543	24.5536
FBgn0028687	35701	protein_coding	2R	Rpt1	0.257736	0.0858653	3.00163	0.00268537	0.0290668	4796.71	4002.55	4471.73	5253.83	4664.57	4186.86	4119.59	3701.18
FBgn0031006	32919	protein_coding	X	rictor	0.286763	0.0955469	3.00128	0.0026885	0.0290668	9240.61	7552.63	10177.8	8112.88	9431.21	7839.76	6827.56	7990.59
FBgn0037614	41035	protein_coding	3R	TMEM216	0.26022	0.0866977	3.00147	0.00268683	0.0290668	4582.2	3816.72	4173.39	5116.76	4456.46	3966.62	3877.38	3606.17
FBgn0016119	42759	protein_coding	3R	ATPsynCF6	-0.247892	0.0826211	-3.00034	0.00269676	0.0291277	2050.38	2438.76	1938.38	2114.85	2097.92	2518.35	2532.6	2265.33
FBgn0031195	33141	protein_coding	X	CG17600	-0.381993	0.127345	-2.99966	0.00270278	0.0291642	625.113	820.323	658.911	576.251	640.176	757.439	966.923	736.607
FBgn0036186	39308	protein_coding	3L	CG6071	1.07704	0.359139	2.99897	0.00270898	0.0292026	35.184	12.4057	27.2771	37.6445	40.6304	10.7438	12.5952	13.8781
FBgn0083952	4379912	protein_coding	3L	CG34116	0.658313	0.21959	2.99792	0.00271832	0.0292748	407.095	246.425	379.322	274.129	567.834	250.331	282.907	206.036
FBgn0025621	31026	protein_coding	X	CG16989	0.282657	0.0942943	2.99761	0.00272106	0.0292759	1663.18	1363.56	1769.6	1514.47	1705.49	1309.67	1351.56	1429.44
FBgn0053200	117331	protein_coding	2R	VepD	1.13714	0.379495	2.99646	0.00273138	0.0293583	28.6149	7.93731	15.3433	31.8531	38.6484	7.52067	7.75088	8.54037
FBgn0087013	40581	protein_coding	3R	Karybeta3	0.236591	0.078986	2.99535	0.00274131	0.0294365	12820.9	10864.3	13352.1	12043.4	13067.1	11607.6	9542.3	11443
FBgn0261985	38059	protein_coding	3L	Ptpmeg	0.155894	0.05209	2.99277	0.00276457	0.0296575	7779.57	6980.6	7887.33	7805.93	7645.45	7000.67	6581.47	7359.67
FBgn0031548	33577	protein_coding	2L	CG8852	-1.16845	0.390467	-2.99245	0.00276745	0.0296597	9.99215	41.852	15.3433	8.6872	5.94591	32.2314	79.4465	13.8781
FBgn0021895	47457	protein_coding	2R	ytr	-0.188732	0.0630944	-2.99127	0.00277818	0.0297458	2064.14	2354.56	1975.03	2164.08	2053.32	2386.2	2247.76	2429.74
FBgn0085437	31953	protein_coding	X	CG34408	0.285233	0.0953936	2.99006	0.00278922	0.0298352	3652.34	2989.22	4075.36	3520.25	3361.42	3024.38	2670.18	3273.1
FBgn0005561	43825	protein_coding	4	sv	-0.972572	0.32565	-2.98656	0.00282137	0.030085	126.5	295.541	151.729	154.439	73.3329	191.24	446.645	248.738
FBgn0031356	33347	protein_coding	2L	CG17660	-0.38907	0.130266	-2.98674	0.00281966	0.030085	993.788	1311.77	1086.82	862.928	1031.62	1338.68	1453.29	1143.34
FBgn0034705	37533	protein_coding	2R	CG11170	0.535684	0.179332	2.98711	0.00281627	0.030085	336.366	226.738	331.587	272.199	405.313	215.951	242.215	222.05
FBgn0263048	42624	protein_coding	3R	Gpdh3	0.39409	0.131965	2.98633	0.00282344	0.030085	915.526	691.296	859.227	872.581	1014.77	749.918	563.877	760.093
FBgn0013799	40164	protein_coding	3L	Deaf1	0.26188	0.0877245	2.98525	0.00283347	0.0301339	2001.46	1665.96	2132.72	2085.89	1785.76	1622.32	1624.78	1750.78
FBgn0036801	40032	protein_coding	3L	MYPT-75D	0.32903	0.110209	2.98552	0.002831	0.0301339	4646.55	3682.13	4703.59	4605.18	4630.87	3708.76	3109.07	4228.55
FBgn0003520	37065	protein_coding	2R	stau	0.304987	0.102212	2.98386	0.00284641	0.0302134	11934.5	9625.13	12439.2	12449.7	10914.7	9877.86	8473.65	10523.9
FBgn0037413	40759	protein_coding	3R	Osi5	-1.08031	0.362024	-2.98407	0.00284438	0.0302134	3.35975	23.6319	4.26204	4.82622	0.990985	5.37191	48.443	17.0807
FBgn0038190	41700	protein_coding	3R	CG9926	0.5623	0.188477	2.98339	0.00285078	0.0302308	783.931	516.872	734.776	567.564	1049.45	539.339	562.908	448.37
FBgn0023509	31153	protein_coding	X	mip130	0.438005	0.146875	2.98216	0.00286223	0.0303232	2639.21	1926.2	2802.72	2882.22	2232.69	1952.15	1683.88	2142.57
FBgn0039752	43589	protein_coding	3R	CG15530	-1.10012	0.369022	-2.98118	0.00287136	0.0303909	2.74528	19.9063	3.40963	4.82622	0	13.967	32.9412	12.8106
FBgn0026876	31072	protein_coding	X	CG11403	0.444445	0.149153	2.9798	0.00288438	0.0304801	2591.22	1881.34	2639.91	2287.63	2846.11	2111.16	1683.88	1848.99
FBgn0029866	31576	protein_coding	X	CG3842	-0.352558	0.118355	-2.97883	0.00289356	0.0304801	1475.77	1894.62	1453.36	1486.48	1487.47	1811.41	2259.38	1613.06
FBgn0031107	33035	protein_coding	X	HERC2	0.68401	0.229582	2.97937	0.00288842	0.0304801	7177.82	4247.97	8923.01	6756.71	5853.75	3865.62	2645.96	6232.34
FBgn0052984	34218	protein_coding	2L	CG32984	-0.990271	0.332431	-2.97888	0.00289308	0.0304801	2.10179	20.7568	3.40963	2.89573	0	7.52067	49.4119	5.33773
FBgn0267641	26067306		3L	lncRNA:CR45979	-1.13315	0.380289	-2.97969	0.00288537	0.0304801	38.6027	123.557	56.2589	33.7836	25.7656	76.2811	149.204	145.186
FBgn0000479	31309	protein_coding	X	dnc	0.287937	0.0966785	2.97829	0.00289859	0.0304885	2722.86	2224.19	3046.51	2465.23	2656.83	2216.45	2010.39	2445.75
FBgn0038300	41830	protein_coding	3R	Mau2	0.195733	0.0657229	2.97816	0.00289986	0.0304885	2045.44	1783.94	1998.04	2046.32	2091.97	1846.86	1779.8	1725.16
FBgn0003041	38879	protein_coding	3L	pbl	0.295498	0.0992618	2.97696	0.00291122	0.0305397	12037.8	9775.08	11758.1	10709.4	13645.9	10379.6	8857.32	10088.3
FBgn0035766	38812	protein_coding	3L	eco	0.258728	0.0869196	2.97663	0.00291436	0.0305397	5574.85	4650.05	5914.86	5461.35	5348.35	4978.68	4194.2	4777.27
FBgn0040236	53436	protein_coding	X	c11.1	0.342753	0.115154	2.97648	0.00291576	0.0305397	5281.4	4143.17	5942.14	4973.9	4928.17	4285.71	3411.36	4732.43
FBgn0267515		pseudogene	X	28SrRNA-Psi:CR45855	1.10684	0.371765	2.97727	0.00290826	0.0305397	316.578	101.73	219.069	137.065	593.6	136.446	72.6645	96.0792
FBgn0037757	41206	protein_coding	3R	CG8516	0.239537	0.0804943	2.97582	0.00292204	0.0305765	5096.2	4309.49	5260.21	5142.82	4885.56	4540.33	4062.43	4325.7
FBgn0033569	36158	protein_coding	2R	CG12942	0.344228	0.115705	2.97504	0.00292946	0.0305986	5155.83	4039.35	5113.59	4641.86	5712.04	4310.42	3745.61	4062.01
FBgn0261797	38580	protein_coding	3L	Dhc64C	0.453389	0.152399	2.97502	0.00292968	0.0305986	22711.2	16372.8	26678.7	17979.6	23475.4	16597	13093.2	19428.3
FBgn0000075	35188	protein_coding	2L	amd	-1.1639	0.391457	-2.97324	0.00294673	0.0307476	143.356	559.341	291.523	118.725	19.8197	348.099	945.608	384.317
FBgn0038815	42444	protein_coding	3R	CG5466	0.280678	0.0944487	2.97175	0.00296106	0.030868	1195.84	981.934	1186.55	1307.91	1093.06	993.803	896.196	1055.8
FBgn0083962	318872	protein_coding	2L	CG34126	0.313401	0.105474	2.97136	0.00296484	0.0308784	3631.25	2910.92	4062.58	3146.7	3684.48	2934.13	2748.66	3049.98
FBgn0040294	36990	protein_coding	2R	POSH	0.198993	0.0669796	2.97095	0.00296885	0.0308911	3326.51	2895.49	3434.35	3206.54	3338.63	3029.75	2831.98	2824.73
FBgn0023143	35998	protein_coding	2R	Uba1	0.211734	0.0712776	2.97056	0.00297259	0.030901	29680.2	25597.9	31006.3	26709.3	31325	26930.4	24280.6	25582.7
FBgn0031022	32937	protein_coding	X	CG12204	0.591545	0.199164	2.97014	0.00297665	0.0309141	351.223	226.061	364.831	367.758	321.079	264.298	191.834	222.05
FBgn0039264	42998	protein_coding	3R	CG11786	-1.16091	0.391004	-2.96904	0.0029873	0.0309956	32.0665	136.669	61.3734	31.8531	2.97296	91.3224	246.091	72.5932
FBti0018978			2R	invader1{}677	-1.02574	0.345535	-2.96854	0.00299213	0.0310168	0.568272	10.9494	1.70482	0	0	10.7438	13.564	8.54037
FBgn0026616	41913	protein_coding	3R	alpha-Man-IIb	0.17413	0.0587095	2.96596	0.00301744	0.0312377	9744.88	8631.43	9617.72	9536.61	10080.3	8700.34	8132.61	9061.33
FBgn0260959	36272	protein_coding	2R	MCPH1	0.255292	0.0860788	2.96579	0.00301909	0.0312377	4014.6	3356.59	4322.56	3735.5	3985.74	3559.42	3349.35	3161
FBgn0035904	38972	protein_coding	3L	GstO3	-1.11127	0.374738	-2.96545	0.0030224	0.0312427	22.5603	71.0534	32.3915	14.4787	20.8107	35.4546	110.45	67.2554
FBgn0039585	43378	protein_coding	3R	CG1894	1.15145	0.388383	2.96472	0.00302958	0.0312877	15.0497	2.32646	18.753	13.5134	12.8828	0	4.8443	2.13509
FBgn0015239	40378	protein_coding	3L	Hr78	0.234785	0.0792492	2.96261	0.00305041	0.0314735	1926.24	1634.41	1967.36	1857.13	1954.22	1780.25	1599.59	1523.39
FBgn0036147	39265	protein_coding	3L	Plod	-0.650101	0.219468	-2.96217	0.00305476	0.0314891	1649.81	2698.01	1925.59	1807.9	1215.94	2202.48	3869.63	2021.93
FBgn0014869	43447	protein_coding	3R	Pglym78	-0.335271	0.113243	-2.96062	0.0030702	0.0315308	1250.16	1584.81	1177.18	1385.13	1188.19	1669.59	1711.98	1372.86
FBgn0015271	34794	protein_coding	2L	Orc5	0.285438	0.0963849	2.96144	0.00306203	0.0315308	1245.29	1018.58	1219.8	1153.47	1362.6	1028.18	971.767	1055.8
FBgn0035508	38506	protein_coding	3L	CG15005	-1.11824	0.377637	-2.96115	0.00306493	0.0315308	31.5603	165.443	72.4547	21.2354	0.990985	97.7687	300.347	98.2143
FBgn0259212	40620	protein_coding	3R	cno	0.332489	0.112294	2.96088	0.00306764	0.0315308	17445.4	13787	19336	17785.6	15214.6	13586.6	11779.4	15995
FBgn0037944	41420	protein_coding	3R	CG6923	0.343856	0.116192	2.95937	0.0030827	0.0316005	2131.82	1671.1	2357.76	2250.95	1786.75	1681.41	1560.83	1771.06
FBgn0261274	38500	protein_coding	3L	Ero1L	0.303195	0.102448	2.95949	0.00308151	0.0316005	3207.94	2590.44	3329.51	2839.75	3454.57	2800.91	2463.81	2506.6
FBgn0002719	47173	protein_coding	3R	Men	-0.218411	0.0738559	-2.95726	0.00310391	0.0317885	5551.71	6467.86	5833.88	5325.25	5496	6356.04	7011.64	6035.91
FBgn0286213	39480	protein_coding	3L	RpS12	-0.200279	0.0677578	-2.95581	0.00311853	0.0319087	12628.1	14522.9	12137.4	12442	13305	14596.5	15217.9	13754.3
FBgn0261279	42632	protein_coding	3R	lqfR	0.11947	0.04043	2.95498	0.0031269	0.0319648	7311.58	6730.04	7391.23	7179.49	7364.01	6926.54	6546.59	6717
FBgn0033635	36237	protein_coding	2R	Prip	-0.384945	0.13034	-2.95339	0.00314307	0.0321004	2277.95	2997.41	2109.71	2002.88	2721.25	3100.66	3062.57	2829
FBgn0028542	34814	protein_coding	2L	NimB4	-1.1215	0.380033	-2.95106	0.00316689	0.032314	21.3985	114.333	47.7348	14.4787	1.98197	75.2067	211.212	56.58
FBgn0041781	34519	protein_coding	2L	SCAR	0.254764	0.0863419	2.95065	0.00317111	0.0323272	4391.95	3673.33	4771.78	3845.53	4558.53	3635.71	3646.79	3737.48
FBgn0034951	37825	protein_coding	2R	CG3860	-0.254035	0.0861587	-2.94845	0.00319371	0.0325277	1875.94	2241.68	1878.71	1812.73	1936.38	2316.37	2361.11	2047.55
FBgn0030716	32563	protein_coding	X	CG9170	0.505883	0.171652	2.94715	0.00320722	0.0326053	803.582	555.153	847.293	866.789	696.663	455.538	687.891	522.03
FBgn0263665	14462419		X	lncRNA:CR43656	1.10214	0.373967	2.94716	0.00320704	0.0326053	15.8952	4.08193	15.3433	13.5134	18.8287	4.29752	5.81316	2.13509
FBgn0022361	43797	protein_coding	4	Pur-alpha	-0.423616	0.143787	-2.94615	0.00321758	0.0326805	837.476	1134.93	854.113	691.115	967.201	1071.16	1331.21	1002.43
FBgn0020385	41279	protein_coding	3R	pug	0.255471	0.0867252	2.94575	0.0032217	0.0326925	1342.65	1122.19	1331.46	1448.83	1247.65	1128.1	1144.22	1094.24
FBgn0036763	39989	protein_coding	3L	TrpRS-m	0.31182	0.10594	2.94338	0.00324655	0.0329144	2325.16	1865.36	2408.9	1927.59	2638.99	1888.76	1941.6	1765.72
FBgn0020655	39417	protein_coding	3L	ArfGAP1	0.301087	0.10232	2.94261	0.00325455	0.0329653	3473.77	2809.51	3470.15	3664.07	3287.1	2890.09	2525.82	3012.62
FBgn0035159	38089	protein_coding	3L	CG13896	-0.435658	0.148186	-2.93994	0.00328279	0.033221	266.46	364.74	257.427	264.477	277.476	371.736	316.817	405.668
FBgn0037220	40529	protein_coding	3R	CG14641	0.237617	0.0808554	2.93878	0.00329502	0.0332536	2855.37	2416.14	2562.34	2958.47	3045.3	2403.39	2573.29	2271.74
FBgn0050466	246629	protein_coding	2R	CG30466	-0.599212	0.203867	-2.93923	0.00329033	0.0332536	154.515	241.486	138.09	133.204	192.251	230.992	248.997	244.468
FBgn0083961	4379886	protein_coding	2L	CG34125	-0.346759	0.117986	-2.93898	0.00329293	0.0332536	238.467	304.658	227.593	250.964	236.845	292.232	320.693	301.048
FBgn0032105	34245	protein_coding	2L	borr	0.272347	0.092726	2.93712	0.00331276	0.0334022	5535.29	4569.91	4735.98	5615.79	6254.11	4826.12	4375.37	4508.25
FBgn0031908	34017	protein_coding	2L	CG5177	-1.14408	0.389714	-2.9357	0.00332799	0.0334958	330.607	1339.17	696.417	256.755	38.6484	946.53	2445.4	625.582
FBgn0261811	33003	protein_coding	X	pico	0.268464	0.0914485	2.93569	0.0033281	0.0334958	17762.8	14709.4	19393.1	16360.9	17534.5	14879.1	12823.8	16425.3
FBgn0036099	39213	protein_coding	3L	CG11811	0.265174	0.0903535	2.93485	0.00333707	0.0335556	3676.96	3051.74	3365.31	3666.96	3998.62	3101.74	2803.88	3249.61
FBgn0040907	50381	protein_coding	X	mRpL33	-0.663133	0.225978	-2.93451	0.00334077	0.0335623	124.046	205.695	121.894	129.343	120.9	208.43	243.184	165.47
FBgn0015247	36748	protein_coding	2R	Diap2	0.265272	0.0904231	2.93367	0.00334979	0.0335794	3310.85	2747.44	3099.36	3182.41	3650.79	2777.28	2711.84	2753.2
FBgn0026250	44260	protein_coding	3R	eIF1A	-0.357933	0.122009	-2.93365	0.00334999	0.0335794	5578.49	7194.99	5521.9	6035.67	5177.9	7400.34	6989.36	7195.26
FBgn0250819	3346141	protein_coding	4	CG33521	-1.13663	0.387463	-2.93351	0.00335157	0.0335794	231.123	766.69	458.595	189.188	45.5853	532.893	1264.36	502.814
FBgn0034186	36921	protein_coding	2R	CG8950	0.294063	0.100264	2.93289	0.00335822	0.0335968	1940.93	1577.73	1877	1795.35	2150.44	1748.02	1422.29	1562.89
FBgn0036213	39338	protein_coding	3L	RpL10Ab	-0.164374	0.056047	-2.93278	0.00335937	0.0335968	20580.9	23076.7	19786.1	20691	21265.5	23712.7	24090.7	21426.7
FBgn0011708	34966	protein_coding	2L	Syx5	0.260196	0.0887428	2.93202	0.00336764	0.0336491	3695.11	3078.27	3662.8	3750.94	3671.6	3312.32	2968.59	2953.9
FBgn0032479	34713	protein_coding	2L	CG16974	0.1049	0.0357915	2.93087	0.00338012	0.0337129	9826.52	9136.76	9935.67	10007.7	9536.25	9074.22	9098.57	9237.48
FBgn0036349	39496	protein_coding	3L	SNCF	1.11953	0.381955	2.93106	0.00337803	0.0337129	424.671	120.747	49.4397	753.856	470.718	138.595	89.1351	134.511
FBgn0264561	40382	protein_coding	3L	Glg1	0.273441	0.0933075	2.93054	0.00338373	0.0337185	7010.78	5784.84	7063.9	7413.08	6555.37	5978.93	5221.19	6154.41
FBgn0029657	31311	protein_coding	X	CG12535	1.1333	0.386852	2.92955	0.0033945	0.033744	14.7124	2.75038	12.7861	13.5134	17.8377	1.07438	2.90658	4.27019
FBgn0035346	38313	protein_coding	3L	CG1146	-0.387647	0.132327	-2.92947	0.00339543	0.033744	524.573	692.31	567.704	476.831	529.186	685.455	645.261	746.215
FBgn0267104	19834823	protein_coding	3R	CG45544	1.00095	0.341641	2.92983	0.00339143	0.033744	36.1852	14.2224	32.3915	42.4708	33.6935	12.8926	11.6263	18.1483
FBgn0086778	32928	protein_coding	X	nAChRalpha7	-1.14686	0.391631	-2.92841	0.00340697	0.0338006	26.862	98.3536	57.1113	11.5829	11.8918	64.4629	167.613	62.9852
FBgn0260859	39090	protein_coding	3L	Bet3	0.389426	0.132983	2.92839	0.00340723	0.0338006	1137.21	860.582	1022.04	1214.28	1175.31	910.001	880.694	791.052
FBgn0025720	37288	protein_coding	2R	Ate1	0.277628	0.0948793	2.92611	0.00343225	0.0340122	2104.2	1730.4	1934.97	2027.01	2350.62	1835.04	1679.03	1677.12
FBgn0026431	34441	protein_coding	2L	Grip75	-0.361002	0.123393	-2.92563	0.00343755	0.0340122	892.599	1153.49	773.986	887.06	1016.75	1172.15	1042.49	1245.83
FBgn0033871	36528	protein_coding	2R	CG13339	0.519432	0.177563	2.92534	0.00344085	0.0340122	498.953	340.696	471.382	416.02	609.456	356.695	332.319	333.074
FBgn0038916	42580	protein_coding	3R	dnd	-0.930131	0.317949	-2.92541	0.00344	0.0340122	36.4368	81.4167	38.3584	52.1232	18.8287	68.7604	100.761	74.7283
FBgn0036614	39810	protein_coding	3L	Golgin104	0.506477	0.173175	2.92465	0.00344843	0.0340567	1291.63	891.988	1364.71	1225.86	1284.32	948.679	807.061	920.225
FBgn0026409	39587	protein_coding	3L	Mpcp2	-0.267535	0.091492	-2.92413	0.00345419	0.0340832	9459.49	11416.1	9286.98	9135.07	9956.43	11528.1	11784.2	10935.9
FBgn0035721	38757	protein_coding	3L	CG9948	0.422439	0.144578	2.92188	0.0034793	0.0343004	512.947	378.45	438.99	488.414	611.438	391.075	343.945	400.33
FBgn0035526	38526	protein_coding	3L	CG1316	0.249064	0.0852966	2.91998	0.00350055	0.0344792	1074.64	901.974	1051.02	1053.08	1119.81	915.373	930.106	860.442
FBgn0287186	3355151	protein_coding	3L	scro	-0.857053	0.293558	-2.91953	0.00350555	0.0344977	78.4057	160.558	86.0932	93.6287	55.4952	136.446	216.056	129.173
FBgn0083951	4379880	protein_coding	2R	CG34115	-1.09001	0.373564	-2.91788	0.00352424	0.0346509	11.0605	62.5349	26.4246	6.75671	0	42.9752	99.7926	44.837
FBgn0038839	42475	protein_coding	3R	Ktl	-1.13058	0.38785	-2.91498	0.00355708	0.0348835	90.891	296.493	179.006	55.0189	38.6484	221.323	535.78	132.376
FBgn0042085	35560	protein_coding	2R	Bap170	0.341747	0.117239	2.91496	0.00355736	0.0348835	7232.74	5676.29	7710.03	7787.59	6200.59	6012.24	4752.26	6264.36
FBgn0045759	38766	protein_coding	3L	bin	-1.07612	0.369169	-2.91498	0.00355709	0.0348835	39.6533	115.828	48.5872	36.6793	33.6935	97.7687	168.582	81.1335
FBgn0001137	34171	protein_coding	2L	grk	-0.506024	0.173805	-2.91145	0.00359758	0.0352467	141.674	205.281	155.138	136.099	133.783	219.174	214.118	182.55
FBgn0036837	40073	protein_coding	3L	CG18135	-0.234849	0.0806809	-2.91083	0.00360466	0.0352848	2370.38	2794.33	2493.29	2234.54	2383.32	2780.5	2987	2615.49
FBgn0038700	42318	protein_coding	3R	CG3734	-1.13882	0.391587	-2.90823	0.00363483	0.0355487	60.3868	225.375	121.894	44.4012	14.8648	165.455	404.984	105.687
FBgn0001128	33824	protein_coding	2L	Gpdh1	0.213143	0.0733147	2.90724	0.00364636	0.0356301	3430.68	2954.81	3143.68	3664.07	3484.3	3014.71	2959.87	2889.85
FBgn0087008	32965	protein_coding	X	e(y)3	0.476856	0.164066	2.90649	0.0036551	0.0356839	33639.6	23787.9	38805.9	33926.4	28186.6	24166.1	17185.6	30011.9
FBgn0032213	34383	protein_coding	2L	CG5390	-1.00129	0.344604	-2.90564	0.00366507	0.0357445	200.165	496.795	321.358	197.875	81.2608	372.81	777.026	340.547
FBgn0051098	43057	protein_coding	3R	CG31098	-0.461212	0.158758	-2.90513	0.00367098	0.0357445	534.76	746.526	572.818	526.058	505.402	674.711	955.296	609.569
FBgn0052626	32352	protein_coding	X	AMPdeam	0.295235	0.101624	2.90518	0.00367045	0.0357445	5586.43	4535.97	5723.07	4845.53	6190.68	4678.93	4925.69	4003.3
FBgn0033538	36121	protein_coding	2R	CG11883	-0.480937	0.165593	-2.90433	0.00368044	0.035805	892.827	1266.9	1009.25	653.47	1015.76	1322.56	1400.97	1077.15
FBgn0016641	37461	protein_coding	2R	PTP-ER	0.22028	0.075869	2.90342	0.00369107	0.0358245	5314.64	4556.74	5607.14	5283.75	5053.03	4757.36	4077.93	4834.92
FBgn0031779	33862	protein_coding	2L	CG9175	0.252403	0.0869356	2.90333	0.00369214	0.0358245	1145.41	959.263	1171.21	1128.37	1136.66	949.753	1005.68	922.36
FBgn0034876	37727	protein_coding	2R	wmd	0.31512	0.108534	2.90343	0.00369102	0.0358245	3763.15	3011.44	3495.72	3952.68	3841.06	3288.68	2870.73	2874.9
FBgn0000146	34524	protein_coding	2L	aub	0.348341	0.120013	2.90253	0.00370164	0.0358852	2974.06	2322.23	2772.03	2635.12	3515.02	2535.54	2150.87	2280.28
FBgn0030963	32875	protein_coding	X	CG7101	0.339049	0.116841	2.9018	0.00371031	0.0359157	1035.46	813.673	902.7	976.827	1226.84	864.877	771.213	804.93
FBgn0033866	36522	protein_coding	2R	CG6280	-1.01035	0.348192	-2.90171	0.00371128	0.0359157	3.45582	27.0181	9.37649	0	0.990985	17.1901	54.2562	9.60792
FBgn0026079	45064	protein_coding	X	Nsun2	0.273051	0.0941247	2.90095	0.00372038	0.0359636	1541.73	1272.52	1485.75	1635.12	1504.32	1311.82	1192.67	1313.08
FBgn0035630	38645	protein_coding	3L	CG10576	0.340963	0.117543	2.90075	0.00372273	0.0359636	16156.1	12684.2	16538.4	13434.3	18495.7	13520	12771.5	11761.2
FBgn0037046	40326	protein_coding	3L	CG10581	-1.13519	0.39146	-2.89989	0.00373293	0.0360308	1.87242	15.7348	1.70482	1.93049	1.98197	13.967	30.0347	3.20264
FBgn0010808	43672	protein_coding	3R	Chchd3	-0.375134	0.12943	-2.89836	0.00375123	0.0361647	1007.44	1316.2	956.402	1088.8	977.111	1346.2	1365.12	1237.29
FBgn0045823	39137	protein_coding	3L	vsg	-0.297378	0.102609	-2.89818	0.00375334	0.0361647	3910.49	4822.94	3921.08	3922.75	3887.63	4548.93	5196	4723.89
FBgn0003882	40554	protein_coding	3R	tub	0.22917	0.0791181	2.89655	0.00377287	0.0363213	2932.73	2498.06	2879.43	2987.43	2931.33	2723.56	2381.46	2389.17
FBgn0015396	41265	protein_coding	3R	jumu	0.185757	0.064143	2.89598	0.00377982	0.0363434	8951.06	7862.54	8686.04	8829.09	9338.05	8456.45	7726.66	7404.5
FBgn0033890	36551	protein_coding	2R	Ctf4	0.260606	0.0899949	2.89579	0.00378206	0.0363434	4406.91	3670.02	4441.05	4104.22	4675.47	3996.7	3358.07	3655.28
FBgn0039451	43218	protein_coding	3R	CG6420	0.352119	0.121613	2.89541	0.0037866	0.0363434	4404.57	3430.13	4717.23	4392.83	4103.67	3678.68	2700.21	3911.49
FBgn0266521	33863	protein_coding	2L	stai	-0.302644	0.10453	-2.89527	0.00378831	0.0363434	7332.87	9079.16	6434.83	7901.49	7662.3	9162.32	8306.04	9769.12
FBgn0015286	31332	protein_coding	X	Rala	-0.197929	0.0684225	-2.89275	0.00381885	0.0366047	4677.65	5371.02	4677.16	4537.61	4818.17	5505.13	5442.09	5165.86
FBgn0028497	37707	protein_coding	2R	Mtmr6	0.169067	0.0584696	2.89154	0.00383354	0.0366503	2241.28	1992.86	2316.84	2152.49	2254.49	2045.62	1948.38	1984.57
FBgn0036294	39428	protein_coding	3L	CG10654	-0.57412	0.198543	-2.89166	0.00383209	0.0366503	270.191	414.654	358.864	229.728	221.981	408.265	400.139	435.559
FBgn0038903	42563	protein_coding	3R	Polr1H	0.661509	0.228756	2.89176	0.00383086	0.0366503	127.043	76.4322	124.452	111.003	145.675	77.3554	80.4154	71.5256
FBgn0038727	42347	protein_coding	3R	CG7432	-1.12351	0.388679	-2.89058	0.0038453	0.0367311	82.9562	358.618	184.12	61.7756	2.97296	246.033	604.569	225.252
FBti0062016			3L	3S18{}3955	-1.12989	0.391079	-2.88915	0.0038628	0.0368664	17.4169	64.3388	28.9819	19.3049	3.96394	41.9009	109.481	41.6343
FBgn0025676	38088	protein_coding	3L	CkIIalpha-i3	-0.473049	0.163763	-2.88861	0.00386948	0.0368666	497.515	701.221	474.791	482.622	535.132	677.935	591.974	833.754
FBgn0037317	40643	protein_coding	3R	CG14667	0.320644	0.110998	2.88874	0.00386789	0.0368666	1314.86	1047.77	1231.73	1206.56	1506.3	1081.9	985.331	1076.09
FBgn0045063	250735	protein_coding	2R	fdl	0.201287	0.0697424	2.88614	0.00389993	0.0371248	3267.68	2839.27	3303.93	3187.24	3311.87	2868.6	2738	2911.2
FBgn0033859	36514	protein_coding	2R	fand	-0.241257	0.0836028	-2.88575	0.00390486	0.0371398	1936.63	2294.42	1978.44	1920.84	1910.62	2463.56	2095.64	2324.05
FBgn0032467	34699	protein_coding	2L	Ube4B	0.188824	0.0654438	2.88529	0.00391054	0.0371619	6788.54	5950.93	6826.93	7215.2	6323.48	6207.77	5678.49	5966.52
FBgn0002948	32107	protein_coding	X	nod	0.316755	0.109864	2.88316	0.00393711	0.0373823	6962.7	5564.75	7081.8	5838.76	7967.52	5925.21	5799.6	4969.43
FBgn0033521	36101	protein_coding	2R	CG12896	-0.851329	0.295375	-2.88219	0.00394916	0.0374646	20.8636	42.9467	19.6054	23.1659	19.8197	36.529	47.4742	44.837
FBgn0030570	32393	protein_coding	X	CG12540	-1.06208	0.368643	-2.88106	0.00396345	0.037568	4.48771	27.3671	7.67167	5.79147	0	13.967	54.2562	13.8781
FBgn0025674	49816	protein_coding	2L	CycK	-0.255745	0.088785	-2.8805	0.00397042	0.0375696	2372.07	2838.26	2276.78	2287.63	2551.79	2914.8	2854.26	2745.73
FBgn0037467	40843	protein_coding	3R	Ufl1	-0.376877	0.130832	-2.88062	0.00396895	0.0375696	704.689	921.928	748.414	740.342	625.312	851.984	1103.53	810.268
FBgn0030289	32073	protein_coding	X	GCS1	0.32206	0.111939	2.87709	0.00401358	0.0378616	1793.48	1428.08	1918.77	1480.68	1980.98	1548.18	1352.53	1383.54
FBgn0031646	33696	protein_coding	2L	snsl	-1.12134	0.389712	-2.87737	0.00401007	0.0378616	62.6366	262.892	149.171	33.7836	4.95493	233.141	446.645	108.89
FBgn0037383	40724	protein_coding	3R	Sec20	0.342721	0.119121	2.87707	0.00401389	0.0378616	1010.88	792.381	912.076	1046.32	1074.23	853.059	737.303	786.782
FBgn0039589	43386	protein_coding	3R	CG9986	0.294598	0.102398	2.87698	0.00401495	0.0378616	2909	2362.97	2880.29	2493.23	3353.49	2530.17	2333.98	2224.77
FBgn0032895	35353	protein_coding	2L	twit	-1.1196	0.389316	-2.8758	0.00403005	0.0379437	16.719	68.0918	37.5059	8.6872	3.96394	46.1984	124.983	33.0939
FBti0020235			3L	R1A1{}1124	-0.845733	0.29409	-2.87576	0.00403051	0.0379437	2.12753	30.0123	3.40963	0	2.97296	2.14876	80.4154	7.47283
FBgn0035318	38283	protein_coding	3L	CG9018	0.468499	0.162937	2.87534	0.00403587	0.0379619	529.11	376.779	554.918	564.668	467.745	399.67	299.378	431.289
FBgn0034707	37535	protein_coding	2R	MED16	0.278466	0.096884	2.87423	0.00405019	0.0380643	1393.94	1146.21	1420.11	1270.26	1491.43	1199.01	1038.62	1200.99
FBgn0083053	5740220	short_ncRNA	2R	snoRNA:Psi18S-1347b	1.07162	0.372905	2.8737	0.00405692	0.0380951	39.9096	12.8213	36.6535	43.436	39.6394	10.7438	21.3149	6.40528
FBgn0037026	40301	protein_coding	3L	CG3634	0.18955	0.0659715	2.8732	0.00406331	0.0381228	2078.48	1821.32	2041.52	2189.17	2004.76	1917.77	1720.7	1825.5
FBgn0032251	34434	protein_coding	2L	Nse4	0.352933	0.122892	2.87189	0.00408025	0.0382493	872.007	678.424	762.905	892.851	960.265	716.612	605.538	713.121
FBgn0032187	34348	protein_coding	2L	CG4839	-1.11475	0.388279	-2.871	0.00409178	0.038325	47.3721	156.183	97.1745	24.1311	20.8107	100.992	269.343	98.2143
FBgn0010638	46080	protein_coding	2R	Sec61beta	-0.444126	0.154748	-2.86999	0.00410482	0.0384003	1477.32	2035.91	1541.15	1370.65	1520.17	1826.45	2626.58	1654.7
FBgn0032290	34477	protein_coding	2L	CG6443	-0.360076	0.12548	-2.86958	0.00411015	0.0384003	499.692	645.461	443.252	541.502	514.321	667.191	588.098	681.095
FBgn0037680	41113	protein_coding	3R	pasi2	-0.506651	0.176559	-2.86958	0.00411023	0.0384003	979.821	1419.4	907.814	961.383	1070.26	1286.03	1717.79	1254.37
FBgn0036372	39520	protein_coding	3L	Abp1	0.231809	0.0808038	2.86879	0.0041204	0.0384327	3643.12	3097.26	3505.95	3866.77	3556.65	3314.47	2849.42	3127.91
FBgn0038947	42615	protein_coding	3R	Sar1	-0.354157	0.123452	-2.86878	0.00412065	0.0384327	1752.71	2253.93	1667.31	1765.43	1825.39	2061.74	2686.65	2013.39
FBgn0031488	33509	protein_coding	2L	Ccdc85	-0.730381	0.254847	-2.86596	0.00415743	0.0387432	134.641	238.924	161.105	147.682	95.1346	175.124	279.032	262.616
FBgn0030053	31799	protein_coding	X	CG12081	0.230874	0.0805672	2.86561	0.00416211	0.0387542	1692.97	1440.51	1640.03	1740.34	1698.55	1537.44	1310.87	1473.21
FBgn0051148	42796	protein_coding	3R	Gba1a	-1.08963	0.380497	-2.86371	0.00418716	0.0389547	4.72725	16.3844	3.40963	4.82622	5.94591	12.8926	21.3149	14.9457
FBgn0032475	34709	protein_coding	2L	Sfmbt	0.247337	0.0863963	2.86281	0.00419896	0.0390316	10378.5	8725.45	10363.6	10446.8	10325.1	9135.46	7507.7	9533.19
FBgn0035736	38774	protein_coding	3L	Cpr65Eb	-1.07311	0.375131	-2.86063	0.00422805	0.0392691	84.5351	424.861	206.283	46.3317	0.990985	301.901	774.119	198.564
FBgn0036780	40007	protein_coding	3L	CG7330	-1.0886	0.380675	-2.85966	0.00424097	0.039356	33.9172	162.958	77.5691	22.2006	1.98197	116.033	301.316	71.5256
FBgn0030362	32165	protein_coding	X	regucalcin	0.395567	0.138417	2.85779	0.004266	0.0395552	743.391	559.771	705.794	622.583	901.796	585.538	560.001	533.773
FBgn0022382	36041	protein_coding	2R	Pka-R2	-0.267093	0.0934859	-2.85704	0.00427609	0.0396156	1937.45	2337.94	2113.97	1893.81	1804.58	2227.19	2622.7	2163.92
FBgn0030065	31815	protein_coding	X	CG12075	-1.04542	0.365976	-2.85652	0.00428312	0.0396475	205.638	576.849	386.993	185.327	44.5943	511.405	744.085	475.058
FBgn0032783	35222	protein_coding	2L	CG10237	-0.271574	0.0951234	-2.85497	0.00430412	0.0398086	3130.25	3788.99	3058.44	3162.14	3170.16	3920.42	4010.11	3436.43
FBgn0039687	43500	protein_coding	3R	Naa40	0.50948	0.178531	2.85374	0.00432077	0.0399293	454.776	313.131	392.108	480.692	491.529	330.909	241.246	367.236
FBgn0026679	31793	protein_coding	X	IntS4	0.310533	0.108913	2.8512	0.00435546	0.0401493	3011.07	2418.05	3086.57	2833.96	3112.68	2582.81	2035.58	2635.77
FBgn0031050	32969	protein_coding	X	Arp10	0.279369	0.0979781	2.85134	0.00435356	0.0401493	744.252	611.36	748.414	674.706	809.635	652.149	595.849	586.083
FBgn0032782	35221	protein_coding	2L	Rab9	0.442924	0.155337	2.85137	0.00435319	0.0401493	536.304	389.035	491.839	437.256	679.816	406.116	389.482	371.506
FBgn0004368	31425	protein_coding	X	Ptp4E	0.243675	0.0855292	2.84903	0.00438534	0.0403911	5818.02	4904.66	5917.42	5961.35	5575.28	5159.18	4210.67	5344.14
FBgn0031630	33679	protein_coding	2L	CG15629	-1.11543	0.391566	-2.84863	0.00439073	0.0404071	80.3794	306.849	155.991	77.2195	7.92788	175.124	584.223	161.2
FBgn0031702	33765	protein_coding	2L	fusl	-1.1112	0.390224	-2.8476	0.00440505	0.0405052	220.98	773.859	410.008	214.284	38.6484	494.215	1428.1	399.262
FBgn0042135	59173	protein_coding	2R	Gdap2	0.414784	0.145777	2.84532	0.00443663	0.0407617	2204.49	1635.34	2125.05	2257.71	2230.71	1504.13	2005.54	1396.35
FBgn0030841	32728	protein_coding	X	CG8568	-1.08168	0.380258	-2.84461	0.00444665	0.0408199	18.5195	88.2306	40.0632	13.5134	1.98197	61.2397	151.142	52.3098
FBgn0030330	32125	protein_coding	X	Tango10	0.211628	0.0744291	2.84335	0.00446417	0.0408453	4891.63	4219.31	4949.08	4746.11	4979.7	4473.72	3842.5	4341.71
FBgn0031097	33022	protein_coding	X	obst-A	-1.11291	0.391336	-2.84387	0.00445697	0.0408453	175.864	671.976	385.288	126.447	15.8558	467.356	1178.13	370.439
FBgn0034724	37557	protein_coding	2R	babos	-1.03013	0.362288	-2.84341	0.00446337	0.0408453	220.003	590.823	311.981	252.894	95.1346	421.157	924.293	427.019
FBgn0036529	39715	protein_coding	3L	Pgant8	-1.10072	0.387065	-2.84375	0.00445863	0.0408453	17.2497	74.0256	40.0632	7.72195	3.96394	53.7191	128.858	39.4992
FBgn0030530	32351	protein_coding	X	jub	0.290272	0.102111	2.84271	0.0044732	0.0408941	3494.35	2847.76	3684.96	3197.85	3600.25	3009.34	2664.37	2869.56
FBgn0031399	33399	protein_coding	2L	mio	0.282795	0.0996211	2.8387	0.00452975	0.0413171	1055.31	863.963	998.17	1096.52	1071.25	840.166	933.981	817.741
FBgn0053526	33270	protein_coding	2L	PNUTS	0.346149	0.121922	2.8391	0.00452408	0.0413171	8700.86	6803.08	9836.79	6884.12	9381.66	6733.15	7265.48	6410.62
FBgn0053963	3885572		X	lncRNA:CR33963	-0.872461	0.307352	-2.83864	0.00453066	0.0413171	125.042	260.573	162.81	102.316	109.999	153.637	300.347	327.737
FBgn0023496	43973	protein_coding	2L	Lip1	-1.10486	0.38954	-2.83631	0.00456381	0.041536	53.469	222.709	123.599	31.8531	4.95493	167.603	378.824	121.7
FBgn0034727	37563	protein_coding	2R	mRpS29	-0.227075	0.0800641	-2.83616	0.00456592	0.041536	1231.71	1443.41	1203.6	1182.42	1309.09	1496.61	1516.27	1317.35
FBgn0085771	5740241	pseudogene	X	28SrRNA-Psi:CR40741	1.08446	0.382309	2.83662	0.00455938	0.041536	74.9564	22.3999	63.9306	22.2006	138.738	27.9339	23.2526	16.0132
FBgn0053865					0.511926	0.180591	2.83472	0.00458654	0.0416893	3450.66	2367.86	2478.8	4243.21	3629.98	2059.59	2286.51	2757.47
FBgn0031670	33725	protein_coding	2L	SelT	0.254522	0.0899599	2.82929	0.0046652	0.0423055	3066.42	2563.68	2735.38	3058.86	3405.02	2691.32	2532.6	2467.1
FBgn0033132	35620	protein_coding	2R	Tsp42Ej	-1.09952	0.388611	-2.82935	0.00466428	0.0423055	30.8358	99.5544	54.5541	26.0616	11.8918	70.9092	185.052	42.7019
FBgn0264426	26067040	protein_coding	3R	CG43844	1.10703	0.391283	2.82924	0.0046658	0.0423055	19.2806	4.56708	19.6054	15.4439	22.7927	3.22314	1.93772	8.54037
FBgn0002441	43288	protein_coding	3R	l(3)mbt	0.301682	0.106669	2.82822	0.00468082	0.0423723	4888.44	3950.79	5141.72	5119.66	4403.94	4016.04	3411.36	4424.98
FBgn0037225	40535	protein_coding	3R	TwdlG	-1.08506	0.383625	-2.82846	0.00467733	0.0423723	229.169	1017.16	519.116	151.543	16.8467	700.497	1873.78	477.193
FBgn0025864	31800	protein_coding	X	Crag	0.31523	0.111565	2.82553	0.00472032	0.0425707	10620.9	8497.58	11362.6	10981.6	9518.41	8814.22	7040.71	9637.81
FBgn0026369	44263	protein_coding	2R	Sara	0.209361	0.0740826	2.82605	0.00471264	0.0425707	4473.71	3865.28	4714.67	4137.04	4569.43	4043.97	3583.81	3968.07
FBgn0039187	42904	protein_coding	3R	CG6454	0.243675	0.0862151	2.82636	0.00470796	0.0425707	5045.37	4253.19	5382.96	4500.93	5252.22	4452.24	3859.94	4447.4
FBgn0039265	42999	protein_coding	3R	CG11790	0.316466	0.111987	2.82592	0.00471443	0.0425707	1476.72	1179.73	1393.69	1333.97	1702.51	1173.22	1275.99	1089.96
FBgn0050108	246460	protein_coding	2R	CG30108	0.674783	0.238826	2.82541	0.00472196	0.0425707	141.504	83.7285	131.271	114.864	178.377	77.3554	106.575	67.2554
FBgn0003479	43577	protein_coding	3R	spn-A	0.317066	0.112239	2.82492	0.0047293	0.042585	1684.21	1345.61	1573.54	1608.1	1870.98	1468.68	1187.82	1380.34
FBgn0032362	34572	protein_coding	2L	spz4	-1.10559	0.391427	-2.82452	0.00473508	0.042585	44.0136	160.79	90.3552	34.7488	6.9369	107.438	270.312	104.62
FBgn0033972	36655	protein_coding	2R	Ciao1	-0.369468	0.130806	-2.82456	0.00473462	0.042585	1270.6	1653.82	1208.71	1383.2	1219.9	1707.19	1673.22	1581.04
FBgn0034267	37017	protein_coding	2R	CG4984	-1.08887	0.385603	-2.82381	0.00474561	0.042645	17.5898	57.6509	26.4246	15.4439	10.9008	39.7521	86.2286	46.972
FBgn0038941	42609	protein_coding	3R	CG7080	-1.04881	0.371508	-2.82313	0.00475578	0.0427018	10.7473	60.8982	26.4246	4.82622	0.990985	35.4546	105.606	41.6343
FBgn0037632	41054	protein_coding	3R	CCT7	0.147561	0.0522771	2.82266	0.00476266	0.0427117	10318.7	9311.01	10299.6	10388.9	10267.6	9780.09	9428.95	8723.99
FBgn0083985	4379861	protein_coding	3R	CG34149	0.528235	0.187149	2.82253	0.00476461	0.0427117	330.128	223.582	367.388	235.52	387.475	241.736	200.554	228.455
FBgn0028700	34550	protein_coding	2L	RfC38	0.263842	0.0935168	2.82133	0.00478243	0.0428368	3300.19	2740.93	2940.81	3305	3654.75	2967.44	2580.07	2675.27
FBgn0030520	32337	protein_coding	X	Pdcd4	0.281255	0.0997274	2.82024	0.00479875	0.0429381	7153.72	5867.87	6974.4	6966.17	7520.59	6372.15	4885.96	6345.5
FBgn0283440	26067079	protein_coding	2L	solo	-0.590988	0.209566	-2.82006	0.0048015	0.0429381	89.0355	139.066	107.403	68.5324	91.1706	142.893	147.267	127.038
FBgn0013348	35473	protein_coding	2R	TpnC41C	-1.10174	0.390769	-2.81941	0.00481116	0.0429898	5.41205	23.8434	9.37649	2.89573	3.96394	24.7108	32.9412	13.8781
FBgn0036958	40220	protein_coding	3L	CG17233	0.312094	0.110741	2.81823	0.00482897	0.0431142	12198.2	9781.69	13953.9	10306.9	12333.8	10521.4	9247.77	9575.89
FBgn0038132	41631	protein_coding	3R	apn	-1.09662	0.389235	-2.81736	0.00484201	0.0431957	64.7429	262.64	138.09	50.1927	5.94591	138.595	479.586	169.74
FBgn0085444	2768848	protein_coding	2R	mute	0.204863	0.0727448	2.81618	0.00485981	0.0433196	11150.8	9663.23	11307.2	10195.9	11949.3	10082	8904.79	10002.9
FBgn0001229	39071	protein_coding	3L	Hsp67Bc	-1.07578	0.382291	-2.81404	0.00489227	0.0435738	79.134	240.133	121.894	90.733	24.7746	151.488	399.17	169.74
FBgn0043900	43718	protein_coding	3R	pygo	0.359644	0.127902	2.81187	0.00492538	0.0438335	7482.54	5791.16	7733.04	7304	7410.59	5635.13	4657.31	7081.04
FBgn0016053	5740599	protein_coding	2R	pgc	0.44047	0.15678	2.80947	0.00496228	0.0440556	7337.4	5334.63	6331.69	6014.44	9666.07	5317.11	5139.8	5546.97
FBgn0033021	35492	protein_coding	2R	CG10417	0.285932	0.101769	2.80962	0.00495993	0.0440556	9912.02	8101.25	8598.24	9582.95	11554.9	7960.09	7865.21	8478.45
FBgn0051997	319064	protein_coding	4	CG31997	-1.07092	0.381128	-2.80986	0.00495623	0.0440556	51.5802	157.267	89.5028	43.436	21.8017	111.736	280.001	80.066
FBgn0030109	31866	protein_coding	X	CG12121	0.146829	0.0522702	2.80903	0.00496905	0.0440804	4029.15	3637.43	3969.66	4063.68	4054.12	3737.77	3609.97	3564.54
FBgn0029950	31674	protein_coding	X	rumpel	-1.07689	0.383587	-2.80743	0.00499378	0.0442643	7.98275	34.7955	10.2289	5.79147	7.92788	26.8595	66.8514	10.6755
FBgn0017577	41296	protein_coding	3R	Mcm5	0.274533	0.0978387	2.80597	0.00501652	0.0444303	11156.7	9195.06	10485.5	10156.3	12828.3	9788.69	8547.29	9249.22
FBgn0010258	41668	protein_coding	3R	Rbp4	-1.09541	0.390491	-2.80521	0.00502845	0.0445003	4.46357	19.6468	1.70482	7.72195	3.96394	12.8926	30.0347	16.0132
FBgn0031037	32955	protein_coding	X	CG14207	-0.382514	0.136387	-2.80463	0.0050375	0.0445448	2028.79	2666.99	2034.7	2209.44	1842.24	2514.05	3262.15	2224.77
FBgn0259209	37853	protein_coding	2R	Mlp60A	-1.09667	0.391585	-2.80059	0.005101	0.0450704	772.09	2798.13	1643.44	522.197	150.63	1907.03	5304.51	1182.84
FBgn0033108	35595	protein_coding	2R	CG15236	-1.01374	0.36205	-2.79999	0.0051104	0.0450745	43.0275	109.716	72.4547	31.8531	24.7746	93.4712	149.204	86.4713
FBgn0033692	36311	protein_coding	2R	wash	0.327859	0.117101	2.79978	0.00511368	0.0450745	1720.77	1363.4	1796.02	1416.01	1950.26	1416.03	1457.17	1217
FBgn0264790	14462444		3R	asRNA:CR44020	-0.627589	0.224118	-2.80026	0.00510608	0.0450745	49.9667	80.4282	45.1776	49.2275	55.4952	84.8761	78.4777	77.9309
FBti0063065			2R	1360{}5004	1.06296	0.379707	2.79941	0.0051196	0.0450908	21.7692	6.76424	27.2771	23.1659	14.8648	4.29752	10.6575	5.33773
FBgn0036862	40102	protein_coding	3L	Gbs-76A	-0.95473	0.341163	-2.79846	0.00513473	0.045188	204.776	482.527	313.686	171.813	128.828	341.653	776.057	329.872
FBgn0004435	36384	protein_coding	2R	Galphaq	-0.667611	0.238603	-2.798	0.00514199	0.045216	221.324	369.72	237.822	222.006	204.143	298.678	448.582	361.898
FBgn0030945	32853	protein_coding	X	Ing3	0.306043	0.109406	2.79732	0.00515281	0.0452752	955.937	770.283	980.269	902.503	985.039	853.059	685.953	771.836
FBgn0029508	59178	protein_coding	2R	Tsp42Ea	-1.00201	0.358284	-2.7967	0.0051627	0.0452903	133.372	338.78	206.283	126.447	67.387	273.967	551.281	191.091
FBgn0033730	36353	protein_coding	2R	Cpr49Ag	-1.08582	0.388247	-2.79672	0.00516245	0.0452903	41.5697	164.946	87.798	27.9921	8.91887	117.108	337.163	40.5668
FBgn0263863	42671	protein_coding	3R	mRpL45	0.234113	0.0837255	2.7962	0.0051708	0.0453254	1618.44	1372.75	1500.24	1612.92	1742.15	1431.08	1392.25	1294.93
FBti0062015			3L	3S18{}3954	-1.07955	0.38619	-2.79538	0.00518387	0.045404	16.4218	68.6994	14.4909	33.7836	0.990985	40.8265	117.232	48.0396
FBgn0035511	38509	protein_coding	3L	Cpr64Ab	-1.04451	0.373841	-2.79401	0.00520595	0.0455613	19.1667	100.964	46.8824	10.6177	0	87.0249	155.018	60.8501
FBgn0035713	38748	protein_coding	3L	velo	0.262389	0.0939351	2.79331	0.00521723	0.045588	7729.53	6427.66	7999.85	8216.16	6972.57	6743.89	5641.67	6897.42
FBti0019126			2L	roo{}311	-1.05062	0.376116	-2.79335	0.00521648	0.045588	22.8852	64.4193	20.4578	13.5134	34.6845	55.8678	76.54	60.8501
FBgn0030314	32104	protein_coding	X	CG11696	0.269877	0.0966609	2.792	0.0052384	0.0457369	2352.61	1945.95	2417.43	2206.55	2433.86	1998.35	1765.26	2074.24
FBgn0039358	43102	protein_coding	3R	Idh3g	-0.253058	0.0906716	-2.79093	0.0052557	0.0458517	1541.42	1840.9	1555.64	1467.17	1601.43	1795.29	2006.51	1720.88
FBgn0001206	31988	protein_coding	X	Hmr	0.222924	0.0799095	2.78971	0.00527555	0.0459887	3966.6	3393.86	3938.98	4003.83	3957	3574.47	3007.34	3599.77
FBgn0004620	33788	protein_coding	2L	GluRIIA	-1.091	0.391158	-2.78917	0.00528438	0.0460294	50.7503	173.024	98.8793	42.4708	10.9008	120.331	309.066	89.6739
FBgn0034661	37486	protein_coding	2R	tpr	-1.08643	0.389618	-2.78846	0.0052959	0.0460935	66.4555	264.804	127.861	68.5324	2.97296	177.273	460.209	156.929
FBgn0013278					-1.02518	0.367769	-2.78756	0.00531064	0.0461855	12.414	34.3169	13.6385	6.75671	16.8467	22.562	38.7544	41.6343
FBgn0036551	39740	protein_coding	3L	CG17029	-0.864618	0.310432	-2.78521	0.00534931	0.0464853	74.0304	154.154	104.846	62.7409	54.5042	139.67	226.713	96.0792
FBgn0034364	37139	protein_coding	2R	CG5493	-1.06595	0.382812	-2.78453	0.00536059	0.0465468	18.163	57.3859	21.3102	19.3049	13.8738	51.5703	84.2908	36.2966
FBgn0010602	33226	protein_coding	2L	lwr	-0.396135	0.142334	-2.78314	0.00538352	0.0467092	518.687	689.03	482.463	581.077	492.52	681.158	710.175	675.757
FBgn0037299	40624	protein_coding	3R	Vps37B	0.328035	0.117876	2.78287	0.00538797	0.0467112	765.872	606.663	674.255	812.736	810.626	607.025	553.219	659.744
FBgn0261573	32941	protein_coding	X	CoRest	0.261695	0.0940901	2.78133	0.00541371	0.0468976	11021.2	9168.44	10713.9	11525	10824.5	9672.65	8349.64	9483.01
FBgn0085384	42820	protein_coding	3R	CG34355	-1.08565	0.39086	-2.77759	0.0054763	0.0473657	102.958	346.149	214.807	77.2195	16.8467	258.926	563.877	215.644
FBgn0250848	39547	protein_coding	3L	26-29-p	0.203519	0.0732717	2.7776	0.00547627	0.0473657	33609.4	29150.6	33009.5	31822.2	35996.5	31253.7	28526.2	27671.9
FBgn0036890	40135	protein_coding	3L	CG9368	-1.08541	0.39103	-2.77578	0.00550692	0.0475933	22.1601	82.4439	46.03	13.5134	6.9369	48.3472	153.08	45.9045
FBgn0032481	34715	protein_coding	2L	CG16972	0.278193	0.100231	2.77553	0.00551123	0.0475935	5807.14	4774.14	6294.18	5668.88	5458.35	5123.72	4007.21	5191.48
FBgn0002930	45908	protein_coding	2R	nec	-1.06946	0.385608	-2.77343	0.00554695	0.0478375	17.383	77.8503	36.6535	13.5134	1.98197	58.0166	131.765	43.7694
FBgn0031713	33777	protein_coding	2L	Coq6	0.279411	0.100748	2.77336	0.00554813	0.0478375	1164.69	956.022	1147.34	1075.28	1271.43	1008.84	1010.52	848.699
FBgn0034118	36830	protein_coding	2R	Nup62	0.294973	0.106389	2.77259	0.00556127	0.0479135	4389.01	3563.55	4108.61	4502.86	4555.56	3868.85	3163.33	3658.48
FBgn0037428	40775	protein_coding	3R	Osi18	-1.04924	0.378699	-2.77064	0.00559458	0.048163	253.52	1195.62	542.131	207.528	10.9008	766.034	2134.4	686.432
FBgn0039758	43600	protein_coding	3R	CG9737	-1.04306	0.37651	-2.77035	0.00559959	0.0481687	8.92963	42.9936	23.8674	1.93049	0.990985	33.3058	66.8514	28.8238
FBgn0283724	38385	protein_coding	3L	Girdin	0.30901	0.111582	2.76935	0.00561682	0.0482794	9401.56	7555.26	10024.3	9411.13	8769.23	8144.88	6423.54	8097.34
FBgn0030833	32715	protein_coding	X	CG8915	0.240708	0.0869451	2.76851	0.00563137	0.0483669	4799.86	4053.88	4657.56	4398.62	5343.39	4205.13	3677.79	4278.73
FBgn0031947	34062	protein_coding	2L	Brd7-9	0.315742	0.114103	2.76716	0.00565469	0.0485295	8767.56	7010.51	8564.99	8916.93	8820.76	7516.37	6141.61	7373.54
FBgn0037472	40851	protein_coding	3R	CG10098	0.261972	0.0947323	2.76539	0.00568544	0.0487556	1309.2	1088.15	1209.57	1272.19	1445.85	1119.51	1119.03	1025.91
FBgn0261532	42171	protein_coding	3R	cdm	0.194675	0.0704204	2.76446	0.00570166	0.0488568	3914.42	3416.57	3730.14	3938.2	4074.93	3592.73	3188.52	3468.46
FBgn0035140	38068	protein_coding	3L	BORCS6	0.509184	0.184383	2.76156	0.00575268	0.0492486	243.902	167.191	234.412	229.728	267.566	163.306	200.554	137.713
FBgn0058461	3354848	pseudogene	2R	CR40461	-0.80126	0.290169	-2.76135	0.00575628	0.0492486	42.8495	83.0439	23.015	55.9842	49.5493	81.653	74.6022	92.8765
FBgn0085433	41873	protein_coding	3R	CG34404	-0.482588	0.174793	-2.76092	0.00576394	0.0492761	416.494	593.179	470.529	481.657	297.296	567.273	622.977	589.286
FBgn0035865	38929	protein_coding	3L	CG7201	-1.04747	0.379453	-2.76047	0.00577183	0.0493055	21.21	100.311	44.3252	19.3049	0	70.9092	162.769	67.2554
FBgn0038412	41975	protein_coding	3R	Zip89B	-1.06373	0.385451	-2.7597	0.00578552	0.0493843	78.0654	248.036	150.876	71.4281	11.8918	196.612	378.824	168.672
FBgn0004387	43310	protein_coding	3R	Klp98A	0.233347	0.0845894	2.75858	0.00580526	0.0494974	4613.48	3918.09	4920.1	4552.09	4368.26	4031.08	3463.68	4259.51
FBgn0038967	42636	protein_coding	3R	CG13847	-1.07315	0.389043	-2.75845	0.0058077	0.0494974	109.327	429.085	250.608	71.4281	5.94591	309.422	713.081	264.752
FBgn0036994	40265	protein_coding	3L	CG5199	0.188822	0.0684779	2.75741	0.00582604	0.0496154	3317.16	2907.61	3263.02	3184.34	3504.12	3100.66	2709.9	2912.27
FBgn0033973	36656	protein_coding	2R	HPS1	0.360296	0.13074	2.75581	0.00585464	0.0498207	433.053	334.629	448.367	388.993	461.799	328.761	373.011	302.116
FBgn0004643	47874	protein_coding	X	Zw10	0.301907	0.109635	2.75375	0.00589167	0.0500973	4125.29	3332.16	4356.66	3449.78	4569.43	3672.23	3268.93	3055.32
FBgn0266569	7354475	protein_coding	X	CG42259	-0.398179	0.14461	-2.75347	0.00589673	0.0501018	302	401.565	265.951	302.121	337.926	441.571	389.482	373.641
FBgn0033185	35683	protein_coding	2R	CG1603	0.261727	0.0950772	2.75278	0.0059091	0.0501684	3065.18	2549.79	2973.2	3049.21	3173.13	2743.97	2347.55	2557.84
FBgn0033540	36123	protein_coding	2R	Elp2	-0.437217	0.158859	-2.75224	0.00591896	0.0502137	260.184	356.571	257.427	264.477	258.647	348.099	430.174	291.44
FBgn0027583	43502	protein_coding	3R	CG7601	0.310857	0.112961	2.7519	0.00592502	0.0502266	863.144	692.229	788.477	805.014	995.94	717.687	681.109	677.892
FBgn0001986	48782	protein_coding	2L	Mtr4	0.187122	0.0680406	2.75015	0.00595685	0.0503807	2219.85	1948.56	2218.82	2336.86	2103.86	2042.4	1837.93	1965.35
FBgn0037429	40776	protein_coding	3R	Osi19	-1.03134	0.375004	-2.7502	0.00595586	0.0503807	307.063	1485.74	685.336	222.971	12.8828	920.745	2654.68	881.793
FBgn0266053	42058	protein_coding	3R	Patr-1	0.176993	0.0643518	2.7504	0.00595229	0.0503807	8885.03	7853.45	8729.51	9154.38	8771.21	8194.31	7139.53	8226.51
FBgn0010591	46059	protein_coding	2R	Sply	0.275933	0.100375	2.74903	0.00597722	0.0505144	1093.51	899.425	1063.81	1118.72	1098.01	879.918	1013.43	804.93
FBgn0267408	41894	protein_coding	3R	AOX1	-0.6484	0.235961	-2.74791	0.00599756	0.0506476	394.25	649.548	569.408	300.191	313.151	640.331	811.905	496.409
FBgn0262975	42743	protein_coding	3R	cnc	0.275851	0.100396	2.74763	0.00600285	0.0506537	10468.6	8619.52	11101.8	10156.3	10147.7	8788.44	7199.6	9870.53
FBgn0036024	39125	protein_coding	3L	CG18180	0.860476	0.313332	2.74621	0.00602873	0.0508332	28.6129	2.04096	50.2921	4.82622	30.7205	2.14876	2.90658	1.06755
FBgn0023416	35419	protein_coding	2L	Ac3	-0.940099	0.342367	-2.74588	0.00603483	0.050846	126.357	297.628	165.367	124.517	89.1887	205.207	469.897	217.779
FBgn0034093	36799	protein_coding	2R	CG15706	0.448724	0.163483	2.74478	0.0060552	0.0509788	286.255	206.281	250.608	308.878	299.277	190.165	224.776	203.901
FBgn0264678	14462398		X	lncRNA:CR43963	0.768885	0.280198	2.74407	0.00606822	0.0510496	62.3039	33.4252	66.4878	55.0189	65.405	27.9339	33.9101	38.4317
FBgn0038087	41578	protein_coding	3R	beat-Va	-1.07404	0.391452	-2.74374	0.00607433	0.0510622	24.6589	86.9899	47.7348	19.3049	6.9369	69.8348	146.298	44.837
FBgn0053230	2768998	protein_coding	3L	CG33230	0.437514	0.159527	2.74257	0.006096	0.0512055	243.674	177.407	226.74	227.798	276.485	180.496	162.769	188.956
FBgn0263782	42803	protein_coding	3R	Hmgcr	-0.381291	0.139065	-2.74183	0.00610987	0.0512831	2565.72	3371.9	3042.24	2368.71	2286.2	3000.75	4058.56	3056.39
FBgn0065047	3772551	short_ncRNA	2R	snoRNA:U3:54Ab	0.934234	0.341031	2.73944	0.00615446	0.0516182	5221.33	438.218	223.331	13670.8	1769.9	322.314	570.659	421.681
FBgn0040279	40770	protein_coding	3R	Osi14	-1.03774	0.378958	-2.73839	0.00617407	0.0517434	196.187	876.429	434.728	139.96	13.8738	496.364	1687.75	445.167
FBgn0030141	31902	protein_coding	X	Gga	0.324468	0.118505	2.73802	0.00618099	0.0517623	1910.51	1517.95	1853.99	2050.18	1827.38	1645.95	1269.21	1638.68
FBgn0037326	40652	protein_coding	3R	CG14669	-1.06946	0.390696	-2.73733	0.00619403	0.0517931	33.7598	126.394	75.0119	18.3396	7.92788	104.215	214.118	60.8501
FBgn0261285	42295	protein_coding	3R	Ppcs	0.255327	0.0932721	2.73744	0.00619196	0.0517931	1309.63	1094.87	1337.43	1336.86	1254.59	1135.62	1016.33	1132.67
FBgn0029175	3772101	protein_coding	2R	sotv	0.369167	0.134909	2.73641	0.00621135	0.0518945	1093.62	839.572	995.612	1038.6	1246.66	851.984	804.154	862.578
FBgn0031684	33744	protein_coding	2L	ND-13A	-0.250533	0.0915629	-2.73619	0.00621553	0.0518945	589.087	701.621	554.065	585.903	627.294	710.166	749.898	644.798
FBgn0046875	170878	protein_coding	3R	Obp83g	-1.04316	0.381769	-2.73244	0.00628679	0.0524499	43.2267	196.335	99.7317	28.9573	0.990985	149.339	326.506	113.16
FBgn0053258	3885664	protein_coding	3L	CG33258	1.06731	0.390733	2.73157	0.00630342	0.052549	13.273	2.07614	14.4909	16.4092	8.91887	3.22314	1.93772	1.06755
FBgn0031489	33510	protein_coding	2L	CG17224	-1.01935	0.373483	-2.72931	0.00634666	0.0527506	102.492	282.135	176.448	103.281	27.7476	209.504	423.392	213.509
FBgn0034277	37029	protein_coding	2R	OstDelta	0.267112	0.0978656	2.72938	0.00634539	0.0527506	2539.96	2103.82	2359.46	2628.36	2632.06	2062.81	2181.87	2066.77
FBgn0036581	39777	protein_coding	3L	MED10	-0.346055	0.126792	-2.72931	0.00634662	0.0527506	822.8	1052.2	688.746	823.353	956.301	1081.9	1001.8	1072.88
FBgn0086603	3772238	short_ncRNA	2R	snoRNA:Or-CD2	-0.803334	0.294259	-2.73002	0.00633299	0.0527506	108.065	210.089	88.6504	85.9067	149.639	182.645	269.343	178.28
FBgn0029857	31566	protein_coding	X	wuho	0.27386	0.100418	2.7272	0.00638737	0.0530492	939.097	774.33	975.155	821.423	1020.71	814.381	763.462	745.147
FBgn0030501	32317	protein_coding	X	BthD	0.485101	0.177947	2.72611	0.00640861	0.0531459	1490.15	1043.78	1302.48	1680.49	1487.47	1167.85	877.787	1085.69
FBgn0052017	317823	protein_coding	4	CG32017	-0.955514	0.350484	-2.72627	0.00640551	0.0531459	121.71	296.988	201.168	94.5939	69.369	200.909	498.963	191.091
FBgn0034634	37453	protein_coding	2R	CG10494	0.368298	0.135173	2.72464	0.00643723	0.0533394	1270.07	976.054	1180.58	1317.56	1312.06	1044.3	841.94	1041.93
FBgn0038447	42016	protein_coding	3R	CG14892	-0.955845	0.350844	-2.72441	0.00644158	0.0533394	7.5756	42.1485	17.9006	4.82622	0	22.562	91.0729	12.8106
FBgn0029813	31512	protein_coding	X	AgmNAT	-0.813524	0.298701	-2.72354	0.00645869	0.0534012	17.5914	35.4186	20.4578	14.4787	17.8377	38.6777	38.7544	28.8238
FBgn0034396	37172	protein_coding	2R	CG15097	-1.06474	0.390921	-2.72369	0.0064558	0.0534012	54.0467	181.085	103.994	49.2275	8.91887	121.405	302.284	119.565
FBgn0262527	41911	protein_coding	3R	nsl1	0.295735	0.108624	2.72255	0.00647797	0.0535206	15658.4	12704.9	17255.3	14748	14971.8	12942	10618.7	14553.9
FBgn0026262	43793	protein_coding	4	Taf3	0.345368	0.126999	2.71945	0.00653901	0.0539846	4314.02	3372.73	4193.85	3798.24	4949.97	3061.99	3503.4	3552.79
FBgn0016070	39034	protein_coding	3L	smg	0.178694	0.065726	2.71877	0.00655255	0.0540561	69341.9	61210.3	68884.8	67903	71238	64936.7	56155.1	62539
FBgn0037831	41289	protein_coding	3R	Cap-H2	-0.258895	0.0952597	-2.71778	0.00657206	0.05415	656.494	788.179	684.484	680.497	604.501	772.48	772.182	819.876
FBgn0260657	38562	protein_coding	3L	CG42540	-1.04813	0.385669	-2.7177	0.00657371	0.05415	62.7795	179.283	109.961	33.7836	44.5943	141.818	304.222	91.809
FBgn0032499	34735	protein_coding	2L	Uvrag	0.280699	0.103323	2.71672	0.00659332	0.05426	1523.07	1249.92	1621.28	1458.48	1489.45	1255.95	1142.29	1351.51
FBgn0037149	40447	protein_coding	3L	CG14561	0.356906	0.131383	2.71654	0.00659687	0.05426	1429.11	1107.09	1167.8	1490.34	1629.18	1164.63	1140.35	1016.3
FBgn0004403					-0.246168	0.0906992	-2.71412	0.00664527	0.0542664	9918.74	11790.7	9113.94	9622.52	11019.8	11801	12484.7	11086.5
FBgn0010225	46008	protein_coding	3R	Gel	-0.806163	0.297058	-2.71382	0.00665122	0.0542664	730.735	1423.62	1130.29	647.679	414.232	1102.32	2200.28	968.265
FBgn0010441	43283	protein_coding	3R	pll	0.261553	0.0963874	2.71356	0.00665647	0.0542664	2253.5	1874.98	2219.67	2299.21	2241.61	1990.83	1664.5	1969.62
FBgn0029975	31703	protein_coding	X	spidey	0.261095	0.0962113	2.71377	0.00665227	0.0542664	4129.43	3435.71	4037	3632.21	4719.07	3568.02	3524.71	3214.38
FBgn0031424	33427	protein_coding	2L	VGlut	-1.05619	0.389041	-2.71486	0.00663033	0.0542664	126.341	392.096	279.59	61.7756	37.6574	253.554	698.548	224.185
FBgn0031974	34092	protein_coding	2L	CG12560	-0.344714	0.126983	-2.71466	0.00663441	0.0542664	328.491	419.706	329.029	281.851	374.592	402.893	429.205	427.019
FBgn0032262	34447	protein_coding	2L	CG7384	0.339426	0.124979	2.71585	0.0066105	0.0542664	4227.47	3320.53	4172.54	4151.52	4358.35	3651.82	2824.23	3485.54
FBgn0036711	39931	protein_coding	3L	CG13727	-0.832038	0.306391	-2.71561	0.00661542	0.0542664	1.78004	15.4708	3.40963	1.93049	0	10.7438	27.1281	8.54037
FBgn0039167	42879	protein_coding	3R	CG17786	-0.925709	0.341135	-2.71361	0.00665544	0.0542664	493.837	1130.73	770.577	468.144	242.791	760.662	1886.37	745.147
FBgn0051676	35351	protein_coding	2L	CG31676	-1.03931	0.382913	-2.71421	0.00664336	0.0542664	20.8764	88.7759	45.1776	14.4787	2.97296	50.4959	176.333	39.4992
FBgn0266409	42691	protein_coding	3R	CG45049	-0.400698	0.14758	-2.71512	0.0066251	0.0542664	432.468	577.151	479.906	411.194	406.304	557.604	612.32	561.529
FBti0019237			2L	297{}518	-1.05215	0.387406	-2.71588	0.00661	0.0542664	1.26654	7.86696	0.852408	0.965244	1.98197	5.37191	9.6886	8.54037
FBgn0027095	41983	protein_coding	3R	Manf	-0.273995	0.10099	-2.71309	0.00666598	0.0542689	1194.54	1448.92	1168.65	1339.76	1075.22	1408.51	1505.61	1432.65
FBgn0030354	32153	protein_coding	X	Upf1	0.256844	0.0946781	2.71281	0.00667148	0.0542689	5778.86	4824.32	6314.64	5231.62	5790.33	4928.19	4403.47	5141.3
FBgn0260388	8674108	protein_coding	3L	CG42514	-0.613352	0.226087	-2.7129	0.00666973	0.0542689	226.186	361.196	250.608	154.439	273.512	426.529	382.7	274.359
FBgn0037811	41263	protein_coding	3R	CG12592	0.603034	0.222459	2.71077	0.00671267	0.0545638	224.992	142.484	216.512	236.485	221.981	161.157	121.108	145.186
FBgn0030241	32015	protein_coding	X	feo	0.272163	0.100415	2.71037	0.00672083	0.0545901	4866.66	4017.7	5063.3	5075.25	4461.41	4085.87	3593.5	4373.74
FBgn0000042	31521	protein_coding	X	Act5C	-0.159901	0.0590334	-2.70865	0.00675582	0.0548341	86165.3	96325	79358.3	90112.3	89025.1	99659.6	94003.7	95311.6
FBgn0040089	53448	protein_coding	X	meso18E	-0.610442	0.225405	-2.7082	0.00676497	0.0548681	605.821	964.538	626.52	788.605	402.34	936.86	1184.92	771.836
FBgn0004369	43469	protein_coding	3R	Ptp99A	-0.408951	0.151078	-2.70688	0.00679187	0.055046	1256.47	1687.86	1540.3	1249.03	980.084	1552.48	1929	1582.1
FBgn0030943	32851	protein_coding	X	Nup35	0.21892	0.0809203	2.70538	0.00682262	0.055219	3077.62	2639.23	2744.75	3228.74	3259.35	2698.85	2582.01	2636.84
FBgn0036032	39135	protein_coding	3L	CG16711	0.437948	0.161882	2.70535	0.0068232	0.055219	1301.49	947.637	1573.54	1258.68	1072.25	932.563	791.559	1118.79
FBgn0263660	14462569		2R	lncRNA:CR43651	-0.743471	0.27484	-2.7051	0.00682829	0.0552199	326.866	593.572	443.252	288.608	248.737	437.273	928.168	415.276
FBgn0025381	31105	protein_coding	X	rush	-0.27779	0.102716	-2.70445	0.00684167	0.055276	1640.62	1995.95	1652.82	1754.81	1514.23	2086.45	2006.51	1894.89
FBgn0037424	40771	protein_coding	3R	Osi15	-1.03831	0.383952	-2.70428	0.00684521	0.055276	301.567	1273.79	658.911	222.006	23.7836	819.753	2267.13	734.472
FBgn0038972	42643	protein_coding	3R	CG7054	0.470262	0.173922	2.70386	0.0068539	0.0553058	411.899	291.666	345.225	424.708	465.763	322.314	296.471	256.211
FBgn0024291	34708	protein_coding	2L	Sirt1	-0.345628	0.12784	-2.70361	0.00685915	0.0553078	3913.68	5007.42	4082.18	3621.6	4037.27	5118.35	4032.4	5871.51
FBgn0037107	40401	protein_coding	3L	CG7166	-1.04522	0.386824	-2.70206	0.00689112	0.0555252	65.1185	196.506	110.813	62.7409	21.8017	117.108	361.385	111.025
FBgn0259711	37469	protein_coding	2R	CG42365	0.391873	0.145059	2.70148	0.0069032	0.055582	613.324	462.641	552.36	545.363	742.248	446.943	466.991	473.991
FBgn0033307	35840	protein_coding	2R	CG14752	-1.0344	0.383162	-2.69963	0.00694165	0.055851	72.1587	292.407	180.71	33.7836	1.98197	227.769	520.278	129.173
FBgn0267160	19835798		3R	asRNA:CR45600	0.984613	0.364768	2.69929	0.00694883	0.0558682	74.5693	28.9595	99.7317	70.4628	53.5132	16.1157	49.4119	21.3509
FBgn0026061	39841	protein_coding	3L	Mipp1	-0.91824	0.340214	-2.69901	0.00695469	0.0558747	320.761	735.536	413.418	339.766	209.098	493.141	1288.58	424.883
FBgn0036612	39808	protein_coding	3L	CG4998	-1.05602	0.391351	-2.6984	0.00696727	0.0559352	101.564	380.689	236.969	61.7756	5.94591	296.529	607.475	238.063
FBgn0030701	32546	protein_coding	X	CG16952	0.206766	0.0766479	2.69761	0.00698396	0.0560286	5338.94	4620.38	5692.38	4928.54	5395.91	4519.92	4431.57	4909.65
FBgn0052207	10178801		3L	hpRNA:CR32207	0.398048	0.14757	2.69734	0.00698955	0.0560328	1169.95	878.244	1007.55	1075.28	1427.02	876.695	756.68	1001.36
FBgn0267252	45234	protein_coding	2L	Ggamma30A	-1.03893	0.385405	-2.69568	0.0070246	0.0562731	210.185	610.586	386.141	162.161	82.2518	425.455	1118.06	288.238
FBgn0032897	35355	protein_coding	2L	CG9336	-1.00162	0.371614	-2.69531	0.00703224	0.0562935	118.562	312.871	186.677	128.378	40.6304	194.463	533.842	210.307
FBgn0039638	43441	protein_coding	3R	dgt6	0.25619	0.0950705	2.69473	0.0070445	0.0563509	2844.96	2376.08	2701.28	2799.21	3034.4	2604.3	2025.89	2498.06
FBgn0031549	33578	protein_coding	2L	Spindly	0.341401	0.126737	2.69379	0.00706457	0.0564569	1577.42	1236.72	1558.2	1451.73	1722.33	1232.32	1214.95	1262.91
FBgn0052425	40273	protein_coding	3L	CG32425	-0.212887	0.0790335	-2.69363	0.00706795	0.0564569	3301.76	3832.72	3244.26	3172.76	3488.27	4100.91	3655.51	3741.75
FBgn0083055	5740621	short_ncRNA	3R	snoRNA:Psi18S-1295	-0.766265	0.284628	-2.69216	0.00709906	0.0566645	514.56	958.272	450.071	388.028	705.581	1077.6	1063.81	733.404
FBgn0011655	43725	protein_coding	3R	Med	0.251306	0.0933767	2.69131	0.0071172	0.0567684	2323.28	1947.75	2429.36	2349.4	2191.07	1932.81	1718.76	2191.67
FBgn0030800	32677	protein_coding	X	Nprl2	0.243257	0.0904224	2.69023	0.00714034	0.0569119	1309.81	1103.73	1307.59	1275.09	1346.75	1182.89	1146.16	982.143
FBgn0027553	31681	protein_coding	X	NELF-B	0.258059	0.0959468	2.6896	0.00715377	0.0569403	2573.44	2145.72	2437.03	2364.85	2918.45	2226.12	2100.49	2110.54
FBgn0053983	39681	protein_coding	3L	obst-H	-0.930869	0.346102	-2.68958	0.00715419	0.0569403	6.9321	41.2806	17.9006	2.89573	0	23.6364	85.2597	14.9457
FBgn0037606	41026	protein_coding	3R	CG8032	0.265936	0.0989014	2.6889	0.00716885	0.0570161	2692.6	2232.97	2714.92	2539.56	2823.32	2353.97	1991.01	2353.94
FBgn0011305	34370	protein_coding	2L	Rsf1	-0.483846	0.179966	-2.68854	0.00717657	0.0570365	141.213	201.318	138.942	138.03	146.666	165.455	212.18	226.32
FBgn0031664	33719	protein_coding	2L	CG8892	0.259669	0.09665	2.6867	0.00721624	0.0573106	1741.26	1450	1744.03	1508.68	1971.07	1433.22	1475.57	1441.19
FBgn0001216	39542	protein_coding	3L	Hsc70-1	-1.03972	0.387081	-2.68604	0.00723036	0.0573405	21.5125	65.9166	31.5391	26.0616	6.9369	52.6447	105.606	39.4992
FBgn0036781	40008	protein_coding	3L	CG13699	-1.03247	0.384351	-2.68625	0.00722582	0.0573405	33.4156	133.027	74.1595	25.0964	0.990985	77.3554	226.713	95.0116
FBgn0028984	49804	protein_coding	3R	Spn88Ea	-0.231087	0.0860537	-2.68538	0.00724474	0.0574134	2148.94	2526.61	2065.38	2255.78	2125.66	2629.01	2687.62	2263.2
FBgn0021764	31017	protein_coding	X	sdk	0.295292	0.110042	2.68344	0.00728701	0.057696	13286.1	10782.4	14725.3	13169.8	11963.2	10531.1	9235.18	12581
FBgn0050413	246601	protein_coding	2R	CG30413	-1.03559	0.385944	-2.68326	0.00729083	0.057696	352.976	1395.55	763.757	265.442	29.7296	905.703	2658.55	622.38
FBgn0037416	40763	protein_coding	3R	Osi9	-1.00485	0.374538	-2.6829	0.00729861	0.0577163	301.085	1399.68	631.634	256.755	14.8648	898.183	2473.5	827.348
FBgn0034142	36857	protein_coding	2R	CG8306	-0.904713	0.337251	-2.68261	0.00730503	0.0577259	956.265	2143.21	1315.27	1201.73	351.8	1492.32	3501.46	1435.85
FBgn0032299	34489	protein_coding	2L	CG17127	-1.01712	0.379464	-2.68042	0.00735289	0.0580626	31.5857	133.577	64.783	27.9921	1.98197	99.9174	253.841	46.972
FBgn0031389	33385	protein_coding	2L	CG4259	-0.828164	0.309071	-2.67952	0.00737274	0.0581779	1.26654	13.3708	0.852408	0.965244	1.98197	11.8182	26.1592	2.13509
FBgn0036105	39219	protein_coding	3L	Blos4	-0.377363	0.140866	-2.67887	0.00738715	0.0582501	344.396	451.279	305.162	347.488	380.538	454.463	393.357	506.017
FBgn0027592	33223	protein_coding	2L	MED15	0.213012	0.0795445	2.67789	0.00740867	0.0583782	2571.84	2216	2533.36	2627.4	2554.76	2405.54	1991.01	2251.46
FBgn0052441	40396	protein_coding	3L	EMC10	0.422248	0.157761	2.6765	0.0074395	0.0585794	451.471	332.564	415.975	446.908	491.529	300.827	316.817	380.047
FBgn0037553	40964	protein_coding	3R	CG18249	-1.03465	0.38666	-2.67588	0.00745342	0.0586386	28.1858	87.312	40.9156	35.714	7.92788	66.6116	136.609	58.7151
FBgn0266376	19835567		X	lncRNA:CR45018	-1.04038	0.388826	-2.67569	0.00745761	0.0586386	15.387	49.5888	24.7198	13.5134	7.92788	35.4546	82.3531	30.9588
FBgn0003162	37415	protein_coding	2R	Pu	-0.764121	0.285642	-2.6751	0.00747069	0.0586627	110.217	205.002	153.433	117.76	59.4591	189.091	251.904	174.01
FBgn0035192	38133	protein_coding	3L	galene	-1.0351	0.386943	-2.67507	0.00747127	0.0586627	128.318	388.498	253.165	111.968	19.8197	295.455	639.448	230.59
FBgn0002973	34263	protein_coding	2L	numb	0.25247	0.0944559	2.67289	0.00752013	0.0586789	3335.81	2793.35	3324.39	3499.01	3184.04	2772.98	2575.23	3031.83
FBgn0025592	43913	protein_coding	3L	Gk1	-0.278707	0.104232	-2.67392	0.00749696	0.0586789	1149.65	1398.94	1107.28	1115.82	1225.85	1414.96	1531.77	1250.1
FBgn0032130	34275	protein_coding	2L	brwl	-0.354707	0.13269	-2.67319	0.00751342	0.0586789	373.843	481.857	371.65	345.557	404.322	497.438	428.236	519.895
FBgn0034626	37443	protein_coding	2R	bisc	0.368195	0.137725	2.67342	0.0075083	0.0586789	377.399	290.063	411.713	333.009	387.475	312.645	290.658	266.887
FBgn0038325	41868	protein_coding	3R	Atg4b	0.23514	0.0879176	2.67455	0.00748302	0.0586789	1620.36	1373.49	1532.63	1644.78	1683.68	1428.93	1349.62	1341.91
FBgn0042696	43782	protein_coding	4	NfI	-1.04671	0.391474	-2.67376	0.00750059	0.0586789	74.0559	247.449	155.991	45.3665	20.8107	180.496	384.638	177.213
FBgn0085466	5740179	protein_coding	3R	CG34437	-0.828295	0.309892	-2.67285	0.00752103	0.0586789	1.78004	15.0888	3.40963	1.93049	0	13.967	28.0969	3.20264
FBgn0261269	36588	protein_coding	2R	conv	-0.881255	0.329513	-2.67442	0.00748587	0.0586789	150.645	327.797	167.072	168.918	115.945	213.802	525.122	244.468
FBgn0266464	41694	protein_coding	3R	Nsf2	-0.265905	0.0994532	-2.67367	0.00750255	0.0586789	1849.49	2230.74	1905.13	1839.76	1803.59	2232.56	2279.73	2179.93
FBgn0030051	31797	protein_coding	X	spirit	-1.0437	0.390658	-2.67165	0.00754784	0.0588052	6.20969	25.9634	12.7861	3.86098	1.98197	20.4132	43.5987	13.8781
FBgn0287209	3354921	protein_coding	3R	Gfat1	-1.0379	0.388453	-2.67187	0.00754294	0.0588052	555.447	2109.3	1230.02	361.001	75.3149	1509.51	3694.26	1124.13
FBgn0262685	32092	protein_coding	X	CG43155	-0.989549	0.370428	-2.67137	0.00755431	0.0588142	2.08134	12.2106	4.26204	0	1.98197	11.8182	18.4083	6.40528
FBgn0011232	47942	protein_coding	2L	scat	0.238024	0.0891367	2.67032	0.00757788	0.0589412	4441.51	3758.4	4603	4055.96	4665.56	3988.1	3374.54	3912.56
FBgn0037770	41219	protein_coding	3R	Art4	0.183027	0.068551	2.66993	0.0075866	0.0589412	3643.68	3206.55	3513.63	3683.37	3734.03	3344.55	3007.34	3267.76
FBgn0085313	5740234	protein_coding	3R	CG34284	-1.01613	0.380576	-2.66999	0.0075853	0.0589412	13.3593	58.5635	33.2439	3.86098	2.97296	34.3802	111.419	29.8913
FBgn0260798	3355013	protein_coding	2R	Gprk1	-0.407556	0.152742	-2.66826	0.00762456	0.0591946	2699.93	3622.91	2339.01	2333.96	3426.83	3343.47	3384.23	4141.01
FBgn0032665	35082	protein_coding	2L	CG15152	-1.03507	0.388104	-2.66698	0.00765366	0.0593789	17.5812	52.6936	26.4246	16.4092	9.90985	38.6777	95.9172	23.486
FBti0019152			2L	blood{}344	-0.836201	0.313699	-2.66561	0.00768477	0.0595577	0.982405	13.5705	0	0.965244	1.98197	12.8926	20.3461	7.47283
FBti0019285			3R	roo{}1189	-0.946951	0.355263	-2.6655	0.00768747	0.0595577	31.794	75.7301	37.5059	22.2006	35.6755	53.7191	89.1351	84.3362
FBgn0033054	35531	protein_coding	2R	CG14591	-1.03467	0.388246	-2.66498	0.00769924	0.0596072	21.5967	67.3737	37.5059	17.3744	9.90985	55.8678	115.294	30.9588
FBgn0011740	41126	protein_coding	3R	alpha-Man-IIa	0.206552	0.0775252	2.66432	0.0077145	0.0596836	3631.35	3142.9	3683.25	3404.42	3806.37	3260.75	2948.24	3219.72
FBti0102113			4	HeT-A{}6270	1.01312	0.380361	2.66357	0.00773153	0.0597736	9.70103	1.36216	8.52408	8.6872	11.8918	2.14876	1.93772	0
FBgn0027836	37080	protein_coding	2R	Dgp-1	0.238623	0.0896159	2.66273	0.00775095	0.0598819	976.801	826.74	1029.71	929.53	971.165	820.827	781.87	877.523
FBgn0030349	32148	protein_coding	X	CG10353	-0.338518	0.127161	-2.66212	0.00776509	0.0599493	1665.98	2120.7	1969.91	1501.92	1526.12	1946.78	2442.5	1972.83
FBgn0033609	36201	protein_coding	2R	Fbl6	0.241638	0.0908147	2.66078	0.00779587	0.0600196	3647.71	3077.97	3742.07	3137.04	4064.03	3138.27	3071.29	3024.36
FBgn0259192	53544	protein_coding	2L	CG42296	-1.01411	0.381121	-2.66087	0.00779379	0.0600196	33.3195	143.825	69.045	29.9226	0.990985	94.5455	245.122	91.809
FBgn0260435		pseudogene	2L	CR42530	-0.905761	0.340384	-2.661	0.00779083	0.0600196	0	8.29543	0	0	0	8.59505	7.75088	8.54037
FBgn0286788	35686	protein_coding	2R	Orc1	0.21768	0.0817929	2.66135	0.00778276	0.0600196	13240.6	11368.1	13624.9	12805.9	13291.1	12198.5	9905.63	12000.3
FBgn0033354	35895	protein_coding	2R	FANCI	-0.454763	0.17111	-2.65773	0.007867	0.060525	810.873	1130	629.077	968.14	835.4	1180.74	906.853	1302.41
FBgn0261674	39453	protein_coding	3L	CG42709	-0.393497	0.148081	-2.65731	0.00787681	0.0605584	445.433	591.001	450.924	467.178	418.196	595.207	688.86	488.936
FBgn0014092	34970	protein_coding	2L	CG4278	0.306712	0.115442	2.65686	0.00788722	0.0605964	877.24	705.1	766.315	840.728	1024.68	698.348	730.521	686.432
FBgn0011230	46243	protein_coding	2L	poe	0.409601	0.154348	2.65376	0.00796014	0.0609166	38801.1	28862.4	43368	38057.7	34977.8	28854.7	21373.1	36359.6
FBgn0031950	34065	protein_coding	2L	Herp	0.273548	0.10306	2.65425	0.00794845	0.0609166	2006.04	1653.71	2076.47	1764.47	2177.19	1687.85	1738.14	1535.13
FBgn0039003	42679	protein_coding	3R	wfs1	0.276644	0.104235	2.65405	0.00795314	0.0609166	1281.7	1053.78	1228.32	1166.98	1449.81	1033.55	1109.34	1018.44
FBgn0264326	42758	protein_coding	3R	PolE1	0.339456	0.12787	2.65469	0.00793803	0.0609166	6602.61	5184.67	7069.87	5580.08	7157.89	5269.84	4418	5866.17
FBgn0266282	42876	protein_coding	3R	jnj	0.355956	0.134111	2.6542	0.00794973	0.0609166	3989.9	3093.81	4229.65	3289.55	4450.51	3403.64	2768.03	3109.76
FBgn0267063	19835126		X	lncRNA:CR45507	1.03322	0.389354	2.65368	0.00796191	0.0609166	16.2292	3.50181	22.1626	8.6872	17.8377	4.29752	1.93772	4.27019
FBgn0004657	44885	protein_coding	X	mys	-0.221969	0.083678	-2.65266	0.00798611	0.0610174	3659.27	4276.32	4065.13	3658.28	3254.4	4127.77	4531.36	4169.84
FBgn0034436	37221	protein_coding	2R	CG11961	-0.742744	0.279981	-2.65284	0.00798188	0.0610174	489.035	892.494	681.074	439.186	346.845	715.538	1385.47	576.475
FBgn0036984	40254	protein_coding	3L	CG13248	-1.0386	0.391616	-2.6521	0.00799937	0.0610766	16.5735	55.688	34.0963	8.6872	6.9369	46.1984	92.0417	28.8238
FBgn0033252	35770	protein_coding	2R	CG12769	-0.758236	0.285948	-2.65165	0.00800984	0.0611144	997.628	1849.45	1618.72	830.11	544.051	1539.59	2577.17	1431.58
FBgn0024921	38721	protein_coding	3L	Tnpo	0.279909	0.105576	2.65126	0.00801929	0.0611444	12006	9852.84	11640.5	11477.7	12899.7	10233.5	8496.9	10828.1
FBgn0024194	44098	protein_coding	3L	rasp	0.520268	0.196333	2.64993	0.00805086	0.0612047	954.921	648.591	906.962	683.393	1274.41	718.761	624.915	602.096
FBgn0024555	41675	protein_coding	3R	flfl	0.19592	0.0739599	2.649	0.00807298	0.0612047	12794.4	11156.5	12461.4	13276	12646	11404.6	10125.6	11939.4
FBgn0032685	35106	protein_coding	2L	CG10211	-1.00359	0.378927	-2.64849	0.00808512	0.0612047	196.408	848.282	436.433	141.891	10.9008	544.711	1471.7	528.435
FBgn0033362	35905	protein_coding	2R	CG8172	-1.03638	0.390987	-2.65068	0.00803298	0.0612047	45.1498	159.47	86.0932	44.4012	4.95493	99.9174	287.751	90.7414
FBgn0034002	36689	protein_coding	2R	CG8079	0.340359	0.128496	2.64878	0.00807818	0.0612047	1124.3	881.692	1027.15	1148.64	1197.11	876.695	896.196	872.185
FBgn0035520	38520	protein_coding	3L	CG11586	0.429986	0.162329	2.64885	0.00807661	0.0612047	631.226	461.873	571.113	721.038	601.528	473.802	438.894	472.923
FBgn0036110	39225	protein_coding	3L	Cpr67Fb	-0.994026	0.375162	-2.64959	0.00805888	0.0612047	7.05352	33.9038	15.3433	4.82622	0.990985	32.2314	62.0071	7.47283
FBgn0037569	40983	protein_coding	3R	tex	0.284497	0.107341	2.6504	0.00803957	0.0612047	573.184	468.75	524.231	624.513	570.807	484.546	446.645	475.058
FBgn0051300	326132	protein_coding	3R	CG31300	-1.0279	0.388125	-2.64837	0.00808801	0.0612047	62.4239	187.545	55.4065	109.073	22.7927	133.223	248.997	180.415
FBgn0053182	318918	protein_coding	2R	Kdm4B	0.243168	0.0917724	2.64968	0.00805669	0.0612047	1989.41	1677.59	2152.33	1798.25	2017.65	1723.31	1560.83	1748.64
FBti0062130			2L	INE-1{}4069	-1.01535	0.383317	-2.64885	0.00807673	0.0612047	5.76283	25.2901	8.52408	5.79147	2.97296	7.52067	41.661	26.6887
FBgn0032883	35339	protein_coding	2L	Rhau	0.267447	0.101033	2.64713	0.00811793	0.0613053	1801.58	1491.97	1914.51	1524.12	1966.11	1499.84	1532.74	1443.32
FBgn0035875	38940	protein_coding	3L	Cpr66Cb	-1.01869	0.384795	-2.64737	0.00811214	0.0613053	52.7246	207.678	125.304	30.8878	1.98197	152.562	359.447	111.025
FBgn0264701	14462844		3L	lncRNA:CR43970	-0.915957	0.345995	-2.64731	0.00811342	0.0613053	4.41249	26.5673	9.37649	3.86098	0	16.1157	46.5053	17.0807
FBgn0037924	41397	protein_coding	3R	CG14712	0.234105	0.0885214	2.64462	0.0081783	0.0617191	3756.53	3187.98	3938.98	3630.28	3700.34	3375.71	2832.95	3355.3
FBgn0027779	34997	protein_coding	2L	VhaSFD	-0.177419	0.0671017	-2.64404	0.00819234	0.0617247	4124.83	4668.38	4077.92	4011.56	4285.02	4827.19	4787.14	4390.82
FBgn0033502	36082	protein_coding	2R	CG12910	-1.03089	0.38989	-2.64405	0.00819207	0.0617247	21.4406	70.2795	32.3915	28.9573	2.97296	75.2067	83.322	52.3098
FBgn0085212	5740752	protein_coding	2L	CG34183	0.477454	0.180587	2.6439	0.00819576	0.0617247	134.252	94.4816	129.566	123.551	149.639	95.6199	94.9483	92.8765
FBgn0040658	3885599	protein_coding	2R	CG13516	-0.994931	0.376349	-2.64364	0.00820197	0.0617295	12.4521	54.4003	31.5391	4.82622	0.990985	35.4546	97.8549	29.8913
FBgn0027088	39644	protein_coding	3L	GlyRS	-0.189888	0.0718382	-2.64328	0.00821079	0.0617538	2752.36	3143.78	2858.12	2710.41	2688.54	3422.98	3089.7	2918.67
FBgn0263606	5740624	protein_coding	3L	Hsc20	0.530083	0.200627	2.64213	0.00823858	0.0619208	132.659	89.3495	135.533	117.76	144.684	96.6943	78.4777	92.8765
FBgn0027794	31095	protein_coding	X	Lrpprc2	0.248096	0.0939506	2.6407	0.00827339	0.0621402	1146.45	963.718	1226.61	1119.68	1093.06	987.356	876.819	1026.98
FBgn0002878	48309	protein_coding	X	mus101	0.299178	0.113338	2.6397	0.00829785	0.0621701	4698.42	3801.92	5254.24	4145.72	4695.29	4089.09	3335.79	3980.88
FBgn0003118	42757	protein_coding	3R	pnt	-0.406038	0.153878	-2.63871	0.00832224	0.0621701	632.726	848.211	642.716	636.096	619.366	784.298	891.351	868.983
FBgn0003598	41627	protein_coding	3R	Su(var)3-7	0.264501	0.100231	2.63891	0.00831723	0.0621701	14979.7	12432.4	15045	15565.5	14328.7	13371.7	10611	13314.4
FBgn0013762	36727	protein_coding	2R	Cdk5	0.349622	0.132452	2.63962	0.00829995	0.0621701	1139.22	887.193	1083.41	947.87	1386.39	891.736	892.32	877.523
FBgn0030660	32495	protein_coding	X	CG8097	0.589958	0.223566	2.63885	0.00831868	0.0621701	1742.78	1112.67	1717.6	1053.08	2457.64	1093.72	1076.4	1167.9
FBgn0034611	37427	protein_coding	2R	MFS16	0.326392	0.123694	2.63871	0.00832229	0.0621701	1229.02	973.801	1131.15	1182.42	1373.51	920.745	1047.34	953.319
FBgn0035977	39064	protein_coding	3L	PGRP-LF	-1.0129	0.38381	-2.63906	0.0083136	0.0621701	12.2105	50.0374	23.015	9.65244	3.96394	35.4546	90.104	24.5536
FBgn0265102	38957	protein_coding	3L	Oseg1	0.225956	0.0856164	2.63916	0.00831106	0.0621701	2090.96	1784.9	2229.9	1866.78	2176.2	1771.65	1736.2	1846.86
FBgn0036468	39635	protein_coding	3L	CG13461	0.834332	0.316311	2.63769	0.00834723	0.0622304	16.9663	2.29585	6.81926	19.3049	24.7746	1.07438	5.81316	0
FBgn0051781	12798248		2L	lncRNA:CR31781	-1.03305	0.391637	-2.63776	0.00834552	0.0622304	204.825	695.059	436.433	161.196	16.8467	515.703	1213.98	355.493
FBgn0053193	252554	protein_coding	3R	sav	0.264262	0.100177	2.63796	0.00834062	0.0622304	2592.85	2152.57	2746.46	2308.86	2723.23	2328.18	2030.73	2098.8
FBgn0035428	38403	protein_coding	3L	CG14960	-1.03252	0.391548	-2.63701	0.00836408	0.0623141	101.595	346.748	164.515	128.378	11.8918	225.62	638.479	176.145
FBgn0033134	35622	protein_coding	2R	Tsp42El	-1.03263	0.391624	-2.63678	0.00836977	0.0623145	53.4134	175.326	98.0269	45.3665	16.8467	124.628	314.88	86.4713
FBgn0019660	3772415		X	lncRNA:roX2	-0.962445	0.365168	-2.63563	0.00839824	0.0624845	269.13	681.746	383.584	309.843	113.963	402.893	1221.73	420.613
FBgn0036324	39466	protein_coding	3L	CG12520	-1.01012	0.383443	-2.63435	0.0084299	0.0625939	27.8386	79.9826	26.4246	14.4787	42.6124	80.5786	49.4119	109.957
FBgn0039016	42693	protein_coding	3R	Dcr-1	0.281037	0.106678	2.63444	0.0084276	0.0625939	5127.83	4205.27	5486.1	4963.29	4934.11	4472.65	3490.8	4652.37
FBgn0052685	31942	protein_coding	X	ZAP3	0.303019	0.115009	2.63475	0.00841997	0.0625939	5948.53	4799.64	6393.06	5844.55	5607.98	4768.1	4030.46	5600.35
FBgn0035792	38843	protein_coding	3L	CG7548	-0.985702	0.374288	-2.63354	0.00845003	0.0627013	10.179	47.2719	24.7198	4.82622	0.990985	30.0827	97.8549	13.8781
RR48355_transposable_element			2R	gypsy12{}RR48355	1.01999	0.38735	2.63325	0.00845714	0.062712	24.7631	4.14316	45.1776	23.1659	5.94591	2.14876	3.87544	6.40528
FBgn0037525	40928	protein_coding	3R	CG17816	-0.61501	0.233617	-2.63256	0.00847437	0.0627977	430.775	690.985	565.999	411.194	315.133	676.86	840.971	555.124
FBgn0029819	31519	protein_coding	X	Usp30	0.251112	0.0954443	2.63098	0.00851396	0.062985	1574.1	1319.35	1529.22	1518.33	1674.76	1411.74	1192.67	1353.65
FBgn0031296	33279	protein_coding	2L	CG4415	-1.02303	0.388835	-2.63101	0.00851305	0.062985	2.72483	12.6606	4.26204	1.93049	1.98197	9.66943	15.5018	12.8106
FBgn0031467	33480	protein_coding	2L	Cpr23B	-0.994406	0.377976	-2.63087	0.00851672	0.062985	13.6639	63.3863	33.2439	6.75671	0.990985	39.7521	126.921	23.486
FBgn0037419	40766	protein_coding	3R	Osi12	-1.03017	0.391622	-2.63053	0.00852524	0.0630059	47.1608	157.606	85.2408	46.3317	9.90985	106.364	290.658	75.7958
FBgn0261278	34993	protein_coding	2L	grp	0.207507	0.0789201	2.62933	0.00855532	0.0631861	14152.9	12238.1	13375.1	13890.8	15192.8	12929.1	12155.3	11629.9
FBgn0003028	31429	protein_coding	X	ovo	0.28599	0.108836	2.62771	0.00859606	0.0633075	14347.3	11721.4	15871	12854.2	14316.8	11953.6	9925	13285.6
FBgn0030074	31825	protein_coding	X	CG12662	-1.02617	0.390609	-2.62709	0.00861179	0.0633075	1.5421	9.62698	1.70482	1.93049	0.990985	11.8182	10.6575	6.40528
FBgn0032436	34663	protein_coding	2L	CG5418	-1.02621	0.390544	-2.62764	0.00859805	0.0633075	4.87281	18.9136	6.81926	4.82622	2.97296	18.2645	31.0035	7.47283
FBgn0033373	35918	protein_coding	2R	CG8080	0.538537	0.204992	2.62711	0.00861139	0.0633075	368.38	245.555	373.355	280.886	450.898	227.769	307.129	201.766
FBgn0036580	39776	protein_coding	3L	PDCD-5	-0.376279	0.143211	-2.62745	0.00860275	0.0633075	1698.92	2225.96	1588.89	1717.17	1790.71	2274.46	1909.62	2493.79
FBgn0051365	42736	protein_coding	3R	CG31365	0.237879	0.0905384	2.62738	0.0086046	0.0633075	3760.99	3182.23	3560.51	3986.46	3736.01	3294.05	2913.36	3339.29
FBgn0086698	33349	protein_coding	2L	frtz	0.20905	0.0795594	2.6276	0.00859895	0.0633075	1628.38	1407.58	1804.55	1500.95	1579.63	1416.03	1361.25	1445.46
FBgn0001180	41032	protein_coding	3R	hb	0.262322	0.0998653	2.62676	0.00862016	0.063327	4505.96	3745.84	4529.7	4981.63	4006.55	4031.08	3432.67	3773.78
FBgn0015270	41703	protein_coding	3R	Orc2	0.27764	0.10572	2.62618	0.00863492	0.0633733	3083.48	2534.55	3140.27	2647.67	3462.5	2783.72	2442.5	2377.43
FBgn0040723	50196	protein_coding	2L	CG5011	-1.02196	0.389162	-2.62606	0.00863791	0.0633733	14.7435	55.5851	24.7198	11.5829	7.92788	34.3802	115.294	17.0807
FBgn0003416	32601	protein_coding	X	sl	0.259059	0.0986669	2.62559	0.00864988	0.0634191	6116.6	5096.8	6146.71	5682.39	6520.68	5366.53	4328.87	5595.01
FBgn0016694	45588	protein_coding	3L	Pdp1	-0.768195	0.292709	-2.62443	0.00867932	0.0635928	1126.2	2116.36	1707.37	1024.12	647.113	1555.7	3216.62	1576.77
FBgn0037918	41391	protein_coding	3R	CG6791	0.265851	0.101323	2.62379	0.0086957	0.0636707	6831.22	5664.01	6758.74	7102.27	6632.66	6241.08	4886.93	5864.03
FBgn0030156	31919	protein_coding	X	CG15247	-1.01928	0.388555	-2.62327	0.00870899	0.0637259	14.1446	55.9337	29.8343	10.6177	1.98197	40.8265	94.9483	32.0264
FBgn0001321	47137	protein_coding	3R	knk	-1.0064	0.38369	-2.62295	0.00871714	0.0637434	107.021	305.628	174.744	124.517	21.8017	207.356	517.371	192.158
FBgn0083228	32799	protein_coding	X	Frq2	-1.02704	0.391634	-2.62246	0.00872985	0.0637941	26.2561	85.7707	56.2589	10.6177	11.8918	73.0579	140.485	43.7694
FBgn0034417	37197	protein_coding	2R	CG15117	-1.00213	0.38225	-2.62167	0.00874994	0.0638988	144.43	411.23	255.722	141.891	35.6755	308.347	704.361	220.982
FBgn0001612	48481	protein_coding	X	Grip91	0.263613	0.100581	2.6209	0.00876978	0.0639742	1799.92	1495.12	1719.31	1823.35	1857.11	1628.76	1248.86	1607.72
FBgn0036979	40247	protein_coding	3L	CG13247	-1.02324	0.390467	-2.62056	0.00877862	0.0639742	14.2951	51.1922	26.4246	14.4787	1.98197	30.0827	87.1974	36.2966
FBgn0039632	43434	protein_coding	3R	Cul5	0.175007	0.0667778	2.62074	0.00877382	0.0639742	3389.92	3000.3	3332.06	3274.11	3563.58	3159.76	2813.57	3027.56
FBgn0051922	319028	protein_coding	2L	CG31922	-0.688359	0.262695	-2.62037	0.00878338	0.0639742	40.8274	70.4125	40.0632	30.8878	51.5312	73.0579	68.7891	69.3905
FBgn0030148	31909	protein_coding	X	CG3106	-1.0231	0.390594	-2.61934	0.00880998	0.0640836	80.5598	246.092	152.581	40.5403	48.5583	165.455	497.025	75.7958
FBgn0085478	31887	protein_coding	X	Zdhhc8	0.30444	0.116227	2.61936	0.00880961	0.0640836	3242.08	2613.42	3628.7	3195.92	2901.6	2637.61	2238.07	2964.58
FBti0019100			2L	roo{}283	-0.898437	0.343103	-2.61857	0.00883003	0.0641873	90.5902	202.707	86.9456	92.6635	92.1616	123.554	231.558	253.009
FBgn0034808	37652	protein_coding	2R	CG9896	0.258539	0.0987634	2.61776	0.00885084	0.0642964	1828.66	1524.15	1865.07	1640.92	1979.99	1644.88	1505.61	1421.97
FBgn0051619	35424	protein_coding	2L	nolo	-0.91256	0.348735	-2.61677	0.00887659	0.0644412	152.719	362.244	267.656	139.96	50.5402	289.009	531.904	265.819
FBgn0024244	49638	protein_coding	2L	drm	-0.931038	0.355828	-2.61654	0.00888263	0.0644427	422.845	1019.93	475.644	516.406	276.485	694.05	1582.15	783.579
FBgn0267511		pseudogene	rDNA	28SrRNA-Psi:CR45851	1.00961	0.38606	2.61515	0.00891872	0.0646622	2297.72	712.112	2053.45	827.214	4012.5	1209.75	430.174	496.409
FBgn0083977	4379870	protein_coding	2R	CG34141	0.856881	0.327712	2.61474	0.00892946	0.0646977	757.471	357.624	662.321	901.538	708.554	252.48	613.289	207.104
FBgn0036972	40238	pseudogene	3L	CR6434	-1.01955	0.390041	-2.61395	0.00895027	0.064806	1.9272	10.3341	0.852408	0.965244	3.96394	9.66943	10.6575	10.6755
FBgn0023527	31213	protein_coding	X	CG3071	0.242663	0.0928561	2.61332	0.00896667	0.06484	3759.38	3169.67	3526.41	3595.54	4156.19	3451.99	2905.61	3151.4
FBgn0085383	5740528	protein_coding	3R	CG34354	-1.02355	0.391633	-2.61354	0.00896097	0.06484	42.1927	137.47	88.6504	27.0268	10.9008	99.9174	233.495	78.9984
FBgn0265935	35596	protein_coding	2R	coro	0.114527	0.0438475	2.61193	0.00900329	0.0650612	6104.58	5637.07	5914.86	6366.75	6032.13	5738.27	5523.47	5649.46
FBgn0266758	42929	protein_coding	3R	Esyt2	-1.02102	0.390939	-2.61171	0.00900901	0.0650612	126.973	390.839	270.213	84.9415	25.7656	326.612	677.233	168.672
FBgn0035495	38485	protein_coding	3L	CG14989	-0.997525	0.382034	-2.61109	0.00902539	0.065137	262.612	724.063	480.758	227.798	79.2788	446.943	1267.27	457.977
FBgn0263997	31962	protein_coding	X	CG43740	-0.986884	0.378086	-2.61021	0.00904878	0.0652632	14.3139	38.0132	20.4578	11.5829	10.9008	31.1571	56.1939	26.6887
FBgn0267791	43862	protein_coding	2R	HnRNP-K	-0.309399	0.118559	-2.60968	0.00906279	0.0652819	2450.16	3051.82	2310.88	2621.6	2418	3006.12	2879.45	3269.89
FBti0020178			3L	springer{}1067	-0.955628	0.366188	-2.60966	0.00906317	0.0652819	2.31928	14.8445	5.96686	0	0.990985	17.1901	14.5329	12.8106
FBgn0264307	39018	protein_coding	3L	orb2	-0.321364	0.123156	-2.6094	0.0090702	0.0652901	1168.05	1468.59	1346.8	1153.47	1003.87	1303.22	1506.58	1595.98
FBgn0038196	41708	protein_coding	3R	CG9922	0.469438	0.180093	2.60665	0.00914336	0.0657312	1794.19	1270.84	1751.7	1675.66	1955.21	1367.69	1182.98	1261.84
FBgn0038321	41863	protein_coding	3R	Nagk	-0.676193	0.259407	-2.60668	0.00914239	0.0657312	203.112	347.301	266.804	198.84	143.693	294.38	490.243	257.279
FBgn0085488	5740101	protein_coding	2R	CG34459	-0.975923	0.374443	-2.60633	0.00915175	0.0657489	5.1774	23.7931	6.81926	7.72195	0.990985	19.3389	44.5676	7.47283
FBgn0032906					0.264858	0.101651	2.60557	0.0091721	0.0658523	4483.91	3719.76	3963.7	4445.92	5042.13	3968.76	3327.07	3863.45
FBgn0261387	3355134	protein_coding	2R	CG17528	0.313798	0.120444	2.60533	0.00917855	0.0658559	8151.77	6522.19	7070.72	7442.03	9942.55	6339.92	6814.96	6411.68
FBgn0031918	34027	protein_coding	2L	CG6055	-1.00037	0.384229	-2.60358	0.0092257	0.0661513	79.6468	312.254	193.497	42.4708	2.97296	235.289	575.503	125.97
FBgn0002571	35826	protein_coding	2R	Mal-A3	-1.01893	0.391475	-2.60279	0.0092468	0.0662522	75.6973	238.844	150.876	40.5403	35.6755	213.802	451.489	51.2422
FBgn0010435	37999	protein_coding	2R	emp	-1.01257	0.389185	-2.60178	0.00927425	0.0662522	112.895	341.029	231.003	86.872	20.8107	246.033	588.098	188.956
FBgn0020626	42985	protein_coding	3R	Osbp	0.296741	0.114061	2.60159	0.00927915	0.0662522	5154.9	4178.13	5475.02	5367.72	4621.95	4367.36	3549.9	4617.14
FBgn0030991	32903	protein_coding	X	CG7453	0.151064	0.058068	2.6015	0.00928165	0.0662522	2876.04	2588.55	2829.99	2940.13	2858	2653.72	2562.64	2549.3
FBgn0034943	37814	protein_coding	2R	Fmo-1	-1.01806	0.39132	-2.6016	0.00927893	0.0662522	40.3628	131.92	79.2739	29.9226	11.8918	82.7274	259.655	53.3773
FBgn0261597	35098	protein_coding	2L	RpS26	-0.245042	0.0941678	-2.60219	0.00926318	0.0662522	27492.4	32663.6	25799	29922.6	26755.6	33108.1	35818.8	29064
FBti0020063			3L	roo{}952	-0.999601	0.38416	-2.60204	0.00926699	0.0662522	11.2893	30.4944	9.37649	10.6177	13.8738	19.3389	35.8478	36.2966
FBgn0030484	32299	protein_coding	X	GstT4	-0.970272	0.373006	-2.60122	0.00928927	0.0662639	191.184	501.278	308.572	208.493	56.4862	357.769	801.247	344.817
FBgn0030761	32629	protein_coding	X	CG9784	0.2577	0.0991003	2.6004	0.00931163	0.0663379	988.737	824.709	1059.54	854.241	1052.43	809.009	840.971	824.146
FBgn0037282	40602	protein_coding	3R	CG14657	-0.200664	0.0771646	-2.60047	0.00930957	0.0663379	1847.8	2125.52	1729.54	1874.5	1939.36	2168.1	2188.66	2019.8
FBgn0004359	43235	protein_coding	3R	T48	0.328244	0.126319	2.59853	0.00936239	0.0665442	1094.32	866.888	1260.71	942.079	1080.17	893.885	767.337	939.441
FBgn0037773	41222	protein_coding	3R	CG5359	-0.407079	0.156648	-2.59868	0.00935821	0.0665442	369.693	496.075	340.963	367.758	400.358	493.141	438.894	556.192
FBgn0054056	38106	protein_coding	3L	CG34056	-1.01391	0.390186	-2.59853	0.00936236	0.0665442	29.0967	91.5524	49.4397	29.9226	7.92788	70.9092	148.236	55.5124
FBgn0267726	26067065	protein_coding	2L	CG46059	-0.87406	0.336378	-2.59845	0.00936464	0.0665442	21.3158	46.2927	24.7198	15.4439	23.7836	54.7934	33.9101	50.1747
FBgn0085319	5740609	protein_coding	3R	CG34290	-0.876759	0.337522	-2.59764	0.00938679	0.0666588	3.20072	20.6448	7.67167	1.93049	0	13.967	42.6299	5.33773
FBgn0033365	35908	protein_coding	2R	CG8170	-0.972531	0.374428	-2.59738	0.00939389	0.0666665	200.494	908.104	460.3	131.273	9.90985	601.653	1442.63	680.027
FBgn0037007	40278	protein_coding	3L	BNIP3	-0.490005	0.188744	-2.59613	0.00942801	0.0668658	1370.51	1967.3	1343.39	1437.25	1330.89	1636.28	2539.38	1726.22
FBgn0028422	44483	protein_coding	3R	GluRIID	-1.00603	0.387724	-2.59472	0.00946685	0.0670982	68.4591	200.312	113.37	80.1153	11.8918	132.149	323.599	145.186
FBgn0004910	47878	protein_coding	3L	Eip63F-1	-1.01155	0.38997	-2.59393	0.00948869	0.0671671	100.873	305.346	203.725	82.0458	16.8467	200.909	535.78	179.348
FBgn0030347	32146	protein_coding	X	CG15739	-0.591397	0.227989	-2.59397	0.00948758	0.0671671	130.84	205.747	161.105	129.343	102.071	179.422	271.281	166.537
FBti0063293			3R	INE-1{}5232	-0.971388	0.374518	-2.5937	0.0094949	0.0671681	2.47831	11.8415	2.55722	2.89573	1.98197	18.2645	8.71974	8.54037
FBgn0003209	44851	protein_coding	2L	raw	-0.21961	0.0846784	-2.59346	0.00950161	0.0671726	1875.36	2188.57	2093.51	1721.03	1811.52	2199.26	2240.97	2125.48
FBgn0263111	32158	protein_coding	X	cac	-0.92008	0.354851	-2.59287	0.009518	0.0672455	301.95	707.95	557.475	202.701	145.675	508.182	1158.76	456.91
FBgn0261673	36395	protein_coding	2R	nemy	-0.947801	0.36558	-2.59259	0.00952554	0.0672559	276.749	686.135	427.909	297.295	105.044	467.356	1138.41	452.64
FBgn0020510	41718	protein_coding	3R	Abi	0.196769	0.0759069	2.59224	0.00953528	0.0672818	2425.22	2114.32	2549.55	2485.5	2240.62	2138.02	1971.63	2233.31
FBgn0035957	39040	protein_coding	3L	Argk2	-0.53249	0.205437	-2.59199	0.00954225	0.0672881	202.948	302.166	188.382	212.354	208.107	369.587	210.243	326.669
FBgn0037130	40424	protein_coding	3L	Syn1	-0.961937	0.371273	-2.59092	0.00957209	0.0674555	124.542	317.849	242.084	83.9763	47.5673	230.992	504.776	217.779
FBgn0004781	40823	protein_coding	3R	Ccp84Ac	-0.994195	0.383935	-2.58949	0.00961181	0.0676923	104.029	407.815	254.018	52.1232	5.94591	309.422	742.147	171.875
FBgn0013972	43493	protein_coding	3R	Gycalpha99B	-1.00865	0.389592	-2.58899	0.00962585	0.067719	19.5739	69.0675	39.2108	11.5829	7.92788	49.4215	127.89	29.8913
FBgn0030040	31779	protein_coding	X	CG15347	-1.00346	0.387597	-2.58892	0.00962783	0.067719	173.844	507.773	298.343	177.605	45.5853	330.909	943.67	248.738
FBgn0038049	41533	protein_coding	3R	Srlp	0.291959	0.112784	2.58864	0.00963549	0.0677299	1953.96	1588.7	1808.81	1897.67	2155.39	1707.19	1547.27	1511.65
FBgn0033448	36011	protein_coding	2R	hebe	-0.986414	0.381261	-2.58724	0.00967488	0.0679487	143.645	381.924	263.394	109.073	58.4681	292.232	696.611	156.929
FBgn0036857	40097	protein_coding	3L	Aldh7A1	-0.887801	0.343165	-2.58709	0.0096789	0.0679487	251.142	562.212	390.403	248.068	114.954	442.645	856.472	387.519
FBgn0037534	40943	protein_coding	3R	Elovl7	-0.991483	0.383326	-2.58653	0.00969484	0.0680175	77.637	304.181	180.71	49.2275	2.97296	189.091	548.375	175.078
FBgn0004915	34430	protein_coding	2L	TfIIB	-0.306436	0.118497	-2.58602	0.00970923	0.0680322	1828.12	2271.37	1516.43	1969.1	1998.82	2243.31	2331.08	2239.71
FBgn0067864	44100	protein_coding	3L	Patj	0.225465	0.0871829	2.58611	0.00970655	0.0680322	2891.33	2469.16	3128.34	2969.09	2576.56	2490.42	2264.23	2652.85
FBgn0035505	38502	protein_coding	3L	Teh2	-1.00218	0.387611	-2.58554	0.00972254	0.0680824	19.2689	55.3139	31.5391	18.3396	7.92788	37.6033	92.0417	36.2966
FBgn0033627	36227	protein_coding	2R	CG13204	0.531272	0.205506	2.58519	0.00973256	0.0681095	308.898	207.229	321.358	303.087	302.25	194.463	280.969	146.254
FBgn0032193	34356	protein_coding	2L	CG5727	-0.419661	0.162357	-2.5848	0.00974349	0.0681429	403.97	547.636	352.044	383.202	476.664	554.381	506.714	581.813
FBgn0027509	33389	protein_coding	2L	TBCD	0.22245	0.0860985	2.58366	0.00977567	0.0682861	2912.88	2491.93	2876.88	2597.47	3264.3	2577.44	2374.68	2523.68
FBgn0033876	36533	protein_coding	2R	Syngr	-0.996308	0.385635	-2.58355	0.00977889	0.0682861	58.659	165.719	97.1745	55.0189	23.7836	119.256	293.565	84.3362
FBgn0039754	43591	protein_coding	3R	CG9747	-0.980469	0.379523	-2.58343	0.00978247	0.0682861	354.934	1485.79	790.182	255.79	18.8287	988.431	2594.61	874.321
FBgn0037224	40534	protein_coding	3R	TwdlF	-0.961374	0.372233	-2.58272	0.00980241	0.0683822	873.728	3877.47	2050.89	539.572	30.7205	2280.91	6961.26	2390.24
FBgn0034012	36702	protein_coding	2R	Hr51	-0.978654	0.379045	-2.5819	0.00982585	0.0685025	5.58664	27.3232	11.9337	4.82622	0	21.4876	45.5364	14.9457
FBgn0004913	40607	protein_coding	3R	Gnf1	0.321249	0.124541	2.57946	0.00989543	0.0687239	8728.39	6945.12	9641.59	7429.49	9114.09	7277.86	5998.21	7559.3
FBgn0025712	38203	protein_coding	3L	CG13920	-0.96557	0.374345	-2.57936	0.00989847	0.0687239	136.818	357.765	188.382	182.431	39.6394	270.744	547.406	255.144
FBgn0029157	42986	protein_coding	3R	ssh	0.32273	0.125135	2.57905	0.00990727	0.0687239	11059	8789.79	12212.4	10728.7	10235.9	9196.7	7115.31	10057.4
FBgn0029807	31506	protein_coding	X	CG3108	-0.97724	0.378886	-2.57924	0.00990165	0.0687239	784.337	3226.71	1591.45	724.899	36.6664	2153.06	5986.59	1540.47
FBgn0029999	31731	protein_coding	X	CG1575	0.234445	0.0908507	2.58055	0.00986425	0.0687239	1878.38	1592.59	1888.08	1666.98	2080.08	1595.46	1687.75	1494.57
FBgn0037323	40649	protein_coding	3R	CG2663	-0.994852	0.3857	-2.57934	0.00989891	0.0687239	47.723	180.523	107.403	33.7836	1.98197	120.331	318.755	102.484
FBgn0052036	39105	protein_coding	3L	CG32036	-0.915453	0.354815	-2.58009	0.00987749	0.0687239	9.41041	46.2916	20.4578	5.79147	1.98197	24.7108	94.9483	19.2158
FBgn0259166	2768892	protein_coding	X	CG42271	0.349046	0.135272	2.58032	0.00987085	0.0687239	2494.74	1944.26	2791.64	2368.71	2323.86	2100.42	1527.89	2204.48
FBgn0259715	33894	protein_coding	2L	CG42369	-0.995318	0.38606	-2.57814	0.00993325	0.068861	12.7154	49.2746	25.5722	11.5829	0.990985	26.8595	91.0729	29.8913
FBgn0039120	42816	protein_coding	3R	Nup98-96	0.31006	0.120285	2.57772	0.00994547	0.0689026	21789.8	17483.3	23592.9	20422.6	21353.7	18195.7	13761.7	20492.6
FBgn0030742	32598	protein_coding	X	CG9919	-0.995471	0.386257	-2.57723	0.00995965	0.0689576	197.372	569.116	362.273	188.223	41.6214	366.364	1004.71	336.277
FBgn0052548	32826	protein_coding	X	CG32548	-0.972249	0.37738	-2.57631	0.00998596	0.0690966	171.663	710.295	406.599	97.4897	10.9008	474.876	1234.33	421.681
FBgn0033757	36386	protein_coding	2R	muskelin	0.200709	0.0779236	2.57571	0.0100034	0.0691738	11617.5	10094.1	10800	11694.9	12357.6	10569.8	9723.48	9989.03
FBgn0034223	36965	protein_coding	2R	Tes	0.239433	0.0929854	2.57495	0.0100254	0.0692394	2281.66	1928.01	2221.37	2093.62	2529.98	1920.99	1848.59	2014.46
FBgn0263231	45826	protein_coding	3R	bel	0.247434	0.0960881	2.57508	0.0100218	0.0692394	12699.1	10669.8	13982	10683.3	13431.8	10855.5	9985.07	11168.7
FBgn0035020	37918	protein_coding	2R	CG13585	-0.668069	0.259484	-2.57461	0.0100353	0.0692473	253.663	429.825	308.572	240.346	212.071	365.29	642.354	281.832
FBgn0035090	37998	protein_coding	2R	CG2736	-0.97302	0.377953	-2.57445	0.0100401	0.0692473	12.8953	53.1153	28.9819	7.72195	1.98197	38.6777	93.9794	26.6887
FBgn0035964	39050	protein_coding	3L	Dhpr	-0.4937	0.191783	-2.57427	0.0100453	0.0692473	389.372	560.734	348.635	411.194	408.286	512.48	757.649	412.073
FBgn0036323	39465	protein_coding	3L	CG14118	-0.948396	0.368496	-2.5737	0.0100619	0.0693186	8.54084	41.8297	17.9006	7.72195	0	34.3802	69.7579	21.3509
FBgn0011224	48571	protein_coding	3R	heph	-0.227364	0.0883771	-2.57266	0.010092	0.0694826	6334.33	7430.72	6480	6135.09	6387.89	7137.11	7785.76	7369.27
FBgn0015926	32459	protein_coding	X	dah	0.212198	0.0824954	2.57224	0.0101044	0.0694875	6293.28	5423.42	5893.55	6190.11	6796.18	5910.17	4982.85	5377.23
FBgn0036592	39788	protein_coding	3L	CG13049	-0.939772	0.365356	-2.57221	0.0101052	0.0694875	12.3683	59.7959	33.2439	3.86098	0	47.2728	96.886	35.229
FBgn0037238	40551	protein_coding	3R	CG1090	-0.999166	0.388487	-2.57194	0.010113	0.0694982	63.9403	187.54	130.418	38.6098	22.7927	132.149	311.973	118.498
FBgn0030360	32163	protein_coding	X	CG1806	-0.862231	0.335386	-2.57086	0.0101446	0.0695535	156.348	336.113	194.349	178.57	96.1256	241.736	512.527	254.076
FBgn0031379	33372	protein_coding	2L	CG7289	0.253153	0.0984594	2.57114	0.0101363	0.0695535	2145.85	1795.09	2216.26	1906.36	2314.94	1845.79	1912.53	1626.94
FBgn0035149	38078	protein_coding	3L	MED30	0.377479	0.146845	2.57059	0.0101525	0.0695535	550.51	419.272	552.36	476.831	622.339	434.05	454.395	369.371
FBgn0061469	39266	protein_coding	3L	Ube3a	0.214261	0.083328	2.57129	0.010132	0.0695535	4467.77	3845.17	4458.95	4543.41	4400.96	4003.14	3471.43	4060.95
FBgn0085434	37981	protein_coding	2R	NaCP60E	-0.51044	0.198567	-2.57062	0.0101516	0.0695535	890.116	1301.47	1185.7	811.771	672.879	1096.94	1364.16	1443.32
FBgn0051849	318981	protein_coding	2L	Mgat3	0.264186	0.10281	2.56964	0.0101804	0.0697012	875.117	726.374	828.54	886.094	910.715	797.191	665.607	716.324
FBgn0011259	34192	protein_coding	2L	Sema1a	-0.460803	0.179409	-2.56846	0.0102152	0.069804	2439.9	3421.29	2988.54	2358.09	1973.05	2890.09	3823.12	3550.66
FBgn0037014	40286	protein_coding	3L	CG13251	-0.983227	0.382745	-2.56888	0.0102026	0.069804	6.61524	25.7546	11.0813	5.79147	2.97296	15.0413	49.4119	12.8106
FBgn0037852	41316	protein_coding	3R	Tpc1	-0.296056	0.115259	-2.56862	0.0102104	0.069804	1584.63	1954.24	1670.72	1404.43	1678.73	1822.15	2296.2	1744.37
FBgn0263413	12798085		3R	lncRNA:CR43459	-0.999948	0.389346	-2.56828	0.0102206	0.069804	245.618	725.565	479.906	212.354	44.5943	478.1	1245.95	452.64
FBgn0053301	2768917	protein_coding	2L	CG33301	-0.969685	0.377701	-2.56733	0.0102484	0.0699506	13.542	51.4401	17.0482	7.72195	15.8558	44.0496	101.73	8.54037
FBgn0066365	38531	protein_coding	3L	dyl	-0.981049	0.382201	-2.56684	0.010263	0.0700071	586.164	2310.3	1212.12	507.719	38.6484	1411.74	4276.55	1242.62
FBgn0034442	37227	protein_coding	2R	CG11257	0.440429	0.171608	2.56648	0.0102737	0.0700367	612.032	443.157	525.936	517.371	792.788	419.009	494.119	416.343
FBti0019027			2R	roo{}862	-0.973855	0.379559	-2.56575	0.0102952	0.0701404	4.03757	17.1811	4.26204	2.89573	4.95493	6.44629	18.4083	26.6887
FBgn0030556	32379	protein_coding	X	mRNA-cap	0.232606	0.0907347	2.56358	0.0103598	0.0705371	3009.53	2555.68	2933.14	3050.17	3045.3	2654.8	2514.19	2498.06
FBgn0053512	3346160	protein_coding	3R	dpr4	-0.997693	0.389277	-2.56294	0.0103791	0.0706249	22.3122	78.1339	36.6535	16.4092	13.8738	45.124	154.049	35.229
FBgn0026592	38452	protein_coding	3L	Fie	-0.98704	0.385302	-2.56173	0.0104153	0.0707545	13.5183	48.9713	29.8343	6.75671	3.96394	33.3058	79.4465	34.1615
FBgn0050419	37879	protein_coding	2R	CG30419	-1.00257	0.391328	-2.56198	0.0104078	0.0707545	60.5659	190.255	109.961	59.8452	11.8918	132.149	315.848	122.768
FBgn0263471	12798560	short_ncRNA	3L	scaRNA:MeU2-48	-0.969314	0.378393	-2.56166	0.0104173	0.0707545	21.2745	60.1956	18.753	19.3049	25.7656	39.7521	105.606	35.229
FBgn0026869	43796	protein_coding	4	Tdg	-0.253956	0.0991596	-2.56108	0.0104348	0.0708124	2844.86	3402.76	3074.64	2838.78	2621.16	3373.56	3508.24	3326.47
FBgn0033812	36462	protein_coding	2R	Pex13	0.30346	0.118505	2.56074	0.010445	0.0708124	1754.07	1413.51	1662.2	1569.49	2030.53	1418.18	1532.74	1289.6
FBgn0034538	37340	protein_coding	2R	CG16799	-0.914045	0.356917	-2.56095	0.0104387	0.0708124	4.13693	19.4892	8.52408	2.89573	0.990985	16.1157	34.879	7.47283
FBgn0011836	39164	protein_coding	3L	Taf2	0.204131	0.0797442	2.55982	0.0104726	0.0709129	3932.75	3408.97	3678.99	4082.98	4036.28	3577.69	3065.47	3583.75
FBgn0024996	31256	protein_coding	X	eIF2Bbeta	0.223532	0.0873167	2.56001	0.0104668	0.0709129	1283.1	1096.29	1217.24	1300.18	1331.88	1159.26	1122.91	1006.7
FBgn0022936	40429	protein_coding	3L	CycH	0.23476	0.0917495	2.55871	0.0105061	0.0710959	731.709	620.024	680.221	754.821	760.086	669.339	614.257	576.475
FBgn0036791	40021	protein_coding	3L	CG7271	1.00145	0.391538	2.55773	0.0105359	0.0712184	86.388	22.168	15.3433	184.362	59.4591	21.4876	8.71974	36.2966
FBgn0266672	40712	protein_coding	3R	Sec8	0.166009	0.064906	2.55769	0.0105371	0.0712184	3550.23	3162.37	3618.47	3337.82	3694.39	3277.94	3025.75	3183.42
FBgn0033160	35654	protein_coding	2R	Dhx15	0.213602	0.0835299	2.55719	0.0105522	0.0712772	4037.86	3475.94	3637.22	4108.08	4368.26	3537.94	3197.24	3692.64
FBgn0032021	34143	protein_coding	2L	CG7781	-0.999069	0.390729	-2.55694	0.0105598	0.0712852	64.9877	197.675	134.68	43.436	16.8467	121.405	369.136	102.484
FBgn0023023	40675	protein_coding	3R	CRMP	-0.919118	0.359512	-2.55657	0.0105709	0.0712968	402.47	963.955	628.225	466.213	112.972	687.604	1511.42	692.838
FBgn0052266	317945	protein_coding	3L	CG32266	-0.918676	0.359355	-2.55646	0.0105744	0.0712968	28.9414	133.251	59.6686	22.2006	4.95493	81.653	304.222	13.8781
FBgn0039360	43104	protein_coding	3R	CLS	0.302206	0.118279	2.55503	0.0106178	0.0715456	890.896	718.176	866.046	814.666	991.976	668.265	836.126	650.136
FBgn0026144	31669	protein_coding	X	CBP	-0.217107	0.0849906	-2.55448	0.0106346	0.0716152	4582.77	5335.94	4599.59	4312.71	4836.01	5052.81	5891.64	5063.37
FBgn0010348	40506	protein_coding	3L	Arf1	-0.138984	0.054449	-2.55255	0.0106939	0.0719124	12995.4	14314.8	12185.2	13456.5	13344.6	14350.5	14583.3	14010.5
FBgn0033748	36372	protein_coding	2R	vis	-0.671838	0.263214	-2.55244	0.010697	0.0719124	40.5703	68.7228	36.6535	43.436	41.6214	68.7604	65.8825	71.5256
FBgn0037743	41191	protein_coding	3R	Alg12	-0.316577	0.124031	-2.55241	0.0106982	0.0719124	221.041	276.811	223.331	230.693	209.098	256.777	289.689	283.967
FBgn0034972	37854	protein_coding	2R	CG10339	-0.974019	0.381706	-2.55175	0.0107182	0.0719597	5.87936	26.7938	12.7861	3.86098	0.990985	17.1901	50.3807	12.8106
FBgn0051973	33158	protein_coding	2L	Cda5	-0.99538	0.390047	-2.55195	0.0107123	0.0719597	275.343	837.579	607.767	176.64	41.6214	564.05	1421.32	527.368
FBgn0028537					-0.998948	0.391627	-2.55076	0.0107487	0.0721052	42.1424	135.832	75.0119	41.5055	9.90985	95.6199	197.647	114.227
FBgn0052666	32097	protein_coding	X	Drak	0.23537	0.0922792	2.55063	0.0107529	0.0721052	6605.29	5598.67	7204.55	5721	6890.32	5642.65	5212.47	5940.9
FBgn0029924	31641	protein_coding	X	CG4586	0.229154	0.0899412	2.54782	0.01084	0.0726449	3989.19	3396.16	3718.2	4183.37	4066.01	3581.99	3034.47	3572.01
FBgn0025626	31171	protein_coding	X	CG4281	0.252047	0.0989402	2.54747	0.0108507	0.0726727	4723.1	3955.19	4695.91	5032.78	4440.6	4292.15	3477.24	4096.18
FBgn0031381	33374	protein_coding	2L	Npc2a	-0.317165	0.124552	-2.54645	0.0108824	0.0728409	1068.62	1338.38	935.091	1136.09	1134.68	1403.14	1491.08	1120.92
FBgn0027527	40760	protein_coding	3R	Osi6	-0.969097	0.380645	-2.54593	0.0108986	0.0729004	2097.62	8367.8	4156.34	2008.67	127.837	4825.05	16137.3	4141.01
FBgn0033702	36324	protein_coding	2R	CG8854	-0.984696	0.386801	-2.54575	0.0109044	0.0729004	79.8606	293.754	189.235	44.4012	5.94591	197.686	541.593	141.984
FBgn0031004	32917	protein_coding	X	CG7992	-0.996839	0.391631	-2.54535	0.0109168	0.0729392	29.4957	94.2245	49.4397	22.2006	16.8467	59.091	184.083	39.4992
FBgn0030912	32814	protein_coding	X	CG6023	-0.59715	0.234691	-2.54441	0.0109462	0.0730132	37.1096	59.2059	34.0963	39.575	37.6574	62.3141	52.3185	62.9852
FBgn0261565	39889	protein_coding	3L	Lmpt	-0.956615	0.375916	-2.54476	0.0109354	0.0730132	475.534	1238.91	853.26	462.352	110.99	944.381	1929	843.362
FBgn0264489	39153	protein_coding	3L	CG43897	-0.993476	0.390461	-2.54436	0.0109477	0.0730132	1021.24	3451.45	2301.5	588.799	173.422	2559.18	6121.26	1673.91
FBgn0011327	39102	protein_coding	3L	Uch-L5	-0.311734	0.122542	-2.54389	0.0109625	0.0730243	2802.91	3498.22	2390.15	3183.38	2835.21	3742.07	3119.73	3632.86
FBgn0031623	33672	protein_coding	2L	Taf12L	0.869196	0.341677	2.54391	0.0109618	0.0730243	37.6966	17.1006	29.8343	36.6793	46.5763	15.0413	21.3149	14.9457
FBgn0265611	19834866		X	asRNA:CR44429	-0.92069	0.362088	-2.54272	0.0109993	0.0732251	2.10179	13.1749	3.40963	2.89573	0	9.66943	21.3149	8.54037
FBgn0033652	36258	protein_coding	2R	ths	-0.796212	0.313274	-2.54158	0.0110353	0.0733324	196.938	388.03	243.789	216.215	130.81	314.794	507.683	341.615
FBgn0036106	39220	protein_coding	3L	CG6409	-0.995561	0.391646	-2.54199	0.0110224	0.0733324	118.365	363.886	267.656	65.6366	21.8017	314.794	642.354	134.511
FBgn0037414	40761	protein_coding	3R	Osi7	-0.971266	0.382133	-2.54169	0.0110317	0.0733324	1851.17	7111.56	3845.21	1604.24	104.053	4642.4	12512.8	4179.44
FBgn0004907	36059	protein_coding	2R	14-3-3zeta	-0.286596	0.11281	-2.54052	0.0110687	0.0735106	14940.3	18301.4	16088.3	14684.3	14048.2	17023.6	22115.2	15765.5
FBgn0261446	30972	protein_coding	X	CG13377	-0.990184	0.3898	-2.54024	0.0110777	0.0735262	47.5835	141.055	83.536	46.3317	12.8828	96.6943	232.526	93.9441
FBgn0031168	33101	protein_coding	X	CG1722	-0.994285	0.391486	-2.53977	0.0110925	0.0735534	6.74524	21.2177	8.52408	6.75671	4.95493	20.4132	26.1592	17.0807
FBgn0263241	39238	protein_coding	3L	Mocs1	-0.26679	0.105048	-2.53969	0.0110951	0.0735534	842.497	1017	859.227	726.829	941.436	1034.63	1050.24	966.13
FBgn0031426	33429	protein_coding	2L	CG18641	-0.93151	0.366997	-2.53819	0.0111427	0.0738244	17.746	84.7351	42.6204	10.6177	0	47.2728	158.893	48.0396
FBgn0027600	34336	protein_coding	2L	obst-B	-0.990464	0.39036	-2.53731	0.0111709	0.0739672	113.638	354.64	227.593	98.4549	14.8648	328.761	569.69	165.47
FBgn0003886	41183	protein_coding	3R	alphaTub85E	-0.993216	0.391521	-2.53682	0.0111865	0.0740132	87.3045	274.406	167.924	80.1153	13.8738	176.199	523.185	123.835
FBgn0004636	38244	protein_coding	3L	Rap1	-0.236584	0.0932887	-2.53604	0.0112113	0.0740132	2298.58	2714.7	2204.33	2523.15	2168.28	2653.72	2588.79	2901.59
FBgn0027491	34385	protein_coding	2L	Cdk5alpha	-0.988285	0.389602	-2.53665	0.0111918	0.0740132	133.233	394.742	207.988	168.918	22.7927	280.413	695.642	208.172
FBgn0261988	49045	protein_coding	3R	Gprk2	0.166723	0.0657333	2.53635	0.0112014	0.0740132	3575.88	3183.78	3633.81	3740.32	3353.49	3231.74	3031.56	3288.04
FBgn0262081	41398	protein_coding	3R	Csk	0.256999	0.101336	2.53611	0.0112093	0.0740132	7245.75	6045.67	8093.61	6920.8	6722.84	6007.94	5453.71	6675.37
FBgn0259239	40335	protein_coding	3L	CG42337	-0.992319	0.391338	-2.53571	0.0112221	0.0740405	32.8869	104.679	73.3071	15.4439	9.90985	76.2811	181.177	56.58
FBgn0027889	43228	protein_coding	3R	ball	-0.314727	0.124152	-2.53502	0.0112441	0.0741415	2324.37	2908.08	2266.55	2513.5	2193.05	3152.23	2468.66	3103.36
FBgn0284243	37238	protein_coding	2R	betaTub56D	0.204987	0.0808791	2.53449	0.0112611	0.0742092	23096.5	20005.3	20308.6	25697.7	23283.2	20329.4	20328.6	19357.8
FBgn0035089	37997	protein_coding	2R	Phk-3	-0.977752	0.385839	-2.53409	0.0112739	0.0742495	105.905	388.392	270.213	39.575	7.92788	278.265	704.361	182.55
FBgn0033388	35936	protein_coding	2R	CG8046	-0.890279	0.351433	-2.53329	0.0112999	0.0743764	1.4959	10.3848	2.55722	1.93049	0	5.37191	19.3772	6.40528
FBgn0040322	40033	protein_coding	3L	GNBP2	-0.984949	0.38892	-2.53252	0.0113246	0.0744944	4.52203	17.5072	7.67167	1.93049	3.96394	10.7438	30.0347	11.743
FBgn0014011	38831	protein_coding	3L	Rac2	-0.35965	0.142031	-2.5322	0.011335	0.0745186	406.557	526.027	403.189	412.159	404.322	496.364	573.565	508.152
FBgn0036063	39174	protein_coding	3L	CG6674	0.45608	0.180169	2.5314	0.0113608	0.0745558	751.665	537.606	668.288	775.091	811.617	604.877	469.897	538.043
FBgn0040571	50044	protein_coding	3R	CG17193	-0.984549	0.388873	-2.5318	0.0113479	0.0745558	18.4765	62.8546	28.9819	11.5829	14.8648	34.3802	131.765	22.4185
FBgn0261113	42267	protein_coding	3R	Xrp1	-0.882933	0.348766	-2.53159	0.0113547	0.0745558	557.352	1249.04	841.327	583.973	246.755	871.323	2055.92	819.876
FBgn0262972	12797884		3R	lncRNA:cherub	-0.980235	0.387282	-2.53106	0.0113718	0.0745838	61.0965	172.448	112.518	58.8799	11.8918	113.884	273.219	130.241
FBgn0063491	246581	protein_coding	2R	GstE9	-0.689212	0.272345	-2.53066	0.0113848	0.0746244	59.0859	102.622	47.7348	48.2622	81.2608	98.8431	127.89	81.1335
FBgn0000376	31268	protein_coding	X	crm	0.313829	0.124046	2.52994	0.0114083	0.074655	7033.56	5626.79	7633.31	6842.62	6624.74	6180.91	4522.64	6176.82
FBgn0030107	31864	protein_coding	X	CG15370	-0.990825	0.391612	-2.53012	0.0114024	0.074655	47.0136	155.437	87.798	47.297	5.94591	80.5786	311.004	74.7283
FBgn0036926	40187	protein_coding	3L	CG7646	-0.739955	0.292484	-2.5299	0.0114096	0.074655	151.565	278.07	172.186	145.752	136.756	215.951	428.236	190.023
FBgn0036196	39319	protein_coding	3L	CG11658	-0.788016	0.311565	-2.52921	0.0114319	0.0747561	279.911	545.189	383.584	323.357	132.792	406.116	789.621	439.829
FBgn0001233	38389	protein_coding	3L	Hsp83	0.222418	0.0880036	2.52737	0.011492	0.0751052	110547	94563.6	109898	98120	123623	100873	94023	88795.3
FBgn0011768	41311	protein_coding	3R	Fdh	0.264963	0.104863	2.52675	0.0115124	0.0751939	5450.1	4520.2	5276.4	4806.92	6266.99	4957.19	4160.29	4443.13
FBgn0259878	2768836	protein_coding	2R	Fs	-0.97587	0.386339	-2.52594	0.0115388	0.0753222	14.8768	44.5778	21.3102	17.3744	5.94591	34.3802	72.6645	26.6887
FBgn0025631	31168	protein_coding	X	moody	-0.883449	0.349809	-2.52552	0.0115529	0.0753693	83.9016	191.03	104.846	104.246	42.6124	153.637	283.876	135.578
FBgn0003062	37662	protein_coding	2R	Fib	-0.187218	0.0741727	-2.52408	0.0116	0.0755754	3008.77	3429.89	2910.12	2978.74	3137.46	3778.6	3205.96	3305.12
FBgn0003969	32569	protein_coding	X	vap	0.287778	0.114012	2.52411	0.0115991	0.0755754	4086.47	3332.93	3817.93	3780.86	4660.6	3385.38	3406.51	3206.91
FBgn0010382	34924	protein_coding	2L	CycE	0.18256	0.0723344	2.52384	0.0116081	0.0755754	17674.1	15556.7	17117.2	17175.6	18729.6	16608.9	14042.7	16018.5
FBgn0026056	42484	protein_coding	3R	Rlip	-0.30009	0.118922	-2.52343	0.0116216	0.0755754	1113.22	1377.86	1125.18	1128.37	1086.12	1489.09	1276.96	1367.53
FBgn0051163	42601	protein_coding	3R	SKIP	-0.25929	0.102779	-2.52279	0.0116428	0.0755754	9185.28	11030.2	10019.2	8578.13	8958.51	10410.8	9738.98	12940.8
FBgn0051201	318623	protein_coding	3R	GluRIIE	-0.986857	0.39112	-2.52315	0.0116308	0.0755754	61.3999	199.824	126.156	53.0884	4.95493	127.851	369.136	102.484
FBgn0259162	33051	protein_coding	X	RunxB	-0.949904	0.376543	-2.5227	0.0116459	0.0755754	6.13446	25.9917	14.4909	1.93049	1.98197	18.2645	42.6299	17.0807
FBgn0260499	2768718	protein_coding	2R	qvr	-0.976652	0.386988	-2.52373	0.0116118	0.0755754	72.9038	202.89	146.614	46.3317	25.7656	145.041	332.319	131.308
FBgn0263236	53473	protein_coding	3R	SP1029	-0.150412	0.0596204	-2.52283	0.0116413	0.0755754	2439.81	2709.28	2409.76	2476.82	2432.87	2666.61	2728.31	2732.92
FBgn0243586	43212	protein_coding	3R	Tb	-0.964823	0.382543	-2.52213	0.0116647	0.0756531	54.3542	200.243	132.123	28.9573	1.98197	149.339	337.163	114.227
FBgn0037440	40787	protein_coding	3R	CRAT	-0.236548	0.0938317	-2.52098	0.0117029	0.0758566	914.79	1079.96	934.239	869.685	940.445	983.059	1183.95	1072.88
FBgn0087002	43827	protein_coding	4	apolpp	-0.954172	0.378538	-2.52068	0.0117129	0.0758767	20249.8	53927.9	34080.1	20591.6	6077.71	37844	80915.3	43024.3
FBgn0270928	42795	protein_coding	3R	VAChT	-0.971405	0.385414	-2.52042	0.0117215	0.0758881	220.035	603.419	419.385	189.188	51.5312	424.381	972.736	413.14
FBgn0029771	31466	protein_coding	X	CG12730	-0.926504	0.367736	-2.51948	0.0117528	0.0760019	78.8052	193.311	115.927	89.7677	30.7205	140.744	320.693	118.498
FBgn0031568	33600	protein_coding	2L	CG10019	-0.983511	0.39034	-2.51963	0.0117479	0.0760019	39.9625	117.004	81.8312	22.2006	15.8558	82.7274	206.367	61.9177
FBgn0029789	31487	protein_coding	X	PGAP1	0.2085	0.082765	2.51918	0.0117627	0.0760216	1595.13	1378.74	1640.89	1519.29	1625.22	1405.29	1287.62	1443.32
FBgn0026077	40745	protein_coding	3R	Gasp	-0.975873	0.387429	-2.51884	0.0117741	0.0760511	293.888	1067.97	593.276	259.651	28.7386	725.207	1751.7	726.999
FBgn0035513	38511	protein_coding	3L	Cpr64Ad	-0.972287	0.386191	-2.51764	0.0118146	0.0762677	79.2964	293.164	202.021	29.9226	5.94591	199.835	506.714	172.943
FBgn0015828	39313	protein_coding	3L	TfIIEalpha	0.266553	0.10589	2.51726	0.0118271	0.0763043	3359.62	2783.1	3306.49	3196.89	3575.47	2990	2639.18	2720.11
FBgn0052369	38873	protein_coding	3L	CG32369	-0.948581	0.37706	-2.51573	0.0118786	0.0765918	365.589	952.636	668.288	320.461	108.017	611.323	1504.64	741.945
FBgn0050457	36940	protein_coding	2R	CG30457	-0.926669	0.368385	-2.51549	0.0118866	0.0765988	19.4626	78.8446	35.8011	7.72195	14.8648	37.6033	185.052	13.8781
FBgn0052773	19835374		X	lncRNA:CR32773	0.848616	0.337389	2.51524	0.011895	0.0766085	60.3284	27.7193	53.7017	57.9147	69.369	37.6033	34.879	10.6755
FBgn0030390	32194	protein_coding	X	CG15731	-0.946305	0.376367	-2.51432	0.0119263	0.0767206	240.045	952.313	585.604	120.656	13.8738	656.447	1674.19	526.3
FBgn0262937	38144	protein_coding	3L	Rabex-5	0.240793	0.0957635	2.51446	0.0119215	0.0767206	801.942	676.642	776.544	739.377	889.905	688.678	677.233	664.014
FBgn0015553	35119	protein_coding	2L	tos	0.265577	0.10564	2.51399	0.0119374	0.0767297	7049.93	5844.45	7157.67	6153.43	7838.69	6245.38	5379.11	5908.87
FBgn0039900	43783	protein_coding	4	Syt7	-0.929373	0.369699	-2.51387	0.0119416	0.0767297	94.3325	241.345	168.777	64.6714	49.5493	154.711	384.638	184.686
FBgn0004647	31293	protein_coding	X	N	0.378209	0.150517	2.51273	0.01198	0.076923	10336.6	7870.51	11804.1	10464.2	8741.48	7445.46	6317.94	9848.12
FBgn0011297	37754	protein_coding	2R	Alg3	0.405031	0.161202	2.51257	0.0119856	0.076923	650.24	484.148	629.929	564.668	756.122	477.025	590.036	385.384
FBgn0000158	43038	protein_coding	3R	bam	-0.288274	0.114768	-2.51179	0.012012	0.0770481	1601.06	1963.82	1409.88	1777.01	1616.3	2030.58	1754.61	2106.27
FBgn0030729	32580	protein_coding	X	CG12507	-0.965139	0.384485	-2.51021	0.0120659	0.0773487	25.4103	97.3349	51.9969	20.2701	3.96394	49.4215	196.679	45.9045
FBgn0040321	39020	protein_coding	3L	GNBP3	-0.760473	0.303156	-2.50852	0.0121237	0.0776744	19.9549	38.8784	23.8674	25.0964	10.9008	38.6777	41.661	36.2966
FBgn0023177	45031	protein_coding	X	Pp4-19C	0.224288	0.0894459	2.50753	0.0121579	0.0778369	3990.2	3408.32	3554.54	4064.64	4351.42	3558.35	3114.89	3551.73
FBgn0051778	261616	protein_coding	2L	CG31778	-0.904983	0.360928	-2.50738	0.0121631	0.0778369	7.19209	35.4322	12.7861	4.82622	3.96394	22.562	68.7891	14.9457
FBgn0030805	32683	protein_coding	X	wus	0.158145	0.0630805	2.50704	0.0121746	0.0778655	2205.11	1974.38	2142.1	2120.64	2352.6	2059.59	1948.38	1915.18
FBgn0261698	5740325	protein_coding	2R	SLO2	-0.317448	0.126649	-2.50652	0.0121928	0.0779366	1288.59	1616.37	1397.1	1258.68	1209.99	1681.41	1369.97	1797.75
FBgn0039682	43494	protein_coding	3R	Obp99c	-0.979401	0.390814	-2.50605	0.0122088	0.077994	73.8421	225.873	86.9456	118.725	15.8558	199.835	340.07	137.713
FBgn0039064	42747	protein_coding	3R	CG4467	-0.946915	0.377992	-2.50512	0.0122411	0.078155	436.828	1146.71	749.267	471.039	90.1796	772.48	1866.99	800.66
FBgn0004378	38135	protein_coding	3L	Klp61F	0.332232	0.132725	2.50316	0.0123089	0.0785426	6657.06	5250.88	6256.67	6975.82	6738.7	5685.63	4338.56	5728.45
FBgn0036112	39227	protein_coding	3L	CG14147	-0.947115	0.37847	-2.50248	0.0123326	0.0786485	190.546	746.46	460.3	98.4549	12.8828	583.389	1360.28	295.71
FBgn0053978	3885646	protein_coding	4	CG33978	-0.972425	0.388725	-2.50157	0.0123642	0.0788051	477.426	1686.88	1036.53	321.426	74.3239	1121.65	2853.29	1085.69
FBgn0001123	37805	protein_coding	2R	Galphas	-0.64124	0.256501	-2.49996	0.0124209	0.0789522	572.733	947.635	637.601	615.826	464.772	676.86	1268.24	897.807
FBgn0031078	33002	protein_coding	X	Nup205	0.356679	0.142647	2.50043	0.0124044	0.0789522	10638.1	8235.69	11168.2	10713.2	10032.7	8488.69	6076.69	10141.7
FBgn0034391	37167	protein_coding	2R	CG15080	-0.978488	0.391394	-2.50001	0.0124191	0.0789522	171.337	546.909	355.454	148.648	9.90985	381.405	915.573	343.75
FBgn0037182	40487	protein_coding	3L	ArfGAP3	0.161539	0.0646183	2.4999	0.012423	0.0789522	4462.87	3987.61	4403.54	4614.83	4370.24	4043.97	3743.68	4175.17
FBgn0041605	64877	protein_coding	3R	cpx	-0.968217	0.387296	-2.49994	0.0124215	0.0789522	316.983	878.04	609.472	238.415	103.062	610.249	1553.08	470.788
FBgn0015558	33109	protein_coding	X	tty	-0.634376	0.253823	-2.49928	0.0124446	0.0790443	660.918	1090.67	930.829	650.575	401.349	850.91	1552.11	868.983
FBgn0036920	40178	protein_coding	3L	CG8004	0.209122	0.0837087	2.49821	0.0124821	0.0791623	1181.49	1019.42	1080.85	1224.9	1238.73	1049.67	1063.81	944.779
FBgn0052365	38876	protein_coding	3L	CG32365	0.212294	0.0849808	2.49814	0.0124846	0.0791623	2231.2	1923.26	2273.37	2213.31	2206.92	1991.9	1710.04	2067.84
FBgn0053861					0.960765	0.38454	2.49848	0.0124726	0.0791623	78.6387	23.6174	57.9637	127.412	50.5402	18.2645	7.75088	44.837
FBgn0004242	33473	protein_coding	2L	Syt1	-0.961518	0.385035	-2.49722	0.012517	0.0793131	376.186	1005.43	771.429	246.137	110.99	665.042	1818.55	532.706
FBgn0052707	31835	protein_coding	X	APC4	0.242906	0.0972767	2.49706	0.0125227	0.0793131	1968.85	1659.57	1900.02	1859.06	2147.46	1742.65	1463.95	1772.13
FBgn0037679	41112	protein_coding	3R	Aduk	0.250411	0.100315	2.49625	0.0125514	0.079449	1606.3	1345.7	1430.34	1546.32	1842.24	1403.14	1359.31	1274.65
FBgn0035077	37982	protein_coding	2R	CG9083	-0.9095	0.364487	-2.49528	0.0125856	0.0796201	342.053	1599.59	788.477	228.763	8.91887	989.505	2774.82	1034.45
FBgn0038394	41948	protein_coding	3R	CG10264	-0.975006	0.390794	-2.49493	0.0125981	0.0796534	20.3163	69.084	35.8011	23.1659	1.98197	51.5703	106.575	49.1071
FBgn0030063	31812	protein_coding	X	CG1789	0.523323	0.209774	2.4947	0.0126064	0.0796608	997.326	672.933	902.7	1178.56	910.715	716.612	589.067	713.121
FBgn0038126	41623	protein_coding	3R	CG8483	-0.976074	0.391527	-2.49299	0.0126672	0.0799994	13.8654	43.9511	22.1626	14.4787	4.95493	27.9339	69.7579	34.1615
FBgn0052944	40560	protein_coding	3R	CG32944	-0.957252	0.384123	-2.49205	0.0127009	0.0801666	59.3356	161.991	110.813	44.4012	22.7927	95.6199	276.125	114.227
FBgn0050106	37004	protein_coding	2R	CCHa1-R	-0.901661	0.361901	-2.49146	0.012722	0.0802538	3.3393	15.653	5.11445	1.93049	2.97296	6.44629	31.9724	8.54037
FBgn0030521	32341	protein_coding	X	CtsB	0.204035	0.0819373	2.49014	0.0127694	0.080507	3184.57	2759.22	2964.67	3271.21	3317.82	2722.48	2948.24	2606.95
FBgn0033446	36009	protein_coding	2R	CG1648	-0.961077	0.385991	-2.48989	0.0127782	0.0805163	178.695	494.841	304.31	190.153	41.6214	396.447	773.15	314.926
FBgn0031171	33104	protein_coding	X	CG1801	-0.814626	0.327406	-2.48812	0.012842	0.0807804	22.9826	47.7782	23.015	24.1311	21.8017	55.8678	42.6299	44.837
FBgn0034501	37302	protein_coding	2R	CG13868	-0.814766	0.327448	-2.48823	0.0128381	0.0807804	681.466	1382.48	988.793	661.192	394.412	980.91	2356.27	810.268
FBti0019001			2R	mdg1{}859	0.920454	0.369908	2.48833	0.0128344	0.0807804	8.03223	0.68108	8.52408	10.6177	4.95493	1.07438	0.96886	0
FBgn0262515	35944	protein_coding	2R	VhaAC45	-0.432723	0.173976	-2.48726	0.0128731	0.08093	797.658	1094.55	869.456	840.728	682.789	1026.03	1239.17	1018.44
FBgn0003415	43906	protein_coding	3L	skd	0.395633	0.159092	2.48682	0.012889	0.080967	20871.4	15670.6	23992.7	19372.5	19248.9	15277.7	11662.2	20072
FBgn0263038	34830	protein_coding	2L	CG43333	-0.931879	0.374746	-2.4867	0.0128936	0.080967	455.159	1873.19	953.844	394.785	16.8467	1154.96	3425.89	1038.72
FBgn0013467	36681	protein_coding	2R	igl	-0.972616	0.391165	-2.48646	0.0129021	0.0809744	75.8016	221.998	148.319	44.4012	34.6845	157.934	399.17	108.89
FBgn0027375	39594	protein_coding	3L	RecQ5	0.288934	0.11625	2.48545	0.0129388	0.081159	2276.13	1854.75	2179.61	2115.82	2532.96	1889.84	1541.46	2132.96
FBgn0033760	36391	protein_coding	2R	CG8785	-0.952284	0.383292	-2.48449	0.0129738	0.0813321	32.4621	116.488	62.2258	19.3049	15.8558	90.248	232.526	26.6887
FBgn0035282	38242	protein_coding	3L	CNMa	-0.966293	0.389265	-2.48235	0.0130518	0.0817747	4.37119	16.7909	3.40963	7.72195	1.98197	8.59505	30.0347	11.743
FBgn0038672	42279	protein_coding	3R	CG6005	0.23161	0.0933315	2.48158	0.0130801	0.0819062	769.166	653.04	692.155	778.952	836.391	669.339	637.51	652.271
FBgn0033934	36603	protein_coding	2R	CG17385	0.162221	0.0653853	2.48101	0.0131012	0.081992	2380.62	2125.51	2331.34	2478.75	2331.79	2228.27	2140.21	2008.05
FBgn0039479	43257	protein_coding	3R	CG14257	-0.943236	0.380293	-2.48029	0.0131276	0.0820954	104.505	402.19	257.427	52.1232	3.96394	246.033	725.676	234.86
FBgn0284442	31449	protein_coding	X	Mcm3	0.251797	0.101525	2.48015	0.0131326	0.0820954	7007.05	5867.34	7097.15	6143.78	7780.22	6440.92	5346.17	5814.93
FBgn0085354	32656	protein_coding	X	CG34325	-0.960873	0.387503	-2.47965	0.013151	0.082164	16.8044	50.237	29.8343	8.6872	11.8918	36.529	84.2908	29.8913
FBgn0037332	40659	protein_coding	3R	Hcs	0.200093	0.0807282	2.4786	0.0131899	0.0823604	2087.47	1814.95	2281.04	1835.89	2145.48	1823.22	1818.55	1803.09
FBgn0026400	43384	protein_coding	3R	Noa36	0.407364	0.164374	2.47827	0.013202	0.0823896	2185.41	1625.36	2100.33	2325.27	2130.62	1839.34	1408.72	1628.01
FBgn0033713	36336	protein_coding	2R	CG8841	0.196444	0.0792905	2.47752	0.0132299	0.0825176	3308.46	2883.95	3385.76	3340.71	3198.9	2767.61	2631.42	3252.81
FBgn0259734	8673992	protein_coding	X	Nost	0.210253	0.0848826	2.47699	0.0132496	0.0825937	8045.96	6943.14	8130.27	8054.96	7952.66	7318.68	6394.48	7116.26
FBgn0039751	43588	protein_coding	3R	CG1983	-0.295278	0.119287	-2.47535	0.0133106	0.0829274	640.119	789.228	622.258	635.131	662.969	818.678	807.061	741.945
FBgn0031005	32918	protein_coding	X	Hs3st-B	-0.966668	0.390567	-2.47504	0.0133222	0.0829531	18.8584	62.0283	40.0632	12.5482	3.96394	49.4215	104.637	32.0264
FBgn0035266	38221	protein_coding	3L	Gk2	0.163308	0.0660385	2.47292	0.0134014	0.0833989	2999.15	2676.4	3027.75	2935.31	3034.4	2899.75	2600.42	2529.02
FBgn0010423	36195	protein_coding	2R	TpnC47D	-0.960444	0.388472	-2.47236	0.0134223	0.0834688	260.898	717.895	523.378	197.875	61.4411	553.306	1245.95	354.425
FBgn0287204	34571	protein_coding	2L	Cog8	-0.386771	0.156447	-2.47222	0.0134277	0.0834688	190.715	252.186	201.168	172.779	198.197	248.182	270.312	238.063
FBgn0038143	41644	protein_coding	3R	CG9813	-0.966961	0.391279	-2.47128	0.013463	0.0836413	16.1266	48.4226	29.8343	10.6177	7.92788	35.4546	85.2597	24.5536
FBgn0029827	31528	protein_coding	X	CG6048	-0.82535	0.334087	-2.47046	0.0134939	0.0837392	2.3945	14.0519	4.26204	1.93049	0.990985	12.8926	27.1281	2.13509
FBgn0038316	41855	protein_coding	3R	CG6276	0.197404	0.0799044	2.47051	0.0134921	0.0837392	1706.91	1486.93	1738.06	1656.36	1726.3	1593.31	1403.88	1463.61
FBgn0035844	38906	protein_coding	3L	CG13676	-0.958327	0.387958	-2.47018	0.0135045	0.0837579	149.867	527.964	352.897	89.7677	6.9369	366.364	896.196	321.331
FBgn0266579	326116	protein_coding	3R	tau	-0.967112	0.391647	-2.46935	0.0135359	0.0839062	110.952	336.671	216.512	96.5244	19.8197	248.182	580.347	181.483
FBgn0003984	38657	protein_coding	3L	vn	-0.670888	0.271921	-2.46722	0.0136167	0.0842182	354.023	605.7	426.204	347.488	288.377	475.951	793.497	547.651
FBgn0035798	38850	protein_coding	3L	frac	-0.964978	0.391049	-2.46767	0.0135996	0.0842182	282.782	841.481	538.722	280.886	28.7386	559.753	1484.29	480.396
FBgn0040377	31235	protein_coding	X	Vha36-3	-0.932001	0.377729	-2.46738	0.0136106	0.0842182	8.28244	31.2622	17.0482	4.82622	2.97296	20.4132	55.225	18.1483
FBgn0041181	34045	protein_coding	2L	Tep3	-0.966372	0.391635	-2.46753	0.0136049	0.0842182	101.952	309.214	224.183	58.8799	22.7927	206.281	579.378	141.984
FBgn0036263	39394	protein_coding	3L	thoc6	0.268796	0.108957	2.46699	0.0136254	0.0842247	1308.58	1082.01	1179.73	1337.83	1408.19	1132.4	975.642	1138
FBgn0037702	261329	protein_coding	3R	CG8176	0.17471	0.0708463	2.46605	0.0136613	0.0843777	7194.53	6368.26	7164.49	7013.47	7405.63	6651.49	5771.5	6681.77
FBgn0043005	117368	protein_coding	3R	prt	-0.869312	0.352527	-2.46594	0.0136654	0.0843777	2.96278	15.8444	5.96686	1.93049	0.990985	6.44629	36.8167	4.27019
FBgn0032026	34148	protein_coding	2L	CG7627	0.229234	0.0930164	2.46445	0.0137225	0.0846363	11613.7	9885.11	11807.6	10294.3	12739.1	10674	8852.48	10128.9
FBgn0032087	34227	protein_coding	2L	CG9568	-0.950015	0.38547	-2.46456	0.0137181	0.0846363	49.3783	182.672	114.223	28.9573	4.95493	132.149	340.07	75.7958
FBgn0032243	34422	protein_coding	2L	Klp31E	-0.246288	0.0999628	-2.4638	0.0137472	0.0847412	1499.89	1784.44	1453.36	1485.51	1560.8	1899.51	1611.21	1842.59
FBgn0027106	33027	protein_coding	X	Inx7	-0.950838	0.386175	-2.46219	0.0138091	0.0849806	85.4892	240.07	174.744	56.9494	24.7746	164.38	443.738	112.092
FBgn0028938	34809	protein_coding	2L	Vajk1	-0.909589	0.369422	-2.4622	0.0138088	0.0849806	200.373	846.695	499.511	91.6982	9.90985	696.199	1527.89	315.994
FBgn0032341	34542	protein_coding	2L	Reps	0.205085	0.0832888	2.46234	0.0138034	0.0849806	4687.65	4060.48	4680.57	4469.08	4913.3	4186.86	3555.72	4438.86
FBgn0002773	43587	protein_coding	3R	Mlc2	-0.963833	0.391566	-2.46148	0.0138363	0.0851011	3895.41	12042.5	8140.5	2601.33	944.409	8562.82	21939.8	5624.9
FBgn0051014	326112	protein_coding	3R	PH4alphaSG1	-0.946489	0.384697	-2.46035	0.0138802	0.0853233	64.2326	176.453	86.9456	84.9415	20.8107	112.81	280.969	135.578
FBgn0034073	36774	protein_coding	2R	CG8414	0.193623	0.078725	2.45949	0.0139136	0.0854526	4827.75	4215.77	4764.96	4395.72	5322.58	4421.08	3964.58	4261.65
FBgn0086134	41531	protein_coding	3R	Prosalpha2	0.235187	0.0956351	2.45921	0.0139244	0.0854526	4053.74	3434.56	3569.88	4292.44	4298.89	3542.23	3515.03	3246.41
FBgn0265726	32329	protein_coding	X	Nna1	-0.954184	0.387981	-2.45936	0.0139186	0.0854526	12.5698	40.1446	22.1626	11.5829	3.96394	32.2314	66.8514	21.3509
FBgn0027503	41072	protein_coding	3R	CG11970	0.249096	0.101318	2.45856	0.0139497	0.0855056	2755.24	2312.4	3022.64	2684.34	2558.72	2315.29	1996.82	2625.1
FBgn0031232	33183	protein_coding	2L	CG11617	-0.962689	0.391593	-2.45839	0.0139562	0.0855056	30.6131	95.2383	51.1445	34.7488	5.94591	59.091	164.706	61.9177
FBgn0039359	43103	protein_coding	3R	RpL27	0.26819	0.109074	2.45878	0.0139409	0.0855056	15566.1	12876.6	14764.6	17494.1	14439.6	13060.2	14015.5	11554.1
FBgn0003065	43745	protein_coding	3R	CG2150	-0.922365	0.375258	-2.45795	0.0139732	0.0855156	41.6764	163.605	105.699	18.3396	0.990985	113.884	292.596	84.3362
FBgn0031051	32970	protein_coding	X	Ranbp21	0.312553	0.127157	2.45801	0.0139711	0.0855156	6022.11	4820.67	6446.76	6306.91	5312.67	4991.57	3823.12	5647.32
FBgn0013813	43379	protein_coding	3R	Dhc98D	-0.877343	0.357801	-2.45204	0.0142048	0.0868687	64.1695	152.31	73.3071	63.7061	55.4952	174.05	241.246	41.6343
FBgn0034301	37064	protein_coding	2R	CG5756	-0.930054	0.379318	-2.45191	0.01421	0.0868687	416.057	1597.58	881.39	330.114	36.6664	983.059	2927.9	881.793
FBgn0051259	41010	protein_coding	3R	CG31259	-0.951669	0.388256	-2.45114	0.0142405	0.087007	26.0832	86.0849	58.8161	14.4787	4.95493	59.091	161.8	37.3641
FBgn0000473	35587	protein_coding	2R	Cyp6a2	-0.951407	0.388274	-2.45035	0.0142717	0.0871132	7.17493	25.7697	12.7861	6.75671	1.98197	19.3389	38.7544	19.2158
FBgn0037835	41297	protein_coding	3R	CG14687	-0.937608	0.38265	-2.4503	0.0142736	0.0871132	31.4254	85.5644	34.0963	47.297	12.8828	50.4959	134.672	71.5256
FBgn0039916	43806	protein_coding	4	Ekar	-0.952912	0.388981	-2.44976	0.014295	0.0871957	7.92797	24.2048	11.0813	6.75671	5.94591	11.8182	31.9724	28.8238
FBgn0034975	37859	protein_coding	2R	enok	0.232994	0.0951505	2.44869	0.0143375	0.0874068	7046.78	5981.97	7393.79	7298.21	6448.34	6145.46	5347.14	6453.32
FBgn0002772	43323	protein_coding	3R	Mlc1	-0.957957	0.391519	-2.44677	0.0144144	0.0878268	1316.35	4051.6	2746.46	909.26	293.332	2951.33	7429.22	1774.26
FBgn0041713	34879	protein_coding	2L	yellow-c	-0.953689	0.389857	-2.44625	0.0144349	0.0878704	96.7198	280.302	181.563	89.7677	18.8287	181.57	528.029	131.308
FBgn0265416	32303	protein_coding	X	Neto	-0.953695	0.389869	-2.44619	0.0144374	0.0878704	64.8602	212.281	157.695	28.9573	7.92788	161.157	318.755	156.929
FBgn0032084	34221	protein_coding	2L	CG13101	-0.628349	0.257046	-2.4445	0.0145054	0.0881054	256.796	420.899	218.216	252.894	299.277	424.381	573.565	264.752
FBgn0036945	40207	protein_coding	3L	Ssk	-0.940912	0.384855	-2.44485	0.0144914	0.0881054	320.741	851.013	638.453	233.589	90.1796	628.513	1532.74	391.79
FBgn0037798	41250	protein_coding	3R	CG12817	-0.850603	0.347974	-2.44445	0.0145074	0.0881054	9.29717	44.2215	15.3433	12.5482	0	21.4876	82.3531	28.8238
FBgn0265203	19835828		3R	lncRNA:CR44263	-0.886572	0.36269	-2.44444	0.0145078	0.0881054	4.08376	12.0521	3.40963	2.89573	5.94591	11.8182	12.5952	11.743
FBgn0014340	31518	protein_coding	X	mof	0.290608	0.118911	2.44392	0.0145287	0.0881356	3466.48	2820.6	3272.39	3832.02	3295.03	3095.29	2390.18	2976.32
FBgn0029720	31402	protein_coding	X	CG3009	-0.854742	0.349739	-2.44394	0.0145278	0.0881356	23.4945	52.3356	31.5391	26.0616	12.8828	60.1653	65.8825	30.9588
FBgn0030808	32686	protein_coding	X	RhoGAP15B	0.251494	0.102915	2.44371	0.0145371	0.0881379	4835.64	4050.32	5261.06	4609.04	4636.82	4131	3463.68	4556.29
FBgn0026374	32531	protein_coding	X	Rhp	-0.861623	0.35279	-2.44231	0.0145934	0.0884312	87.6637	194.77	119.337	112.934	30.7205	146.116	278.063	160.132
FBgn0036502	39672	protein_coding	3L	CG7841	0.230339	0.0943211	2.44208	0.0146031	0.0884414	1211.56	1029.89	1244.52	1081.07	1309.09	1015.29	1120	954.387
FBgn0005677	34982	protein_coding	2L	dac	-0.921326	0.377331	-2.44169	0.0146187	0.0884873	94.2266	239.849	140.647	99.4202	42.6124	151.488	386.575	181.483
FBgn0029881	31596	protein_coding	X	pigs	-0.490849	0.201092	-2.44092	0.0146498	0.0886273	997.521	1438.32	1307.59	992.271	692.699	1247.36	1744.92	1322.69
FBgn0038223	41744	protein_coding	3R	Afti	0.237343	0.0972484	2.44059	0.0146633	0.0886604	4075.16	3448.85	4313.18	3817.54	4094.75	3551.9	2989.9	3804.74
FBgn0032850	35300	protein_coding	2L	Kua	-0.951673	0.39004	-2.43993	0.01469	0.0887733	11.3323	40.938	20.4578	12.5482	0.990985	39.7521	64.9136	18.1483
FBgn0004914	44544	protein_coding	2L	Hnf4	0.168437	0.0690398	2.43971	0.014699	0.0887795	2790.22	2481.51	2930.58	2691.1	2748.99	2584.96	2346.58	2513
FBgn0039023	42700	protein_coding	3R	Nepl14	-0.928425	0.380687	-2.43881	0.0147356	0.0889519	12.289	47.1875	20.4578	16.4092	0	31.1571	79.4465	30.9588
FBgn0012037	34805	protein_coding	2L	Ance	-0.786129	0.322516	-2.43749	0.0147898	0.0892305	763.853	1512	848.146	945.939	497.475	1122.73	2218.69	1194.58
FBgn0033504	36084	protein_coding	2R	CAP	-0.845017	0.346717	-2.43719	0.0148018	0.0892543	706.847	1527.11	1349.36	550.189	220.99	1262.4	2233.22	1085.69
FBgn0003210	31381	protein_coding	X	rb	0.261003	0.107145	2.43597	0.0148517	0.0893766	5757.18	4788.16	5677.89	5607.1	5986.54	4919.59	3948.11	5496.8
FBgn0028540	34779	protein_coding	2L	CG9008	-0.542092	0.222508	-2.43628	0.0148394	0.0893766	88.6843	133.672	100.584	75.2891	90.1796	119.256	157.924	123.835
FBgn0030847	32734	protein_coding	X	CG12991	-0.824031	0.338285	-2.43591	0.0148544	0.0893766	85.0586	180.13	144.057	69.4976	41.6214	150.413	269.343	120.633
FBgn0261385	35696	protein_coding	2R	scra	0.287414	0.117988	2.43595	0.0148526	0.0893766	12453.7	10156.4	13112.6	12703.6	11545	10663.2	8689.71	11116.4
FBgn0259145	37614	protein_coding	2R	CG42260	-0.927355	0.380811	-2.43521	0.0148831	0.0895007	111.877	288.536	204.578	102.316	28.7386	203.058	465.053	197.496
FBgn0040600	50073	protein_coding	3R	CG13631	-0.834361	0.342671	-2.43487	0.0148971	0.0895362	388.882	823.964	549.803	466.213	150.63	559.753	1339.93	572.205
FBgn0015777	33953	protein_coding	2L	nrv2	-0.781279	0.320964	-2.43417	0.0149262	0.0896622	1163.83	2283.91	1500.24	1249.99	741.257	1607.27	3619.66	1624.81
FBgn0031696	33758	protein_coding	2L	Bub1	0.172793	0.0709985	2.43376	0.0149431	0.0897151	3735.87	3311.59	3792.36	4024.1	3391.15	3412.23	3156.55	3365.97
FBgn0036516	39691	protein_coding	3L	CG7656	0.203309	0.08355	2.43339	0.0149584	0.0897582	2202.7	1909.8	2304.06	2073.34	2230.71	1883.39	2047.2	1798.82
FBgn0033591	36181	protein_coding	2R	CG13216	-0.918948	0.377704	-2.43299	0.0149748	0.0897691	7.84746	31.6733	11.9337	10.6177	0.990985	18.2645	63.9448	12.8106
FBgn0037445	40794	protein_coding	3R	CG9727	0.266815	0.109667	2.43295	0.0149764	0.0897691	3820.57	3164.43	4143.55	3689.16	3628.99	3230.66	2637.24	3625.39
FBgn0022770	33023	protein_coding	X	Peritrophin-A	-0.949658	0.390441	-2.43227	0.0150045	0.089792	59.57	188.343	116.78	55.9842	5.94591	111.736	360.416	92.8765
FBgn0028684	42805	protein_coding	3R	Rpt5	-0.273143	0.112296	-2.43235	0.0150011	0.089792	2907.43	3527.7	2854.71	3049.21	2818.36	3754.96	3562.5	3265.62
FBgn0263047	12798510	protein_coding	3R	CG43342	0.387369	0.15925	2.43246	0.0149966	0.089792	349.304	263.923	345.225	294.4	408.286	252.48	239.308	299.981
FBgn0028406	34734	protein_coding	2L	Drep4	0.30372	0.12491	2.43151	0.0150362	0.0898355	1707.43	1375.58	1588.89	1540.53	1992.87	1435.37	1214.95	1476.42
FBgn0036605	39801	protein_coding	3L	CG13041	-0.923125	0.379614	-2.43175	0.0150263	0.0898355	93.3114	332.055	242.084	29.9226	7.92788	263.223	675.296	57.6475
FBgn0037430	40777	protein_coding	3R	Osi20	-0.913757	0.375773	-2.43167	0.0150293	0.0898355	482.056	1918.98	1074.03	352.314	19.8197	1215.13	3516.96	1024.84
FBgn0030246	32021	protein_coding	X	CG1582	0.197123	0.0810964	2.43072	0.0150689	0.0899826	3343.38	2913	3615.06	2994.19	3420.88	3002.9	2712.81	3023.29
FBgn0004379	39068	protein_coding	3L	Klp67A	0.299521	0.123273	2.42972	0.0151103	0.0901408	5409.21	4371.39	5158.77	5590.7	5478.17	4640.25	3943.26	4530.67
FBgn0037491	40872	protein_coding	3R	CG1227	0.265952	0.109468	2.4295	0.0151198	0.0901408	1128.25	934.404	988.793	1086.87	1309.09	942.232	888.445	972.535
FBgn0267519		pseudogene	X	28SrRNA-Psi:CR45859	0.944954	0.38893	2.42963	0.0151144	0.0901408	1268.7	417.533	1102.16	463.317	2240.62	739.174	325.537	187.888
FBgn0023212	42435	protein_coding	3R	EloB	0.289102	0.119022	2.42898	0.0151414	0.0902209	4624.9	3766.76	4406.1	4989.35	4479.25	3981.66	3557.65	3760.97
FBgn0031081	33005	protein_coding	X	Nep3	-0.933799	0.384576	-2.42813	0.015177	0.0903202	127.852	337.957	251.46	100.385	31.7115	252.48	553.219	208.172
FBgn0052006	317817	protein_coding	4	CG32006	-0.950886	0.391605	-2.42818	0.0151749	0.0903202	10.5637	33.7509	16.1957	13.5134	1.98197	19.3389	55.225	26.6887
FBgn0284436	35882	protein_coding	2R	CCT8	0.180562	0.0743668	2.428	0.0151825	0.0903202	8868.46	7816.32	8844.58	7975.81	9784.99	8226.54	7469.91	7752.52
FBgn0030468	32282	protein_coding	X	CG1622	0.215704	0.088865	2.42732	0.0152107	0.0903727	5960.71	5122.84	5526.16	6155.36	6200.59	5458.93	4626.31	5283.29
FBgn0033460	36025	protein_coding	2R	Sec24AB	0.197926	0.0815449	2.4272	0.0152157	0.0903727	7138.52	6215.04	7849.82	6869.64	6696.09	6270.09	5889.7	6485.34
FBgn0036288	39422	protein_coding	3L	CG10660	-0.893288	0.368032	-2.4272	0.0152159	0.0903727	98.6305	231.055	150.024	104.246	41.6214	168.678	384.638	139.849
FBgn0028467	33932	protein_coding	2L	Ube4A	0.181389	0.0747582	2.42634	0.0152519	0.090538	3683.03	3244.54	3849.47	3340.71	3858.9	3441.24	3183.67	3108.7
FBgn0037730	41175	protein_coding	3R	CG9444	-0.918599	0.378723	-2.42552	0.0152866	0.0906958	69.2174	173.388	112.518	74.3238	20.8107	125.703	256.748	137.713
FBgn0010263	33498	protein_coding	2L	Rbp9	-0.69446	0.286379	-2.42497	0.0153096	0.090763	140.698	247.747	175.596	158.3	88.1977	191.24	355.572	196.429
FBgn0085420	5740816	protein_coding	3L	DIP-delta	-0.931703	0.38423	-2.42486	0.0153144	0.090763	17.1794	60.387	34.9487	9.65244	6.9369	39.7521	110.45	30.9588
FBgn0267350	31247	protein_coding	X	Pi4KIIIalpha	0.332579	0.137261	2.42298	0.0153939	0.0911854	9872.03	7781.07	11071.9	8923.68	9620.48	7953.64	5975.93	9413.62
FBgn0003255	34819	protein_coding	2L	rk	-0.932718	0.385005	-2.42261	0.0154094	0.0912284	10.6684	37.2357	21.3102	7.72195	2.97296	31.1571	58.1316	22.4185
FBgn0085810		pseudogene	3L	CR41597	0.806377	0.332938	2.422	0.0154353	0.091333	52.205	24.536	33.2439	55.9842	67.387	12.8926	22.2838	38.4317
FBgn0004864	32080	protein_coding	X	hop	0.200879	0.0829591	2.42143	0.0154598	0.0913803	6786	5895.52	6952.24	6922.73	6483.02	6310.91	5189.22	6186.43
FBgn0030057	31805	protein_coding	X	Ppt1	-0.315735	0.13039	-2.42146	0.0154584	0.0913803	316.617	395.905	259.984	329.148	360.719	398.595	396.264	392.857
FBgn0038676	42287	protein_coding	3R	CG6026	-0.947448	0.391352	-2.42096	0.0154794	0.0914219	224.668	697.939	444.957	218.145	10.9008	493.141	1127.75	472.923
FBgn0039067	42750	protein_coding	3R	wda	0.284577	0.117552	2.42087	0.0154833	0.0914219	1487.44	1215.74	1622.13	1300.18	1539.99	1261.32	1184.92	1200.99
FBgn0004118	42920	protein_coding	3R	nAChRbeta2	-0.847069	0.350253	-2.41845	0.0155867	0.0919834	51.1258	111.399	60.521	48.2622	44.5943	84.8761	172.457	76.8633
FBgn0035815	38868	protein_coding	3L	Snmp2	-0.946734	0.3916	-2.4176	0.015623	0.0920232	38.1261	115.401	85.2408	22.2006	6.9369	88.0993	201.523	56.58
FBgn0036872	40114	protein_coding	3L	CG12519	0.763147	0.315604	2.41805	0.0156039	0.0920232	35.693	17.8941	44.3252	25.0964	37.6574	22.562	19.3772	11.743
FBgn0039564	43356	protein_coding	3R	Nep7	-0.85847	0.355082	-2.41766	0.0156205	0.0920232	19.7206	45.2854	28.9819	20.2701	9.90985	45.124	62.9759	27.7562
FBgn0283471	32794	protein_coding	X	wupA	-0.946555	0.39154	-2.41752	0.0156267	0.0920232	828.775	2444.71	1703.96	613.895	168.467	1926.37	4039.18	1368.59
FBgn0024989	30979	protein_coding	X	CG3777	-0.941562	0.38957	-2.41693	0.0156521	0.0921235	604.407	2006.3	1312.71	406.368	94.1436	1525.62	3280.56	1212.73
FBgn0030334	32131	protein_coding	X	Karl	-0.929654	0.384717	-2.41646	0.0156722	0.0921438	43.46	116.585	68.1926	46.3317	15.8558	83.8017	208.305	57.6475
FBgn0261997	10178812	protein_coding	3L	CG42815	0.707313	0.292688	2.41661	0.0156658	0.0921438	25.0176	3.62283	17.0482	17.3744	40.6304	2.14876	8.71974	0
FBgn0035909	44679	protein_coding	3L	ergic53	-0.192548	0.0797138	-2.41549	0.0157139	0.0923402	3730.92	4269.15	3673.88	4113.87	3405.02	4161.08	4587.55	4058.81
FBgn0051102	326118	protein_coding	3R	CG31102	-0.93153	0.385732	-2.41496	0.0157368	0.0924254	8.85072	31.6975	18.753	4.82622	2.97296	26.8595	53.2873	14.9457
FBgn0037935	41409	protein_coding	3R	CG6834	-0.8853	0.366662	-2.41449	0.0157575	0.0924978	77.5247	182.697	103.141	88.8025	40.6304	120.331	307.129	120.633
FBgn0032124	34269	protein_coding	2L	CG17855	-0.94506	0.391623	-2.41319	0.0158137	0.0927787	17.7611	53.234	29.8343	12.5482	10.9008	35.4546	100.761	23.486
FBgn0030435	32244	protein_coding	X	CG4645	0.372184	0.154268	2.41257	0.0158403	0.0928636	1311.42	1001.74	1254.74	1118.72	1560.8	972.315	1139.38	893.536
FBgn0039521	43306	protein_coding	3R	CG5402	-0.916348	0.379839	-2.41247	0.0158449	0.0928636	28.8236	104.215	69.045	15.4439	1.98197	77.3554	205.398	29.8913
FBgn0036727	39949	protein_coding	3L	SecCl	-0.936328	0.388165	-2.41219	0.0158568	0.0928842	8.31148	29.6497	16.1957	6.75671	1.98197	21.4876	50.3807	17.0807
FBgn0020909	32338	protein_coding	X	Rtc1	0.293008	0.121506	2.41147	0.0158883	0.0929361	1287.48	1045.03	1129.44	1194.01	1539	1108.76	1015.37	1010.97
FBgn0023524	31211	protein_coding	X	CG3078	-0.940548	0.390057	-2.41131	0.0158954	0.0929361	38.1478	109.505	70.7499	33.7836	9.90985	67.686	195.71	65.1203
FBgn0030997	32909	protein_coding	X	CG7990	-0.908537	0.376706	-2.41179	0.0158742	0.0929361	115.089	285.178	184.973	120.656	39.6394	197.686	490.243	167.605
FBgn0062978	10178782	protein_coding	2L	CG31808	-0.944242	0.391635	-2.41103	0.0159077	0.0929361	460.987	1377.19	856.67	443.047	83.2427	933.637	2435.71	762.228
FBgn0267826	26067462		X	lncRNA:CR46147	0.81237	0.336926	2.41113	0.0159034	0.0929361	49.7459	22.7882	32.3915	40.5403	76.3059	15.0413	31.9724	21.3509
FBgn0024897	31124	protein_coding	X	b6	-0.930292	0.385971	-2.41026	0.015941	0.0930615	44.3309	154.843	104.846	22.2006	5.94591	96.6943	277.094	90.7414
FBgn0035086	37993	protein_coding	2R	CG12851	-0.937397	0.388937	-2.41015	0.0159459	0.0930615	52.0921	153.353	98.0269	45.3665	12.8828	98.8431	289.689	71.5256
FBgn0015625	42971	protein_coding	3R	CycB3	0.262787	0.109087	2.40896	0.0159982	0.0932683	7163.61	5949.4	7130.39	7355.16	7005.27	6241.08	4845.27	6761.84
FBgn0039642	43446	protein_coding	3R	CG11882	0.331396	0.137558	2.40914	0.01599	0.0932683	566.204	446.174	498.659	525.093	674.861	472.728	450.52	415.276
FBgn0003042	40358	protein_coding	3L	Pc	0.178938	0.0743059	2.40812	0.0160349	0.0934326	3304.72	2915.86	3250.23	3063.69	3600.25	3068.43	2821.32	2857.82
FBgn0027537	32350	protein_coding	X	Nup93-1	0.200826	0.0834037	2.40788	0.0160456	0.0934458	8484.74	7370.42	8171.18	8202.65	9080.4	7926.78	6791.71	7392.76
FBgn0037411	40757	protein_coding	3R	Osi3	-0.785322	0.326231	-2.40725	0.0160729	0.0935443	5.01837	31.1192	10.2289	4.82622	0	15.0413	59.1005	19.2158
FBgn0039655	43461	protein_coding	3R	CG14507	-0.877946	0.364731	-2.40711	0.0160794	0.0935443	4.41249	21.3036	9.37649	3.86098	0	17.1901	33.9101	12.8106
FBgn0263584	12797867		2L	asRNA:CR43609	-0.892562	0.370886	-2.40656	0.0161033	0.0936345	25.5472	62.14	44.3252	14.4787	17.8377	56.9422	49.4119	80.066
FBgn0032156	34310	protein_coding	2L	CG13124	-0.931743	0.387258	-2.406	0.0161284	0.0937309	143.364	387.615	265.099	130.308	34.6845	282.562	664.638	215.644
FBgn0283510	36033	protein_coding	2R	Pal1	-0.157873	0.0656249	-2.40569	0.0161419	0.0937603	2553.07	2849.14	2361.17	2666.97	2631.07	2813.8	2925.96	2807.65
FBgn0038198	41710	protein_coding	3R	Npc2b	-0.941804	0.39153	-2.40545	0.0161527	0.093774	72.0977	211.611	117.632	90.733	7.92788	164.38	370.105	100.349
FBgn0032088	34228	protein_coding	2L	CG13102	-0.922572	0.383627	-2.40487	0.0161783	0.0938734	16.8114	58.5095	35.8011	8.6872	5.94591	52.6447	103.668	19.2158
FBgn0004573	43669	protein_coding	3R	5-HT7	-0.937612	0.390119	-2.4034	0.0162433	0.0942007	21.2325	67.8232	45.1776	11.5829	6.9369	40.8265	122.076	40.5668
FBgn0034005	36693	protein_coding	2R	ItgaPS4	-0.923144	0.384154	-2.40306	0.0162586	0.0942405	3.89041	17.4871	6.81926	3.86098	0.990985	13.967	20.3461	18.1483
FBgn0032945	35407	protein_coding	2L	CG8665	-0.939044	0.391089	-2.4011	0.0163459	0.0946967	118.871	366.935	219.921	113.899	22.7927	204.132	671.42	225.252
FBgn0027616	38420	protein_coding	3L	Ythdc1	0.209905	0.0874356	2.40068	0.0163646	0.0947556	3260.64	2814.09	3089.98	3277	3414.93	2789.09	2510.32	3142.86
FBgn0040233	3771934	protein_coding	2L	cana	0.344089	0.143368	2.40003	0.0163936	0.0948735	15293.2	11945.5	15378.3	15172.7	15328.6	12660.5	9500.64	13675.3
FBgn0035825	38881	protein_coding	3L	CG8111	0.242001	0.100841	2.39983	0.0164026	0.094876	864.196	728.368	808.083	827.214	957.292	708.017	695.642	781.444
FBgn0052772	31420	protein_coding	X	CG32772	0.200578	0.0836582	2.39759	0.0165034	0.0954094	5408.47	4699.63	5752.05	4955.56	5517.8	4779.92	4377.31	4941.67
FBgn0052103	39415	protein_coding	3L	SCaMC	0.20954	0.0874032	2.39739	0.0165121	0.0954101	8106.54	6998.24	8470.38	7564.62	8284.64	7353.06	6565.97	7075.7
FBgn0000251	35341	protein_coding	2L	cad	0.155707	0.0649566	2.39709	0.0165257	0.0954386	9100.21	8163.34	8954.54	8993.18	9352.92	8732.57	7761.54	7995.92
FBgn0029666	31320	protein_coding	X	CG10803	-0.187697	0.078326	-2.39635	0.0165592	0.095465	2220.63	2532.24	2097.78	2132.22	2431.88	2608.6	2384.37	2603.75
FBgn0037683	41116	protein_coding	3R	CG18473	-0.938661	0.391639	-2.39675	0.0165411	0.095465	24.813	77.1295	51.1445	18.3396	4.95493	53.7191	131.765	45.9045
FBgn0039915	43805	protein_coding	4	Gat	-0.922269	0.384883	-2.39623	0.0165647	0.095465	142.106	368.608	257.427	95.5592	73.3329	224.546	707.268	174.01
FBgn0260746	41457	protein_coding	3R	Ect3	-0.800201	0.333901	-2.39652	0.0165516	0.095465	145.187	296.323	136.385	152.509	146.666	242.81	458.271	187.888
FBgn0021796	47396	protein_coding	2L	Tor	0.230033	0.0960077	2.39599	0.0165757	0.0954786	7023.32	5974.58	7629.05	6942.04	6498.88	6244.3	5120.43	6559.01
FBgn0032154	34307	protein_coding	2L	mtDNA-helicase	0.292425	0.12209	2.39517	0.0166128	0.0956192	1561.83	1268.62	1592.3	1325.28	1767.92	1412.81	1272.11	1120.92
FBgn0261436	40528	protein_coding	3R	DhpD	0.276007	0.11524	2.39507	0.0166174	0.0956192	1663.68	1367.68	1616.17	1465.24	1909.63	1421.41	1404.85	1276.79
FBgn0038858	42505	protein_coding	3R	CG5793	-0.493906	0.206425	-2.39267	0.0167263	0.0961956	197.968	286.279	196.906	163.126	233.872	269.67	357.509	231.658
FBgn0036595	39791	protein_coding	3L	CG13046	-0.902835	0.377425	-2.39209	0.0167528	0.0962981	22.6773	84.2508	55.4065	9.65244	2.97296	51.5703	173.426	27.7562
FBgn0033842	36494	protein_coding	2R	cbc	0.232688	0.0972999	2.39145	0.0167821	0.0964163	842.233	714.839	794.444	854.241	878.013	776.778	679.171	688.567
FBgn0265048	41921	protein_coding	3R	cv-d	-0.75289	0.314893	-2.39094	0.0168055	0.0965007	250.327	478.471	343.52	253.859	153.603	370.662	677.233	387.519
FBgn0031995	34114	protein_coding	2L	CG8475	0.242931	0.101638	2.39016	0.0168412	0.0966091	4969.72	4187.05	4847.64	4569.47	5492.04	4361.99	4125.41	4073.76
FBgn0051053	318572	protein_coding	3R	nenya	0.532432	0.222761	2.39014	0.0168418	0.0966091	134.131	89.5272	110.813	139.96	151.621	90.248	83.322	95.0116
FBgn0040503	36235	protein_coding	2R	CG7763	-0.886691	0.371017	-2.3899	0.0168532	0.0966243	50.4914	126.98	42.6204	80.1153	28.7386	105.289	155.018	120.633
FBgn0001965	34790	protein_coding	2L	Sos	0.313666	0.131292	2.38907	0.0168912	0.0967654	5032.84	4023.85	6078.52	4085.88	4934.11	4100.91	3539.25	4431.39
FBgn0025820	38235	protein_coding	3L	JTBR	0.335343	0.140381	2.3888	0.0169036	0.0967654	460.74	361.81	415.123	449.804	517.294	380.331	382.7	322.399
FBgn0262518	40168	protein_coding	3L	Rab8	-0.193399	0.0809611	-2.38879	0.016904	0.0967654	2799.81	3206.45	2772.88	2759.63	2866.92	3328.43	3009.28	3281.64
FBgn0026566	40814	protein_coding	3R	CG1307	0.260847	0.109251	2.38759	0.0169593	0.0970315	2039.12	1695.5	1796.88	2088.79	2231.7	1804.96	1489.14	1792.41
FBgn0027903	38228	protein_coding	3L	PolD2	0.329332	0.137959	2.38718	0.0169781	0.0970892	1540.54	1216.72	1552.23	1215.24	1854.13	1290.33	1220.76	1139.07
FBgn0028936	34815	protein_coding	2L	NimB5	-0.882074	0.369671	-2.38611	0.0170278	0.0972726	10.0539	39.2793	20.4578	7.72195	1.98197	24.7108	81.3843	11.743
FBgn0082582	43633	protein_coding	3R	tmod	-0.387923	0.162575	-2.38612	0.0170273	0.0972726	1496.26	1982.69	1734.65	1405.4	1348.73	1741.57	2543.26	1663.24
FBgn0012036	34256	protein_coding	2L	Aldh	0.364969	0.153014	2.38519	0.0170701	0.0974328	7746	5951.38	7674.23	6155.36	9408.41	6547.28	6608.6	4698.27
FBgn0264503	31948	protein_coding	X	CG43902	-0.922068	0.386591	-2.38512	0.0170734	0.0974328	19.3396	65.5286	44.3252	6.75671	6.9369	55.8678	117.232	23.486
FBgn0266721	41239	protein_coding	3R	gammaSnap2	-0.908818	0.381248	-2.3838	0.0171351	0.0977346	4.42107	19.8076	9.37649	2.89573	0.990985	13.967	35.8478	9.60792
FBgn0038837	42473	protein_coding	3R	KaiR1D	-0.932679	0.391579	-2.38184	0.0172265	0.0981549	57.2642	167.642	103.994	58.8799	8.91887	109.587	288.72	104.62
FBgn0051719	34438	protein_coding	2L	RluA-1	-0.91766	0.385274	-2.38184	0.0172265	0.0981549	213.268	558.566	425.352	170.848	43.6033	421.157	931.075	323.467
FBgn0032006	34127	protein_coding	2L	Pvr	-0.814279	0.341897	-2.38165	0.0172354	0.0981549	546.7	1138.29	812.345	583.973	243.782	860.579	1701.32	852.97
FBgn0031957	34075	protein_coding	2L	TwdlE	-0.912366	0.383215	-2.38082	0.0172742	0.0982556	94.1753	324.927	236.117	43.436	2.97296	217.025	578.41	179.348
FBgn0032987	35453	protein_coding	2L	RpL21	-0.243781	0.102407	-2.38052	0.0172884	0.0982556	13859.4	16458.8	12143.4	15137	14297.9	16060.9	17885.2	15430.3
FBgn0085386	5740349	protein_coding	3R	CG34357	-0.932296	0.391637	-2.38051	0.0172886	0.0982556	23.163	69.1593	45.1776	17.3744	6.9369	46.1984	124.983	36.2966
FBgn0266005	19835701		X	lncRNA:CR44779	-0.557973	0.234351	-2.38093	0.0172692	0.0982556	120.711	184.596	138.942	103.281	119.909	183.719	160.831	209.239
FBgn0025456	42092	protein_coding	3R	CREG	-0.290187	0.12193	-2.37994	0.0173156	0.0983297	298.776	366.556	268.508	314.67	313.151	362.066	388.513	349.088
FBgn0031926	34037	protein_coding	2L	CG6739	-0.932049	0.391641	-2.37986	0.0173194	0.0983297	32.7905	96.0431	60.521	29.9226	7.92788	71.9835	162.769	53.3773
FBgn0046302	35162	protein_coding	2L	CG10650	-0.93185	0.39164	-2.37935	0.017343	0.0984136	65.6684	195.334	126.156	55.9842	14.8648	117.108	374.949	93.9441
FBgn0022160	47611	protein_coding	2R	Gpo1	-0.784716	0.329888	-2.37873	0.0173723	0.0984784	181.351	362.548	316.243	115.829	111.981	313.719	545.468	228.455
FBgn0030980	32892	protein_coding	X	CG7406	-0.929346	0.390687	-2.37875	0.0173716	0.0984784	78.4157	244.925	179.006	46.3317	9.90985	176.199	427.267	131.308
FBgn0033656	36262	protein_coding	2R	S2P	0.329902	0.138712	2.37832	0.0173916	0.0985374	819.858	646.886	708.351	886.094	865.13	651.075	639.448	650.136
FBgn0026080	31362	protein_coding	X	Tip60	0.202653	0.0852305	2.37771	0.0174207	0.0986519	2109.81	1830.44	2078.17	2120.64	2130.62	1988.68	1718.76	1783.87
FBgn0035699	38730	protein_coding	3L	CG13300	-0.834442	0.35122	-2.37584	0.0175093	0.0990016	209.763	452.776	289.819	239.381	100.089	352.397	625.884	380.047
FBgn0038826	42460	protein_coding	3R	Syp	-0.927489	0.390377	-2.37588	0.0175073	0.0990016	24.1744	69.3161	44.3252	20.2701	7.92788	39.7521	109.481	58.7151
FBgn0085317	5740644	protein_coding	3R	CG34288	-0.877988	0.369549	-2.37584	0.0175092	0.0990016	6.45621	24.9593	14.4909	2.89573	1.98197	19.3389	41.661	13.8781
FBgn0027608	40713	protein_coding	3R	CG2082	-0.918185	0.386694	-2.37445	0.0175753	0.0991365	8.47909	28.4789	12.7861	8.6872	3.96394	19.3389	53.2873	12.8106
FBgn0030575	32399	protein_coding	X	CG5321	-0.928592	0.391102	-2.37429	0.0175826	0.0991365	29.6012	94.6185	44.3252	41.5055	2.97296	55.8678	161.8	66.1879
FBgn0033169	35664	protein_coding	2R	CG11123	-0.227869	0.0959813	-2.37409	0.0175922	0.0991365	700.742	822.861	685.336	714.281	702.608	862.728	762.493	843.362
FBgn0035059	37959	protein_coding	2R	CG3894	0.173041	0.072855	2.37514	0.0175422	0.0991365	986.674	873.972	990.498	949.8	1019.72	897.108	894.258	830.551
FBgn0036369	39517	protein_coding	3L	CG10089	-0.62683	0.263994	-2.37441	0.0175769	0.0991365	133.721	221.203	133.828	83.011	184.323	170.827	192.803	299.981
FBgn0260006	318102	protein_coding	X	drd	-0.929319	0.391405	-2.37432	0.0175814	0.0991365	144.418	421.992	348.635	59.8452	24.7746	327.686	682.078	256.211
FBgn0261802	35442	protein_coding	2L	CG42748	-0.374808	0.157879	-2.37402	0.0175958	0.0991365	2973.9	3900.7	3557.95	2990.33	2373.41	3485.29	4832.67	3384.12
FBgn0038420	41984	protein_coding	3R	CG10311	-0.928907	0.39139	-2.37335	0.0176274	0.099264	51.8066	147.429	99.7317	29.9226	25.7656	98.8431	296.471	46.972
FBgn0027084	31904	protein_coding	X	LysRS	0.162982	0.068678	2.37313	0.0176379	0.0992727	4345.49	3877.61	4132.47	4720.04	4183.94	4108.43	3822.15	3702.25
FBgn0038295	41825	protein_coding	3R	Gyc88E	-0.921732	0.388439	-2.37291	0.0176483	0.0992809	16.0633	51.2611	30.6867	12.5482	4.95493	34.3802	95.9172	23.486
FBgn0039779	43623	protein_coding	3R	PH4alphaSG2	-0.900963	0.379723	-2.37268	0.0176595	0.0992932	42.7409	108.147	62.2258	52.1232	13.8738	77.3554	173.426	73.6607
FBgn0032218	34389	protein_coding	2L	CG5381	-0.872268	0.367667	-2.37244	0.017671	0.0993075	104.516	246.144	182.415	99.4202	31.7115	186.942	371.073	180.415
FBgn0035756	38801	protein_coding	3L	unc-13-4A	-0.92883	0.391618	-2.37178	0.0177028	0.0993853	44.4781	128.429	102.289	21.2354	9.90985	103.141	217.025	65.1203
FBgn0063298	12798072		3R	asRNA:CR31429	0.911506	0.384301	2.37185	0.0176991	0.0993853	9.76768	1.42567	6.81926	11.5829	10.9008	1.07438	0	3.20264
FBgn0051343	326133	protein_coding	3R	CG31343	-0.915998	0.386337	-2.37098	0.0177408	0.0995481	168.889	434.586	330.734	91.6982	84.2337	301.901	854.535	147.321
FBgn0014863	40849	protein_coding	3R	Mlp84B	-0.926599	0.390909	-2.37037	0.0177704	0.0995817	517.128	1476.92	1028	403.472	119.909	1058.27	2577.17	795.322
FBgn0024227	34504	protein_coding	2L	aurB	0.277881	0.117229	2.37042	0.0177681	0.0995817	781.386	641.268	690.45	863.894	789.815	637.108	625.884	660.811
FBgn0037754	41203	protein_coding	3R	CG8500	-0.924303	0.389952	-2.3703	0.0177738	0.0995817	52.7662	147.306	91.2076	48.2622	18.8287	104.215	248.028	89.6739
FBgn0014861	40973	protein_coding	3R	Mcm2	0.176372	0.0744388	2.36936	0.017819	0.0997845	6729.57	5948.94	6468.07	6746.09	6974.55	6431.25	5342.3	6073.27
FBgn0036839	40075	protein_coding	3L	SmydA-2	-0.924045	0.39006	-2.36898	0.017837	0.0997845	20.5256	66.5465	46.03	11.5829	3.96394	45.124	107.543	46.972
FBti0019630			X	roo{}111	-0.860316	0.363148	-2.36905	0.0178339	0.0997845	2.76244	11.9073	3.40963	2.89573	1.98197	18.2645	6.78202	10.6755
FBgn0035410	38384	protein_coding	3L	MnM	-0.903392	0.38148	-2.36813	0.0178784	0.0999657	113.777	289.448	203.725	116.795	20.8107	220.248	460.209	187.888
FBgn0024183	34885	protein_coding	2L	vig	-0.472906	0.19972	-2.36785	0.017892	0.0999909	2179.47	3099.31	2518.87	2411.18	1608.37	2825.62	3471.43	3000.87
FBgn0038642	42246	protein_coding	3R	Muc91C	-0.820317	0.346514	-2.36734	0.0179164	0.100026	24.887	115.525	63.0782	11.5829	0	81.653	186.99	77.9309
FBgn0283531	33477	protein_coding	2L	Duox	0.158368	0.0668939	2.36745	0.017911	0.100026	6672.84	5975	7014.46	6267.33	6736.72	6341	5826.73	5757.28
FBgn0029167	39529	protein_coding	3L	Hml	-0.888707	0.375459	-2.36698	0.0179337	0.100073	17.6531	60.5747	25.5722	13.5134	13.8738	40.8265	125.952	14.9457
FBgn0036382	39531	protein_coding	3L	CG13737	-0.922013	0.389588	-2.36663	0.0179507	0.100117	47.8591	131.43	84.3884	47.297	11.8918	73.0579	231.558	89.6739
FBgn0036381	39530	protein_coding	3L	CG8745	-0.886885	0.374834	-2.36607	0.017978	0.100219	219.858	533.734	327.325	249.998	82.2518	327.686	902.009	371.506
FBgn0053513	31107	protein_coding	X	Nmdar2	-0.915764	0.387159	-2.36535	0.0180132	0.100365	73.1279	191.217	147.467	53.0884	18.8287	138.595	298.409	136.646
FBgn0039043	42721	protein_coding	3R	CG17121	-0.92177	0.389851	-2.36441	0.0180586	0.100466	52.2033	169.515	101.437	49.2275	5.94591	112.81	307.129	88.6064
FBgn0043903	32976	protein_coding	X	dome	0.226855	0.0959379	2.36461	0.0180492	0.100466	6668.62	5685.55	7242.06	6803.04	5960.78	5973.56	4927.62	6155.47
FBti0019131			2L	roo{}319	-0.895237	0.378629	-2.36442	0.0180585	0.100466	14.2521	34.2383	15.3433	12.5482	14.8648	19.3389	51.3496	32.0264
FBgn0028381	42008	protein_coding	3R	Decay	-0.923422	0.390733	-2.36331	0.0181125	0.100667	40.0116	110.328	72.4547	36.6793	10.9008	76.2811	203.461	51.2422
FBgn0030961	32873	protein_coding	X	CG7058	-0.924768	0.391304	-2.3633	0.018113	0.100667	43.7087	126.909	82.6836	41.5055	6.9369	76.2811	228.651	75.7958
FBti0019498			4	Tc1{}1531	-0.73015	0.309018	-2.36281	0.018137	0.10075	27.4429	50.9543	25.5722	27.0268	29.7296	46.1984	53.2873	53.3773
FBgn0037723	41167	protein_coding	3R	SpdS	-0.21884	0.0926408	-2.36224	0.018165	0.100855	1193.9	1392.15	1110.69	1207.52	1263.51	1519.17	1339.93	1317.35
FBgn0032373	34587	protein_coding	2L	Vha100-5	-0.912012	0.386169	-2.36169	0.0181917	0.100902	195.693	500.465	368.24	117.76	101.08	352.397	961.109	187.888
FBgn0039777	43621	protein_coding	3R	Jon99Fii	0.874529	0.370292	2.36173	0.0181899	0.100902	105.505	29.1271	100.584	78.1848	137.747	20.4132	55.225	11.743
FBgn0039680	43491	protein_coding	3R	Cap-D2	-0.238359	0.100939	-2.36143	0.0182048	0.100924	6103.49	7220.79	5774.21	6194.94	6341.31	7696.87	6059.25	7906.25
FBgn0038366	41914	protein_coding	3R	CG4576	-0.921827	0.390436	-2.36102	0.0182247	0.100984	119.229	330.643	261.689	79.15	16.8467	256.777	517.371	217.779
FBgn0034437	37222	protein_coding	2R	CG10051	-0.915031	0.387687	-2.36023	0.0182636	0.101149	63.5253	165.301	105.699	50.1927	34.6845	123.554	306.16	66.1879
[truncated: 21,933 more rows]
