# Supplementary material for: Drosophila Topoisomerase 3β binds to mRNAs in vivo, contributes to their localization and stability, and counteracts premature aging
Source: PLoS One. 2025 Feb 11;20(2):e0318142. doi: 10.1371/journal.pone.0318142 (PMC12140118; doi:10.1371/journal.pone.0318142)
Supplement: S4 Table — This table lists the transcript isoforms that change their expression levels in Top3𝛽26 mutant embryos compared to the wild type. (XLSX) [file pone.0318142.s010.xlsx]

## Sheet: S4
groupID	featureID	exonBaseMean	dispersion	stat	pvalue	padj	embryo_Top3beta26	embryo_WT	log2fold_embryo_WT_embryo_Top3beta26
FBgn0000008	FBtr0071764	35.2929	0.114084	7.69779	0.00552886	0.027284	1.87043	3.05227	1.43064
FBgn0000017	FBtr0112790	41.3345	0.149376	67.9742	1.65651e-16	1.82443e-14	0.0121624	3.86693	16.6705
FBgn0000114	FBtr0331645	52.2947	0.22161	16.3099	5.37835e-05	0.000622535	1.24589	4.24313	3.58568
FBgn0000116	FBtr0076544	4351.02	0.0520949	52.896	3.51685e-13	2.50627e-11	22.3621	16.9034	-1.37155
FBgn0036451	FBtr0075693	415.585	0.0116086	1.96922	0.16053	0.340117	8.47228	7.99746	-0.189517
FBgn0000116	FBtr0076545	1336.91	0.172872	35.7333	2.26267e-09	8.14225e-08	5.65791	14.6678	3.27827
FBgn0000183	FBtr0330225	104.482	0.109791	11.388	0.000739211	0.0053949	3.2613	5.05734	1.31091
FBgn0031250	FBtr0330651	285.889	0.0483926	0.104815	0.746126	0.864522	7.06115	6.83017	-0.105515
FBgn0031250	FBtr0078095	265.495	0.0609072	0.192141	0.66114	0.812207	6.87453	6.532	-0.161165
FBgn0031250	FBtr0078094	1011.75	0.0207189	0.823241	0.364234	0.579894	11.7558	12.0719	0.0981859
FBgn0027948	FBtr0301479	692.057	0.0449431	2.43978	0.118292	0.274455	10.8567	9.45709	-0.481045
FBgn0027948	FBtr0304802	1151.34	0.00985645	1.35537	0.244342	0.449879	12.3911	12.664	0.0823809
FBgn0027948	FBtr0301480	1474.61	0.014528	0.578261	0.446995	0.65614	13.6683	13.8101	0.0407795
FBgn0029878	FBtr0331599	278.034	0.110576	0.0370815	0.847299	0.92459	6.70228	6.78556	0.0389838
FBgn0029878	FBtr0070945	159.189	0.141568	0.755919	0.384609	0.599698	5.28776	5.00873	-0.165053
FBgn0029878	FBtr0331600	123.95	0.183162	0.0732235	0.7867	0.887394	4.52834	4.75596	0.147871
FBgn0000566	FBtr0086710	2429.61	0.0156941	0.429019	0.512471	0.709417	16.4733	16.2187	-0.0677744
FBgn0000566	FBtr0345422	777.477	0.0181461	0.373982	0.540841	0.732646	10.5909	10.8377	0.081794
FBgn0033019	FBtr0347210	438.315	0.0581522	1.95728	0.161804	0.341905	8.78877	7.94445	-0.333124
FBgn0033019	FBtr0347209	1236.16	0.0506921	2.23657	0.134779	0.300065	12.3969	13.3506	0.283684
FBgn0000253	FBtr0304963	38.4806	0.198739	20.0352	7.60308e-06	0.000112085	1.13984	3.145	2.9545
FBgn0000259	FBtr0073562	20.8474	0.154556	7.80434	0.00521208	0.0260894	1.28491	2.46715	1.89582
FBgn0036211	FBtr0302136	305.902	0.118388	0.0462704	0.829685	0.912945	6.95361	7.41594	0.205491
FBgn0036211	FBtr0076079	960.537	0.0422899	0.0132733	0.908279	0.958519	11.6846	11.6282	-0.0177456
FBgn0036211	FBtr0076078	339.109	0.0370024	0.0717448	0.788813	0.888544	7.56061	7.44144	-0.0511467
FBgn0036090	FBtr0076255	165.721	0.253091	0.622546	0.430103	0.640528	5.69426	5.12893	-0.320065
FBgn0036090	FBtr0076254	255.421	0.236624	0.664281	0.415053	0.62776	6.27519	6.89721	0.297152
FBgn0053095	FBtr0100204	904.169	2.04531	0.406133	0.523939	0.718452	11.5315	9.90441	-0.540001
FBgn0053095	FBtr0084774	384.953	2.04531	0.406132	0.523939	0.718452	7.25182	8.56154	0.540359
FBgn0261859	FBtr0303486	288.148	0.0378614	0.662947	0.415521	0.628114	6.80139	7.08731	0.130641
FBgn0261859	FBtr0303485	267.251	0.0386252	0.651293	0.419651	0.631431	6.88774	6.60191	-0.133787
FBgn0283471	FBtr0074522	1.71205	2.62688	5.35764	0.0206316	0.0738683	1.74339	0.00648097	-16.1522
FBgn0000286	FBtr0089649	13.0534	0.655814	8.13543	0.00434085	0.022418	0.508826	2.17588	4.20629
FBgn0000414	FBtr0305085	7.9608	2.76509	14.532	0.000137799	0.0013816	5.30956	0.00314304	-21.5296
FBgn0000414	FBtr0075318	131.641	0.100986	63.5856	1.53546e-15	1.50828e-13	0.0314452	2.21135	12.2867
FBgn0000464	FBtr0331242	40.5929	0.236348	15.5573	8.0042e-05	0.000868396	1.23161	3.74557	3.24716
FBgn0001987	FBtr0343721	24.9979	0.618599	0.428474	0.512739	0.709553	2.09437	2.16977	0.103024
FBgn0001987	FBtr0080768	63.344	0.201694	4.41765	0.0355691	0.113152	4.11798	2.74244	-1.20147
FBgn0032169	FBtr0343737	411.474	0.14367	0.0969252	0.755551	0.870141	8.0218	8.3648	0.13742
FBgn0032169	FBtr0079884	579.42	0.137674	0.101083	0.750533	0.867021	9.68153	9.31674	-0.131115
FBgn0030716	FBtr0074154	48.7105	1.55467	3.24596	0.0715999	0.191627	3.33861	2.44569	-0.913642
FBgn0030716	FBtr0074153	99.9557	2.60526	0.0501632	0.822779	0.908813	4.49096	3.87268	-0.442977
FBgn0030716	FBtr0346191	89.753	1.19533	0.873122	0.350093	0.567155	3.43741	4.65298	0.903331
FBgn0000464	FBtr0331240	30.4699	0.27479	12.7269	0.000360441	0.00307157	1.02655	3.27079	3.37288
FBgn0000490	FBtr0077771	12.5328	0.422787	6.35241	0.0117222	0.047679	0.61129	1.61919	2.81751
FBgn0000536	FBtr0308617	48.4474	0.0894372	21.2195	4.09574e-06	6.48625e-05	1.84541	3.6638	2.00913
FBgn0045852	FBtr0332016	29.261	0.900505	0.221743	0.637715	0.798407	2.75558	1.45622	-1.85685
FBgn0000546	FBtr0086009	1411.04	0.137381	13.1974	0.000280331	0.00249721	15.8285	11.3723	-1.29582
FBgn0045852	FBtr0479832	20.8873	1.31723	2.36387	0.124174	0.283002	3.39838	1.08566	-3.32398
FBgn0032363	FBtr0336631	207.185	0.0581381	3.53765	0.0599906	0.168367	5.50607	6.49739	0.513279
FBgn0032363	FBtr0080247	172.73	0.113633	0.0997732	0.752102	0.867645	5.61313	5.39518	-0.121466
FBgn0032363	FBtr0080246	1131.77	0.0366426	2.616	0.105791	0.252544	12.8461	11.9645	-0.267621
FBgn0036428	FBtr0333037	319.259	0.206612	3.73919	0.0531502	0.153801	5.37911	8.78421	1.55842
FBgn0036428	FBtr0075724	3657.07	0.0100579	2.41212	0.120399	0.277395	18.7628	18.4655	-0.0756381
FBgn0036428	FBtr0075723	2080.22	0.0291015	0.046206	0.829802	0.912945	15.5217	15.5114	-0.00278191
FBgn0025638	FBtr0343564	825.04	0.00731131	1.30727	0.252889	0.460831	10.8321	11.1466	0.10256
FBgn0025638	FBtr0070122	6696.65	0.00548536	1.69962	0.192338	0.384825	22.272	21.9934	-0.0677925
FBgn0039229	FBtr0331696	161.215	0.153816	0.0895897	0.764699	0.875508	5.58349	5.0745	-0.292087
FBgn0039229	FBtr0392911	14.6231	0.906069	5.68818	0.0170795	0.0639624	0.772868	2.20801	3.04188
FBgn0039229	FBtr0084700	1486.24	0.0932312	0.00983642	0.920996	0.965247	13.9667	13.5839	-0.109935
FBgn0031675	FBtr0333538	9.09101	0.974902	4.24209	0.0394337	0.122865	0.0200402	1.00002	11.285
FBgn0031675	FBtr0301206	22.2331	2.46828	1.05802	0.303666	0.518448	2.26141	1.41401	-1.3643
FBgn0031675	FBtr0079032	14.3151	4.43018	1.27116	0.25955	0.46932	2.42597	1.02979	-2.48707
FBgn0000546	FBtr0302439	16.443	0.307891	7.64285	0.00569979	0.0279378	0.998362	1.9358	1.91893
FBgn0000565	FBtr0303531	288.063	0.158448	11.206	0.000815334	0.00583333	8.90799	4.30339	-2.28035
FBgn0051643	FBtr0343119	341.319	0.211834	0.102617	0.748711	0.866346	7.66605	7.42206	-0.104251
FBgn0051643	FBtr0079182	297.829	0.215743	0.100785	0.75089	0.867021	6.97485	7.21172	0.106357
FBgn0035142	FBtr0072552	128.605	0.0614859	5.89479	0.0151857	0.0586104	4.13308	5.11819	0.644266
FBgn0000667	FBtr0303048	175.677	0.626026	9.40459	0.00216443	0.0128961	3.19225	5.6158	1.69412
FBgn0023529	FBtr0300792	735.412	0.00942453	2.52332	0.112174	0.263797	10.2643	10.7264	0.155237
FBgn0023529	FBtr0070411	4122.95	0.00728719	3.18312	0.0744024	0.197147	19.4915	19.0609	-0.108413
FBgn0032084	FBtr0079783	214.104	0.204314	2.43356	0.118763	0.275108	6.05997	5.30558	-0.409296
FBgn0032084	FBtr0079784	74.8386	0.259305	1.98817	0.158533	0.336951	2.8246	3.39716	0.543348
FBgn0038966	FBtr0346142	464.663	0.0770084	4.92159	0.0265232	0.090515	8.60855	7.22405	-0.570802
FBgn0038966	FBtr0084297	429.245	0.0780129	4.85987	0.0274884	0.0930661	7.5229	8.96521	0.57633
FBgn0001078	FBtr0075086	1449.79	0.107687	26.4687	2.67846e-07	6.16174e-06	16.1363	11.351	-1.38531
FBgn0001078	FBtr0304627	292.245	0.129225	22.183	2.47865e-06	4.19984e-05	4.35439	7.59	1.7188
FBgn0001122	FBtr0088272	92.917	0.102728	12.9544	0.000319166	0.0027818	2.47585	5.03913	2.10863
FBgn0001218	FBtr0073609	4213.4	0.0733906	30.0855	4.13415e-08	1.15842e-06	21.6572	17.2673	-1.10458
FBgn0024806	FBtr0072520	926.821	0.0212539	0.437651	0.508259	0.706223	11.3871	11.6444	0.0815545
FBgn0024806	FBtr0332108	669.364	0.0224886	0.415094	0.519395	0.714783	10.2099	9.95603	-0.0875922
FBgn0260442	FBtr0305210	1258.83	0.363199	4.02836	0.0447415	0.135229	13.6989	11.4662	-0.673558
FBgn0260442	FBtr0333109	96.3281	0.556739	2.8013	0.0941877	0.232816	2.81013	4.02256	1.06
FBgn0087011	FBtr0302581	40.3768	0.975985	0.104305	0.746724	0.864793	2.70004	2.12405	-0.70074
FBgn0087011	FBtr0114111	154.776	0.768718	0.155402	0.693426	0.833402	3.60839	4.32856	0.542308
FBgn0034093	FBtr0340024	71.2474	0.111151	2.88899	0.0891869	0.224419	3.43201	3.78525	0.290365
FBgn0034093	FBtr0344079	51.4104	0.157215	0.107876	0.742576	0.862128	3.10143	3.04252	-0.0564262
FBgn0034093	FBtr0087191	17.1579	1.8848	4.35288	0.0369464	0.116412	2.47628	0.0132928	-15.1014
FBgn0025809	FBtr0074190	2072.7	0.0271541	0.0322522	0.857475	0.930169	15.4781	15.5107	0.00887275
FBgn0025809	FBtr0074191	351.459	0.035435	0.0259726	0.871967	0.938382	7.65533	7.62627	-0.0122906
FBgn0001218	FBtr0073608	308.198	0.0946194	23.5916	1.19108e-06	2.243e-05	4.84719	7.80845	1.48764
FBgn0001250	FBtr0301353	49.7536	0.353971	10.844	0.000991181	0.00685528	0.928034	2.23777	2.55221
FBgn0036188	FBtr0331530	85.3885	0.0367047	0.754998	0.384898	0.599877	3.78696	4.08896	0.228568
FBgn0036188	FBtr0076107	1448.83	0.0134289	1.67354	0.195785	0.388948	13.7445	13.5137	-0.0666363
FBgn0086347	FBtr0304138	140.594	0.0604497	0.216421	0.64178	0.801379	4.80129	5.01693	0.133127
FBgn0086347	FBtr0080035	808.946	0.0408461	0.313115	0.575775	0.757248	10.9345	10.6838	-0.0826106
FBgn0052452	FBtr0345591	607.737	0.0368793	0.249283	0.61758	0.785415	9.65329	9.73389	0.0285629
FBgn0052452	FBtr0078524	933.748	0.0365925	0.802116	0.370461	0.586813	11.8689	11.2051	-0.210169
FBgn0052452	FBtr0078523	190.801	0.0475033	1.13752	0.286178	0.501501	5.54033	6.01814	0.255236
FBgn0034527	FBtr0086225	1637.71	0.056329	0.251887	0.615749	0.785265	14.0991	14.4217	0.0911171
FBgn0034527	FBtr0086226	263.972	0.0725883	0.197809	0.656496	0.810723	6.81545	6.5561	-0.122281
FBgn0000179	FBtr0343569	19.7248	1.09484	0.00906249	0.924158	0.966586	1.6933	1.77253	0.132769
FBgn0000179	FBtr0308914	19.6955	3.127	0.120811	0.728156	0.85495	1.76883	1.75211	-0.0275898
FBgn0000179	FBtr0300609	27.1123	0.400661	0.143858	0.704475	0.839967	2.0836	2.05014	-0.0471304
FBgn0003162	FBtr0071579	26.8081	0.632426	0.207551	0.648694	0.80508	1.95916	1.98323	0.0355183
FBgn0003162	FBtr0071580	76.1923	0.113492	0.286081	0.592743	0.770227	3.50516	3.26822	-0.206798
FBgn0003162	FBtr0071578	40.6438	0.115604	0.275355	0.599762	0.774639	2.28057	2.4671	0.229526
FBgn0022942	FBtr0070684	1025.9	0.00610004	0.0578862	0.809869	0.900556	11.9247	11.977	0.0162069
FBgn0022942	FBtr0070683	2299.67	0.0052453	0.0662935	0.796812	0.893142	16.037	15.9885	-0.0130073
FBgn0029830	FBtr0343413	79.0736	0.194419	2.75083	0.0972042	0.238145	3.19177	4.01256	0.678191
FBgn0029830	FBtr0070865	87.6316	0.189767	2.81358	0.0934696	0.231888	4.45128	3.57499	-0.653782
FBgn0027594	FBtr0334078	192.337	0.0923208	0.253894	0.614347	0.784831	5.85552	5.68893	-0.0890436
FBgn0027594	FBtr0334079	339.596	0.157903	2.71704	0.0992818	0.241284	8.69618	6.41657	-0.979323
FBgn0027594	FBtr0309845	120.301	0.0279858	3.75953	0.0525072	0.152304	4.41039	4.73916	0.216506
FBgn0027594	FBtr0072799	139.88	0.160175	5.57343	0.018235	0.0672162	3.84592	5.57726	1.12154
FBgn0027594	FBtr0072798	175.917	0.106407	0.489315	0.484233	0.687328	6.15144	5.01922	-0.624838
FBgn0004611	FBtr0078048	57.9346	0.793287	0.588514	0.442994	0.653302	3.48226	2.97022	-0.468906
FBgn0004611	FBtr0330673	638.85	0.0338164	1.45107	0.228357	0.431026	10.1671	9.54273	-0.218814
FBgn0001297	FBtr0099989	151.331	0.101842	26.2403	3.01472e-07	6.72209e-06	6.82124	3.90509	-1.70316
FBgn0004611	FBtr0078047	833.266	0.0316543	0.436076	0.509023	0.706436	10.9224	11.1394	0.0706002
FBgn0001297	FBtr0099990	64.3499	0.114658	20.3881	6.32218e-06	9.59414e-05	2.06217	3.41569	1.47848
FBgn0001325	FBtr0333162	42.6174	0.127122	7.20686	0.00726255	0.0335	2.01721	2.964	1.12466
FBgn0002306	FBtr0334884	125.637	0.218401	10.9846	0.000918704	0.00644601	2.49318	4.35678	1.64912
FBgn0002567	FBtr0089931	12.5498	0.192357	9.77953	0.00176465	0.0109354	0.890639	2.09274	2.47584
FBgn0002643	FBtr0087597	312.853	0.0461497	25.3862	4.69253e-07	9.85838e-06	5.86864	8.08331	1.01579
FBgn0002945	FBtr0075039	379.538	0.163178	4.40309	0.0358738	0.113952	8.1117	7.19056	-0.389595
FBgn0002945	FBtr0332649	57.9595	0.285006	3.07258	0.0796229	0.206338	2.51468	3.21639	0.722314
FBgn0002723	FBtr0343585	67.4335	0.060941	17.038	3.66398e-05	0.000436615	2.73402	4.13081	1.21978
FBgn0002921	FBtr0333324	155.485	0.100322	32.221	1.37597e-08	4.16746e-07	2.28117	6.58805	3.17502
FBgn0011290	FBtr0082440	409.453	0.0272693	2.54668	0.110526	0.261104	7.83756	8.5118	0.270696
FBgn0037747	FBtr0100583	120.082	0.105693	2.47953	0.115337	0.269158	3.7877	4.49701	0.513012
FBgn0037747	FBtr0082134	695.295	0.072711	3.43038	0.0640074	0.176506	10.3391	9.40342	-0.327636
FBgn0027779	FBtr0335143	299.926	0.0561546	0.581929	0.445557	0.654956	6.90935	7.23243	0.145453
FBgn0027779	FBtr0080940	2990.89	0.0418179	0.760323	0.383227	0.598685	17.6656	17.2692	-0.10298
FBgn0003134	FBtr0334334	44.5488	0.0684792	7.21408	0.0072334	0.0334051	2.3836	3.41982	1.05977
FBgn0003165	FBtr0081993	192.856	0.111561	9.41101	0.00215686	0.0128624	4.17637	6.98801	1.57931
FBgn0030520	FBtr0112981	2558.65	0.0861312	0.415595	0.519143	0.714783	16.1191	16.9433	0.218453
FBgn0030520	FBtr0331712	703.978	0.309566	0.215837	0.64223	0.801712	10.2567	9.96599	-0.100088
FBgn0030520	FBtr0331711	750.361	0.0146971	0.735236	0.391191	0.606693	10.4628	10.3579	-0.0354281
FBgn0005648	FBtr0088786	168.627	0.132497	4.92673	0.0264444	0.0903734	6.06208	4.59603	-0.845743
FBgn0003165	FBtr0305197	146.442	0.581793	9.17037	0.00245964	0.0143608	2.16519	6.7365	3.39733
FBgn0003169	FBtr0334030	59.0389	0.0786664	9.34419	0.00223693	0.0133063	2.57694	3.84628	1.18026
FBgn0017561	FBtr0073405	1221.99	0.00938514	5.80987	0.0159365	0.0608417	12.8783	12.5216	-0.106865
FBgn0017561	FBtr0073404	884.32	0.017249	0.959674	0.327269	0.543132	11.2791	11.1544	-0.0401709
FBgn0003209	FBtr0340232	40.5926	0.124652	19.4785	1.01738e-05	0.000144441	1.53141	3.2611	2.2061
FBgn0003256	FBtr0345337	1389.05	0.0370851	47.254	6.23601e-12	3.74624e-10	14.9191	10.0119	-1.49957
FBgn0020412	FBtr0076236	275.586	0.0476736	1.89652	0.168468	0.352097	7.40267	6.23371	-0.543401
FBgn0003256	FBtr0113701	161.994	0.149015	9.01475	0.00267809	0.0152803	3.4827	7.05483	2.14969
FBgn0003301	FBtr0073992	14.2808	0.648648	8.40722	0.00373735	0.020005	0.677114	2.11603	3.29998
FBgn0029959	FBtr0307272	104.243	0.0850276	0.16718	0.68263	0.82677	4.42467	4.22786	-0.136414
FBgn0029959	FBtr0071072	512.023	0.0583949	0.24013	0.624112	0.790092	8.8945	9.1275	0.0869537
FBgn0003371	FBtr0070471	204.258	0.0244597	35.2455	2.90647e-09	1.01087e-07	4.53962	6.95203	1.31274
FBgn0003371	FBtr0070469	363.835	0.12624	11.5379	0.000681924	0.0050566	5.81713	9.04399	1.41555
FBgn0003415	FBtr0333284	777.245	0.029596	0.623835	0.429626	0.640323	10.6976	10.7632	0.0217363
FBgn0003415	FBtr0078329	407.221	0.04542	4.16934	0.0411617	0.126782	7.65549	8.64645	0.398973
FBgn0037720	FBtr0334616	186.777	0.0237255	0.54812	0.459087	0.66764	5.81816	5.58964	-0.123429
FBgn0037720	FBtr0082075	1510.26	0.0131875	0.883019	0.347376	0.564642	13.7489	13.9539	0.0587112
FBgn0003392	FBtr0301597	114.022	1.29802	6.3648	0.0116407	0.047457	2.73607	5.84443	2.27023
FBgn0052982	FBtr0330219	65.3724	0.0882127	0.0904443	0.763613	0.874848	3.27599	3.35743	0.0724802
FBgn0052982	FBtr0301040	20.9369	0.213969	0.517559	0.471885	0.677035	1.54683	2.04241	0.807323
FBgn0052982	FBtr0301039	70.5931	0.100734	4.79367	0.0285646	0.0958171	2.90541	3.68265	0.699494
FBgn0000108	FBtr0307295	72.861	0.0815542	0.0119606	0.912913	0.960343	3.05872	2.96611	-0.0904031
FBgn0000108	FBtr0307293	32.937	0.133715	0.705539	0.400929	0.616012	1.8727	2.03412	0.240476
FBgn0000108	FBtr0307291	38.723	0.296685	0.00225574	0.962119	0.984303	2.09238	2.18799	0.130154
FBgn0000108	FBtr0307294	42.8493	0.521302	0.0086534	0.925885	0.967099	2.61542	2.24142	-0.450766
FBgn0051072	FBtr0085099	273.951	0.142855	2.79793	0.0943859	0.233206	7.15979	5.95732	-0.577564
FBgn0003396	FBtr0088100	67.7704	0.0363059	24.7334	6.58349e-07	1.33674e-05	2.68028	3.95928	1.15138
FBgn0051072	FBtr0085097	222.364	0.160171	0.000144502	0.990409	0.997094	6.14037	6.09014	-0.0255347
FBgn0051072	FBtr0300939	52.0145	1.27545	3.66465	0.0555782	0.158992	3.32682	2.52298	-0.812262
FBgn0034649	FBtr0071681	136.969	0.105891	0.193098	0.66035	0.812167	5.02266	4.8639	-0.0973961
FBgn0034649	FBtr0071680	859.973	0.0760463	0.259122	0.610724	0.782127	11.0735	11.2793	0.0664345
FBgn0023479	FBtr0076527	155.228	0.0636815	0.985498	0.320845	0.536303	4.2045	4.34385	0.097673
FBgn0023479	FBtr0076525	3.93085	0.584801	0.527259	0.467762	0.674807	0.874205	0.671228	-0.763291
FBgn0023479	FBtr0344980	5.71578	0.420549	0.037585	0.846279	0.924354	0.933592	0.835892	-0.319475
FBgn0050015	FBtr0088243	75.2734	0.0749642	1.27302	0.259202	0.468924	3.18846	3.40615	0.194902
FBgn0050015	FBtr0088242	60.5004	0.0814682	2.91428	0.0877986	0.221923	3.47618	2.88308	-0.551196
FBgn0050015	FBtr0331939	12.9206	0.312043	1.71356	0.190525	0.382724	0.888763	1.51074	1.53531
FBgn0037070	FBtr0078406	804.084	0.0535269	2.3216	0.127589	0.288294	10.4257	11.3413	0.300604
FBgn0037070	FBtr0331798	8.94425	2.02559	1.09196	0.296038	0.510291	0.69294	1.78866	2.74441
FBgn0037070	FBtr0321283	127.36	0.0573237	3.52257	0.0605385	0.169513	5.03918	4.35258	-0.442045
FBgn0021875	FBtr0072253	227.524	0.08853	0.00138034	0.970363	0.988172	6.3222	6.22294	-0.0493856
FBgn0021875	FBtr0343432	204.707	0.0905768	0.001334	0.970865	0.988405	5.92387	6.02165	0.0507335
FBgn0003396	FBtr0330620	32.9675	0.352794	14.6794	0.00012743	0.00129189	0.914934	3.10171	3.54927
FBgn0003475	FBtr0081355	26.9418	0.259713	13.9783	0.000184931	0.00176969	0.86754	2.98388	3.58909
FBgn0003502	FBtr0330692	70.9409	0.215823	11.0372	0.000893026	0.00630234	1.94799	4.92181	2.73609
FBgn0003721	FBtr0089960	4045.9	0.121919	57.4048	3.54744e-14	3.14467e-12	24.111	14.6242	-2.40939
FBgn0037094	FBtr0301197	108.008	0.0821329	2.9537	0.0856809	0.218149	3.90567	4.84566	0.647031
FBgn0037094	FBtr0078359	1288.31	0.0232348	1.51912	0.217752	0.41779	13.3471	12.7927	-0.163553
FBgn0037094	FBtr0078363	350.214	0.0384187	0.0689998	0.792799	0.890291	7.64424	7.62009	-0.0102232
FBgn0032721	FBtr0089314	755.689	0.0219328	0.00609642	0.937765	0.973663	10.5456	10.606	0.0201929
FBgn0032721	FBtr0089315	3788.84	0.0185218	0.00721306	0.932317	0.970791	18.8006	18.7363	-0.0163063
FBgn0033673	FBtr0306003	327.155	0.0112804	2.4844	0.11498	0.268632	7.17615	7.63306	0.198196
FBgn0033673	FBtr0088043	1663.94	0.00696192	3.68891	0.0547754	0.157376	14.4904	14.1193	-0.104623
FBgn0266598	FBtr0310464	663.709	0.0506609	0.0032997	0.954192	0.98244	9.9859	9.88831	-0.0339993
FBgn0266598	FBtr0301216	160.401	0.0685628	0.00332658	0.954006	0.982387	5.22968	5.31396	0.0487975
FBgn0036030	FBtr0345034	501.209	0.0361556	3.28142	0.0700682	0.188208	9.29197	8.5701	-0.271253
FBgn0036030	FBtr0076415	307.063	0.0227347	3.58185	0.058414	0.165101	7.50923	6.88324	-0.277945
FBgn0003721	FBtr0301959	2874.95	0.123353	56.7446	4.96245e-14	4.24377e-12	8.59124	16.5181	2.45119
FBgn0052675	FBtr0071500	813.01	0.00663348	4.30034	0.0381048	0.119441	10.7663	11.0916	0.106496
FBgn0052675	FBtr0346377	165.227	0.0385223	1.84503	0.174362	0.360936	5.75803	4.97993	-0.443975
FBgn0052675	FBtr0300569	314.878	0.0199345	0.221796	0.637675	0.798407	7.36527	7.1758	-0.0833892
FBgn0035016	FBtr0306137	607.025	0.0203322	2.01623	0.155625	0.332619	9.40016	9.96527	0.200445
FBgn0035016	FBtr0072346	896.361	0.0188825	2.16245	0.141419	0.309631	11.6422	11.0716	-0.182363
FBgn0037199	FBtr0078577	4852.19	0.0181588	0.03172	0.858644	0.931286	20.1637	20.2713	0.0267422
FBgn0037199	FBtr0347060	791.902	0.0215759	0.0265497	0.870565	0.937405	10.8323	10.7315	-0.0332679
FBgn0003963	FBtr0310027	11.9859	0.669747	9.57731	0.00196997	0.011973	0.0122162	1.60764	14.0878
FBgn0003969	FBtr0340416	136.105	0.061698	57.3096	3.72341e-14	3.2609e-12	0.0233915	3.54429	14.5248
FBgn0037894	FBtr0346638	2535.68	0.0345932	0.497189	0.480738	0.684634	16.4058	16.7538	0.0921251
FBgn0037894	FBtr0082386	1538.27	0.0359013	0.479476	0.48866	0.68999	14.1203	13.783	-0.0962426
FBgn0004108	FBtr0075322	403.374	0.0676991	17.2385	3.29695e-05	0.000398761	5.95853	8.99217	1.32194
FBgn0004369	FBtr0303454	225.398	0.0817251	13.9951	0.000183284	0.00175764	7.64881	4.95439	-1.35445
FBgn0030151	FBtr0089385	3631.76	0.0113048	1.25558	0.262489	0.473456	18.7443	18.3672	-0.0960431
FBgn0030151	FBtr0474138	1597.91	0.0121798	1.16809	0.279794	0.494486	13.9563	14.3309	0.106198
FBgn0051224	FBtr0344327	49.3914	0.14165	0.00591685	0.938686	0.974233	3.29865	2.75244	-0.532338
FBgn0004369	FBtr0085422	23.2321	0.205599	10.474	0.00121068	0.00808121	1.21991	2.4117	1.97968
FBgn0004395	FBtr0084403	1306.24	0.192258	19.9549	7.92924e-06	0.000115971	16.1791	10.1442	-1.79626
FBgn0039714	FBtr0089925	654.163	0.0409204	0.0138508	0.906314	0.957591	10.0261	9.95931	-0.0231702
FBgn0039714	FBtr0303033	653.565	0.0542249	0.412162	0.520874	0.71587	10.2306	9.75864	-0.163781
FBgn0039714	FBtr0089923	32.1191	0.741115	3.2972	0.0693981	0.187043	1.2221	3.14181	2.74985
FBgn0020503	FBtr0301441	318.649	0.0124627	9.61947e-05	0.992175	0.997803	7.31932	7.26573	-0.0235286
FBgn0020503	FBtr0080975	663.883	0.0168236	0.163289	0.686146	0.828785	10.12	9.95113	-0.0584218
FBgn0020503	FBtr0339796	1.43405	3.3377	-0.000153639	1	1	0.414909	0.589631	1.01456
FBgn0020503	FBtr0290262	11.2851	2.93859	0.00468583	0.945425	0.977672	1.97884	0.803596	-2.61015
FBgn0020503	FBtr0332452	9.91725	0.786048	2.11993	0.145393	0.316236	0.696826	1.69969	2.5801
FBgn0020503	FBtr0479834	10.9815	1.03142	1.19351	0.274622	0.488195	0.631623	1.82062	3.06343
FBgn0004395	FBtr0084402	69.4693	0.603176	6.67303	0.00978829	0.0419523	2.39752	3.85933	1.40128
FBgn0010263	FBtr0100468	8.20058	0.493991	3.43288	0.0639107	0.176422	0.766445	0.944549	0.603812
FBgn0010263	FBtr0330213	19.9743	1.54445	4.83481	0.0278908	0.0940344	3.44489	1.07354	-3.39663
FBgn0030174	FBtr0309219	63.7553	0.106031	0.351986	0.552991	0.740929	3.30518	3.53934	0.202348
FBgn0030174	FBtr0071423	5.74915	3.03757	0.00180575	0.966105	0.98616	1.1821	0.840457	-0.986313
FBgn0030174	FBtr0309221	413.801	0.0911806	0.20437	0.651216	0.807108	8.35061	8.03354	-0.127044
FBgn0262732	FBtr0330137	4376.64	0.00408888	1.91368	0.166555	0.349311	19.6812	19.398	-0.0710358
FBgn0004395	FBtr0337052	83.1001	0.18554	17.4399	2.96529e-05	0.000365954	2.60119	4.21617	1.4268
FBgn0004436	FBtr0078849	74.0537	0.120791	9.4148	0.00215242	0.0128565	2.67118	4.0689	1.24279
FBgn0034543	FBtr0345354	576.171	0.137318	1.08717	0.2971	0.511816	8.90282	9.89672	0.360123
FBgn0034543	FBtr0086236	568.655	0.137525	1.08555	0.29746	0.511894	9.93115	8.93344	-0.360621
FBgn0037117	FBtr0333967	436.872	0.0553086	0.765841	0.381507	0.597023	8.08457	8.75537	0.263323
FBgn0037117	FBtr0078431	583.555	0.0124598	0.599201	0.438883	0.648687	9.42284	9.62022	0.0708196
FBgn0037117	FBtr0078430	849.943	0.0263635	2.34169	0.125953	0.28611	11.4655	10.6542	-0.263657
FBgn0250830	FBtr0329829	138.618	0.120827	1.66198	0.197337	0.390749	4.59123	5.24975	0.406218
FBgn0250830	FBtr0111273	414.439	0.0974525	2.03982	0.153228	0.328656	8.6256	7.8337	-0.316364
FBgn0004449	FBtr0330159	82.9705	0.201753	6.41155	0.0113381	0.0466683	2.76945	4.01107	1.09423
FBgn0004574	FBtr0310632	187.199	0.06023	18.4438	1.74991e-05	0.000227958	4.42597	6.38812	1.12244
FBgn0261439	FBtr0086552	2435.7	0.00673248	3.29384	0.06954	0.187217	16.5615	16.1654	-0.105382
FBgn0261439	FBtr0086554	806.518	0.0127056	0.0107022	0.917605	0.964022	10.9281	10.856	-0.0236323
FBgn0261439	FBtr0086553	672.3	0.0213731	3.19905	0.073681	0.195971	9.53285	10.6223	0.376251
FBgn0025790	FBtr0089627	189.226	0.200754	0.00120478	0.972311	0.98877	5.80855	5.70325	-0.0564196
FBgn0025790	FBtr0301643	218.13	0.100629	0.0797638	0.777618	0.882651	6.01491	6.25262	0.120553
FBgn0025790	FBtr0089626	195.565	0.0652293	0.0988971	0.753157	0.868311	5.89981	5.78387	-0.0613222
FBgn0033777	FBtr0087816	284.182	0.275612	3.00811	0.0828486	0.212501	7.44336	6.47196	-0.443745
FBgn0033777	FBtr0306583	7.10884	0.778152	1.40417	0.236026	0.440143	0.811663	1.36594	1.50554
FBgn0037679	FBtr0082055	1227.21	0.0114471	0.213926	0.643707	0.802179	12.8657	12.7589	-0.0318218
FBgn0037679	FBtr0082056	191.742	0.0205455	0.130374	0.718044	0.848496	5.72597	5.85137	0.0668565
FBgn0032513	FBtr0080468	1513.76	0.184925	0.994768	0.31858	0.534325	13.3959	14.357	0.275038
FBgn0032513	FBtr0346420	584.492	0.199389	0.92368	0.33651	0.55329	9.88163	9.05456	-0.298077
FBgn0004587	FBtr0082803	39.7021	0.156525	7.09058	0.00774901	0.0353151	1.96789	3.06906	1.29909
FBgn0004611	FBtr0078049	34.0697	0.664867	7.2267	0.0071827	0.0332343	1.12525	3.47223	3.28392
FBgn0003997	FBtr0075133	103.611	0.0874775	0.117564	0.731691	0.85661	4.3509	4.17796	-0.121479
FBgn0003997	FBtr0332862	73.0034	0.097825	0.104766	0.746184	0.864522	3.46902	3.63701	0.140055
FBgn0027587	FBtr0344842	413.593	0.0852999	0.56535	0.452113	0.661206	7.9805	8.44422	0.185473
FBgn0027587	FBtr0072528	809.598	0.0779238	0.617018	0.432158	0.64201	11.1584	10.6478	-0.167373
FBgn0003741	FBtr0100244	93.4517	0.0664125	0.625404	0.429046	0.640004	4.26789	3.97158	-0.214982
FBgn0003741	FBtr0075364	446.185	0.0420391	0.93681	0.3331	0.549297	8.32746	8.64398	0.123481
FBgn0014931	FBtr0081757	699.614	0.0265444	0.755887	0.384619	0.599698	10.1458	10.4104	0.0901126
FBgn0014931	FBtr0304703	145.583	0.0409078	0.522258	0.46988	0.676047	5.20889	4.95165	-0.153989
FBgn0001253	FBtr0076607	188.614	0.0386828	0.190137	0.662803	0.813837	4.54615	4.38888	-0.105819
FBgn0001253	FBtr0076606	206.259	0.0368538	0.199831	0.654857	0.809688	4.45648	4.60886	0.101167
FBgn0000181	FBtr0087783	19884.2	0.00730218	0.685779	0.407604	0.621946	28.6151	28.8564	0.0564848
FBgn0000181	FBtr0087782	16482.8	0.00732411	0.683745	0.4083	0.621946	27.6966	27.4553	-0.0567335
FBgn0052195	FBtr0333696	148.642	0.824058	2.15241	0.142347	0.311193	4.19017	5.44526	0.792363
FBgn0052195	FBtr0333697	50.0314	0.995235	1.80045	0.179658	0.36839	3.57307	2.57213	-0.967014
FBgn0022960	FBtr0086183	2684.32	0.0151111	0.601554	0.437986	0.648265	16.7469	16.9889	0.0636601
FBgn0022960	FBtr0086182	356.993	0.0214425	0.437034	0.508557	0.706355	7.7759	7.53954	-0.0998022
FBgn0038745	FBtr0344262	440.979	0.0175832	4.09812	0.0429309	0.13112	8.08579	8.76615	0.266936
FBgn0038745	FBtr0083855	1317.29	0.0140144	5.03954	0.0247751	0.0855536	13.5171	12.8414	-0.198489
FBgn0038321	FBtr0334590	143.157	0.0644415	0.0916976	0.76203	0.873966	5.03994	5.02151	-0.0111288
FBgn0038321	FBtr0083119	175.159	0.0607458	0.0959744	0.756715	0.87048	5.52109	5.53975	0.0103544
FBgn0083984	FBtr0301007	464.546	0.0337167	0.506203	0.476787	0.6817	8.5118	8.76899	0.0989901
FBgn0083984	FBtr0392905	280.229	0.0379824	0.452015	0.50138	0.700197	7.01444	6.76501	-0.114705
FBgn0026160	FBtr0076268	54.8203	0.106673	0.0518051	0.819951	0.907465	2.86713	2.88885	0.0221573
FBgn0026160	FBtr0076267	238.861	0.066148	0.0531355	0.817694	0.905932	5.87525	5.85203	-0.0122394
FBgn0038881	FBtr0343805	169.634	0.0311579	0.785228	0.375547	0.591947	5.19951	4.89001	-0.186461
FBgn0038881	FBtr0343806	111.447	0.056268	0.0145998	0.903826	0.956458	4.21532	4.00825	-0.150475
FBgn0038881	FBtr0084095	50.7123	0.0631391	2.62321	0.105311	0.251729	2.2948	2.86676	0.651043
FBgn0259139	FBtr0089918	350.167	0.0331631	0.33505	0.5627	0.747764	7.40699	7.80745	0.169998
FBgn0259139	FBtr0089919	1941.38	0.0191903	0.00179383	0.966217	0.98616	15.0808	15.1976	0.0320896
FBgn0259139	FBtr0089917	335.806	0.0170543	0.543207	0.461107	0.668885	7.63904	7.34323	-0.127106
FBgn0262739	FBtr0305592	340.776	0.10501	3.62373	0.056961	0.162038	6.60014	7.95438	0.597072
FBgn0262739	FBtr0087614	1887.3	0.0872217	4.34228	0.0371772	0.117089	15.8878	14.1334	-0.484193
FBgn0029999	FBtr0071151	1161.54	0.0123823	0.0261089	0.871635	0.938237	12.5214	12.5671	0.013791
FBgn0029999	FBtr0339695	274.273	0.0182184	0.0175523	0.894601	0.951777	6.84115	6.79204	-0.0227832
FBgn0265182	FBtr0339098	18.6827	0.918146	3.04083	0.0811946	0.209515	1.17225	1.90229	1.40372
FBgn0265182	FBtr0339097	10.37	1.06422	2.6639	0.102649	0.246825	1.84216	1.05098	-1.62626
FBgn0004648	FBtr0344737	103.405	1.75283	6.99373	0.00817957	0.036702	0.00973013	5.97584	18.6326
FBgn0004656	FBtr0333307	42.4572	0.130661	9.39048	0.00218115	0.0129851	1.86174	3.49391	1.84285
FBgn0035046	FBtr0301036	1064.73	0.0154439	0.0274213	0.868477	0.93664	12.1362	12.1529	0.00514257
FBgn0035046	FBtr0072324	980.171	0.015315	1.2544	0.262714	0.473628	11.9843	11.5583	-0.133239
FBgn0035046	FBtr0072325	1006.2	0.0241632	1.13046	0.287677	0.502808	11.5387	12.1722	0.197362
FBgn0052707	FBtr0309872	391.958	0.0681503	0.37091	0.542509	0.734083	8.18229	7.8015	-0.155515
FBgn0052707	FBtr0071285	757.47	0.0617469	0.407848	0.523064	0.717929	10.4103	10.8262	0.138676
FBgn0004811	FBtr0081316	2686.86	0.00908879	166.667	3.95593e-38	1.69151e-35	18.9244	14.8472	-1.075
FBgn0004811	FBtr0332246	252.882	0.0194062	64.1308	1.16427e-15	1.17542e-13	4.66104	7.39682	1.43114
FBgn0004838	FBtr0307032	189.105	0.102996	12.6582	0.000373926	0.00315321	3.59657	7.22734	2.13146
FBgn0004875	FBtr0073153	70.7015	0.116148	10.3895	0.00126733	0.00839765	2.79383	3.99518	1.05668
FBgn0035533	FBtr0306534	0	NA	NA	NA	NA	NA	NA	NA
FBgn0035533	FBtr0308201	95.4807	0.0618483	0.272339	0.601767	0.77608	3.98188	4.34987	0.264287
FBgn0035533	FBtr0306094	535.729	0.0405043	1.18041	0.277273	0.491585	9.37239	8.9421	-0.158742
FBgn0004893	FBtr0307027	13.133	0.498085	25.8752	3.64219e-07	7.92667e-06	2.72693	0.0109857	-15.9336
FBgn0004903	FBtr0100335	229.866	0.221248	9.26471	0.00233612	0.0137723	3.46205	7.87622	2.52147
FBgn0030360	FBtr0339626	60.5102	8.00529	0.0781102	0.779875	0.883614	2.34635	2.8362	0.554765
FBgn0030360	FBtr0073574	157.554	8.00575	0.0780742	0.779924	0.883614	5.15274	4.28972	-0.553435
FBgn0033483	FBtr0088406	35.692	0.524535	0.214843	0.642997	0.802179	2.5623	2.53533	-0.0309495
FBgn0033483	FBtr0088405	208.327	0.392134	0.266687	0.605563	0.778444	5.93791	5.98065	0.0222193
FBgn0004914	FBtr0112846	28.5787	0.303004	12.5513	0.000395938	0.00329676	0.927963	3.19649	3.59706
FBgn0004921	FBtr0088645	179.763	0.0778403	7.23739	0.00714007	0.0331002	3.57476	5.39795	1.23839
FBgn0002924	FBtr0344976	55.1501	0.0897384	0.0430908	0.835554	0.917746	3.16115	3.20724	0.0426513
FBgn0002924	FBtr0085534	2889.04	0.0351521	0.0710915	0.789754	0.888995	17.3255	17.2717	-0.0140363
FBgn0035853	FBtr0332138	242.388	0.0389529	0.507108	0.476393	0.681406	6.25134	6.65967	0.19831
FBgn0035853	FBtr0076722	1297.98	0.0109808	0.733862	0.391634	0.607121	13.2166	12.9968	-0.0647517
FBgn0035853	FBtr0332139	304.778	0.0203448	0.0176057	0.894441	0.951777	7.1466	7.19477	0.0214398
FBgn0013773	FBtr0339983	641.398	0.0177316	0.990415	0.319641	0.535271	10.0299	9.73386	-0.103533
FBgn0013773	FBtr0345526	1107.66	0.0160401	1.08465	0.29766	0.512111	12.1862	12.4847	0.0908802
FBgn0011509	FBtr0333891	1474.65	0.0509462	2.76057	0.0966141	0.237099	14.24	13.1955	-0.30066
FBgn0011509	FBtr0076598	1301.02	0.0515037	2.73106	0.0984141	0.240219	12.581	13.6138	0.304437
FBgn0000228	FBtr0310625	41.7125	0.1623	0.0471067	0.828177	0.912538	2.71961	2.84262	0.129718
FBgn0000228	FBtr0302568	549.441	0.0115504	1.01582	0.313512	0.528997	9.38391	9.14338	-0.087997
FBgn0000228	FBtr0079085	1156.19	0.0140744	0.739526	0.389813	0.60511	12.3943	12.6854	0.0878338
FBgn0027291	FBtr0307904	2949.86	0.0232766	0.556944	0.455494	0.66419	17.586	17.2322	-0.0920238
FBgn0027291	FBtr0074780	768.112	0.0267912	0.485049	0.486144	0.688041	10.4841	10.8132	0.109507
FBgn0051211	FBtr0082480	132.007	0.985237	0.123772	0.724979	0.853283	4.74149	4.9299	0.11792
FBgn0051211	FBtr0082479	702.232	1.43328	0.08807	0.766645	0.876617	10.5439	10.0431	-0.170393
FBgn0283680	FBtr0344170	18.9133	0.18456	0.552492	0.457301	0.665953	1.88512	1.58973	-0.494869
FBgn0283680	FBtr0346133	91.5193	0.0759765	0.0840172	0.771926	0.879246	3.51737	3.58417	0.0557162
FBgn0283680	FBtr0344171	8.68912	0.810612	1.20513	0.272299	0.48534	0.718816	1.18008	1.43304
FBgn0005536	FBtr0333616	29.2615	0.849622	8.32926	0.00390116	0.0207292	0.674769	3.21235	4.53222
FBgn0015371	FBtr0305214	0	NA	NA	NA	NA	NA	NA	NA
FBgn0005564	FBtr0074973	60.3813	0.21975	9.56455	0.00198371	0.0120264	4.31442	2.44113	-1.68148
FBgn0030872	FBtr0339750	65.3598	0.300227	1.96916	0.160537	0.340117	2.60142	4.31989	1.49933
FBgn0030872	FBtr0303572	223.522	0.0428131	0.770355	0.380107	0.595602	6.35058	5.93712	-0.209445
FBgn0030872	FBtr0074464	716.05	0.0542619	0.365934	0.545229	0.736257	10.3442	10.2918	-0.0178174
FBgn0052112	FBtr0301047	92.4359	0.18072	0.0204074	0.886405	0.946566	3.94449	4.23562	0.21265
FBgn0052112	FBtr0075915	613.258	0.129818	0.0314267	0.859292	0.931572	9.93452	9.52177	-0.145915
FBgn0002121	FBtr0078170	1064.3	0.00925363	0.609172	0.4351	0.645445	12.0259	12.2443	0.067136
FBgn0002121	FBtr0306591	2112.41	0.00832905	0.670429	0.412902	0.625941	15.6991	15.4855	-0.0579574
FBgn0005564	FBtr0112853	38.5924	0.137181	9.58031	0.00196676	0.011973	1.53989	2.33697	1.21301
FBgn0005683	FBtr0333490	482.588	0.0395749	473.187	6.49004e-105	5.89701e-102	0.0101386	12.792	21.0833
FBgn0005655	FBtr0086307	3082.59	0.0153619	0.110592	0.739471	0.860861	17.4531	17.5868	0.0347103
FBgn0005655	FBtr0086308	3715.68	0.0151889	0.111825	0.738075	0.859976	18.6042	18.4699	-0.0342058
FBgn0010235	FBtr0331555	61.3939	1.09184	7.246	0.00710591	0.032984	2.16902	3.43991	1.35222
FBgn0010246	FBtr0072672	200.691	0.824787	6.69887	0.00964739	0.0414952	7.08442	4.85867	-1.1677
FBgn0010263	FBtr0077639	12.7006	0.714878	10.2785	0.00134587	0.00882159	0.0183911	1.21467	12.0953
FBgn0010300	FBtr0081160	156.305	0.112642	8.80743	0.00300006	0.0167055	3.81941	6.16107	1.44988
FBgn0261238	FBtr0081614	1509.82	0.0101275	0.846803	0.357458	0.574351	14.0585	13.6062	-0.129612
FBgn0261238	FBtr0081613	304.227	0.0383963	5.38882e-05	0.994143	0.998523	7.18164	7.13476	-0.0208919
FBgn0010352	FBtr0112860	196.89	0.126406	15.5906	7.86434e-05	0.000855776	3.61879	6.82705	1.93205
FBgn0261238	FBtr0081612	812.892	0.0143586	0.0944227	0.758628	0.87184	10.8914	10.9506	0.0193621
FBgn0261238	FBtr0334672	1093.85	0.0122241	0.0106083	0.917966	0.964087	12.3557	12.1799	-0.0536773
FBgn0010473	FBtr0089271	26.7416	0.212782	17.6002	2.72564e-05	0.00033984	0.0252001	1.64312	12.0619
FBgn0010504	FBtr0088814	35.7137	0.296211	7.74297	0.00539222	0.0267916	1.6422	3.09266	1.84724
FBgn0036842	FBtr0075037	2396.98	0.025265	1.73262	0.188076	0.379441	16.0026	16.5342	0.141785
FBgn0036842	FBtr0332648	249.985	0.0369926	1.21472	0.2704	0.48234	6.73805	6.26843	-0.226684
FBgn0035431	FBtr0073089	32.209	0.865825	1.12713	0.288388	0.503675	2.29801	1.85525	-0.623118
FBgn0035431	FBtr0073086	72.842	0.719959	1.30837	0.25269	0.460582	2.43443	2.8988	0.511236
FBgn0010551	FBtr0112861	401.744	0.0162947	42.9987	5.47763e-11	2.82389e-09	9.42988	6.16921	-1.37484
FBgn0010591	FBtr0087008	157.079	0.0782071	24.9346	5.93093e-07	1.21472e-05	3.96814	6.35078	1.43076
FBgn0262743	FBtr0305587	209.565	0.0256587	2.56677	0.10913	0.258478	5.81006	6.20611	0.204513
FBgn0010905	FBtr0304619	28.1331	0.235198	9.06385	0.00260712	0.0149457	1.29664	2.87822	2.32082
FBgn0011205	FBtr0078186	1759.33	0.0796699	71.3554	2.98336e-17	3.44223e-15	17.5189	12.0007	-1.5452
FBgn0037383	FBtr0078666	62.6321	0.0681312	4.11386	0.0425332	0.130124	2.98683	3.78417	0.69904
FBgn0011205	FBtr0078187	77.8431	0.147392	43.8516	3.54246e-11	1.87957e-09	1.18021	4.02599	3.58543
FBgn0000635	FBtr0070665	264.051	0.126195	0.0101628	0.919701	0.965108	6.15076	5.88103	-0.139101
FBgn0000635	FBtr0336884	142.132	0.0444773	0.0724847	0.787753	0.888192	4.2197	4.4701	0.172894
FBgn0000635	FBtr0070667	110.074	0.0609102	0.685352	0.40775	0.621946	4.1338	3.86114	-0.203468
FBgn0000635	FBtr0070666	88.8509	0.707952	0.521875	0.470043	0.676047	3.06001	3.61346	0.490854
FBgn0029936	FBtr0331308	975.759	4.4828	1.47057	0.225255	0.427181	11.9902	11.4456	-0.17082
FBgn0029936	FBtr0071019	146.105	4.48276	1.47057	0.225256	0.427181	4.95586	5.24253	0.17104
FBgn0283473	FBtr0074634	916.184	0.0566344	0.264501	0.607045	0.779723	11.5718	11.2316	-0.108482
FBgn0283473	FBtr0307199	157.24	0.108201	0.149631	0.698888	0.83728	5.50619	4.92159	-0.34217
FBgn0283473	FBtr0307198	95.1028	0.141528	2.4219	0.119649	0.276189	3.65147	4.6762	0.739451
FBgn0031456	FBtr0077715	1305.82	0.114972	0.762445	0.382564	0.597906	13.2714	12.9565	-0.0927359
FBgn0031456	FBtr0335126	38.5803	0.23084	0.440709	0.50678	0.704761	2.57514	2.7626	0.205787
FBgn0025720	FBtr0086319	1179.37	0.0148024	5.59072	0.0180559	0.0667251	12.2156	13.0195	0.241732
FBgn0025720	FBtr0086317	1028.26	0.0151264	5.47804	0.0192569	0.0699891	12.2212	11.4228	-0.249159
FBgn0003218	FBtr0331716	5.00707	0.676404	2.45978	0.116795	0.271674	0.584349	1.22291	2.13433
FBgn0003218	FBtr0301535	103.516	0.159336	1.33603	0.247736	0.453943	4.89216	3.70343	-0.834015
FBgn0003218	FBtr0331717	380.75	0.0451297	2.54005	0.110991	0.261862	8.47969	7.35107	-0.465001
FBgn0003218	FBtr0301534	0	NA	NA	NA	NA	NA	NA	NA
FBgn0011206	FBtr0331858	49.3843	0.162602	20.9916	4.6129e-06	7.22408e-05	1.12765	3.2692	3.09975
FBgn0011224	FBtr0112866	220.878	0.220993	12.033	0.000522674	0.00410294	3.4492	7.84461	2.51939
FBgn0011224	FBtr0300269	10.0339	0.785891	10.5105	0.00118698	0.00794489	0.0141736	1.91897	14.1731
FBgn0265276	FBtr0305186	112.557	0.0838458	0.00349291	0.952872	0.981915	4.14913	4.4231	0.191571
FBgn0011260	FBtr0087088	200.668	0.108256	10.3913	0.00126608	0.00839702	4.23703	7.00504	1.5439
FBgn0011300	FBtr0300599	8.17898	0.631269	13.3759	0.000254877	0.00232168	0.0117142	1.75962	14.4711
FBgn0014930	FBtr0081763	295.555	0.0446707	0.192452	0.660884	0.812167	7.14944	6.94455	-0.0924913
FBgn0014930	FBtr0339712	1013.67	0.0358773	0.238543	0.62526	0.790713	11.8003	12.0287	0.0709195
FBgn0028572	FBtr0079012	42.7795	12	0.388685	0.532991	0.726207	3.87441	1.09759	-3.68107
FBgn0028572	FBtr0332215	16.3946	4.19	0.0744152	0.785013	0.886066	0.0268072	0.708349	9.44906
FBgn0028572	FBtr0332212	0.915484	12	0.933326	0.334	0.550276	2.0369	0.00218732	-19.7386
FBgn0031187	FBtr0309238	540.593	0.0327038	1.21676	0.269997	0.482094	9.46615	8.98674	-0.175915
FBgn0031187	FBtr0339506	537.452	0.0327399	1.2155	0.270247	0.48234	8.94285	9.4214	0.176206
FBgn0011481	FBtr0083612	322.623	0.0785815	11.5399	0.000681175	0.0050566	8.95306	5.69435	-1.44737
FBgn0011584	FBtr0079932	367.517	0.0370634	57.0651	4.21632e-14	3.64862e-12	5.01564	8.40754	1.62609
FBgn0038428	FBtr0337016	1716.33	0.0282043	0.0150125	0.902483	0.955872	14.5628	14.4488	-0.0319106
FBgn0038428	FBtr0083314	1716.73	0.0282037	0.0150128	0.902482	0.955872	14.4554	14.5693	0.0319091
FBgn0036493	FBtr0334105	568.259	0.0895689	0.173477	0.67704	0.823804	9.60324	9.23549	-0.132961
FBgn0036493	FBtr0100360	46.6096	0.163297	0.0853915	0.77012	0.878807	2.79308	3.06109	0.269128
FBgn0010621	FBtr0087988	1013.78	0.0852051	2.2116	0.136977	0.303335	12.3659	11.3252	-0.324447
FBgn0010621	FBtr0087987	4191.17	0.0784143	2.40025	0.121316	0.278625	18.812	19.9896	0.296005
FBgn0030323	FBtr0073533	1485.76	0.0209255	0.863671	0.352713	0.570218	13.9343	13.5691	-0.104949
FBgn0030323	FBtr0073534	411.856	0.0260952	0.702925	0.401803	0.616703	8.02953	8.3757	0.13857
FBgn0016131	FBtr0087102	459.208	0.0631365	0.948321	0.330147	0.54657	8.85748	8.2823	-0.222785
FBgn0016131	FBtr0087103	183.537	0.0816636	0.408761	0.522599	0.717562	5.55773	5.65416	0.0528775
FBgn0016131	FBtr0087104	23.5312	0.159334	1.24837	0.263863	0.475464	1.82088	2.21937	0.57591
FBgn0000084	FBtr0301931	429.529	0.0891852	4.80456	0.0283845	0.095301	8.37237	7.03452	-0.563456
FBgn0000084	FBtr0070025	2010.34	0.075678	5.6266	0.0176899	0.0657066	14.2957	15.9933	0.466656
FBgn0030234	FBtr0073376	103.871	1.44589	0.00085129	0.976724	0.989529	3.62622	3.19253	-0.376472
FBgn0030234	FBtr0343639	272.663	2.25485	0.000130441	0.990887	0.997094	4.29892	5.21363	0.582807
FBgn0011655	FBtr0085816	13.8087	0.338726	7.33739	0.00675349	0.0317948	0.811555	1.98248	2.58702
FBgn0003165	FBtr0081992	1802.3	0.0167402	0.00479786	0.944777	0.977588	15.0569	14.4625	-0.165186
FBgn0003165	FBtr0333667	2.23806	2.16673	0.00926701	0.92331	0.966245	0.336508	0.849999	2.67549
FBgn0011661	FBtr0071269	861.74	0.0499364	12.5236	0.000401833	0.00333233	8.9621	12.9418	1.31223
FBgn0003165	FBtr0081990	2870.85	0.0376435	3.56991	0.0588355	0.165765	17.9917	16.4567	-0.400854
FBgn0026430	FBtr0301308	399.025	0.0142549	1.58589	0.207915	0.405075	7.88928	8.28711	0.160984
FBgn0026430	FBtr0074775	0	NA	NA	NA	NA	NA	NA	NA
FBgn0026430	FBtr0074777	4098.42	0.00939384	2.28623	0.130527	0.293292	19.4059	19.0385	-0.0925857
FBgn0002781	FBtr0084084	13864	0.198846	3.86834	0.0492053	0.145278	25.386	27.6639	0.538097
FBgn0002781	FBtr0084080	4832.69	0.20186	3.81073	0.0509252	0.148862	20.8874	18.7012	-0.546658
FBgn0038332	FBtr0303235	210.153	0.618335	0.942096	0.331739	0.548048	6.52586	5.52971	-0.513855
FBgn0038332	FBtr0303236	8.07422	1.44796	0.391511	0.531506	0.725152	0.929756	1.46085	1.30761
FBgn0023519	FBtr0332579	126.865	0.124486	0.109431	0.740793	0.861021	4.68413	4.80995	0.0800751
FBgn0023519	FBtr0070314	663.633	0.0923839	0.144773	0.703581	0.839637	10.1291	9.96492	-0.0567722
FBgn0035308	FBtr0333452	56.7836	0.643186	0.805468	0.369463	0.58572	2.64316	2.31892	-0.382498
FBgn0035308	FBtr0300831	44.5364	0.680501	0.787796	0.374767	0.591622	1.81849	2.09685	0.41426
FBgn0011661	FBtr0308193	13.9715	0.288498	20.8746	4.90344e-06	7.59981e-05	0.327463	2.31629	5.66078
FBgn0011666	FBtr0333664	58.1057	0.140799	19.6597	9.25333e-06	0.00013293	1.86776	3.83625	2.11075
FBgn0012051	FBtr0086529	134.642	0.289966	0.629126	0.427676	0.638615	4.95791	4.70424	-0.158914
FBgn0012051	FBtr0086530	59.8291	0.251612	5.27611	0.02162	0.0765865	2.33428	3.63698	1.30306
FBgn0012051	FBtr0112869	677.542	0.13898	2.54012	0.110987	0.261862	11.0119	9.28379	-0.594718
FBgn0011817	FBtr0076755	89.7042	1.86279	6.31966	0.0119407	0.0484356	5.88688	0.0116807	-18.059
FBgn0011817	FBtr0333223	84.0945	0.474676	7.71092	0.00548877	0.027123	1.78916	4.96273	3.00841
FBgn0013334	FBtr0301655	45.0263	0.235685	42.5336	6.94766e-11	3.50712e-09	0.0126712	3.56533	16.3112
FBgn0030114	FBtr0071316	87.9051	0.157604	0.00123089	0.972013	0.98877	3.85873	4.12456	0.198631
FBgn0030114	FBtr0340122	251.695	0.0831025	0.703777	0.401518	0.616395	6.96508	6.14881	-0.391605
FBgn0030114	FBtr0340123	46.5346	0.0627707	1.31503	0.251486	0.458827	2.71555	3.11897	0.406777
FBgn0030114	FBtr0071315	695.37	0.0180698	0.263318	0.60785	0.780371	10.2962	10.2109	-0.0290891
FBgn0085339	FBtr0333516	8362.82	0.0171244	2.54125	0.110907	0.261833	23.7856	23.1034	-0.164186
FBgn0085339	FBtr0112506	1062.19	0.0198202	2.20336	0.13771	0.304352	11.8207	12.4641	0.197685
FBgn0025637	FBtr0070126	8792.61	0.00999861	1.66083	0.197491	0.390796	23.5398	23.9842	0.106706
FBgn0025637	FBtr0070125	8136.11	0.0100218	1.65704	0.198004	0.391218	23.5009	23.0566	-0.107051
FBgn0011289	FBtr0085156	92.2358	0.160552	0.0249153	0.874578	0.939563	3.93925	4.24182	0.220992
FBgn0011289	FBtr0085155	3276.22	0.100609	0.0462278	0.829762	0.912945	18.2316	17.7258	-0.130114
FBgn0250903	FBtr0336885	658.998	0.0393431	2.007	0.156575	0.333865	9.82094	10.2369	0.144037
FBgn0013433	FBtr0343728	26.9017	0.45046	14.4676	0.00014259	0.0014257	0.0171493	1.98716	13.7248
FBgn0013576	FBtr0078814	55.3757	0.18142	10.7547	0.00104017	0.00712337	1.84825	4.32877	2.50191
FBgn0013733	FBtr0087617	529.682	0.0864097	15.4411	8.51174e-05	0.00091662	11.539	7.12663	-1.63148
FBgn0015269	FBtr0330183	58.9503	1.81211	1.14939	0.283677	0.498682	1.52956	4.0339	2.84029
FBgn0013733	FBtr0304851	48.3571	0.136768	22.5138	2.0864e-06	3.61095e-05	1.3067	3.15533	2.56873
FBgn0013759	FBtr0084161	880.793	0.173475	56.4997	5.62067e-14	4.75077e-12	15.4837	7.42033	-2.6517
FBgn0013759	FBtr0301327	81.8631	0.211714	25.9344	3.53225e-07	7.72101e-06	1.906	3.99653	2.17373
FBgn0032780	FBtr0335465	2.94049	2.44886	1.35148	0.245019	0.450634	0.816743	0.0194434	-10.7871
FBgn0032780	FBtr0081203	38.8986	0.801646	3.44337	0.0635059	0.175724	2.35986	2.92304	0.626548
FBgn0031047	FBtr0074743	126.871	0.0488116	3.8033	0.0511517	0.149326	5.20934	4.27932	-0.593994
FBgn0031047	FBtr0074744	724.697	0.0117891	0.881722	0.34773	0.564916	10.3137	10.5428	0.0772744
FBgn0031047	FBtr0334277	124.285	0.0711625	0.665734	0.414543	0.62712	4.42241	4.98804	0.3633
FBgn0030311	FBtr0433504	303.058	0.0399355	2.69986	0.100357	0.243164	6.79007	7.47883	0.308004
FBgn0030311	FBtr0073510	1475.27	0.0304455	3.46734	0.062592	0.173591	14.1243	13.3537	-0.221599
FBgn0013759	FBtr0112872	94.963	0.174924	90.3053	2.04108e-21	3.53252e-19	0.0162459	4.43983	16.2482
FBgn0013995	FBtr0083998	12.8645	0.407475	25.1983	5.17266e-07	1.08357e-05	0.0129254	2.39918	15.0898
FBgn0259204	FBtr0299695	131.467	0.0339055	4.50808	0.0337352	0.108939	4.18774	4.89645	0.470517
FBgn0014184	FBtr0088014	215.562	0.0589459	25.6543	4.08376e-07	8.7825e-06	4.3741	6.79969	1.35418
FBgn0020621	FBtr0306585	81.7974	0.0627329	2.62178	0.105406	0.251873	3.45261	4.25448	0.62124
FBgn0020621	FBtr0088601	1687.83	0.0287678	3.72117	0.0537266	0.15491	14.3015	14.5475	0.0690794
FBgn0020621	FBtr0339291	573.442	0.0563447	3.78907	0.0515883	0.150359	10.1956	8.49995	-0.617732
FBgn0260954	FBtr0301740	5188.82	0.147513	2.8907	0.0890923	0.22432	16.9821	16.2985	-0.180731
FBgn0260954	FBtr0301741	798.31	0.163959	2.65439	0.103264	0.247732	7.39648	7.87811	0.203837
FBgn0053156	FBtr0087682	1072.86	0.00643212	1.41536	0.234168	0.438289	12.0221	12.3388	0.0971225
FBgn0053156	FBtr0087684	3114.39	0.00540204	1.66019	0.197578	0.390796	17.814	17.5223	-0.0754909
FBgn0031459	FBtr0077718	3196.18	0.0111684	0.85364	0.355525	0.572562	18.0003	17.6796	-0.0827141
FBgn0031459	FBtr0335128	4643.94	0.010919	0.872634	0.350227	0.567246	19.8265	20.1483	0.0802066
FBgn0000662	FBtr0304697	74.0119	0.396598	0.317524	0.573099	0.754983	3.82883	3.51694	-0.25209
FBgn0000662	FBtr0087647	2788.83	0.0153864	4.78944	0.0286348	0.0958315	17.117	17.0929	-0.00631408
FBgn0000662	FBtr0087648	107.627	0.951355	1.10262	0.293693	0.509025	3.64019	5.04131	0.976222
FBgn0014391	FBtr0074176	16806.3	0.218989	30.3668	3.57601e-08	1.01539e-06	31.3164	24.1366	-1.68944
FBgn0014391	FBtr0074177	123.974	0.361949	19.5079	1.00183e-05	0.000142511	1.77641	4.84314	2.95527
FBgn0033166	FBtr0089006	91.1004	0.0328592	0.214242	0.643463	0.802179	4.03787	4.08287	0.0330827
FBgn0014869	FBtr0100482	378.469	0.046391	25.7268	3.93321e-07	8.50909e-06	8.73897	6.15441	-1.12589
FBgn0028734	FBtr0301386	20.2316	2.97616	0.435343	0.509379	0.706708	0.00823066	2.87297	16.9197
FBgn0028734	FBtr0347104	2244.7	0.0226954	1.84849	0.173959	0.360369	15.6709	16.1637	0.13259
FBgn0028734	FBtr0082197	1109.42	0.0198299	0.42526	0.514324	0.71133	12.4434	12.1837	-0.0791437
FBgn0265297	FBtr0086740	14042.4	0.00812037	0.751621	0.385964	0.601151	26.4061	26.6699	0.0623159
FBgn0265297	FBtr0086738	3075.6	0.00867874	0.704055	0.401424	0.616382	17.7544	17.4899	-0.0685005
FBgn0015222	FBtr0085634	668.213	0.0231247	132.419	1.21123e-30	4.002e-28	5.38854	12.1139	2.68245
FBgn0015772	FBtr0340326	202.807	0.0638117	1.84441	0.174435	0.360936	5.70029	6.19766	0.259089
FBgn0015316	FBtr0345312	16.7355	0.327313	7.21728	0.0072205	0.0333667	0.0271885	1.3153	11.1978
FBgn0015521	FBtr0273293	1194.93	0.00614617	691.802	1.81352e-152	4.39415e-149	15.5228	8.55035	-2.19992
FBgn0015521	FBtr0077621	15860.4	0.00485269	857.481	1.71887e-188	1.24944e-184	23.0802	29.4605	1.51087
FBgn0015558	FBtr0329901	98.4099	0.109197	6.66395	0.00983829	0.0421348	5.07628	3.47446	-1.13525
FBgn0015558	FBtr0329903	54.2341	0.210668	35.2461	2.90564e-09	1.01087e-07	0.855653	3.82282	4.36111
FBgn0036337	FBtr0075896	22.8604	0.312747	5.63099	0.0176457	0.0656094	1.28113	2.47275	1.91097
FBgn0015600	FBtr0077665	29.1715	0.240731	17.2823	3.22181e-05	0.000390323	1.00387	2.79443	2.97459
FBgn0011766	FBtr0346157	958.268	0.00685574	1.47206	0.225022	0.42696	11.7941	11.5373	-0.080784
FBgn0011766	FBtr0084119	562.894	0.00803772	1.29132	0.255804	0.464108	9.23374	9.51052	0.100425
FBgn0085408	FBtr0290253	69.0236	0.0790199	5.82318	0.0158164	0.0604858	2.56228	3.21247	0.663867
FBgn0085408	FBtr0112614	62.7241	0.0827547	5.63391	0.0176163	0.0655335	3.54404	2.83141	-0.661489
FBgn0030354	FBtr0073596	1398.4	0.0131284	0.010041	0.920182	0.965247	13.476	13.4435	-0.00945883
FBgn0030354	FBtr0342744	285.202	0.0197059	0.00653349	0.935577	0.972781	6.93178	6.96652	0.015864
FBgn0015609	FBtr0081017	54.0996	0.205437	20.4899	5.99471e-06	9.13533e-05	0.0137434	2.67149	15.2272
FBgn0036837	FBtr0332651	1.70247	2.8826	1.51803	0.217918	0.41779	0.842692	0.0114932	-12.3945
FBgn0032480	FBtr0080438	1517.74	0.0309291	3.66983	0.0554057	0.158686	13.4773	14.2837	0.230739
FBgn0032480	FBtr0333235	280.754	0.0412997	2.80741	0.0938296	0.232331	7.17426	6.46643	-0.328492
FBgn0023441	FBtr0302330	231.005	0.0240431	0.00286049	0.957347	0.983257	6.3121	6.30901	-0.00152786
FBgn0023441	FBtr0087348	0	NA	NA	NA	NA	NA	NA	NA
FBgn0023441	FBtr0087346	835.159	0.0168976	0.00366663	0.951715	0.981554	11.0348	11.0377	0.000974269
FBgn0036545	FBtr0333572	396.433	0.0416263	0.137098	0.711183	0.843789	7.92196	8.02976	0.0440881
FBgn0036545	FBtr0273189	248.579	0.106361	0.292675	0.588512	0.767141	6.38281	6.55059	0.0813416
FBgn0036545	FBtr0075509	1027.24	0.0678237	0.212	0.645204	0.803433	12.0051	11.6229	-0.119323
FBgn0031390	FBtr0301660	1209.31	0.0253218	0.144516	0.703832	0.839678	12.8252	12.6495	-0.052559
FBgn0031390	FBtr0077853	734.483	0.0271659	0.135054	0.713249	0.845087	10.3922	10.5627	0.0573359
FBgn0005561	FBtr0100346	13.5868	0.847406	3.07668	0.0794225	0.206113	1.9608	1.2229	-1.36939
FBgn0005561	FBtr0089327	7.08068	4.34997	-0.0231007	1	1	0.0181843	1.08303	11.796
FBgn0005561	FBtr0301563	20.9152	0.170546	0.00659138	0.935293	0.972624	1.70805	1.70167	-0.0108553
FBgn0005561	FBtr0100344	19.5592	0.944466	0.00516746	0.942693	0.976258	1.33655	1.69799	0.693965
FBgn0001942	FBtr0307068	4160.44	0.0200298	3.07441	0.0795336	0.206328	20.1449	18.5694	-0.396311
FBgn0001942	FBtr0079177	5330.5	0.00830618	4.16534	0.0412592	0.126974	20.2004	21.0299	0.205163
FBgn0001942	FBtr0079176	22093.4	0.0086593	0.0112525	0.915521	0.962389	29.389	29.2182	-0.0399283
FBgn0035207	FBtr0310555	527.225	0.0200822	2.36262	0.124273	0.283002	9.4112	8.83128	-0.214571
FBgn0035207	FBtr0072671	1772.63	0.0164423	2.85502	0.091089	0.228005	14.277	14.8712	0.166107
FBgn0003210	FBtr0070702	374.022	0.0156929	3.99468	0.0456441	0.137386	7.49142	8.14508	0.271656
FBgn0003210	FBtr0343568	1340.89	0.0116334	5.22068	0.0223198	0.0786441	13.5813	12.957	-0.182746
FBgn0262866	FBtr0333715	36.6054	0.0767675	0.335663	0.562343	0.747662	2.48776	2.72165	0.262955
FBgn0262866	FBtr0077360	1056.13	0.0175053	1.06516	0.302041	0.516925	12.1609	12.0095	-0.0466257
FBgn0015622	FBtr0334873	6.05474	0.710327	9.2621	0.00233945	0.0137808	0.0114789	1.39027	13.8464
FBgn0038535	FBtr0335027	685.541	0.0226749	5.75046	0.0164843	0.0623437	9.669	10.553	0.304516
FBgn0038535	FBtr0335026	44.3907	0.54351	1.99665	0.157647	0.335659	1.7164	3.51351	2.09551
FBgn0260444	FBtr0445304	465.151	0.120135	1.8232	0.176933	0.364136	8.20596	9.06016	0.32918
FBgn0260444	FBtr0082643	252.247	0.132023	1.66508	0.196919	0.390384	6.94355	6.17984	-0.366116
FBgn0033457	FBtr0472834	231.177	0.0391439	1.37133	0.241583	0.447165	6.44956	5.93995	-0.256375
FBgn0033457	FBtr0088375	1685.54	0.0271794	1.91729	0.166156	0.348769	14.0726	14.6521	0.163099
FBgn0038369	FBtr0334594	453.293	0.0119511	3.18276	0.0744191	0.197147	8.29619	8.81031	0.199416
FBgn0038369	FBtr0300570	1052.23	0.00956622	3.87435	0.0490292	0.144875	12.3109	11.83	-0.148221
FBgn0086758	FBtr0307047	365.344	0.102963	2.21065	0.137061	0.303379	5.14101	5.89087	0.417666
FBgn0086758	FBtr0303933	68.607	0.152567	1.57037	0.210153	0.407143	3.20326	2.54726	-0.672607
FBgn0000565	FBtr0330176	1217.25	0.0339095	6.22214	0.0126163	0.0505834	13.9727	11.5109	-0.737848
FBgn0000565	FBtr0075553	219.358	3.27459	0.465693	0.494975	0.694972	3.83561	7.53151	2.07271
FBgn0015777	FBtr0079382	848.784	0.10435	34.8064	3.64177e-09	1.24282e-07	12.6776	8.25234	-1.50752
FBgn0015777	FBtr0100382	192.689	0.137165	28.0143	1.20423e-07	3.03942e-06	2.18737	4.62738	2.21223
FBgn0015803	FBtr0302106	296.635	0.014014	81.4711	1.77848e-19	2.53485e-17	5.52153	8.2403	1.26662
FBgn0016059	FBtr0302161	148.974	0.17474	7.18465	0.00735298	0.0338284	4.03783	5.83071	1.11337
FBgn0002174	FBtr0089504	837.179	0.0219098	2.80454	0.093998	0.232563	11.3352	10.6471	-0.224459
FBgn0002174	FBtr0089503	144.627	0.0451301	4.07586	0.0435002	0.132358	4.63042	5.5436	0.547272
FBgn0002174	FBtr0089505	243.829	0.0192434	0.173656	0.676882	0.82375	6.48381	6.44498	-0.0188333
FBgn0052152	FBtr0346507	505.602	0.0349455	0.0160134	0.899301	0.954449	8.88238	8.93933	0.0214258
FBgn0052152	FBtr0479927	248.663	0.0414086	0.0138596	0.906284	0.957591	6.5116	6.45706	-0.0263819
FBgn0051998	FBtr0089145	1446.29	0.0232835	0.0576604	0.810233	0.90067	13.6704	13.6154	-0.0158942
FBgn0051998	FBtr0308249	284.092	0.0318024	0.0452878	0.831476	0.914372	6.9239	6.97519	0.0234138
FBgn0016061	FBtr0309180	18.9888	0.308864	8.75365	0.00308983	0.0170928	0.538617	1.69708	3.31931
FBgn0016694	FBtr0346536	34.115	0.113588	7.17704	0.00738426	0.0339293	1.50403	2.46189	1.43338
FBgn0028331	FBtr0347009	929.619	0.00840797	1.62945	0.201779	0.39695	11.4599	11.5981	0.043775
FBgn0034258	FBtr0340269	1398.56	0.00795231	1.78129	0.181991	0.370455	13.662	13.266	-0.115036
FBgn0034258	FBtr0086836	7014.07	0.00683678	2.05486	0.151721	0.326193	22.2206	22.6021	0.0926126
FBgn0016754	FBtr0308563	32.6171	0.21443	45.7124	1.36956e-11	7.71732e-10	0.0145809	3.36933	15.7389
FBgn0016930	FBtr0089288	371.841	0.0393345	40.2304	2.25714e-10	1.03189e-08	9.96301	5.83653	-1.73565
FBgn0052831	FBtr0091680	587.86	0.00992228	2.8034	0.0940644	0.232649	9.77265	9.30524	-0.167517
FBgn0052831	FBtr0091682	1451.94	0.00805533	3.37054	0.0663721	0.180843	13.4443	13.881	0.12592
FBgn0016930	FBtr0100448	243.494	0.0319982	71.737	2.45872e-17	2.90623e-15	4.09866	7.22865	1.74331
FBgn0016977	FBtr0078121	41.4781	0.237553	41.6753	1.07761e-10	5.25713e-09	0.0080111	3.30455	17.4096
FBgn0016977	FBtr0332336	58.2716	0.424046	28.3335	1.02115e-07	2.62288e-06	0.00801087	3.89957	17.9003
FBgn0017561	FBtr0346304	297.416	0.101848	6.59905	0.0102033	0.0431459	5.62962	8.55583	1.33113
FBgn0030974	FBtr0074652	832.107	0.0152298	0.0554353	0.813862	0.903062	10.9898	11.0393	0.0161349
FBgn0030974	FBtr0342880	67.8391	0.0434676	0.0197758	0.888165	0.947472	3.54818	3.48026	-0.0572146
FBgn0035763	FBtr0076884	1117.69	0.0121392	4.42898	0.0353336	0.112699	12.0385	12.7231	0.208058
FBgn0035763	FBtr0332734	1793.16	0.0113536	4.71855	0.0298389	0.0988602	15.0645	14.381	-0.190146
FBgn0033212	FBtr0332912	1426.88	0.0666055	2.61316	0.105981	0.25283	14.0342	13.1248	-0.263076
FBgn0033212	FBtr0332911	106.007	0.0458358	0.0503032	0.822537	0.908813	4.55983	4.19524	-0.250074
FBgn0019960	FBtr0335199	1635.23	0.270295	48.2937	3.66921e-12	2.29926e-10	16.629	12.0458	-1.29819
FBgn0260634	FBtr0089623	1514.72	0.0197117	3.23657	0.0720111	0.192444	13.51	14.2458	0.210521
FBgn0260634	FBtr0344335	1524.77	0.0196976	3.2388	0.0719135	0.192325	14.215	13.4804	-0.210417
FBgn0016041	FBtr0071073	3624.81	0.0234517	0.964932	0.325947	0.541433	18.814	18.3287	-0.123556
FBgn0016041	FBtr0333748	1887.43	0.0244781	0.925147	0.336127	0.552785	14.7486	15.2204	0.130234
FBgn0085452	FBtr0112724	24.8868	4.06807	2.76483	0.0963571	0.236548	1.16041	0.0375225	-9.90555
FBgn0085452	FBtr0301854	22.2239	4.17708	2.72248	0.0989439	0.240852	0.850082	4.69509	4.99542
FBgn0031450	FBtr0089750	2146.99	3.30145	0.0169187	0.89651	0.952877	16.1129	15.167	-0.256365
FBgn0031450	FBtr0089749	150.632	3.30145	0.0169187	0.89651	0.952877	4.95533	5.39128	0.256844
FBgn0010398	FBtr0331671	315.713	0.0551735	0.158738	0.690321	0.830923	7.22094	7.35275	0.057901
FBgn0010398	FBtr0080092	771.204	0.0472824	0.181809	0.669823	0.81831	10.7605	10.6152	-0.0482167
FBgn0026080	FBtr0070668	274.885	0.0146892	4.00608	0.0453365	0.13663	7.03842	6.4234	-0.288512
FBgn0026080	FBtr0333186	1452.29	0.00911757	5.95597	0.0146676	0.0570457	13.3645	13.8955	0.15328
FBgn0019960	FBtr0335200	73.7621	0.453327	33.3855	7.55871e-09	2.40984e-07	0.014395	4.28242	16.4889
FBgn0019968	FBtr0329956	80.5223	0.198508	25.1857	5.20681e-07	1.08448e-05	1.4062	5.43503	3.98414
FBgn0019985	FBtr0332859	56.4956	0.311741	15.8758	6.76368e-05	0.000751761	4.09322	2.29566	-1.70338
FBgn0030873	FBtr0074469	1190.2	0.0269511	0.537189	0.4636	0.670895	12.8444	12.5083	-0.100801
FBgn0030873	FBtr0074468	823.362	0.0283183	0.512293	0.474148	0.678996	10.8215	11.1498	0.107109
FBgn0031834	FBtr0079330	228.372	0.209972	3.47743	0.0622112	0.172903	6.93502	5.68549	-0.620341
FBgn0031834	FBtr0343161	63.7074	0.270025	2.75289	0.0970789	0.237919	2.79791	3.71068	0.83263
FBgn0035356	FBtr0302434	171.897	1.5058	1.00262	0.316678	0.532608	4.69695	6.07129	0.784963
FBgn0035356	FBtr0072930	202.219	1.48052	1.01957	0.312622	0.528174	6.66772	5.19703	-0.771234
FBgn0021856	FBtr0330677	354.305	0.0505647	0.0556691	0.813477	0.902837	7.6204	7.71563	0.0401632
FBgn0021856	FBtr0081482	597.623	0.0459717	0.0607727	0.805279	0.897787	9.66482	9.56424	-0.0358448
FBgn0015924	FBtr0331232	2447.38	0.00992177	1.94502	0.163124	0.344195	16.1454	16.6011	0.121219
FBgn0015924	FBtr0078087	2456.41	0.00991836	1.94566	0.163055	0.344149	16.5637	16.1084	-0.121212
FBgn0004876	FBtr0305321	58.8844	0.126318	4.11549	0.0424921	0.130053	2.71829	3.64804	0.866744
FBgn0019985	FBtr0332858	11.6127	0.486758	11.0431	0.000890174	0.00628831	0.580202	1.87135	3.38851
FBgn0020248	FBtr0072712	32.572	0.242572	6.67932	0.00975379	0.0418291	1.56042	2.93123	1.8378
FBgn0020251	FBtr0076968	455.047	0.0771023	37.9578	7.22925e-10	2.91941e-08	10.3664	6.70201	-1.44267
FBgn0020251	FBtr0301562	323.644	0.0817931	35.8661	2.11353e-09	7.68163e-08	5.13111	8.40887	1.55742
FBgn0004117	FBtr0083080	6.97898	0.527407	1.41576	0.234103	0.438289	0.0250853	0.729081	9.72394
FBgn0020278	FBtr0084273	830.456	0.153749	32.3641	1.27826e-08	3.88772e-07	12.9329	9.29396	-1.18689
FBgn0030749	FBtr0334040	75.5139	0.0326755	0.0540176	0.816214	0.904706	3.65438	3.70447	0.0403979
FBgn0030749	FBtr0334038	517.546	0.0131243	0.0871987	0.767769	0.876999	9.01015	8.97482	-0.0132059
FBgn0000723	FBtr0082052	18.4094	0.220942	1.74381	0.186657	0.377311	1.27304	1.77387	0.961884
FBgn0000723	FBtr0082051	130.941	0.103945	2.96902	0.0848732	0.216699	4.81734	4.27871	-0.356877
FBgn0030744	FBtr0074307	626.529	0.0151894	0.246966	0.619219	0.786769	9.87063	9.74965	-0.0425152
FBgn0030744	FBtr0074310	536.908	0.053158	1.79028	0.180892	0.369459	8.63126	9.74953	0.41184
FBgn0030744	FBtr0074308	725.264	0.0413994	1.10313	0.293581	0.509025	10.7196	10.0925	-0.211864
FBgn0037890	FBtr0082360	7470.26	1.4388	4.5975	0.0320186	0.104698	25.1817	20.3285	-1.17605
FBgn0037890	FBtr0082361	5.02261	2.17219	3.16195	0.0753731	0.198942	0.0108243	1.19849	13.586
FBgn0039350	FBtr0084886	2872.83	0.0460966	0.606704	0.436032	0.646444	17.102	17.4366	0.0872584
FBgn0039350	FBtr0113288	437.381	0.121706	1.84004	0.174946	0.361685	9.31728	7.25205	-0.824058
FBgn0039350	FBtr0084887	884.656	0.015637	0.278453	0.597717	0.773244	11.4583	11.1312	-0.104879
FBgn0039350	FBtr0336450	105.83	0.114674	6.16741	0.0130125	0.0518005	3.3112	5.24577	1.37748
FBgn0020278	FBtr0304669	24.8839	0.385025	16.3267	5.33071e-05	0.000618005	0.661691	2.47343	3.8218
FBgn0000114	FBtr0331648	5.25374	1.33553	0.644539	0.422072	0.633694	0.567698	1.3024	2.40013
FBgn0000114	FBtr0300567	17341.5	0.00244376	2.9235	0.0872983	0.221105	27.7778	28.0078	0.0540144
FBgn0000114	FBtr0331646	11070.3	0.00271556	3.5041	0.0612172	0.171083	25.3558	24.9183	-0.104075
FBgn0020312	FBtr0071638	14.4577	0.63455	8.87389	0.00289279	0.0162753	0.569991	1.94335	3.54954
FBgn0261873	FBtr0340142	4.01144	3.59277	0.108954	0.741338	0.861427	0.0144304	0.802778	11.5976
FBgn0261873	FBtr0333720	30.4908	1.83394	4.30997	0.0378896	0.118888	0.0144305	2.20349	14.5238
FBgn0261873	FBtr0089975	17.4191	0.833951	3.11483	0.0775828	0.202932	1.52531	1.54096	0.0296066
FBgn0052425	FBtr0113436	376.577	0.013273	0.353138	0.552342	0.740507	7.75008	8.02359	0.112847
FBgn0052425	FBtr0078203	356.68	0.0109641	1.16313	0.280818	0.495694	7.88038	7.47949	-0.168905
FBgn0052425	FBtr0078202	2372.72	0.00786835	0.181327	0.670235	0.818675	16.2265	16.2097	-0.00450198
FBgn0052425	FBtr0078204	67.3414	0.154839	1.95662	0.161876	0.341957	2.91289	4.04783	0.973269
FBgn0037737	FBtr0082126	2720.06	0.01301	1.16938	0.279529	0.494186	16.7752	17.1346	0.0943655
FBgn0037737	FBtr0113210	1087.96	0.0144554	1.05798	0.303676	0.518448	12.3915	12.0371	-0.108507
FBgn0020379	FBtr0337106	227.285	1.33722	9.11299	0.002538	0.0146651	9.04161	3.81708	-2.68829
FBgn0020385	FBtr0082265	94.2636	0.200333	7.28305	0.00696082	0.0324556	2.75045	5.22739	1.91243
FBgn0029094	FBtr0074947	1054.69	0.0247413	0.0842925	0.771563	0.879246	11.9946	12.1742	0.0553291
FBgn0029094	FBtr0302381	6805.73	0.0216973	0.0962853	0.756334	0.870463	22.2662	22.0728	-0.0470403
FBgn0028515	FBtr0331443	1565.73	6.43864	0.00446671	0.946714	0.977932	12.3971	15.7165	0.946721
FBgn0028515	FBtr0080824	238.577	6.43859	0.00446574	0.94672	0.977932	6.57816	4.83581	-0.947429
FBgn0028411	FBtr0072241	4239.11	0.0236549	3.36563	0.0665699	0.181235	19.0814	19.848	0.192496
FBgn0028411	FBtr0343270	459.016	0.0306616	2.63615	0.104457	0.249932	8.88744	8.2051	-0.264875
FBgn0028371	FBtr0302374	0	NA	NA	NA	NA	NA	NA	NA
FBgn0028371	FBtr0330233	24.3238	0.473376	0.714644	0.397906	0.613052	1.17542	1.50404	0.714005
FBgn0028371	FBtr0302116	46.6152	0.31845	0.913663	0.339144	0.55581	2.36349	2.03212	-0.440289
FBgn0002719	FBtr0082660	2740.36	3.1535	0.0611646	0.804665	0.89724	18.6696	15.178	-0.919149
FBgn0002719	FBtr0330025	184.119	3.1535	0.0611648	0.804664	0.89724	4.18963	5.67791	0.921224
FBgn0020412	FBtr0076237	129.787	0.24637	9.29567	0.00229697	0.0135856	6.05215	3.0177	-2.09081
FBgn0020440	FBtr0114605	89.6511	0.100494	22.0064	2.71746e-06	4.50986e-05	2.29838	5.27462	2.4649
FBgn0035267	FBtr0072773	891.939	0.057754	0.891912	0.34496	0.562432	10.8845	11.4456	0.181223
FBgn0035267	FBtr0303104	7.49964	3.36678	0.584696	0.444478	0.654295	0.00772725	1.98796	16.0262
FBgn0035267	FBtr0303105	287.765	0.0865603	1.39145	0.23816	0.442759	7.04587	6.26195	-0.371444
FBgn0035264	FBtr0072797	15.0077	0.542212	2.18122	0.139704	0.307357	1.79199	1.24086	-1.06552
FBgn0035264	FBtr0334077	73.4486	0.301431	3.32037	0.0684263	0.184766	3.32683	3.98621	0.5363
FBgn0030330	FBtr0073553	2186.13	0.0130685	0.599701	0.438692	0.648687	15.6504	15.9015	0.0677922
FBgn0030330	FBtr0073552	498.353	0.0168128	0.473584	0.491343	0.69145	9.01382	8.76343	-0.094376
FBgn0039261	FBtr0334507	2801.85	0.0346329	2.91098	0.0879786	0.222209	17.8807	16.3667	-0.396222
FBgn0039261	FBtr0084794	604.295	0.0556627	1.35022	0.245239	0.450845	9.50023	9.79671	0.105404
FBgn0039261	FBtr0084795	352.822	0.0150345	4.87193	0.027297	0.0925908	7.42986	7.83061	0.169718
FBgn0016687	FBtr0072343	5293.15	0.0441999	0.711095	0.399081	0.614081	20.4576	21.0457	0.145223
FBgn0016687	FBtr0273253	5588.44	0.0441305	0.712208	0.398712	0.613903	21.3324	20.7433	-0.144966
FBgn0010303	FBtr0073748	85.549	0.0539444	0.0220118	0.882056	0.944419	3.93606	3.95215	0.0121584
FBgn0010303	FBtr0479993	456.736	0.0285495	2.7387	0.0979442	0.239279	8.97711	8.14429	-0.322955
FBgn0010303	FBtr0340303	519.272	0.0187348	3.81446	0.0508121	0.148633	8.77634	9.34982	0.213172
FBgn0033631	FBtr0433531	103.965	0.0462589	0.270223	0.603182	0.776861	4.06678	4.58001	0.356301
FBgn0020660	FBtr0113680	2484.73	0.0191596	24.4133	7.77286e-07	1.53953e-05	14.1222	18.4162	1.14906
FBgn0020767	FBtr0329880	247.354	0.0883957	13.2007	0.000279838	0.00249588	4.98538	7.17127	1.1285
FBgn0260857	FBtr0074990	297.586	0.0142498	1.22547	0.268289	0.48058	6.93579	7.25618	0.143827
FBgn0260857	FBtr0074989	1354.24	0.0091641	1.76577	0.183906	0.373412	13.4258	13.1491	-0.0809194
FBgn0024187	FBtr0332787	295.823	0.018432	0.0674171	0.795135	0.891816	7.08371	7.015	-0.0310072
FBgn0024187	FBtr0300412	556.115	0.0694261	2.36355	0.124199	0.283002	9.71989	8.76814	-0.348953
FBgn0024187	FBtr0076768	402.702	0.100785	2.0439	0.152817	0.328162	7.49707	8.76251	0.510852
FBgn0024187	FBtr0345912	29.8455	0.588343	0.211647	0.645479	0.803433	2.01562	2.6992	0.852379
FBgn0030882	FBtr0300972	74.2764	1.82368	0.940524	0.332143	0.548342	1.5533	5.10841	3.50659
FBgn0030882	FBtr0300973	982.096	0.109802	0.559838	0.454325	0.663417	12.0118	11.452	-0.175473
FBgn0030882	FBtr0300969	624.763	0.037323	0.0175228	0.894689	0.951777	9.80615	9.77123	-0.0122888
FBgn0003435	FBtr0301609	109.762	0.0554585	5.21517	0.0223907	0.0787792	4.59748	3.4852	-0.826322
FBgn0003435	FBtr0310331	15.1259	0.169875	0.146701	0.701708	0.838476	1.3373	1.37628	0.0832372
FBgn0003435	FBtr0086492	97.2548	0.446192	0.0740002	0.785599	0.886451	3.955	3.35303	-0.489711
FBgn0021764	FBtr0070131	188.139	0.0346353	11.7995	0.000592451	0.00450473	4.76451	6.61123	1.00812
FBgn0003435	FBtr0304655	30.363	0.509332	0.683713	0.408311	0.621946	1.59743	1.97839	0.621294
FBgn0031043	FBtr0332482	430.759	0.0131354	2.37838	0.123025	0.281482	8.52931	8.17907	-0.138258
FBgn0031043	FBtr0074763	214.044	0.0173814	1.89353	0.168805	0.352294	5.90308	6.28988	0.197234
FBgn0021764	FBtr0302259	129.608	0.0805557	8.27403	0.00402162	0.0212331	3.73584	5.73987	1.29629
FBgn0023388	FBtr0081503	1053.83	0.0846	36.6351	1.42446e-09	5.4064e-08	14.0681	10.2499	-1.17923
FBgn0000250	FBtr0080846	577.864	0.0321781	2.4162	0.120086	0.276851	9.0734	9.83702	0.275448
FBgn0000250	FBtr0080845	11038	0.0255827	3.0145	0.0825229	0.212114	25.5722	24.6961	-0.208443
FBgn0030757	FBtr0334035	29.5406	0.126841	0.49515	0.481639	0.68538	2.19234	2.469	0.346829
FBgn0030757	FBtr0074296	508.855	0.0471262	1.04765	0.306049	0.521407	9.13041	8.84776	-0.105669
FBgn0023388	FBtr0333086	102.921	0.129778	24.9611	5.84998e-07	1.20463e-05	2.51712	4.92519	1.9909
FBgn0023510	FBtr0344155	170.369	0.0559625	17.6354	2.67568e-05	0.00033476	4.37377	6.12223	1.02545
FBgn0024277	FBtr0072644	1349.89	0.210245	9.10121	0.00255441	0.0147365	15.3825	11.3343	-1.18701
FBgn0086784	FBtr0301639	0	NA	NA	NA	NA	NA	NA	NA
FBgn0086784	FBtr0088715	9.20901	0.971546	3.46198	0.0627951	0.174088	0.601736	1.51883	2.67741
FBgn0035483	FBtr0073193	430.057	0.0356389	0.351105	0.553488	0.741077	8.19387	8.41986	0.0895903
FBgn0035483	FBtr0346806	522.038	0.0342796	0.364358	0.546096	0.736311	9.10671	8.87806	-0.0854562
FBgn0036369	FBtr0075820	20.7512	0.882442	2.19481	0.138476	0.305521	1.40452	2.73355	1.93806
FBgn0036369	FBtr0075823	248.834	0.0168346	0.0170912	0.895986	0.9526	5.99344	6.20499	0.107812
FBgn0036369	FBtr0331535	117.25	0.0289417	2.73839	0.0979633	0.239279	4.31583	3.92822	-0.281166
FBgn0024277	FBtr0072649	124.428	0.30053	6.49414	0.0108231	0.0451365	3.45744	5.11059	1.17025
FBgn0024320	FBtr0079957	171.234	0.688992	7.47875	0.00624313	0.0299943	2.81749	7.61589	3.01921
FBgn0024326	FBtr0334320	40.1161	0.406634	6.45239	0.0110803	0.045909	1.69465	3.21824	1.87324
FBgn0024734	FBtr0080856	5099.14	0.132042	41.4329	1.21988e-10	5.81829e-09	23.4939	17.6773	-1.44327
FBgn0024734	FBtr0080857	47.9561	0.282535	22.871	1.7325e-06	3.04929e-05	0.867529	3.21596	3.80959
FBgn0025456	FBtr0089896	58.6332	1.17374	6.73303	0.00946439	0.0410037	3.57017	2.28712	-1.30766
FBgn0086674	FBtr0113443	830.878	0.0322099	0.000935545	0.975599	0.989484	11.0553	10.9718	-0.027188
FBgn0025632	FBtr0340108	23.871	0.227102	7.54606	0.00601415	0.0292421	1.06192	2.21783	2.13645
FBgn0086674	FBtr0310432	1275.71	0.0179459	1.11179	0.291693	0.507618	13.2386	12.7512	-0.144247
FBgn0025641	FBtr0070239	2077.67	0.710212	7.02949	0.0080178	0.0361772	19.4267	11.8919	-2.06566
FBgn0025641	FBtr0303264	76.0706	0.563327	8.71169	0.00316176	0.0174244	2.10787	3.76696	1.70472
FBgn0033783	FBtr0087806	1043.54	2.08547	5.97538	0.0145069	0.0564815	14.353	9.71992	-1.44385
FBgn0033783	FBtr0339738	247.397	2.08544	5.97546	0.0145063	0.0564815	4.57599	7.30535	1.44674
FBgn0025674	FBtr0085942	558.35	0.0446036	75.7137	3.27919e-18	4.2565e-16	11.3338	6.828	-1.70209
FBgn0025674	FBtr0085941	1421.25	0.039468	85.2138	2.67785e-20	4.32562e-18	10.4179	15.3203	1.47101
FBgn0025676	FBtr0346537	43.3506	0.0552152	7.9928	0.00469638	0.0238394	3.34642	2.35368	-1.03253
FBgn0025702	FBtr0304724	15.3819	0.495128	11.281	0.000783033	0.00565792	0.0181254	1.68764	13.0903
FBgn0086357	FBtr0345753	1482.45	0.0194938	0.358036	0.549599	0.73859	13.8816	13.5919	-0.0833136
FBgn0086357	FBtr0079266	4804.46	0.0179037	0.388943	0.532855	0.726158	19.9589	20.2595	0.0748146
FBgn0024733	FBtr0299869	22575.8	0.0201156	0.712215	0.39871	0.613903	29.3253	29.658	0.0777022
FBgn0024733	FBtr0299870	6234.57	0.0205912	0.695887	0.404169	0.618897	21.8724	21.5451	-0.0799827
FBgn0024689	FBtr0305685	146.295	0.0383022	0.310313	0.577488	0.758266	4.99013	5.22028	0.137161
FBgn0024689	FBtr0080999	176.259	0.0628301	1.09621	0.2951	0.509794	5.85082	5.20081	-0.361348
FBgn0024689	FBtr0081000	640.498	0.0210588	0.558109	0.455023	0.663787	9.83177	9.97604	0.0503725
FBgn0017581	FBtr0082535	2977.37	0.0140689	0.364609	0.545957	0.736311	17.3136	17.5828	0.0699767
FBgn0017581	FBtr0082534	2987.32	0.0140656	0.364692	0.545912	0.736311	17.6172	17.3478	-0.0699509
FBgn0020249	FBtr0081845	425.793	0.243728	1.29762	0.254648	0.462644	7.18644	9.07385	0.763569
FBgn0020249	FBtr0081844	1491.77	0.219538	1.44117	0.22995	0.43292	14.9638	12.5895	-0.682886
FBgn0025864	FBtr0071220	63.2911	0.572903	7.00111	0.00814594	0.0365828	1.87031	4.44965	2.5501
FBgn0026086	FBtr0305499	65.8716	0.0828148	14.9672	0.000109395	0.00112808	2.58881	3.99618	1.28068
FBgn0039465	FBtr0336726	128.173	0.0719561	1.60095	0.205768	0.401862	4.50289	5.08859	0.369728
FBgn0026086	FBtr0309961	35.1364	0.124531	17.7679	2.49563e-05	0.000313312	1.53388	3.09893	2.05114
FBgn0026179	FBtr0301602	124.812	0.174883	9.32948	0.00225497	0.0134026	3.37261	5.35471	1.386
FBgn0013343	FBtr0392904	294.313	0.0625962	0.21179	0.645368	0.803433	6.85599	7.13859	0.128318
FBgn0013343	FBtr0084588	420.339	0.0583877	0.226956	0.63379	0.796236	8.40281	8.10643	-0.118062
FBgn0035425	FBtr0073094	1141.27	0.0167368	0.0149073	0.902824	0.955954	12.4784	12.4241	-0.0164455
FBgn0035425	FBtr0073093	2722.96	0.0152714	0.0163572	0.898232	0.953732	16.9111	16.9667	0.0145989
FBgn0038197	FBtr0337094	153.14	0.172657	3.45688	0.0629892	0.174559	4.33356	5.99451	0.9877
FBgn0038197	FBtr0305052	1001.99	0.01341	0.0718689	0.788635	0.888544	11.9275	11.8032	-0.038678
FBgn0038197	FBtr0082887	591.175	0.0414467	5.21704	0.0223666	0.0787326	10.3031	8.65647	-0.593866
FBgn0038197	FBtr0082886	128.431	0.0704433	4.27968	0.0385705	0.120589	4.09581	5.44039	0.857698
FBgn0036897	FBtr0290116	453.255	0.0170905	0.14211	0.706192	0.841113	8.60381	8.49218	-0.0433066
FBgn0036897	FBtr0331862	78.9367	0.0451632	0.0601725	0.806223	0.898132	3.75384	3.82922	0.0590916
FBgn0036897	FBtr0074962	96.9718	0.0534125	0.0210343	0.884686	0.945981	4.21929	4.14901	-0.0502397
FBgn0036897	FBtr0306354	87.7623	0.0578409	0.254546	0.613892	0.784526	3.89822	4.08454	0.139207
FBgn0043841	FBtr0080391	4.04201	3.74222	0.19641	0.657634	0.811055	0.868751	0.0141657	-11.8792
FBgn0043841	FBtr0334762	159.095	3.16539	0.242304	0.622547	0.789003	3.81619	7.29297	1.98443
FBgn0026199	FBtr0089095	79.1061	0.0984294	10.664	0.0010924	0.00740045	2.51265	4.54662	1.75454
FBgn0026323	FBtr0340404	33.3558	0.167617	27.9731	1.23012e-07	3.09402e-06	0.92936	3.08774	3.49076
FBgn0004915	FBtr0333489	686.691	0.048683	0.0676357	0.794811	0.891724	10.2437	10.1486	-0.0325738
FBgn0004915	FBtr0080025	2088.21	0.0434969	0.0752954	0.783777	0.885495	15.4738	15.5789	0.0285695
FBgn0030412	FBtr0300375	366.997	0.0359414	0.117244	0.732043	0.856741	7.76997	7.79861	0.0119379
FBgn0030412	FBtr0307900	40.4616	0.125613	4.53142	0.033278	0.107845	3.23346	2.20367	-1.1233
FBgn0030412	FBtr0307899	48.2854	0.0812399	3.02347	0.0820675	0.211242	3.36036	2.59655	-0.757803
FBgn0030412	FBtr0307898	266.813	0.0295636	4.7051	0.0300732	0.0995456	6.16001	7.18511	0.484948
FBgn0000139	FBtr0084659	7.70478	0.903833	0.266234	0.605869	0.778516	1.32978	1.02763	-0.745891
FBgn0000139	FBtr0084660	887.402	0.315962	0.515488	0.472773	0.67756	10.9668	11.6763	0.227239
FBgn0026573	FBtr0088041	220.307	1.33886	7.35658	0.00668176	0.0316003	3.98055	7.78537	2.06944
FBgn0026620	FBtr0302613	181.232	0.114254	15.4346	8.5411e-05	0.000918421	3.53373	6.9414	2.05514
FBgn0031769	FBtr0346135	651.02	0.0334906	0.83161	0.361807	0.577198	9.70643	10.1598	0.158017
FBgn0031769	FBtr0343121	5930.25	0.0277596	0.999415	0.317452	0.53317	21.6688	21.155	-0.125933
FBgn0020238	FBtr0083565	15818.8	0.00784463	0.543829	0.46085	0.66878	27.5076	27.1515	-0.0838239
FBgn0020238	FBtr0083567	5422.13	0.00968888	0.281599	0.595655	0.772079	20.8679	20.9143	0.0114528
FBgn0020238	FBtr0083568	637.911	0.0121824	0.943289	0.331433	0.547668	9.70145	10.0728	0.129826
FBgn0032034	FBtr0079652	993.495	0.0237498	0.134545	0.713765	0.845423	11.9137	11.742	-0.0535568
FBgn0032034	FBtr0303472	995.79	0.0237421	0.134586	0.713724	0.845423	11.7446	11.9162	0.0535389
FBgn0032881	FBtr0335148	71.4484	0.17984	4.24311	0.0394099	0.122843	2.81178	3.98679	1.03163
FBgn0032881	FBtr0081460	462.006	0.125356	5.99527	0.0143443	0.0560666	9.52402	7.78451	-0.670598
FBgn0035872	FBtr0076710	7686.58	0.0279412	3.60981	0.0574396	0.16297	23.4319	22.4069	-0.247686
FBgn0035872	FBtr0304628	1810.08	0.0299496	3.37044	0.0663762	0.180843	14.2945	15.2634	0.269138
FBgn0032586	FBtr0080867	43.7417	0.313251	6.01311	0.0142	0.0556441	1.71691	3.70956	2.2556
FBgn0032586	FBtr0080866	2994.77	0.0444801	5.53839	0.0186037	0.0681949	16.9726	18.0261	0.273551
FBgn0027066	FBtr0300285	31.5865	0.180437	9.27255	0.00232614	0.0137343	1.50831	2.89748	1.90229
FBgn0022709	FBtr0076018	119.778	0.114054	0.0871662	0.767811	0.876999	4.69195	4.58127	-0.0719686
FBgn0022709	FBtr0076017	260.064	0.0957365	0.103069	0.748177	0.865865	6.60329	6.72717	0.0585544
FBgn0000117	FBtr0089991	8324.91	0.00987694	3.83477	0.0501998	0.147438	23.823	23.0395	-0.18858
FBgn0000117	FBtr0089990	247.78	0.0655299	1.82066	0.177235	0.364344	5.86982	6.98003	0.542427
FBgn0000117	FBtr0089992	1781.95	0.00842138	2.90207	0.0884658	0.223207	14.4807	14.8381	0.0996259
FBgn0038965	FBtr0084229	1199.19	0.00985906	2.22686	0.13563	0.301219	12.5136	12.9208	0.1219
FBgn0038965	FBtr0337044	675.638	0.0111542	1.99061	0.158277	0.336506	10.3392	9.9204	-0.144029
FBgn0032979	FBtr0100407	886.119	0.0328156	2.95138	0.0858045	0.218387	11.7062	10.7928	-0.293722
FBgn0032979	FBtr0085964	4747.84	0.0287962	3.35333	0.0670693	0.182145	19.6155	20.6236	0.250872
FBgn0051729	FBtr0080461	553.878	0.00904462	1.71285	0.190617	0.382724	9.51559	9.09344	-0.153971
FBgn0051729	FBtr0080462	1875.42	0.00638733	0.572018	0.449458	0.658559	14.989	14.9414	-0.0131457
FBgn0260935	FBtr0081986	541.255	1.25628	0.279031	0.597337	0.77318	8.82029	9.61905	0.29335
FBgn0260935	FBtr0333666	74.1703	0.947088	0.359328	0.54888	0.738033	3.75383	3.48053	-0.224085
FBgn0026566	FBtr0301623	3560.28	0.00770086	2.05173	0.152034	0.326673	18.5836	18.2301	-0.0902438
FBgn0026566	FBtr0346140	763.037	0.00974416	1.65644	0.198085	0.391272	10.4524	10.8278	0.124979
FBgn0015320	FBtr0345437	791.597	0.0380643	1.89416	0.168734	0.352294	10.4201	11.198	0.256485
FBgn0015320	FBtr0080115	3512.52	0.0172658	3.25192	0.0713399	0.191089	18.7491	17.976	-0.197532
FBgn0015320	FBtr0333492	399.237	0.0140792	0.937089	0.333028	0.549297	7.99036	8.18435	0.078492
FBgn0034002	FBtr0339993	13.064	0.177871	3.33698	0.0677387	0.183386	1.31694	1.75603	0.834353
FBgn0034002	FBtr0087368	640.135	0.177768	3.00842	0.082833	0.212501	10.7771	8.9795	-0.630194
FBgn0034002	FBtr0339994	38.163	0.812772	0.875318	0.349487	0.566426	2.53923	2.75765	0.241596
FBgn0051522	FBtr0306343	188.057	0.0986582	2.59484	0.107212	0.254928	5.73974	5.00908	-0.416447
FBgn0051522	FBtr0335431	133.978	0.10785	2.40252	0.12114	0.278415	3.85869	4.51503	0.469819
FBgn0031312	FBtr0331287	519.487	0.0384498	0.0523376	0.819044	0.907028	9.09206	8.94745	-0.0539275
FBgn0031312	FBtr0077961	2649.71	0.0319209	0.0626619	0.802337	0.895952	16.7	16.8636	0.0431171
FBgn0023083	FBtr0083638	443.335	0.0456736	0.0273613	0.868619	0.936655	8.40431	8.36626	-0.0149779
FBgn0023083	FBtr0083637	1963.71	0.0380473	0.0325009	0.856933	0.930124	15.0601	15.1038	0.0120399
FBgn0267792	FBtr0339354	50.285	0.0567517	2.30076	0.12931	0.291279	2.74342	3.29109	0.535189
FBgn0267792	FBtr0088692	936.199	0.0159309	5.70116	0.0169537	0.0635895	11.7482	11.3753	-0.117925
FBgn0015031	FBtr0307035	2832.5	0.0237781	0.014807	0.903149	0.956005	17.2072	17.1332	-0.0193409
FBgn0015031	FBtr0079072	4437.13	0.0232449	0.0151385	0.902076	0.955872	19.6617	19.7369	0.0188111
FBgn0034894	FBtr0072096	1673.05	0.699436	0.988482	0.320114	0.535783	16.0278	12.7977	-0.910003
FBgn0034894	FBtr0072097	10.7805	0.900236	0.809805	0.368178	0.584342	1.0088	1.59233	1.32162
FBgn0032699	FBtr0343117	124.41	0.117953	1.29184	0.255709	0.464107	5.01501	4.40865	-0.389029
FBgn0032699	FBtr0089628	423.895	0.0922109	1.63016	0.201681	0.396865	7.92205	8.65682	0.291899
FBgn0030400	FBtr0273245	1052.21	0.0226423	0.62216	0.430246	0.64061	12.2395	11.949	-0.0894427
FBgn0030400	FBtr0331718	28.9644	0.113693	0.301716	0.582809	0.762308	2.19714	2.43982	0.305704
FBgn0030400	FBtr0073662	134.614	0.0385561	0.233895	0.628651	0.792827	4.83943	4.96815	0.0795383
FBgn0250823	FBtr0479900	2.11638	2.60452	1.46549	0.226059	0.427925	0.0111766	0.865933	12.5537
FBgn0250823	FBtr0083265	732.471	0.0210501	0.0137194	0.906757	0.957832	10.5619	10.3808	-0.060901
FBgn0250823	FBtr0301304	2166.88	0.0114857	0.791192	0.37374	0.590218	15.8783	15.5886	-0.0783049
FBgn0250823	FBtr0305071	120.386	0.08089	0.464899	0.495343	0.694972	4.87539	4.42276	-0.293808
FBgn0040805	FBtr0075606	12.8871	0.438695	5.55642	0.018413	0.0677008	0.558716	1.34746	2.54469
FBgn0284253	FBtr0077562	993.734	0.0388281	4.68553	0.0304176	0.100548	12.3476	11.183	-0.364607
FBgn0284253	FBtr0345640	1205.34	0.038062	4.77755	0.0288332	0.0962319	12.1504	13.3399	0.35584
FBgn0262730	FBtr0307164	134.123	0.0525756	0.333323	0.563709	0.748694	5.06345	4.71916	-0.213309
FBgn0052311	FBtr0332115	25.6448	0.195788	0.0199762	0.887604	0.94729	1.58835	1.4817	-0.201547
FBgn0052311	FBtr0332120	12.891	0.447	0.0211575	0.884351	0.945762	0.99292	1.05679	0.180266
FBgn0052311	FBtr0332118	112.564	0.157352	0.0180697	0.893068	0.950748	3.01459	3.09629	0.0786691
FBgn0039877	FBtr0085856	2023.65	0.0148254	1.6523	0.198646	0.391953	15.5514	15.097	-0.124205
FBgn0039877	FBtr0307551	565.758	0.0181649	1.36362	0.242912	0.448496	9.18087	9.6272	0.161568
FBgn0086856	FBtr0343777	110.102	0.180777	0.373692	0.540999	0.732722	4.58004	4.19744	-0.26182
FBgn0086856	FBtr0078128	1415.18	0.125087	0.527682	0.467583	0.674807	13.21	13.8073	0.173207
FBgn0262782	FBtr0345435	2294.26	0.0052843	0.00705561	0.933058	0.970995	16.023	16.0585	0.00951743
FBgn0262782	FBtr0080050	9280.54	0.00475161	0.0078247	0.929513	0.969249	24.1026	24.0688	-0.00808513
FBgn0030930	FBtr0074624	901.11	0.0233359	2.13809	0.14368	0.313261	11.6317	11.0342	-0.191235
FBgn0030930	FBtr0074625	1315.91	0.022179	2.24394	0.134139	0.299021	12.8704	13.4809	0.179346
FBgn0000273	FBtr0335495	386.797	0.0468598	0.929203	0.33507	0.551421	8.21345	7.73936	-0.193929
FBgn0000273	FBtr0079851	526.212	0.0442394	0.982247	0.321645	0.537109	8.86498	9.35369	0.180981
FBgn0039764	FBtr0085629	1184.87	0.203034	0.37129	0.542302	0.733985	12.7253	12.3905	-0.100924
FBgn0039764	FBtr0346511	306.134	0.232352	0.326244	0.567879	0.751396	7.02616	7.28782	0.116639
FBgn0033607	FBtr0332422	210.778	0.031643	3.63547	0.0565606	0.161294	6.35925	5.66119	-0.360608
FBgn0033607	FBtr0088181	2009.55	0.0196943	5.5197	0.0188034	0.0687191	14.9718	15.7024	0.199611
FBgn0040551	FBtr0335222	24.8454	0.163549	0.356858	0.550256	0.738927	2.04634	1.98688	-0.0858108
FBgn0040551	FBtr0082735	201.91	0.0773007	0.536064	0.464069	0.67144	5.5041	5.56549	0.034044
FBgn0031413	FBtr0100648	372.969	0.165151	0.434031	0.510018	0.707157	7.42247	8.03315	0.256108
FBgn0031413	FBtr0077799	184.834	0.18431	0.389372	0.53263	0.726001	5.68931	5.17487	-0.290229
FBgn0029891	FBtr0100415	253.202	0.0552698	2.96331	0.0851733	0.217269	5.81698	7.28032	0.704643
FBgn0029891	FBtr0100416	423.645	0.0197434	0.118466	0.730705	0.856038	8.31557	8.2856	-0.0118881
FBgn0029891	FBtr0070957	745.623	0.0243595	0.0363081	0.848881	0.925808	10.4022	10.7001	0.0997154
FBgn0029891	FBtr0100420	264.665	0.0751077	5.58692	0.0180951	0.0668022	5.48111	7.74804	1.08814
FBgn0261885	FBtr0089583	1931.79	0.00465622	0.107944	0.742498	0.862128	15.1234	15.1211	-0.000634793
FBgn0261885	FBtr0335025	109.082	0.0977245	3.21876	0.0727988	0.193979	3.80579	5.0233	0.833264
FBgn0037955	FBtr0082520	271.407	0.0411828	1.54338	0.214116	0.411967	6.52743	7.07187	0.253214
FBgn0037955	FBtr0082519	1334.98	0.0310727	2.01238	0.15602	0.333186	13.5359	12.9233	-0.179572
FBgn0003502	FBtr0079616	655.032	0.00831113	3.2746	0.07036	0.188818	10.1512	9.71447	-0.152205
FBgn0003502	FBtr0079617	1779.24	0.0205934	1.2414	0.265201	0.476972	14.2735	15.1145	0.234203
FBgn0003502	FBtr0079615	1293.44	0.0155883	2.18745	0.13914	0.306486	13.2204	12.8166	-0.119377
FBgn0286783	FBtr0308338	1070.96	0.0381275	0.232462	0.629704	0.793206	12.0505	12.2891	0.0732013
FBgn0286783	FBtr0088384	801.918	0.0395314	0.224422	0.635691	0.797521	10.9471	10.7149	-0.0764334
FBgn0029688	FBtr0342740	1062.39	0.0413562	6.24085	0.0124837	0.0501902	12.7991	11.5099	-0.396075
FBgn0029688	FBtr0070626	868.469	0.0423069	6.10435	0.013485	0.0534472	10.4716	11.727	0.407268
FBgn0261560	FBtr0345289	93.7392	1.37699	3.53928	0.0599313	0.168266	3.38601	3.90724	0.424605
FBgn0261560	FBtr0077524	902.31	1.9244	2.84527	0.091643	0.229076	11.9752	10.1675	-0.587881
FBgn0261261	FBtr0302092	0	NA	NA	NA	NA	NA	NA	NA
FBgn0261261	FBtr0334947	408.924	0.0358702	2.66818	0.102373	0.24657	8.41259	7.81932	-0.239483
FBgn0261261	FBtr0302091	342.371	0.0373944	2.56806	0.109042	0.258405	7.26344	7.85319	0.251704
FBgn0039109	FBtr0084447	55.5929	0.145077	2.19801	0.138189	0.305225	2.39792	3.87634	1.41387
FBgn0259243	FBtr0302641	179.951	0.961335	1.07566	0.299671	0.513873	7.57139	3.98348	-1.97709
FBgn0259243	FBtr0302639	14.7403	0.561994	5.55681	0.018409	0.0677008	0.95852	1.79908	1.82379
FBgn0259243	FBtr0299891	430.38	0.241693	0.102153	0.749261	0.866843	9.88411	7.01996	-1.13001
FBgn0036510	FBtr0331934	1625.81	0.017345	0.117973	0.731244	0.856495	14.1636	14.2972	0.0377712
FBgn0036510	FBtr0075561	853.758	0.0189674	0.108278	0.742113	0.862092	11.2011	11.0702	-0.042357
FBgn0004387	FBtr0085211	1009.62	0.00899545	0.704482	0.401282	0.616293	11.8138	11.9771	0.0507591
FBgn0004387	FBtr0304671	212.85	0.0156875	0.440474	0.506894	0.704784	6.16338	5.96082	-0.103767
FBgn0031090	FBtr0333549	15.7867	0.228588	4.47463	0.0344016	0.110502	1.17256	2.0544	1.62674
FBgn0034946	FBtr0072154	708.278	0.0129113	0.40881	0.522574	0.717562	10.3588	10.2901	-0.0233021
FBgn0034946	FBtr0072153	232.321	0.120047	0.163284	0.68615	0.828785	6.4521	6.19112	-0.128995
FBgn0034946	FBtr0072155	348.716	0.0870562	0.35559	0.550966	0.739402	7.3372	7.9021	0.239545
FBgn0039543	FBtr0085236	238.555	0.0486364	0.000588194	0.980651	0.991191	6.39795	6.41368	0.00769085
FBgn0039543	FBtr0452076	659.452	0.0393239	0.000622532	0.980094	0.991191	10.028	10.0109	-0.00594532
FBgn0033446	FBtr0339403	219.133	0.765413	0.0813284	0.775505	0.88196	4.34283	4.3629	0.0138359
FBgn0033446	FBtr0088493	239.951	0.754764	0.0824098	0.774058	0.880812	4.5754	4.55474	-0.0136297
FBgn0263934	FBtr0329857	7.17607	1.42015	0.428423	0.512764	0.709553	0.556076	0.946479	1.53636
FBgn0263934	FBtr0329858	99.8515	0.572315	0.856819	0.35463	0.571971	3.90503	3.29066	-0.507269
FBgn0061515	FBtr0333052	520.876	0.0118687	4.27079	0.038773	0.12117	8.74329	9.39753	0.24307
FBgn0061515	FBtr0075782	3977.36	0.00847537	5.80357	0.0159937	0.0610279	19.3973	18.7884	-0.153768
FBgn0000414	FBtr0305084	60.0615	0.742802	1.40333	0.236167	0.440256	3.13811	1.4654	-2.22054
FBgn0037670	FBtr0339168	328.127	0.0258211	4.90591	0.026765	0.0911691	7.00327	7.82427	0.356002
FBgn0037923	FBtr0300581	131.279	0.0516783	0.474185	0.491068	0.69145	4.72376	4.95474	0.144469
FBgn0037923	FBtr0345158	92.9911	0.0588414	0.421298	0.51629	0.712939	4.22286	3.98989	-0.169509
FBgn0036814	FBtr0332801	1062.65	0.0375996	0.142222	0.706082	0.841113	12.1905	11.9672	-0.0688152
FBgn0036814	FBtr0075084	734.007	0.0394066	0.135839	0.712453	0.844695	10.2726	10.4878	0.072827
FBgn0033571	FBtr0331935	410.625	0.0219632	0.499282	0.479816	0.68398	8.31953	8.05506	-0.106014
FBgn0033571	FBtr0088237	2331.9	0.0164915	0.648489	0.420653	0.632289	15.973	16.2476	0.0735204
FBgn0039890	FBtr0089150	562.686	0.0218907	5.1756	0.0229062	0.0802431	9.92374	8.74644	-0.428803
FBgn0039890	FBtr0089149	312.626	0.0211949	0.0776384	0.780524	0.883889	7.08428	7.4241	0.14984
FBgn0039890	FBtr0089148	283.702	0.0191807	0.659664	0.416679	0.62882	6.66925	7.21279	0.248534
FBgn0039890	FBtr0308247	709.476	0.144458	0.474503	0.490923	0.69145	9.40397	11.1791	0.605209
FBgn0039890	FBtr0089147	901.35	0.0494799	4.82281	0.0280855	0.0944718	12.1924	10.4053	-0.573868
FBgn0039890	FBtr0089146	1063.29	0.0533246	1.76035	0.18458	0.374258	11.4004	12.8464	0.444987
FBgn0261836	FBtr0332404	128.712	0.0338853	1.61923	0.203199	0.398665	4.35985	3.94625	-0.297952
FBgn0261836	FBtr0332405	31.6236	0.203811	0.856368	0.354757	0.572034	1.51708	2.07941	0.915876
FBgn0261836	FBtr0303383	188.153	0.0238432	0.566279	0.451741	0.660888	4.94328	4.78918	-0.0958882
FBgn0261836	FBtr0303387	107.096	0.104951	1.04171	0.307424	0.522924	3.15166	3.74088	0.506806
FBgn0261836	FBtr0303386	122.053	0.0756358	0.0710876	0.78976	0.888995	3.69835	3.9329	0.182826
FBgn0266717	FBtr0331682	870.396	0.0383311	5.24441	0.0220174	0.0778333	10.8405	11.5396	0.225532
FBgn0266717	FBtr0331684	77.0275	0.0426575	4.58178	0.0323135	0.105472	3.33194	4.07181	0.595161
FBgn0031023	FBtr0307195	736.954	0.0120372	0.0553504	0.814002	0.90308	10.4349	10.366	-0.0232974
FBgn0031023	FBtr0074721	1451.04	0.0106126	0.0616612	0.803889	0.896962	13.5266	13.5945	0.0196349
FBgn0039635	FBtr0085367	2232.75	0.012934	3.33481	0.0678281	0.183492	16.3094	15.3908	-0.247582
FBgn0039635	FBtr0085366	2037.51	0.00780172	1.51811	0.217906	0.41779	15.303	15.5115	0.05685
FBgn0039635	FBtr0085368	504.461	0.028815	2.45995	0.116782	0.271674	8.47526	9.43087	0.358562
FBgn0260959	FBtr0301429	674.223	0.0125652	0.51736	0.47197	0.677035	10.224	10.007	-0.0747034
FBgn0260959	FBtr0301431	920.897	0.0117339	0.551414	0.45774	0.666262	11.3774	11.5921	0.0681587
FBgn0017418	FBtr0332850	601.857	0.0153378	0.245705	0.620115	0.787659	9.77448	9.51943	-0.0906847
FBgn0017418	FBtr0089507	1180.55	0.0149046	0.666979	0.414107	0.626942	12.7953	12.4852	-0.0931417
FBgn0017418	FBtr0089506	401.233	0.0591031	0.00721525	0.932307	0.970791	8.09452	8.11454	0.00809043
FBgn0017418	FBtr0306057	149.041	0.0780858	3.93809	0.0472044	0.140857	4.30612	5.87788	0.9459
FBgn0013770	FBtr0087593	120.518	5.33433	0.235122	0.627752	0.792428	0.0484701	1.86333	10.5398
FBgn0013770	FBtr0087592	17062.5	5.33433	0.235144	0.627735	0.792428	44.1905	12.827	-7.59207
FBgn0000448	FBtr0452140	18.0537	0.211343	0.739304	0.389884	0.60511	1.27583	1.5864	0.631333
FBgn0000448	FBtr0306345	79.5228	0.104226	1.22377	0.268622	0.480992	3.45312	3.17109	-0.251493
FBgn0267330	FBtr0080023	1268.14	0.00969619	1.67692	0.195334	0.388371	12.788	13.1704	0.113244
FBgn0267330	FBtr0080021	4826.7	0.00845644	1.90692	0.167305	0.350323	20.402	20.0256	-0.093552
FBgn0030808	FBtr0290096	463.788	0.0344983	2.1957	0.138397	0.305498	8.90876	8.23245	-0.261974
FBgn0030808	FBtr0110990	864.202	0.0309493	2.43413	0.11872	0.275108	10.8467	11.5577	0.22921
FBgn0266083	FBtr0303783	250.415	0.0251129	1.94363	0.163275	0.344318	6.21555	6.86311	0.311234
FBgn0266083	FBtr0343436	155.798	0.0372197	1.24714	0.264099	0.475771	5.57653	4.93348	-0.373819
FBgn0266083	FBtr0072260	780.256	0.0188577	0.139703	0.708576	0.842572	10.8122	10.6832	-0.0426827
FBgn0038744	FBtr0308829	157.998	0.027903	0.915688	0.33861	0.555485	4.89656	5.1606	0.159522
FBgn0038744	FBtr0308828	308.436	0.0208086	1.14398	0.284813	0.499832	6.84765	6.60841	-0.112208
FBgn0034046	FBtr0308814	21.1628	0.764617	4.31133	0.0378593	0.118876	0.887225	2.24397	2.69025
FBgn0003651	FBtr0331183	73.5962	0.259317	0.0305909	0.861156	0.932743	3.21868	3.38554	0.149159
FBgn0003651	FBtr0082563	27.404	0.372737	0.0520726	0.819495	0.907236	2.18477	2.02298	-0.224056
FBgn0031702	FBtr0343226	96.5357	0.651505	2.32569	0.127254	0.287895	4.12646	2.61307	-1.34915
FBgn0031702	FBtr0079079	51.2227	0.567443	0.0726416	0.787529	0.888077	2.9526	1.91746	-1.26086
FBgn0024987	FBtr0339774	134.458	0.0462121	0.0187239	0.891161	0.949414	4.84467	4.92649	0.0507289
FBgn0024987	FBtr0070215	240.787	0.03817	0.0231034	0.879189	0.942599	6.45013	6.36819	-0.0400251
FBgn0265003	FBtr0335515	2598.99	0.00382773	0.804587	0.369725	0.585902	16.7828	16.6097	-0.0457233
FBgn0265003	FBtr0335512	1409.59	0.00428412	0.728788	0.393276	0.608887	13.4144	13.6013	0.0541926
FBgn0032130	FBtr0079835	223.387	0.0216852	6.22283	0.0126113	0.0505834	5.95967	6.45722	0.249832
FBgn0032130	FBtr0079834	79.0875	0.0367884	4.19819	0.0404671	0.125279	3.98979	3.39451	-0.47949
FBgn0266449	FBtr0343126	3566.12	0.0227252	3.84126	0.0500059	0.147103	17.9891	18.9346	0.2412
FBgn0266449	FBtr0079192	1209.55	0.024812	3.52515	0.0604444	0.169314	13.1961	12.2972	-0.268836
FBgn0033476	FBtr0088434	1342.73	0.0108935	1.78648	0.181356	0.369974	13.2194	13.2254	0.00178441
FBgn0033476	FBtr0345629	137.411	0.221152	1.40998	0.235059	0.439467	5.33839	4.29644	-0.656719
FBgn0041210	FBtr0333331	92.7358	0.0498375	2.15147	0.142433	0.311196	3.61413	4.65039	0.753236
FBgn0041210	FBtr0308576	618.106	0.0353398	3.83406	0.0502211	0.147438	8.88407	10.6972	0.63957
FBgn0041210	FBtr0301299	452.015	0.0195421	3.00075	0.0832258	0.213317	7.89188	9.2113	0.512585
FBgn0031883	FBtr0089636	498.05	0.014396	2.5272	0.111898	0.263403	8.66917	9.14675	0.17975
FBgn0031883	FBtr0344709	277.939	0.0450147	0.000312619	0.985893	0.993685	6.94509	6.78362	-0.0744767
FBgn0031883	FBtr0089640	2118.42	0.0169694	1.22579	0.268227	0.48058	15.8769	15.2712	-0.164432
FBgn0000352	FBtr0089015	739.447	0.0470734	0.500563	0.479253	0.683746	10.6288	10.2634	-0.123109
FBgn0000352	FBtr0336916	1622.34	0.0432267	0.543362	0.461043	0.668885	14.003	14.3968	0.111415
FBgn0039431	FBtr0305049	37.556	0.374488	3.47036	0.0624777	0.173412	2.11143	2.90475	0.932449
FBgn0039431	FBtr0302210	20.1842	0.441989	2.99859	0.0833369	0.213376	2.33166	1.57826	-1.13497
FBgn0023517	FBtr0070366	2869.37	0.0117172	4.67848	0.0305427	0.10075	16.9513	17.5736	0.162338
FBgn0023517	FBtr0339601	453.065	0.0161602	3.49312	0.0616244	0.171693	8.82902	8.19345	-0.247467
FBgn0038475	FBtr0083422	14.7714	0.44924	1.07629	0.299528	0.513749	1.31085	1.77838	0.884502
FBgn0038475	FBtr0083424	153.068	0.144342	2.364	0.124164	0.283002	5.56206	4.8334	-0.427909
FBgn0038475	FBtr0083423	27.6539	0.177609	0.901437	0.342397	0.559795	2.09566	2.28488	0.251938
FBgn0032378	FBtr0080259	1370.4	0.037877	0.711319	0.399006	0.614081	13.5838	13.1168	-0.136251
FBgn0032378	FBtr0333425	953.301	0.0393562	0.685175	0.407811	0.621946	11.4187	11.8716	0.142584
FBgn0020655	FBtr0332088	122.695	0.0730224	1.37101	0.241638	0.447165	4.38935	4.96443	0.37143
FBgn0020655	FBtr0075981	2516.56	0.043534	2.22934	0.135412	0.300919	16.9122	16.1545	-0.200831
FBgn0032833	FBtr0081300	14119.7	0.00801091	1.76691	0.183765	0.373305	26.8154	26.4362	-0.0895245
FBgn0032833	FBtr0081301	3330.2	0.00851263	1.66494	0.196938	0.390384	17.8628	18.2429	0.0976467
FBgn0039240	FBtr0334575	540.592	0.0305775	1.78613	0.181399	0.369974	8.90945	9.54642	0.233735
FBgn0039240	FBtr0334574	1104	0.0272925	1.99382	0.157942	0.336089	12.6269	11.9605	-0.203299
FBgn0027570	FBtr0305133	1.28168	12	1.44288	0.229674	0.432625	0.833732	0.0103639	-12.662
FBgn0027570	FBtr0078891	270.378	12	1.44289	0.229672	0.432625	1.72648	7.76938	4.51196
FBgn0032198	FBtr0079951	3073.23	0.00718004	0.257277	0.611997	0.782963	17.6891	17.5375	-0.039283
FBgn0032198	FBtr0079952	8150.26	0.00678284	0.272073	0.601945	0.77608	23.2131	23.3631	0.0361367
FBgn0037299	FBtr0305001	195.385	0.258853	2.61019	0.106179	0.253221	5.04055	6.50048	0.7844
FBgn0037299	FBtr0305002	122.003	0.14447	2.3946	0.121755	0.279279	4.1617	5.12232	0.626093
FBgn0025820	FBtr0072788	266.387	0.0307502	4.81353	0.0282371	0.0949377	6.27973	7.23764	0.448224
FBgn0025820	FBtr0332877	291.488	0.0409882	2.40996	0.120565	0.277514	7.35311	6.4723	-0.404416
FBgn0025820	FBtr0332876	479.14	0.0284575	0.155294	0.693527	0.833402	8.85356	8.54104	-0.119699
FBgn0085271	FBtr0300028	728.231	0.203178	3.1874	0.0742078	0.197069	11.2463	9.66555	-0.53309
FBgn0085271	FBtr0112436	178.429	0.244394	2.67155	0.102156	0.246294	4.90747	6.07119	0.652323
FBgn0023515	FBtr0339494	1987.34	0.0915474	1.15168	0.283198	0.498322	15.0844	15.4662	0.104479
FBgn0023515	FBtr0070370	1352.87	0.291201	1.87822	0.170536	0.355208	14.6197	11.6112	-0.888604
FBgn0023515	FBtr0070369	1093.95	0.0197119	2.22434	0.13585	0.301618	12.2225	12.3515	0.0393616
FBgn0036105	FBtr0076269	629.767	0.0431273	4.83991	0.0278083	0.0938433	10.3914	9.28136	-0.38974
FBgn0036105	FBtr0333403	404.521	0.0466217	4.48998	0.0340941	0.109757	7.54838	8.60451	0.428295
FBgn0004856	FBtr0333809	911.166	0.0245619	0.196134	0.65786	0.811055	11.3478	11.5189	0.0544583
FBgn0004856	FBtr0071350	2527.75	0.0220496	0.217716	0.640785	0.800596	16.6397	16.4599	-0.0476372
FBgn0038740	FBtr0330035	116.815	0.0837919	5.29369	0.0214028	0.0760395	4.67095	3.59652	-0.781019
FBgn0038740	FBtr0330034	40.7996	0.0676092	0.40893	0.522513	0.717562	2.65243	2.56413	-0.099094
FBgn0000406	FBtr0080932	68.3169	1.56827	4.47636	0.0343668	0.110439	5.75325	2.0542	-3.05864
FBgn0000406	FBtr0331931	30.3848	1.90823	3.73114	0.0534069	0.154176	0.0247501	1.70973	12.2293
FBgn0028968	FBtr0330096	1576.41	0.0179786	0.0628098	0.802109	0.895952	14.1156	14.0349	-0.0229199
FBgn0028968	FBtr0085793	877.896	0.019457	0.0583368	0.809144	0.900196	11.2301	11.3091	0.0253617
FBgn0031818	FBtr0303229	80.1177	0.0755362	0.0563858	0.812302	0.902296	3.84074	3.72692	-0.089403
FBgn0031818	FBtr0079267	846.937	0.0413	0.0971312	0.7553	0.870141	10.9185	11.0505	0.043063
FBgn0036918	FBtr0330181	1064.86	0.0128277	1.80004	0.179708	0.36839	12.3564	11.8968	-0.141308
FBgn0036918	FBtr0074894	4607.02	0.0110744	2.06971	0.15025	0.323893	19.7107	20.1752	0.115847
FBgn0261788	FBtr0303114	1.03356	5.02091	1.24298	0.264898	0.476856	1.15596	0.00613876	-15.1179
FBgn0261788	FBtr0303117	118.959	0.0517096	0.740306	0.389563	0.605071	3.1957	3.45665	0.231734
FBgn0261788	FBtr0303119	132.421	0.0457838	0.120418	0.728582	0.855169	3.82017	3.60531	-0.171845
FBgn0026666	FBtr0332613	245.584	0.0480785	2.36559	0.124037	0.283002	6.48935	5.7864	-0.356616
FBgn0026666	FBtr0074084	982.577	0.0367699	3.0349	0.0814918	0.210098	11.175	11.9854	0.256029
FBgn0032475	FBtr0080492	3134.99	0.0156884	1.36041	0.243466	0.448938	17.3429	18.0006	0.170179
FBgn0032475	FBtr0289981	47.1902	0.244872	0.110259	0.73985	0.860901	2.60993	3.33333	0.71892
FBgn0032475	FBtr0080491	521.228	0.0105269	3.55344	0.0594222	0.16703	9.14722	8.70294	-0.16698
FBgn0052442	FBtr0273421	185.952	0.0264324	4.50248	0.0338457	0.10915	6.00982	5.34618	-0.360214
FBgn0052442	FBtr0089798	333.422	0.0214676	5.37932	0.0203768	0.073109	7.15085	7.79232	0.276333
FBgn0031244	FBtr0343780	239.318	0.0581075	2.32959	0.126935	0.287712	5.96102	6.89575	0.456175
FBgn0031244	FBtr0078137	157.264	0.0906107	0.24454	0.620946	0.788274	5.10011	5.45314	0.204305
FBgn0031244	FBtr0343779	353.116	0.0348267	4.99364	0.0254407	0.0873951	8.01036	7.17431	-0.355711
FBgn0035630	FBtr0077121	7558.29	0.0131895	2.47894	0.11538	0.269158	23.0019	22.3842	-0.149554
FBgn0035630	FBtr0345606	7373.48	0.0131995	2.47709	0.115515	0.269301	22.3486	22.9666	0.149675
FBgn0024909	FBtr0114520	515.532	0.0224771	0.318056	0.572778	0.754983	8.96752	9.1143	0.054644
FBgn0024909	FBtr0081756	202.193	0.0297631	0.250367	0.616817	0.785415	6.01402	5.86504	-0.0776749
FBgn0030693	FBtr0074188	654.79	0.0179624	1.54738	0.213522	0.411204	10.0916	9.7816	-0.107994
FBgn0053229	FBtr0345592	1059.42	0.0190801	5.72993	0.0166781	0.0628478	12.6503	11.6244	-0.315347
FBgn0262124	FBtr0346683	2365.37	0.0172677	1.02638	0.31101	0.526363	16.3799	15.962	-0.11172
FBgn0262124	FBtr0302226	1077.54	0.0188008	0.944912	0.331018	0.547529	12.0072	12.414	0.124578
FBgn0035558	FBtr0113143	888.78	0.0342788	0.013912	0.906108	0.957591	10.9122	11.6024	0.221827
FBgn0034432	FBtr0345425	883.573	0.00948179	0.00119161	0.972463	0.988786	11.282	11.2849	0.000903409
FBgn0034432	FBtr0300283	3284.89	0.00785121	0.00141646	0.969978	0.988172	17.9999	17.9972	-0.00069402
FBgn0024992	FBtr0345716	246.427	0.0414794	0.123943	0.724797	0.853206	6.39993	6.60489	0.0989129
FBgn0024992	FBtr0070502	1623.25	0.0295148	0.174723	0.675948	0.823026	14.3017	14.0705	-0.0654466
FBgn0086675	FBtr0343650	10.3412	1.35944	0.0191607	0.889907	0.948912	0.84754	0.971112	0.393395
FBgn0086675	FBtr0073712	325.538	0.160051	5.357	0.0206392	0.0738683	6.92433	5.13243	-0.928684
FBgn0026441	FBtr0330039	931.307	0.0600077	1.00515	0.316068	0.531706	11.768	11.2211	-0.173529
FBgn0026441	FBtr0334695	1044.68	0.0592772	1.01722	0.313179	0.528557	11.791	12.3459	0.171094
FBgn0024985	FBtr0070225	547.642	0.127151	0.232453	0.629711	0.793206	9.18953	9.32173	0.0483899
FBgn0024985	FBtr0332292	82.0414	0.182958	0.17519	0.67554	0.822943	3.89105	3.79639	-0.0732603
FBgn0016119	FBtr0084432	5640.65	0.0122641	3.27441	0.0703683	0.188818	20.7345	21.4054	0.165066
FBgn0016119	FBtr0333777	2693.29	0.0127955	3.14103	0.0763457	0.20078	17.2461	16.5815	-0.174668
FBgn0052626	FBtr0309246	504.527	0.0118223	0.0505444	0.822119	0.908813	8.9104	8.97259	0.0233383
FBgn0052626	FBtr0301044	2193.34	0.00880415	0.0650587	0.798672	0.893849	15.802	15.744	-0.0156504
FBgn0031830	FBtr0343157	7346.52	0.0129737	1.2598	0.261689	0.472482	22.8666	22.4689	-0.0963031
FBgn0031830	FBtr0079288	1029.34	0.0152671	1.07696	0.299378	0.513734	11.8056	12.1912	0.119284
FBgn0040373	FBtr0070107	257.331	0.0237508	0.119775	0.729278	0.855467	6.69422	6.5804	-0.0539902
FBgn0040373	FBtr0070108	1124.16	0.0165084	0.16291	0.686492	0.828792	12.3556	12.4676	0.0339866
FBgn0031637	FBtr0300941	841.093	0.016449	3.43394	0.0638696	0.176422	11.4677	10.6899	-0.252462
FBgn0031637	FBtr0332479	150.798	0.032782	3.50209	0.0612915	0.171159	4.74261	5.53304	0.469185
FBgn0031637	FBtr0332478	503.899	0.0174647	0.80364	0.370007	0.586221	8.88204	9.00906	0.0476514
FBgn0260943	FBtr0310006	9.47064	0.287518	0.425483	0.514214	0.71133	1.0335	1.01826	-0.0429575
FBgn0261710	FBtr0071460	731.372	0.0152367	0.0376903	0.846066	0.924264	10.5333	10.379	-0.0519412
FBgn0261710	FBtr0071461	2007.56	0.0134061	0.306781	0.579663	0.759886	15.4713	15.1487	-0.0882018
FBgn0261710	FBtr0332953	70.5347	0.0976185	4.47787	0.0343364	0.11039	2.93084	4.19932	1.06501
FBgn0042175	FBtr0332971	378.617	0.114447	4.03359	0.044603	0.135035	8.44782	7.10052	-0.56337
FBgn0042175	FBtr0081364	835.502	0.103583	4.44502	0.0350033	0.111989	10.2798	11.8277	0.503663
FBgn0265512	FBtr0088370	1093.76	0.0117559	1.79219	0.180659	0.369399	12.1225	12.435	0.0954081
FBgn0265512	FBtr0331945	260.145	0.0177644	1.2685	0.260049	0.470106	6.84094	6.49653	-0.162745
FBgn0038461	FBtr0083376	1248.07	0.0157883	2.78536	0.0951292	0.234405	12.5088	13.1144	0.180574
FBgn0038461	FBtr0337064	1668.48	0.0152264	2.88271	0.0895354	0.225129	14.6529	14.0417	-0.172103
FBgn0052548	FBtr0074568	446.408	0.350517	0.122485	0.726355	0.854487	5.57124	5.69625	0.0682496
FBgn0052548	FBtr0074569	9.14681	0.987418	-0.00187968	1	1	0.909789	0.838337	-0.236382
FBgn0031762	FBtr0079228	37.3464	0.206003	1.96143	0.161361	0.341266	2.43995	1.91543	-0.705304
FBgn0031762	FBtr0079229	41.624	0.19558	2.03461	0.153753	0.329685	1.65004	2.11009	0.714852
FBgn0004959	FBtr0342846	21.7878	2.08522	4.4538	0.0348237	0.111464	1.31491	2.15509	1.43441
FBgn0004959	FBtr0074603	16.2323	2.20612	4.26746	0.038849	0.121341	2.24886	1.33598	-1.51253
FBgn0034897	FBtr0113113	966.425	0.0429542	0.0845672	0.771201	0.879246	11.8118	11.6021	-0.065788
FBgn0034897	FBtr0072087	911.694	0.0432544	0.0839802	0.771974	0.879246	11.3342	11.5426	0.0663308
FBgn0030318	FBtr0073518	135.943	0.085288	0.524225	0.469045	0.675681	4.73661	5.11626	0.233719
FBgn0030318	FBtr0073519	891.074	0.0591626	0.739222	0.38991	0.60511	11.5621	11.0871	-0.152082
FBgn0041182	FBtr0335487	45.6047	0.0874104	0.0781148	0.779869	0.883614	2.96118	2.82573	-0.137465
FBgn0041182	FBtr0079511	11.4623	0.31825	1.06485	0.302111	0.516925	1.25223	1.59855	0.707528
FBgn0041182	FBtr0079510	14.7641	0.289971	0.0911028	0.76278	0.87455	1.60095	1.68526	0.148929
FBgn0041182	FBtr0335488	74.9417	0.103109	0.196633	0.657453	0.811055	3.75289	3.62578	-0.102254
FBgn0285925	FBtr0300036	0	NA	NA	NA	NA	NA	NA	NA
FBgn0285925	FBtr0083334	149.291	0.193557	2.81209	0.0935566	0.231945	6.06417	4.1208	-1.17422
FBgn0038286	FBtr0344380	167.008	0.0298041	2.52459	0.112084	0.263669	5.10519	5.69915	0.336817
FBgn0038286	FBtr0113236	4274.14	0.0156349	4.42966	0.0353195	0.112699	19.8092	19.2154	-0.148992
FBgn0028980	FBtr0077043	427.941	0.0541569	0.0890383	0.765403	0.876038	8.43911	8.23657	-0.0800655
FBgn0028980	FBtr0333390	594.674	0.0512837	0.0941413	0.758977	0.87184	9.50007	9.71056	0.0750638
FBgn0261983	FBtr0306138	111.912	0.115208	0.712345	0.398666	0.613903	4.65709	4.2914	-0.245813
FBgn0261983	FBtr0080197	593.994	0.0818758	0.965344	0.325844	0.541385	9.37097	9.83451	0.165357
FBgn0039272	FBtr0473579	370.337	0.0803105	0.532705	0.465472	0.673069	7.61264	7.96896	0.148436
FBgn0039272	FBtr0113284	366.364	0.0804738	0.531677	0.465903	0.673557	7.86309	7.50949	-0.148878
FBgn0034758	FBtr0309799	25.8565	3.72037	2.00306	0.156982	0.334439	2.29789	1.70015	-0.876545
FBgn0034758	FBtr0071862	77.0765	5.49937	1.46564	0.226034	0.427925	2.05216	3.1846	1.28589
FBgn0024989	FBtr0344149	210.15	0.850277	3.16812	0.0750889	0.198408	4.57049	4.07485	-0.344122
FBgn0024989	FBtr0070068	185.956	0.864256	3.14405	0.0762042	0.200481	3.45402	3.88819	0.351275
FBgn0033421	FBtr0088547	909.408	0.0246776	3.58868	0.0581746	0.164605	11.5335	11.3224	-0.0671852
FBgn0033421	FBtr0310032	10.0362	0.208333	0.995768	0.318337	0.534162	1.15803	1.53548	0.817119
FBgn0263603	FBtr0075494	1235.21	0.0990756	0.0147712	0.903266	0.956005	13.289	12.4499	-0.249629
FBgn0263603	FBtr0333294	198.289	0.151865	0.149048	0.699447	0.83747	6.22513	5.55724	-0.35103
FBgn0263603	FBtr0333293	27.3432	0.190043	2.65508	0.103219	0.247706	1.83388	2.54207	0.951605
FBgn0263603	FBtr0075493	46.9644	0.901653	0.617416	0.432009	0.64201	2.62524	3.16786	0.551634
FBgn0036571	FBtr0301912	135.38	0.174344	3.34988	0.0672097	0.18243	5.38609	4.32813	-0.661895
FBgn0036571	FBtr0075452	262.199	0.154458	3.75965	0.0525034	0.152304	6.07275	7.29028	0.575756
FBgn0051388	FBtr0304709	87.4035	0.273599	0.417102	0.518387	0.714103	3.72861	4.10895	0.289261
FBgn0051388	FBtr0082356	104.815	0.264076	0.431489	0.511259	0.708144	4.54853	4.14687	-0.277282
FBgn0264816	FBtr0334146	42.7239	0.159826	0.0436513	0.834504	0.917147	2.76011	2.76642	0.00670194
FBgn0264816	FBtr0334147	65.3341	0.221155	2.07929	0.14931	0.32244	3.80623	3.13565	-0.573263
FBgn0264816	FBtr0334148	171.545	0.219506	1.02496	0.311345	0.526685	4.82375	5.71477	0.517271
FBgn0264816	FBtr0334149	30.7124	1.04587	0.136339	0.711948	0.844233	2.29145	2.37617	0.105955
FBgn0015321	FBtr0345603	3738.26	0.00886328	0.764888	0.381803	0.597359	18.6338	18.8222	0.0478496
FBgn0015321	FBtr0076395	2449.17	0.0127078	1.69554	0.192872	0.385479	16.6193	16.0508	-0.15138
FBgn0015321	FBtr0345604	275.684	0.0732449	1.53548	0.215291	0.413899	6.33416	7.38119	0.484173
FBgn0034389	FBtr0345950	49.7291	0.0534121	3.87315	0.0490642	0.14492	2.68947	3.37298	0.665943
FBgn0034389	FBtr0330005	0.170495	11.8756	0.0667556	0.796121	0.892642	0.0122995	0.266133	8.87117
FBgn0026206	FBtr0333474	58.7116	0.0707186	1.68839	0.193813	0.387041	2.9175	3.6009	0.620718
FBgn0030208	FBtr0071452	518.312	0.0111497	1.89654	0.168466	0.352097	9.18396	8.76379	-0.157287
FBgn0030208	FBtr0071451	2315.06	0.00825496	2.47798	0.11545	0.269236	15.8554	16.2438	0.10415
FBgn0051441	FBtr0339400	11.5424	0.98799	4.51517	0.0335956	0.108681	0.859091	1.73899	2.04167
FBgn0024993	FBtr0345709	305.577	0.0750946	0.00222653	0.962365	0.984303	7.09046	7.20023	0.0489935
FBgn0024993	FBtr0070478	871.264	0.0639084	0.00276473	0.958066	0.983364	11.2302	11.1043	-0.0406653
FBgn0039300	FBtr0084868	5153	0.00907414	2.11421	0.145938	0.317214	20.8347	20.3528	-0.119207
FBgn0039300	FBtr0304693	37501.9	0.00868047	2.20874	0.137231	0.30357	32.3944	32.8773	0.111991
FBgn0036194	FBtr0076131	239.593	0.0679366	5.04495	0.0246978	0.0853677	5.71949	6.95099	0.609271
FBgn0026573	FBtr0346629	332.724	0.118634	3.53085	0.0602369	0.168798	8.25438	6.40489	-0.812498
FBgn0026573	FBtr0088042	2036.49	0.00629773	2.50454	0.113519	0.265925	15.3381	15.4659	0.0348367
FBgn0040382	FBtr0070136	96.6421	0.155795	4.42789	0.0353562	0.112721	4.85487	3.37777	-1.08339
FBgn0040382	FBtr0070135	195.555	0.0649173	3.39025	0.0655831	0.179489	5.59898	6.07711	0.253161
FBgn0040382	FBtr0070137	34.5083	0.22718	0.841068	0.359092	0.575378	2.18836	2.81954	0.740801
FBgn0039690	FBtr0310267	14.0482	2.09945	0.325789	0.568149	0.751433	1.19276	1.78185	1.16347
FBgn0039690	FBtr0333820	219.4	0.917224	0.887166	0.346247	0.563565	7.3236	5.14231	-1.10151
FBgn0039690	FBtr0306104	51.3588	0.99264	0.847484	0.357265	0.574168	2.58205	3.24681	0.672739
FBgn0032456	FBtr0090022	156.478	0.114735	2.17265	0.140484	0.307867	4.9526	5.43436	0.282879
FBgn0034729	FBtr0071840	54.4699	0.0762932	3.99604	0.0456074	0.137386	3.40915	2.74854	-0.633802
FBgn0033240	FBtr0305126	115.235	0.0891532	1.58885	0.20749	0.404617	4.23571	4.83378	0.39743
FBgn0033240	FBtr0113052	200.467	0.0771344	1.82259	0.177005	0.36418	6.22606	5.59014	-0.333367
FBgn0259700	FBtr0299949	1985.22	0.0195307	0.486631	0.485434	0.687664	15.2148	15.3169	0.0279491
FBgn0259700	FBtr0310316	1110.12	0.0135272	4.42378	0.0354414	0.112943	12.8074	11.7842	-0.312214
FBgn0266129	FBtr0330231	43.902	0.785781	5.73526	0.0166276	0.0627208	1.34583	2.38845	1.66697
FBgn0266129	FBtr0072458	52.4906	0.753853	5.89826	0.0151558	0.0585376	3.8177	2.26778	-1.53137
FBgn0005536	FBtr0112850	0	NA	NA	NA	NA	NA	NA	NA
FBgn0005536	FBtr0308212	655.871	0.0143643	4.30074	0.0380958	0.119441	10.2777	9.72675	-0.191118
FBgn0005536	FBtr0112852	176.933	0.0187984	0.17266	0.677759	0.823851	5.50991	5.65202	0.07823
FBgn0005536	FBtr0301575	1.04646	5.47826	0.158494	0.690547	0.831058	0.0114088	0.627724	11.565
FBgn0005536	FBtr0112851	277.689	0.0218748	0.162473	0.686889	0.828838	6.77598	6.97591	0.0920914
FBgn0036624	FBtr0075387	502.165	0.00692276	0.630839	0.427048	0.63807	9.03117	8.81542	-0.0810879
FBgn0021796	FBtr0336615	290.567	0.0356285	0.29464	0.587262	0.766118	6.91294	7.11676	0.0923521
FBgn0021796	FBtr0080422	949.264	0.02814	0.367876	0.544164	0.735639	11.7288	11.5099	-0.0690044
FBgn0262127	FBtr0344383	163.295	0.0394474	0.35403	0.551841	0.740098	5.24424	5.45725	0.121724
FBgn0262127	FBtr0100008	754.302	0.0263118	0.496103	0.481217	0.685035	10.6983	10.4775	-0.0737441
FBgn0267912	FBtr0074292	995.684	0.0173613	1.66756	0.196586	0.39022	12.1407	11.4074	-0.229374
FBgn0267912	FBtr0332870	1750.36	0.0122573	0.642247	0.422898	0.634609	14.5868	14.5919	0.00143988
FBgn0039254	FBtr0084749	152.892	0.430414	0.00889103	0.924877	0.966709	5.24614	5.01978	-0.134246
FBgn0039254	FBtr0337012	558.006	0.370201	0.00996583	0.92048	0.965247	9.14192	9.45502	0.114242
FBgn0263738	FBtr0310382	22.1818	0.507248	0.421021	0.516428	0.712994	1.70342	2.13376	0.654943
FBgn0263738	FBtr0310384	228.468	0.322153	0.653516	0.418858	0.631052	6.6396	5.87239	-0.382986
FBgn0037680	FBtr0082019	76.82	0.0710774	0.122278	0.726577	0.854609	3.78297	3.64684	-0.108801
FBgn0037680	FBtr0082018	983.321	0.00730356	0.118999	0.730122	0.855871	11.7058	11.6564	-0.0155272
FBgn0037680	FBtr0082017	369.276	0.0166443	0.164049	0.685456	0.828603	7.64314	7.78905	0.0612366
FBgn0034345	FBtr0301149	1.73756	2.7429	1.68497	0.194266	0.387474	0.0139039	0.842905	11.8458
FBgn0034345	FBtr0086686	1659.42	0.0291531	0.568335	0.450921	0.660363	14.0952	14.5777	0.135896
FBgn0035710	FBtr0076960	234.418	0.0697504	0.264375	0.60713	0.779723	4.78462	4.39895	-0.253155
FBgn0035710	FBtr0076959	73.3286	0.180353	2.2748	0.131492	0.294822	1.85525	2.54066	0.91631
FBgn0035710	FBtr0076961	103.599	0.397586	0.0101927	0.919583	0.965108	3.36291	2.94653	-0.389328
FBgn0045823	FBtr0330097	1957.53	0.00926563	0.0129025	0.909563	0.958761	15.1584	15.2051	0.0128223
FBgn0045823	FBtr0076401	1400.86	0.00969652	0.0123501	0.911512	0.95977	13.4957	13.4487	-0.0136539
FBgn0020385	FBtr0082264	202.741	0.0570416	0.301242	0.583105	0.762425	6.22233	5.60248	-0.32472
FBgn0020385	FBtr0100144	520.274	0.129247	1.56361	0.211137	0.407963	9.64757	8.33364	-0.491863
FBgn0030391	FBtr0073668	130.731	0.0390874	1.34241	0.24661	0.452792	5.01433	4.66555	-0.218179
FBgn0030391	FBtr0073669	149.455	0.0370791	1.4048	0.235921	0.440066	4.95571	5.30052	0.20471
FBgn0030026	FBtr0071183	750.831	0.0404731	0.100523	0.751203	0.867021	10.6273	10.4851	-0.0475783
FBgn0030026	FBtr0344985	177.438	0.0551943	0.0737052	0.786017	0.886785	5.51722	5.64297	0.0692344
FBgn0000559	FBtr0332966	19521	0.0440376	0.247021	0.619181	0.786769	28.4931	28.7275	0.054902
FBgn0000559	FBtr0085911	57466.6	0.0437839	0.24845	0.618169	0.785945	35.4434	35.2072	-0.0545439
FBgn0035211	FBtr0072723	81.5068	0.0431641	1.51577	0.218261	0.417951	3.63146	3.97705	0.270235
FBgn0035211	FBtr0331866	124.963	0.0349791	1.78486	0.181554	0.370019	4.71631	4.39636	-0.211481
FBgn0026147	FBtr0300401	987.706	0.0109133	4.21848e-05	0.994818	0.998941	11.8014	11.7984	-0.000958997
FBgn0026147	FBtr0300402	1913.97	0.0098617	5.40016e-05	0.994137	0.998523	15.0718	15.0749	0.000834971
FBgn0036302	FBtr0300887	10.306	2.96166	0.0107403	0.917459	0.964008	0.721116	1.86028	2.74337
FBgn0015239	FBtr0078392	344.464	0.0616974	0.685182	0.407808	0.621946	7.3039	7.85126	0.233121
FBgn0015239	FBtr0078391	345.089	0.0532531	0.0435602	0.834674	0.917195	7.59452	7.50045	-0.0401783
FBgn0015239	FBtr0078390	430.799	0.0562641	1.23856	0.265749	0.477636	8.65744	7.87796	-0.310306
FBgn0015239	FBtr0078389	293.816	0.0676018	0.10987	0.740293	0.860901	6.8558	7.23275	0.170241
FBgn0260745	FBtr0082503	10.8704	3.59092	0.0531379	0.81769	0.905932	0.0179919	0.778254	10.8715
FBgn0260745	FBtr0082491	44.6309	1.85924	0.153328	0.695375	0.834795	3.49335	1.48508	-2.49842
FBgn0260745	FBtr0082492	38.874	1.86741	1.79518	0.180297	0.369018	3.23488	1.38791	-2.46746
FBgn0037773	FBtr0082215	151.375	0.130863	5.56711	0.018301	0.0674252	5.9832	4.47936	-0.882486
FBgn0037773	FBtr0300257	85.3087	0.628896	2.53651	0.111241	0.26228	2.73958	4.31277	1.34283
FBgn0037773	FBtr0306611	265.527	0.0581712	1.21677	0.269995	0.482094	6.21479	6.77319	0.269905
FBgn0019982	FBtr0077453	2252.09	0.0235672	1.7905	0.180866	0.369459	15.671	16.2084	0.144472
FBgn0019982	FBtr0110812	267.895	0.0338658	1.27416	0.258987	0.468854	6.96761	6.48492	-0.22651
FBgn0051997	FBtr0345283	171.844	12	0.130286	0.718136	0.848496	3.43721	4.53709	0.827518
FBgn0051997	FBtr0089154	68.2413	12	0.130197	0.718228	0.848496	3.59001	2.71013	-0.828017
FBgn0036991	FBtr0078194	690.218	0.0470824	0.357083	0.55013	0.738895	10.3338	10.0828	-0.0858831
FBgn0036991	FBtr0344821	158.4	0.0646764	0.267957	0.604706	0.778149	5.16034	5.37737	0.125739
FBgn0029524	FBtr0336920	30.1228	0.550239	0.124432	0.724276	0.852869	2.2096	2.40313	0.244961
FBgn0029524	FBtr0070078	51.8866	0.495968	0.137974	0.710304	0.843522	3.18676	2.96144	-0.215771
FBgn0035772	FBtr0076873	1448.8	0.020879	1.71524	0.190307	0.382561	13.8552	13.3686	-0.140556
FBgn0035772	FBtr0076872	347.978	0.0272154	1.33807	0.247374	0.453623	7.383	7.84505	0.196018
FBgn0000247	FBtr0346613	416.459	0.0399677	0.0967038	0.755822	0.870141	8.16863	8.30445	0.0541903
FBgn0000247	FBtr0085484	159.685	0.0514017	0.0764166	0.782214	0.884315	5.38208	5.25373	-0.0737427
FBgn0003510	FBtr0346862	228.801	0.0462851	3.1188	0.0773937	0.202512	6.68892	5.89683	-0.393454
FBgn0003510	FBtr0085557	345.323	0.0417707	3.43303	0.0639046	0.176422	7.01874	7.82201	0.348051
FBgn0038619	FBtr0333830	20.0681	1.99705	7.07153e-06	0.997878	1	1.88423	1.97996	0.14412
FBgn0038619	FBtr0083630	201.592	2.32102	1.25537e-05	0.997173	0.999924	6.08838	5.7747	-0.163763
FBgn0050035	FBtr0088074	58.155	0.30136	0.913598	0.339162	0.55581	3.62181	2.84173	-0.715124
FBgn0050035	FBtr0088073	40.3147	0.329512	0.833256	0.361333	0.577005	2.05192	2.71074	0.812933
FBgn0035227	FBtr0072703	0	NA	NA	NA	NA	NA	NA	NA
FBgn0038976	FBtr0084257	5022.09	0.00688758	0.0496945	0.823596	0.909014	20.4122	20.4762	0.0158532
FBgn0038976	FBtr0301486	1166.59	0.0081454	0.0422073	0.837225	0.918416	12.6234	12.5565	-0.0201393
FBgn0043884	FBtr0084563	1983.7	0.0207745	0.0122214	0.911973	0.95977	15.2617	15.2726	0.00298444
FBgn0043884	FBtr0305043	636.947	0.0267867	0.186662	0.665709	0.815477	9.8615	9.91716	0.0194514
FBgn0043884	FBtr0084562	19.2692	3.12438	-3.7804e-05	1	1	2.47332	0.9946	-2.64407
FBgn0262714	FBtr0075927	0	NA	NA	NA	NA	NA	NA	NA
FBgn0262714	FBtr0332043	144.023	0.0361221	0.337571	0.561234	0.747108	4.93981	5.18718	0.148514
FBgn0262714	FBtr0075929	1257.61	0.0206059	0.562512	0.45325	0.662416	13.0527	12.8039	-0.0738164
FBgn0037213	FBtr0078962	470.913	0.0145728	2.84227	0.0918145	0.229347	8.18176	8.55404	0.14678
FBgn0037213	FBtr0078961	135.839	0.026308	1.66715	0.19664	0.390221	5.08605	4.6141	-0.294759
FBgn0041775	FBtr0332635	9322.61	0.00411391	2.86494	0.090529	0.226916	24.2849	23.7991	-0.116379
FBgn0041775	FBtr0332636	14160.1	0.00662259	0.435209	0.509444	0.706708	26.6967	26.5033	-0.045664
FBgn0041775	FBtr0332641	6892.63	0.00319664	1.1473	0.284115	0.49909	22.3973	22.1021	-0.0717543
FBgn0086906	FBtr0332680	230.977	0.0426724	1.61394	0.203939	0.399793	4.26447	4.59119	0.22172
FBgn0086906	FBtr0072848	186.052	0.0574678	4.59036	0.0321523	0.105033	3.138	4.17549	0.84712
FBgn0086906	FBtr0332677	36.2064	0.204824	0.07167	0.788921	0.888544	1.81223	1.84514	0.0522866
FBgn0038108	FBtr0334511	180.522	0.0694239	5.85736	0.015512	0.0595966	4.79256	6.47335	0.92418
FBgn0038108	FBtr0334510	610.799	0.0116297	4.55478	0.032827	0.106622	9.86829	9.46049	-0.144822
FBgn0038108	FBtr0306256	362.431	0.0291418	0.414297	0.519797	0.715065	7.77658	7.66921	-0.0450297
FBgn0029911	FBtr0343323	250.658	0.0187398	4.77847	0.0288178	0.0962319	6.2089	6.91072	0.336467
FBgn0016976	FBtr0301618	2.56336	9.82038	0.484795	0.486258	0.688069	0.7866	0.0171968	-11.0327
FBgn0016976	FBtr0301619	126.402	11.076	0.429317	0.512324	0.70935	1.3829	7.7937	5.16561
FBgn0030679	FBtr0346187	490.944	0.0191673	0.685684	0.407636	0.621946	8.60476	8.91703	0.118961
FBgn0030679	FBtr0074085	1425.76	0.0156779	0.827191	0.363086	0.578407	13.5167	13.2017	-0.0918479
FBgn0266418	FBtr0344403	124.911	0.10067	1.49504	0.221436	0.422286	5.11856	4.25183	-0.559751
FBgn0266418	FBtr0344404	315.665	0.0506334	0.592086	0.441614	0.652192	7.65056	6.84446	-0.355987
FBgn0266418	FBtr0344405	83.8594	0.0975251	3.55451	0.0593837	0.16703	3.53639	4.2745	0.564353
FBgn0267385	FBtr0084213	24156.6	0.056122	1.60927	0.204594	0.40072	30.1164	29.7278	-0.0906591
FBgn0267385	FBtr0084214	12.2818	0.274758	0.530545	0.466378	0.673753	1.36393	1.66393	0.576405
FBgn0037443	FBtr0289939	392.002	0.0283138	0.585225	0.444271	0.654124	8.22051	7.76702	-0.185184
FBgn0037443	FBtr0300261	941.116	0.0177388	0.000345405	0.985172	0.993192	11.5813	11.5672	-0.00447122
FBgn0037443	FBtr0290327	411.88	0.0222488	0.629226	0.427639	0.638615	8.01043	8.39466	0.153809
FBgn0261797	FBtr0332748	252.996	0.0620058	4.77239	0.0289196	0.096474	6.04647	7.16521	0.533918
FBgn0261797	FBtr0332750	0	NA	NA	NA	NA	NA	NA	NA
FBgn0261797	FBtr0332747	13.1115	2.1564	1.07725	0.299313	0.513734	0.882633	2.13514	2.56036
FBgn0032812	FBtr0331245	300.122	0.0310528	0.115274	0.734218	0.857641	7.12832	7.01289	-0.0519618
FBgn0032812	FBtr0081263	983.272	0.0242178	0.144046	0.704292	0.839967	11.6766	11.7982	0.038093
FBgn0032779	FBtr0334165	5.62074	0.746245	0.24364	0.621589	0.788595	0.976816	1.06982	0.262986
FBgn0032779	FBtr0302938	16.3441	0.739	2.60265	0.106685	0.254093	1.17247	2.15357	1.76425
FBgn0032779	FBtr0334164	172.483	0.0951585	6.08869	0.013605	0.0537765	5.73389	5.28887	-0.247825
FBgn0004901	FBtr0304705	1877.8	0.0394376	0.0369103	0.847648	0.924741	14.9132	14.9868	0.0203179
FBgn0004901	FBtr0081764	355.969	0.0495946	0.0301441	0.862164	0.933268	7.69605	7.63289	-0.0266461
FBgn0041582	FBtr0072281	139.887	0.0360886	0.131404	0.716981	0.847574	4.92505	5.05218	0.0773481
FBgn0041582	FBtr0343438	1540.22	0.0195549	0.224535	0.635606	0.797521	13.9993	13.8727	-0.0361378
FBgn0021906	FBtr0334842	571.877	0.0384724	5.94899	0.0147257	0.0572107	10.2646	8.42059	-0.672346
FBgn0021906	FBtr0077915	4310.33	0.00963337	0.502951	0.478206	0.683192	19.5706	19.5423	-0.00709564
FBgn0021906	FBtr0334843	1803.43	0.0204715	3.16042	0.0754439	0.199057	14.0933	15.4099	0.366103
FBgn0025702	FBtr0303600	33.0814	0.441114	1.43805	0.230455	0.43371	2.70509	2.0743	-0.775238
FBgn0025702	FBtr0306595	17.1561	1.79241	3.84915e-05	0.99505	0.999036	1.34238	1.65271	0.602895
FBgn0025702	FBtr0334748	10.5445	0.479949	0.0166957	0.89719	0.953322	1.39772	1.22064	-0.392286
FBgn0033309	FBtr0088730	3824.01	0.0315621	0.198338	0.656066	0.810355	18.7709	18.9183	0.0373535
FBgn0033309	FBtr0339357	137.638	0.0560176	0.126455	0.722136	0.851453	4.98809	4.86719	-0.0743751
FBgn0085432	FBtr0100246	118.914	0.0455744	0.257628	0.611754	0.782963	4.17764	4.14088	-0.0264254
FBgn0085432	FBtr0309803	69.9701	0.0947293	1.65004	0.198953	0.392241	3.56971	3.10437	-0.412409
FBgn0085432	FBtr0112657	52.7676	0.0653233	1.38547	0.239172	0.444185	2.50736	2.8555	0.380797
FBgn0039705	FBtr0339144	106.307	0.196798	0.721026	0.395808	0.610855	4.17855	4.57925	0.274791
FBgn0039705	FBtr0085528	2121.66	0.13178	1.03022	0.310107	0.525395	15.9334	15.2836	-0.176226
FBgn0023097	FBtr0334638	1467.24	0.00851507	4.9453	0.0261618	0.0896182	13.4673	13.9628	0.142606
FBgn0023097	FBtr0083912	43.2011	1.77987	5.7829	0.0161828	0.0615235	0.0123322	4.09756	16.8032
FBgn0023097	FBtr0300617	1838.22	0.019579	3.83847	0.0500891	0.147229	15.2788	14.329	-0.263645
FBgn0023097	FBtr0334639	79.9343	0.108105	1.09412	0.29556	0.509981	4.17919	3.3389	-0.666775
FBgn0036987	FBtr0078231	294.396	0.154518	4.84176	0.0277786	0.093815	7.73843	6.15565	-0.725723
FBgn0036987	FBtr0078232	720.033	0.13788	5.4128	0.0199896	0.0720041	9.42975	11.3146	0.63946
FBgn0037249	FBtr0078944	5293.17	0.0109405	0.297853	0.585231	0.764322	20.6588	20.8426	0.0453995
FBgn0037249	FBtr0346646	950.59	0.0130298	0.252759	0.615139	0.784985	11.7202	11.5378	-0.0574443
FBgn0039531	FBtr0344340	181.259	0.0564256	0.145169	0.703196	0.839607	5.58102	5.69942	0.0645737
FBgn0039531	FBtr0085199	607.364	0.0431968	0.1857	0.66652	0.815782	9.75515	9.62328	-0.0467449
FBgn0259481	FBtr0089331	5.83197	0.314524	1.37134	0.241581	0.447165	0.896924	1.13382	0.67772
FBgn0259481	FBtr0089333	0.879871	3.50833	0.876358	0.349201	0.566248	0.012869	0.53134	10.7362
FBgn0032815	FBtr0081325	705.614	0.0513438	1.29804	0.254571	0.462619	10.5368	10.0055	-0.181076
FBgn0032815	FBtr0305952	215.305	0.064502	1.04916	0.3057	0.521261	5.7695	6.22965	0.237928
FBgn0039883	FBtr0343538	4.63806	2.86365	0.208068	0.648286	0.80508	1.52744	0.571252	-2.84392
FBgn0039883	FBtr0302179	12.3502	0.522169	0.500813	0.479143	0.683746	1.25028	1.20051	-0.117568
FBgn0039883	FBtr0304595	14.4648	1.83248	0.65959	0.416705	0.62882	1.00721	1.34089	0.828014
FBgn0036516	FBtr0301186	1146.84	0.00479223	3.17952	0.0745667	0.197244	12.6872	12.2493	-0.132523
FBgn0036516	FBtr0075592	1416.88	0.00482091	0.53343	0.465168	0.672897	13.4726	13.5836	0.0321547
FBgn0063485	FBtr0306152	38.3329	2.87697	0.0026901	0.958635	0.983393	3.76238	1.07241	-3.66096
FBgn0063485	FBtr0306151	674.779	0.0335991	1.62388	0.202552	0.397868	9.85258	10.2948	0.152649
FBgn0063485	FBtr0100145	657.723	0.0294585	0.149162	0.699337	0.83747	10.1482	9.87142	-0.0959332
FBgn0010531	FBtr0333068	110.46	0.0272618	0.188347	0.664296	0.814845	4.38113	4.5343	0.103271
FBgn0010531	FBtr0300944	763.584	0.0125165	0.362233	0.547269	0.736685	10.6956	10.5776	-0.0393201
FBgn0003559	FBtr0113733	701.058	0.0295166	0.365721	0.545346	0.736257	10.3641	10.2045	-0.0543438
FBgn0003559	FBtr0306544	64.2461	0.0652716	0.193274	0.660206	0.812167	3.34839	3.5131	0.141974
FBgn0033889	FBtr0303991	287.784	0.0424463	0.137727	0.710551	0.843678	6.88411	7.08628	0.0919261
FBgn0033889	FBtr0339957	558.07	0.0195353	0.180449	0.670988	0.819182	9.4278	9.23646	-0.0696332
FBgn0033889	FBtr0303989	1790.96	0.0206844	0.00943936	0.922602	0.965853	14.6717	14.768	0.0268078
FBgn0012034	FBtr0333126	926.597	0.0393672	0.854101	0.355395	0.572562	11.5225	11.2469	-0.0879493
FBgn0012034	FBtr0078413	62.1328	0.0832418	0.478714	0.489005	0.69021	3.24248	3.48856	0.216081
FBgn0039767	FBtr0339142	1707.19	0.0116913	0.00112479	0.973246	0.989167	14.4696	14.4934	0.00667974
FBgn0039767	FBtr0085627	875.978	0.0129792	0.000980977	0.975014	0.989227	11.271	11.2471	-0.00768277
FBgn0264491	FBtr0084177	488.58	0.0281549	1.5339	0.215528	0.414135	8.43605	8.6531	0.084232
FBgn0030421	FBtr0073689	118.947	0.0296619	4.58971	0.0321645	0.105033	4.17444	4.91959	0.494322
FBgn0035047	FBtr0072328	691.829	0.00810645	1.33218	0.248418	0.454964	10.1131	10.3476	0.0801096
FBgn0035047	FBtr0306655	628.446	0.0159682	0.526279	0.468175	0.674964	9.97035	9.64725	-0.113571
FBgn0035047	FBtr0072327	182.61	0.0358686	0.0239438	0.877028	0.941672	5.72512	5.57909	-0.0794977
FBgn0014020	FBtr0087214	296.657	0.0292933	3.57902	0.0585136	0.165179	6.85626	7.26848	0.185789
FBgn0001139	FBtr0084963	497.851	0.029454	3.18001	0.0745443	0.197244	8.50524	9.29589	0.297869
FBgn0001139	FBtr0339900	998.399	0.023635	1.70465	0.191682	0.383766	11.7226	11.9927	0.0841408
FBgn0001139	FBtr0084962	5242.76	0.0224198	3.29545	0.0694722	0.187173	21.2391	20.061	-0.291264
FBgn0010415	FBtr0474169	345.384	0.0261162	0.158982	0.690095	0.830789	7.32618	7.82862	0.213983
FBgn0010415	FBtr0273206	722.185	0.0315577	0.134047	0.714272	0.845748	10.0999	10.7026	0.203692
FBgn0010415	FBtr0342895	184.1	0.0927188	3.82839	0.0503913	0.147757	4.57086	6.54701	1.1026
FBgn0031501	FBtr0077656	0	NA	NA	NA	NA	NA	NA	NA
FBgn0031501	FBtr0335385	27.1403	NA	NA	NA	NA	NA	NA	NA
FBgn0030218	FBtr0310444	110.344	0.246129	0.0580696	0.809573	0.900366	4.30629	4.59745	0.196582
FBgn0030218	FBtr0071510	25.0375	0.35232	0.0358114	0.849906	0.926522	2.26597	2.04264	-0.302307
FBgn0024236	FBtr0345601	48.5664	0.113448	0.784599	0.375738	0.591947	2.79827	3.11982	0.319611
FBgn0045862	FBtr0330085	2405.07	0.00766664	0.640901	0.423385	0.635021	16.1751	16.3938	0.0583056
FBgn0045862	FBtr0330084	1266.29	0.00838454	0.589931	0.442446	0.653023	13.0687	12.8452	-0.0662101
FBgn0039064	FBtr0084390	77.6807	0.307686	0.24963	0.617336	0.785415	2.67238	2.71002	0.0409671
FBgn0039064	FBtr0110801	75.1396	0.310695	0.249635	0.617333	0.785415	2.70159	2.66371	-0.0413575
FBgn0020381	FBtr0114561	24.2152	0.684101	3.50311	0.0612536	0.171119	1.52165	2.34744	1.26059
FBgn0020381	FBtr0114560	361.671	0.394498	5.27997	0.0215721	0.0764544	8.58611	6.96113	-0.680204
FBgn0038638	FBtr0083665	124.387	1.10351	0.653325	0.418926	0.631052	3.76636	4.50363	0.534226
FBgn0038638	FBtr0083664	71.3336	1.1965	0.604842	0.436736	0.647006	3.83025	3.14739	-0.58097
FBgn0026238	FBtr0309847	8243.77	0.0107507	0.000972181	0.975126	0.989227	23.3523	23.3574	0.00122397
FBgn0026238	FBtr0309846	11165.3	0.0106673	0.00098013	0.975025	0.989227	25.1858	25.1807	-0.001211
FBgn0265784	FBtr0074557	1145.26	0.00633529	3.28988	0.069708	0.187461	12.6997	12.2588	-0.133377
FBgn0265784	FBtr0479857	581.415	0.0157471	0.37606	0.539719	0.731398	9.61804	9.38372	-0.0842024
FBgn0265784	FBtr0308232	643.831	0.0102324	1.08641	0.297268	0.511816	10.0869	9.73581	-0.122524
FBgn0003748	FBtr0071535	220.69	0.0316546	0.115167	0.734337	0.857641	6.25922	6.10796	-0.0761815
FBgn0003748	FBtr0071540	115.33	0.247649	4.78143	0.0287682	0.0961452	2.82143	5.73546	2.12207
FBgn0003748	FBtr0071537	916.766	0.0651537	3.95298	0.0467883	0.140134	12.0654	10.7976	-0.403866
FBgn0264270	FBtr0331271	1126.5	0.0123988	0.118739	0.730407	0.855977	12.3037	12.5427	0.0724671
FBgn0264270	FBtr0336728	919.755	0.0182894	0.58311	0.445096	0.654939	11.6539	11.2906	-0.115406
FBgn0264270	FBtr0331247	2315.99	0.00957815	4.44067	0.0350926	0.112176	16.3503	15.8088	-0.145103
FBgn0264270	FBtr0336727	232.925	0.813143	3.10213	0.0781899	0.20408	4.0828	7.91032	2.04552
FBgn0032482	FBtr0080439	76.4914	0.093125	1.1987	0.273581	0.48682	3.45369	3.99258	0.43049
FBgn0032482	FBtr0080441	4321.57	0.0465608	2.25886	0.132852	0.297047	19.945	19.1896	-0.189413
FBgn0005632	FBtr0307550	944.942	0.00570011	0.020413	0.88639	0.946566	11.6103	11.5743	-0.0113673
FBgn0005632	FBtr0339189	0	NA	NA	NA	NA	NA	NA	NA
FBgn0005632	FBtr0085843	2028.45	0.00484479	0.0236187	0.877859	0.942002	15.3575	15.3904	0.00897611
FBgn0024150	FBtr0305501	46.7556	1.48072	0.221872	0.637617	0.798407	2.53999	2.83118	0.317895
FBgn0024150	FBtr0330067	11.1832	1.97576	0.165339	0.684288	0.828186	1.50767	1.29653	-0.437118
FBgn0035482	FBtr0289977	116.514	0.034227	0.070127	0.791152	0.889816	4.51004	4.6025	0.061089
FBgn0035482	FBtr0307170	707.069	0.0181674	0.118437	0.730736	0.856038	10.3045	10.2226	-0.0279217
FBgn0263780	FBtr0300103	10.8915	0.29263	0.417953	0.51796	0.714025	1.54632	1.29757	-0.508214
FBgn0263780	FBtr0334734	153.682	0.0889464	0.973725	0.323753	0.53902	5.10432	5.31931	0.125773
FBgn0025725	FBtr0072812	433.676	0.0324912	0.210434	0.646428	0.803915	8.25311	8.51637	0.103632
FBgn0025725	FBtr0072811	2016.84	0.0261489	0.260858	0.609531	0.781288	15.4995	15.2089	-0.0793466
FBgn0027086	FBtr0078498	1271.74	0.0315714	0.463842	0.495834	0.695291	12.7506	13.1078	0.105962
FBgn0027086	FBtr0078500	1482.49	0.0310885	0.470863	0.49259	0.692651	13.919	13.5573	-0.103986
FBgn0033429	FBtr0113060	29.5535	0.3332	1.37968	0.240156	0.445396	1.98788	2.54989	0.726146
FBgn0033429	FBtr0088541	335.089	0.19815	2.1396	0.143539	0.313048	7.95176	7.03347	-0.394915
FBgn0016701	FBtr0086830	1426.35	0.0528893	4.01011	0.0452282	0.13636	13.0055	14.1542	0.332331
FBgn0016701	FBtr0086829	515.876	0.0599133	3.55498	0.0593672	0.16703	9.4576	8.43515	-0.383899
FBgn0032961	FBtr0085903	2642.28	0.0183301	1.41342	0.234489	0.438626	16.5375	17.0758	0.141769
FBgn0032961	FBtr0085904	2993.86	0.0181783	1.42503	0.232577	0.436285	17.7554	17.2152	-0.140287
FBgn0032236	FBtr0332194	899.908	0.0228674	0.0982795	0.753904	0.868896	11.3215	11.4284	0.034119
FBgn0032236	FBtr0080007	2051.23	0.020783	0.107634	0.742854	0.862176	15.4974	15.3863	-0.0302638
FBgn0003638	FBtr0070178	94.2918	0.302073	5.23397	0.0221499	0.0781969	3.17775	4.67826	1.1515
FBgn0030838	FBtr0074427	527.064	0.0302771	2.89318	0.088955	0.224207	8.64781	9.57328	0.34287
FBgn0030838	FBtr0339777	256.561	0.0346662	2.89239	0.0889988	0.22424	7.09178	6.10789	-0.469689
FBgn0030838	FBtr0074425	575.904	0.0264723	1.82335	0.176915	0.364136	9.78666	9.14553	-0.231046
FBgn0030838	FBtr0074428	269.948	0.0240276	1.51781	0.217952	0.41779	6.49058	7.06759	0.269057
FBgn0002709	FBtr0303847	305.72	0.0572347	0.0195226	0.888879	0.947977	7.15987	7.16035	0.00021338
FBgn0002709	FBtr0299823	37.7472	0.118617	0.0124926	0.911006	0.959725	2.63623	2.63576	-0.000512054
FBgn0036144	FBtr0100422	345.306	0.0524521	0.195873	0.658073	0.811119	7.8575	7.21802	-0.273536
FBgn0036144	FBtr0306255	1244.32	0.0403304	1.00184	0.316866	0.532678	13.2544	12.4306	-0.245367
FBgn0036144	FBtr0076190	599.395	0.0236404	4.15955	0.0414004	0.127355	9.25261	10.028	0.27592
FBgn0022987	FBtr0306248	209.608	0.02262	2.94792	0.085988	0.218777	6.28928	5.76897	-0.267934
FBgn0022987	FBtr0086923	288.972	0.0189163	1.86042	0.172576	0.358399	6.80224	7.1897	0.175983
FBgn0022987	FBtr0331464	53.1011	0.12063	0.36365	0.546486	0.736527	2.98345	3.26613	0.266543
FBgn0034180	FBtr0340073	326.689	0.0158086	3.29043	0.069685	0.187461	7.11807	7.56882	0.196833
FBgn0034180	FBtr0114627	22.8471	0.387135	2.53121	0.111614	0.26282	1.45036	2.42965	1.5002
FBgn0034180	FBtr0114628	695.789	0.0174385	5.10591	0.0238444	0.0828911	10.6408	9.87648	-0.260711
FBgn0000464	FBtr0081260	474.421	0.0496366	6.09714	0.0135401	0.0535781	9.37792	7.86966	-0.582565
FBgn0000464	FBtr0331241	272.186	0.0139268	0.00644877	0.935995	0.972937	6.99225	6.58612	-0.189088
FBgn0261844	FBtr0303409	501.158	0.0527218	1.39841	0.23699	0.441148	8.67811	9.1844	0.190199
FBgn0261844	FBtr0445402	140.306	0.0711401	1.06286	0.302565	0.517492	5.2072	4.76035	-0.27227
FBgn0031485	FBtr0077675	623.152	0.0311904	2.60551	0.106493	0.253802	9.52757	10.0578	0.186603
FBgn0031485	FBtr0343783	135.883	0.0472419	1.79251	0.180621	0.369399	5.16834	4.66442	-0.310902
FBgn0039958	FBtr0113704	2992.76	0.285645	2.05692	0.151516	0.32585	16.8668	18.0997	0.320251
FBgn0039958	FBtr0300703	34.8811	0.49263	1.2867	0.256656	0.465268	2.77283	2.27031	-0.584614
FBgn0262519	FBtr0302046	3876.44	0.014607	0.201145	0.653798	0.809619	18.8696	19.036	0.0421023
FBgn0262519	FBtr0100394	980.016	0.0167813	0.175989	0.674843	0.822232	11.85	11.6889	-0.0504211
FBgn0029866	FBtr0331394	841.485	0.0735143	2.44082	0.118215	0.274362	11.5548	10.3948	-0.378932
FBgn0029866	FBtr0070904	535.701	0.0777795	2.31018	0.128529	0.290058	8.20944	9.26973	0.405045
FBgn0011586	FBtr0071266	7438.71	0.0159864	1.18326	0.276693	0.490795	22.5372	22.9804	0.10723
FBgn0011586	FBtr0333604	4274.47	0.0163222	1.15926	0.281619	0.496505	19.7011	19.2624	-0.110133
FBgn0260233	FBtr0300642	24.8653	1.87018	4.3822	0.0363161	0.114775	0.0204909	1.44422	12.2847
FBgn0260233	FBtr0300641	475.05	2.66243	3.12299	0.0771949	0.202282	14.9936	4.61056	-3.99157
FBgn0039861	FBtr0337032	101.05	0.0551524	0.00919535	0.923606	0.966277	4.2766	4.27734	0.000520377
FBgn0039861	FBtr0085820	568.833	0.033463	0.011557	0.91439	0.961617	9.42668	9.4259	-0.000281846
FBgn0030703	FBtr0074166	5372.52	0.00565792	1.35633	0.244175	0.44984	20.6694	20.9716	0.0745525
FBgn0030703	FBtr0333719	1353.82	0.0127167	0.00969576	0.921561	0.965249	13.3076	13.2616	-0.0134522
FBgn0030703	FBtr0301598	5830.46	0.00649842	1.06463	0.302161	0.516925	21.429	21.1095	-0.0784308
FBgn0015000	FBtr0330714	591.961	0.0146108	1.07663	0.299452	0.51374	9.70241	9.36809	-0.119841
FBgn0015000	FBtr0078991	1064.84	0.0129549	1.20403	0.272517	0.485522	11.9723	12.3044	0.102039
FBgn0033544	FBtr0113064	106.876	0.102345	0.0198264	0.888023	0.947472	4.33201	4.44741	0.0789145
FBgn0033544	FBtr0088217	795.76	0.0423965	2.88267	0.0895374	0.225129	11.0231	10.6418	-0.12551
FBgn0033544	FBtr0088218	43.9681	0.796765	2.45062	0.117479	0.272828	1.91047	3.5173	1.78749
FBgn0032600	FBtr0343767	33.5241	0.110843	4.78459	0.0287154	0.0960572	2.16123	2.6062	0.546617
FBgn0032600	FBtr0329945	75.8899	0.214684	5.64428	0.0175124	0.0651807	2.79138	4.07583	1.11889
FBgn0030735	FBtr0344216	354.782	0.0378719	0.040676	0.840165	0.920168	7.63827	7.69255	0.0228991
FBgn0030735	FBtr0112990	342.653	0.0182919	0.124806	0.72388	0.852768	7.49244	7.61016	0.0502589
FBgn0030735	FBtr0112988	595.161	0.022115	0.250275	0.616882	0.785415	9.68459	9.48916	-0.0697837
FBgn0015279	FBtr0083941	150.471	0.0565154	0.000721281	0.978574	0.990566	5.14959	5.15939	0.00578967
FBgn0015279	FBtr0083940	889.347	0.0380877	0.00085398	0.976687	0.989529	11.3006	11.2894	-0.00359296
FBgn0020279	FBtr0088774	236.93	0.071457	5.09214	0.0240346	0.0833925	5.31401	7.28283	0.983473
FBgn0020279	FBtr0304682	1792.54	0.00783249	2.66902	0.102319	0.246522	14.9331	14.5314	-0.11171
FBgn0030671	FBtr0344214	602.057	0.041753	0.832209	0.361634	0.577107	9.43345	9.85104	0.148535
FBgn0030671	FBtr0074054	1850.95	0.0366861	0.943451	0.331392	0.547668	15.0526	14.5933	-0.127376
FBgn0266000	FBtr0343135	198.621	0.0296239	0.0174142	0.895014	0.951844	5.92024	5.85578	-0.0338594
FBgn0266000	FBtr0343137	1406.48	0.0188065	0.0272705	0.868836	0.936713	13.4716	13.5373	0.0190661
FBgn0261550	FBtr0303586	665.738	0.0328447	0.882391	0.347548	0.564794	10.2123	9.81776	-0.136729
FBgn0261550	FBtr0302673	1039.08	0.0307759	0.938405	0.332688	0.549117	11.827	12.2359	0.12628
FBgn0036762	FBtr0331810	3471.47	0.0141018	2.6698	0.102269	0.246482	18.0406	18.5779	0.137401
FBgn0036762	FBtr0075140	512.134	0.0184747	2.07262	0.149964	0.323468	9.27683	8.75409	-0.195045
FBgn0037026	FBtr0331529	784.462	0.0164878	0.957363	0.327852	0.543603	10.9138	10.5998	-0.103811
FBgn0037026	FBtr0078272	636.27	0.0172183	0.920309	0.337394	0.554241	9.72699	10.041	0.109785
FBgn0003053	FBtr0100265	179.314	0.0696716	0.694067	0.404784	0.619246	5.62687	5.31164	-0.176695
FBgn0003053	FBtr0070680	60.6638	0.0985537	0.497011	0.480816	0.684634	3.0052	3.29795	0.273804
FBgn0036353	FBtr0075864	469.968	0.0217937	0.0142649	0.90493	0.957018	8.69467	8.67751	-0.0065778
FBgn0036353	FBtr0075865	285.238	0.0250921	0.0127404	0.910131	0.958942	6.94935	6.96659	0.00786356
FBgn0021872	FBtr0310044	3084.15	0.0231251	2.06063	0.151148	0.32525	17.3075	18.019	0.184119
FBgn0021872	FBtr0310045	782.345	0.0266197	1.79667	0.180116	0.368911	11.0625	10.4009	-0.219119
FBgn0001316	FBtr0333850	48.8705	0.0635596	1.91753	0.166129	0.348769	2.76956	3.13615	0.365234
FBgn0001316	FBtr0110818	292.046	0.0839517	5.90315	0.0151138	0.0584064	5.96046	7.67878	0.800721
FBgn0001316	FBtr0072565	548.851	0.0271672	3.94152	0.0471081	0.140686	8.98018	9.45227	0.173368
FBgn0026869	FBtr0345197	7.31894	0.495337	3.97386	0.0462118	0.13874	0.592371	1.40406	2.49498
FBgn0283510	FBtr0339423	481.555	0.13557	0.272129	0.601907	0.77608	8.90102	8.65814	-0.0923822
FBgn0283510	FBtr0339422	1224.34	0.0479703	0.41748	0.518197	0.714103	12.5112	13.0955	0.174294
FBgn0283510	FBtr0088385	494.421	0.0140696	0.473947	0.491177	0.69145	8.93743	8.81368	-0.0466912
FBgn0052137	FBtr0075758	40.9139	0.875575	2.5557	0.109897	0.259915	2.64988	2.37231	-0.323491
FBgn0052137	FBtr0075757	24.7249	0.976527	2.43628	0.118557	0.274893	1.70281	1.93359	0.369279
FBgn0003071	FBtr0088422	449.453	0.0229086	0.111883	0.738011	0.859976	8.42864	8.56768	0.0541761
FBgn0003071	FBtr0088421	2063.78	0.0179592	0.141491	0.706803	0.841289	15.5336	15.3877	-0.039738
FBgn0000320	FBtr0079334	39.1556	0.192626	1.71142	0.190801	0.382724	2.28407	2.75141	0.544254
FBgn0000320	FBtr0079335	45.1587	0.183834	1.78673	0.181325	0.369974	3.12474	2.63044	-0.505479
FBgn0030672	FBtr0340308	8808.88	0.011771	0.930526	0.334726	0.55098	23.6004	23.9309	0.0793545
FBgn0030672	FBtr0074056	1691.27	0.0130511	0.842125	0.35879	0.575378	14.5693	14.245	-0.091114
FBgn0039900	FBtr0089139	15.2121	0.854508	1.57337	0.209719	0.406627	1.09031	1.49398	0.912
FBgn0036660	FBtr0075346	216.928	0.0318878	1.15657	0.282179	0.497009	6.16109	5.75131	-0.213198
FBgn0036660	FBtr0333610	1509.37	0.0205433	1.71055	0.190915	0.382724	13.4898	13.9168	0.12295
FBgn0004507	FBtr0100485	6192.88	0.00810404	1.72019	0.189668	0.381911	21.8703	21.4645	-0.099199
FBgn0004507	FBtr0077828	4172.98	0.00827312	1.68598	0.194132	0.387474	19.1699	19.5762	0.102165
FBgn0029687	FBtr0342739	0	NA	NA	NA	NA	NA	NA	NA
FBgn0029687	FBtr0070616	7088.95	NA	NA	NA	NA	NA	NA	NA
FBgn0001090	FBtr0074657	441.312	0.029391	0.442901	0.505726	0.704401	8.13981	8.27506	0.0541122
FBgn0001090	FBtr0074656	141.545	0.0434292	0.351603	0.553207	0.740929	4.97418	4.8342	-0.0864947
FBgn0032006	FBtr0079625	46.4018	0.0955055	0.262524	0.608392	0.780642	2.58494	2.43558	-0.174001
FBgn0032006	FBtr0302147	7.08217	0.720751	0.358296	0.549454	0.738532	0.804232	0.992548	0.608077
FBgn0032006	FBtr0301338	77.1037	0.102061	0.103427	0.747755	0.86579	3.06819	3.16507	0.091525
FBgn0030876	FBtr0303767	52.0982	0.107911	4.42899	0.0353333	0.112699	2.69368	3.26474	0.56507
FBgn0030876	FBtr0074492	94.1892	0.178367	0.0421009	0.837428	0.918416	4.20369	3.99588	-0.151424
FBgn0030876	FBtr0303768	33.7524	0.516367	2.12219	0.145179	0.315999	3.33353	1.69998	-1.96797
FBgn0034997	FBtr0072265	145.386	0.046535	3.91662	0.047811	0.142375	4.64276	5.49098	0.509995
FBgn0034997	FBtr0072266	1086.7	0.0292595	5.99248	0.014367	0.056087	12.7004	11.7604	-0.287682
FBgn0263873	FBtr0329844	28.4382	0.251931	0.0549579	0.81465	0.903524	1.9966	2.19364	0.274068
FBgn0263873	FBtr0336736	16.1065	0.151497	2.41089	0.120494	0.277437	1.86709	1.52792	-0.581941
FBgn0263873	FBtr0329839	20.8964	0.481918	0.78501	0.375613	0.591947	1.41082	1.96536	0.962201
FBgn0030964	FBtr0074640	938.655	0.0198215	5.8942	0.0151908	0.0586104	11.7399	11.4058	-0.105564
FBgn0030964	FBtr0343604	29.1288	0.0997206	1.96587	0.160887	0.340653	2.03583	2.57294	0.683105
FBgn0261674	FBtr0302981	27.2397	0.233017	2.41145	0.120451	0.277426	1.76853	2.60006	1.123
FBgn0261674	FBtr0302982	178.938	0.0414193	0.0390936	0.843263	0.922298	5.67228	5.54827	-0.0679525
FBgn0261674	FBtr0302980	182.736	0.0561154	0.319412	0.571961	0.754553	5.8155	5.51386	-0.163923
FBgn0035152	FBtr0072611	59.695	2.03317	0.312491	0.576156	0.757447	3.30217	3.17034	-0.120134
FBgn0002921	FBtr0089516	714.296	0.0241899	0.209522	0.647142	0.804391	10.5689	10.146	-0.143335
FBgn0002921	FBtr0089513	947.765	0.0155239	0.230345	0.631268	0.794303	11.8853	11.3354	-0.173442
FBgn0002921	FBtr0089510	2124.78	0.0140231	0.899542	0.342905	0.560381	15.9492	15.295	-0.177385
FBgn0031483	FBtr0077677	1274.61	0.0290764	0.240727	0.623681	0.789815	13.0612	12.8439	-0.0643959
FBgn0031483	FBtr0077676	4176.26	0.0267103	0.261491	0.609097	0.781145	19.2193	19.4502	0.0581007
FBgn0004868	FBtr0306169	2228.63	0.00740064	1.47843	0.22402	0.425836	15.7086	16.0614	0.0949769
FBgn0004868	FBtr0079862	7575.01	0.00678391	1.60718	0.204888	0.400897	23.0362	22.6901	-0.0836831
FBgn0036875	FBtr0345147	120.259	0.0771901	0.769624	0.380333	0.595828	3.77997	3.95859	0.137403
FBgn0036875	FBtr0333847	15.0733	0.238204	0.205882	0.650014	0.806306	1.63056	1.37486	-0.494491
FBgn0000212	FBtr0330160	2421.74	0.00925466	0.902169	0.342201	0.559608	16.4697	16.1839	-0.0761013
FBgn0000212	FBtr0075523	644.049	0.0116784	0.723357	0.395045	0.610325	9.78347	10.0823	0.104147
FBgn0028919	FBtr0331626	204.001	0.0271018	2.10508	0.14681	0.318557	6.16807	5.64211	-0.275763
FBgn0028919	FBtr0080540	1627.3	0.0165791	3.23016	0.0722935	0.192915	13.9698	14.4921	0.147638
FBgn0035997	FBtr0076475	795.715	0.0575277	1.33745	0.247485	0.453711	11.1766	10.3393	-0.276942
FBgn0035997	FBtr0345600	2716.46	0.0519452	1.47957	0.223842	0.425611	16.4931	17.4315	0.246357
FBgn0031489	FBtr0331629	25.9934	3.65591	0.319635	0.571827	0.754513	2.77255	1.59339	-1.61384
FBgn0031489	FBtr0300815	23.6367	1.00192	0.710194	0.399379	0.61428	1.78194	1.69057	-0.152831
FBgn0031489	FBtr0077672	167.438	0.829676	0.180874	0.670623	0.819012	3.84086	4.52062	0.487318
FBgn0035986	FBtr0076486	186.94	0.038783	3.40554	0.0649777	0.178214	6.40812	5.05252	-0.732338
FBgn0051716	FBtr0331638	602.872	0.0224211	1.32118	0.25038	0.457749	9.67472	9.64471	-0.0106572
FBgn0051716	FBtr0080009	1787.69	0.0380585	1.51839	0.217863	0.41779	13.9258	15.3733	0.4038
FBgn0051716	FBtr0304112	39.516	1.7885	5.3398	0.0208438	0.0743809	0.0118783	3.72516	16.6277
FBgn0051716	FBtr0304113	59.4748	2.48109	1.62792	0.201992	0.397261	2.72885	3.75061	0.937679
FBgn0267487	FBtr0072718	1396.48	0.00692169	5.06003	0.0244838	0.0847087	13.147	13.4596	0.0913848
FBgn0267487	FBtr0072717	931.687	0.0130611	0.0101978	0.919563	0.965108	11.3834	11.2813	-0.032666
FBgn0030347	FBtr0331588	118.043	1.12872	0.521525	0.470192	0.676047	4.21329	4.97756	0.502131
FBgn0030347	FBtr0073569	182.143	1.06545	0.551761	0.457599	0.66619	6.05313	5.19017	-0.472882
FBgn0283531	FBtr0335133	661.268	0.0250152	0.0599651	0.806551	0.898132	9.97192	10.0695	0.0337927
FBgn0283531	FBtr0300382	1378.37	0.0224559	0.0664781	0.796536	0.89297	13.4153	13.314	-0.029529
FBgn0001215	FBtr0085301	1610.8	0.0174744	3.8945	0.0484445	0.143791	13.5894	14.7884	0.339465
FBgn0001215	FBtr0085303	18.5938	1.56747	0.891368	0.345107	0.562432	0.976273	2.51837	2.75061
FBgn0001215	FBtr0085302	1731.23	0.0101296	0.219748	0.639232	0.799067	14.6614	14.3985	-0.073571
FBgn0001215	FBtr0085299	3579.42	0.011497	2.52111	0.112331	0.264052	18.7655	18.1392	-0.159768
FBgn0038268	FBtr0344378	81.6753	0.0712259	5.6903	0.017059	0.0639183	3.32531	4.29137	0.758112
FBgn0038268	FBtr0082997	34.0516	0.110793	3.19382	0.0739173	0.196455	2.16085	2.80816	0.765802
FBgn0016070	FBtr0076550	19186.6	0.00237243	1.73684	0.18754	0.37878	28.441	28.5288	0.0205807
FBgn0031836	FBtr0079291	3986.07	0.178224	5.85816	0.015505	0.0595966	18.2457	19.9501	0.430433
FBgn0031836	FBtr0079293	140.726	3.6497	2.09226	0.148047	0.320615	6.57164	1.57629	-4.24191
FBgn0031836	FBtr0079292	105.11	0.0997906	0.944286	0.331178	0.547529	4.44305	4.24432	-0.137239
FBgn0028996	FBtr0310610	79.4265	0.0520894	0.0503788	0.822405	0.908813	3.09843	3.13078	0.030581
FBgn0028996	FBtr0089104	91.7073	0.0481241	0.0510259	0.821288	0.908519	3.37966	3.34813	-0.0276858
FBgn0036463	FBtr0075671	32.2849	0.852017	0.740436	0.389521	0.605071	2.23605	2.66921	0.517354
FBgn0036463	FBtr0333876	28.5235	0.87711	0.721966	0.3955	0.610769	2.47111	2.05675	-0.535267
FBgn0034021	FBtr0345392	4887.38	0.0871831	0.317526	0.573098	0.754983	20.5097	19.9588	-0.136883
FBgn0034021	FBtr0087359	2485.91	0.089339	0.30987	0.57776	0.758349	16.2069	16.7365	0.140567
FBgn0285955	FBtr0112630	218.625	0.3208	0.16021	0.688963	0.829838	5.63163	5.30996	-0.180262
FBgn0285955	FBtr0112632	47.5523	0.452683	0.00121382	0.972207	0.98877	3.31699	2.38299	-0.97031
FBgn0285955	FBtr0112631	16.929	0.265407	2.25511	0.133174	0.297397	1.157	1.60506	0.94823
FBgn0266711	FBtr0086541	260.574	0.0233731	0.964393	0.326083	0.541534	6.83521	6.51259	-0.15235
FBgn0266711	FBtr0086540	505.984	0.0191647	1.14802	0.283963	0.499064	8.80423	9.12013	0.118362
FBgn0261995	FBtr0303825	1143.41	0.00931698	0.00132118	0.971005	0.98841	12.4792	12.4893	0.0030606
FBgn0261995	FBtr0347068	183.71	0.0181563	0.000595756	0.980527	0.991191	5.68019	5.66712	-0.00708866
FBgn0262976	FBtr0307286	33.4073	0.111495	5.50958	0.0189126	0.0690139	1.95456	2.91603	1.16851
FBgn0036967	FBtr0074837	3186.43	0.00431326	1.01771	0.313062	0.528483	17.8964	17.7912	-0.0271107
FBgn0036967	FBtr0074838	337.261	0.0284475	1.02091	0.312303	0.527937	7.79256	7.20126	-0.254008
FBgn0036967	FBtr0332775	563.475	0.019715	2.20128	0.137897	0.304672	8.95989	9.78572	0.299762
FBgn0033087	FBtr0086145	429.614	0.0485779	2.53531	0.111325	0.262394	7.99305	8.72668	0.28958
FBgn0033087	FBtr0302190	343.859	0.0508014	2.43028	0.119012	0.275421	7.8656	7.15281	-0.305865
FBgn0032614	FBtr0345747	12.4442	1.88251	2.83889	0.0920079	0.229672	1.97792	1.09082	-1.72538
FBgn0032614	FBtr0080926	166.892	1.11446	4.35928	0.036808	0.116127	3.2776	4.56616	0.987179
FBgn0011474	FBtr0309996	1258.98	0.0185404	1.70428	0.191729	0.383766	13.4536	12.3624	-0.324178
FBgn0011474	FBtr0082929	1358.09	0.0191914	0.00109816	0.973564	0.989194	13.541	13.0856	-0.133037
FBgn0261649	FBtr0089772	53.5471	2.39141	3.38173	0.0659228	0.179945	4.59446	2.10251	-2.30599
FBgn0261649	FBtr0089771	100.483	2.18214	3.63052	0.0567289	0.161647	1.78685	3.67829	2.11453
FBgn0004390	FBtr0330168	2101.31	0.0211159	3.33803	0.0676958	0.183339	15.1478	15.9581	0.220088
FBgn0004390	FBtr0076368	979.598	0.022992	3.07294	0.0796056	0.206338	12.152	11.3701	-0.244771
FBgn0031170	FBtr0332488	60.1241	0.118318	0.243953	0.621366	0.788531	3.11178	3.43764	0.293813
FBgn0031170	FBtr0306679	352.945	0.0151516	1.99871	0.157433	0.3353	7.82197	7.463	-0.151824
FBgn0031170	FBtr0332489	323.614	0.0205417	0.851436	0.356146	0.57313	7.12429	7.46259	0.148523
FBgn0262740	FBtr0332620	215.886	0.0200723	4.07471	0.0435296	0.132392	6.37622	5.77301	-0.308676
FBgn0262740	FBtr0300733	771.843	0.0537259	5.77597	0.0162467	0.0617019	10.9955	10.3	-0.231534
FBgn0036945	FBtr0074821	811.606	0.386875	0.199136	0.655419	0.809846	7.70237	7.7914	0.0372465
FBgn0036945	FBtr0074820	204.108	0.487763	0.184256	0.667741	0.816722	4.14898	4.08333	-0.0476491
FBgn0034598	FBtr0071629	2181.45	0.0255	1.08349	0.297918	0.512196	15.8387	15.5669	-0.0735313
FBgn0034598	FBtr0310422	253.93	0.0444365	0.1637	0.685772	0.828603	6.51243	6.64645	0.0640375
FBgn0034598	FBtr0113100	11.2526	2.95651	0.57916	0.446642	0.655887	0.0122445	2.18882	14.9783
FBgn0250837	FBtr0080156	5744.63	0.0154472	5.50295	0.0189844	0.0691718	21.599	20.6477	-0.233915
FBgn0250837	FBtr0080157	8237.92	0.0152727	5.56515	0.0183215	0.0674665	22.89	23.8471	0.230466
FBgn0000259	FBtr0073560	1499.54	0.024412	1.18945	0.27544	0.48941	13.7279	13.9189	0.05474
FBgn0000259	FBtr0073561	3765.82	0.0218601	1.65187	0.198705	0.391964	19.2547	18.2895	-0.244955
FBgn0263706	FBtr0310335	8.2581	0.225457	0.0469865	0.828393	0.912638	1.34857	1.13968	-0.487178
FBgn0016031	FBtr0077161	324.274	0.0640326	0.672368	0.412227	0.625365	7.561	7.18344	-0.164339
FBgn0016031	FBtr0077160	701.705	0.0563822	0.757701	0.384049	0.599196	10.075	10.4907	0.141547
FBgn0260463	FBtr0303039	169.164	0.0750727	1.04152	0.307467	0.522924	5.18551	5.49103	0.174972
FBgn0260463	FBtr0082095	71.9611	0.996128	0.893882	0.344427	0.562111	3.22465	4.031	0.661667
FBgn0051523	FBtr0078935	1049.65	0.0233337	2.42605	0.119333	0.276077	11.8188	12.0727	0.0787639
FBgn0051523	FBtr0345142	42.8066	1.67846	5.36343	0.0205633	0.0737056	0.0106325	3.53892	16.7953
FBgn0030878	FBtr0074493	297.426	1.96617	0.00356466	0.952391	0.981788	7.25988	6.92598	-0.149947
FBgn0030878	FBtr0334034	402.48	1.96617	0.00356474	0.95239	0.981788	7.91971	8.29072	0.149881
FBgn0011361	FBtr0072677	3079.21	0.0099421	2.3051	0.12895	0.290737	17.3788	17.858	0.124105
FBgn0011361	FBtr0072676	4312.31	0.00972408	2.35508	0.124875	0.284055	19.8003	19.3204	-0.120324
FBgn0031066	FBtr0074816	3068.14	0.0133486	0.196222	0.657788	0.811055	17.5433	17.7219	0.0462343
FBgn0031066	FBtr0074817	6071.47	0.012889	0.203111	0.652221	0.808078	21.6467	21.4663	-0.0441352
FBgn0027513	FBtr0339310	855.387	0.0145437	5.52987e-05	0.994067	0.998523	11.0424	11.0314	-0.00358936
FBgn0027513	FBtr0088685	1086.51	0.01395	5.46334e-05	0.994103	0.998523	12.12	12.131	0.00339595
FBgn0035499	FBtr0073270	1426.78	0.0824658	4.99912	0.0253602	0.087201	14.3283	12.7647	-0.453138
FBgn0035499	FBtr0310531	437.288	0.094001	4.40264	0.0358833	0.113952	7.4112	8.70511	0.525977
FBgn0031030	FBtr0074771	2540.08	0.020262	1.78548	0.181477	0.370019	17.0864	16.0145	-0.284017
FBgn0031030	FBtr0074772	1874.24	0.020213	0.525549	0.468484	0.675007	15.3022	14.5864	-0.197839
FBgn0031030	FBtr0303999	352.394	0.0144106	0.211869	0.645307	0.803433	7.63887	7.67225	0.0140983
FBgn0039993	FBtr0302409	5187.11	0.0123033	0.633904	0.425927	0.636919	20.2836	20.579	0.0732096
FBgn0039993	FBtr0302410	3281.03	0.0126132	0.618738	0.431517	0.641638	17.879	17.586	-0.0757307
FBgn0002948	FBtr0340297	1215.69	0.0892757	2.93624	0.0866119	0.219914	12.16	13.4247	0.377614
FBgn0002948	FBtr0073516	3940.36	0.0837636	3.12784	0.0769655	0.201899	19.6176	18.2269	-0.352149
FBgn0283468	FBtr0084032	1899.37	0.0085099	1.10034	0.294192	0.509526	14.8878	15.1911	0.0835605
FBgn0283468	FBtr0333931	2737.78	0.00817922	1.14206	0.285217	0.500301	17.1403	16.8391	-0.0790205
FBgn0250869	FBtr0339775	1620.09	0.0107257	0.133537	0.714793	0.846226	14.1518	14.2555	0.0293418
FBgn0250869	FBtr0290308	2444.2	0.0102491	0.139201	0.709077	0.842891	16.4111	16.3075	-0.0275715
FBgn0015609	FBtr0081020	0	NA	NA	NA	NA	NA	NA	NA
FBgn0015609	FBtr0081016	39.4456	1.69098	2.52077	0.112355	0.264052	0.0137434	2.28584	14.7715
FBgn0015609	FBtr0100315	68.666	0.132908	4.03288	0.0446218	0.135036	3.1789	2.78849	-0.385137
FBgn0015609	FBtr0081015	66.6462	0.101004	3.49725	0.0614709	0.171463	3.04215	2.76138	-0.284336
FBgn0034304	FBtr0329999	453.755	0.0215656	0.17827	0.672864	0.820572	8.61996	8.48381	-0.0528015
FBgn0034304	FBtr0086780	313.824	0.0239029	0.162072	0.687256	0.828971	7.18357	7.32007	0.060201
FBgn0038721	FBtr0083806	12.7564	0.695892	1.42411	0.232728	0.436342	1.24488	1.75211	0.990774
FBgn0038721	FBtr0083805	591.122	0.27239	2.677	0.101807	0.245696	10.0753	9.10283	-0.347454
FBgn0011672	FBtr0089521	800.636	0.0146659	0.234501	0.628206	0.792646	10.9732	10.7247	-0.0817264
FBgn0011672	FBtr0301478	1554.78	0.00889691	0.0451526	0.831724	0.914506	14.0036	14	-0.00100624
FBgn0011672	FBtr0306351	72.1338	0.074102	0.75834	0.383849	0.59914	3.34735	3.91094	0.461345
FBgn0027518	FBtr0330297	1230.05	0.104468	0.0781431	0.77983	0.883614	12.8225	12.8538	0.00932729
FBgn0027518	FBtr0085543	195.69	0.13429	0.0631933	0.801518	0.895831	5.85428	5.83093	-0.0123508
FBgn0037873	FBtr0335221	401.318	0.058376	0.823234	0.364236	0.579894	8.35428	7.8319	-0.211309
FBgn0037873	FBtr0082372	2371.82	0.0476373	1.00213	0.316796	0.532678	15.9069	16.5316	0.166808
FBgn0039713	FBtr0085489	8495.37	0.00830502	0.166541	0.683204	0.827151	23.6184	23.4788	-0.0335552
FBgn0039713	FBtr0346158	56942.4	0.00807826	0.171167	0.679077	0.824901	35.1849	35.3245	0.0322525
FBgn0033998	FBtr0329939	1109.07	0.0197461	0.866846	0.35183	0.569462	12.1879	12.5137	0.0991173
FBgn0033998	FBtr0087403	498	0.0228579	0.758026	0.383947	0.599165	9.0522	8.7353	-0.119402
FBgn0053087	FBtr0344893	630.878	0.0232036	0.174932	0.675765	0.822983	9.87973	9.71616	-0.0575361
FBgn0053087	FBtr0344894	265.082	0.0289481	0.142338	0.705967	0.841113	6.63268	6.79429	0.0759342
FBgn0039349	FBtr0084891	211.526	0.0912306	2.00852	0.156418	0.333627	5.48445	6.67481	0.61005
FBgn0039349	FBtr0100570	632.548	0.0671344	0.237158	0.626267	0.791572	9.96611	9.64617	-0.112479
FBgn0039349	FBtr0100569	273.438	0.0583054	0.677255	0.410534	0.624172	7.06963	6.44332	-0.292883
FBgn0030357	FBtr0073591	0	NA	NA	NA	NA	NA	NA	NA
FBgn0030357	FBtr0302182	235.953	NA	NA	NA	NA	NA	NA	NA
FBgn0262115	FBtr0111300	157.285	0.051093	5.78808	0.0161352	0.0614067	4.72763	5.7175	0.579581
FBgn0265192	FBtr0339102	829.075	0.0108061	0.274457	0.600357	0.77527	11.1871	10.7666	-0.137273
FBgn0265192	FBtr0339099	2200.97	0.00458302	6.12088	0.0133595	0.0530945	16.1054	15.4108	-0.187638
FBgn0032748	FBtr0081148	2675.73	0.0997007	3.18358	0.0743816	0.197147	17.6135	16.0601	-0.409039
FBgn0032748	FBtr0113043	1298.45	0.103982	3.05371	0.0805528	0.208154	12.3343	13.7841	0.428185
FBgn0259203	FBtr0299693	594.105	0.0279134	0.0710525	0.78981	0.888995	9.55224	9.64982	0.0348095
FBgn0259203	FBtr0344452	1174.38	0.0251297	0.0785086	0.779329	0.883614	12.6705	12.5689	-0.0305575
FBgn0261609	FBtr0074300	4608.4	0.0227813	2.55543	0.109916	0.259915	19.5416	20.3441	0.200203
FBgn0261609	FBtr0343016	1614.45	0.0243516	2.39278	0.121897	0.279341	14.5568	13.7892	-0.217405
FBgn0030037	FBtr0071246	1451.18	0.0313933	1.21302	0.270736	0.482821	13.4254	13.8863	0.132948
FBgn0030037	FBtr0300383	331.447	0.0398952	0.969985	0.324684	0.539951	7.61373	7.20325	-0.177974
FBgn0260388	FBtr0300656	440.426	0.103948	0.00991988	0.920663	0.965247	8.24471	8.33761	0.0368794
FBgn0260388	FBtr0300657	110.896	0.121695	0.364533	0.545999	0.736311	4.61279	4.24725	-0.247977
FBgn0031050	FBtr0345991	157.916	0.134184	3.96703	0.0463996	0.139199	4.57935	5.81177	0.726128
FBgn0031050	FBtr0074760	773.469	0.103728	5.09312	0.024021	0.0833851	11.5132	9.88358	-0.541483
FBgn0038569	FBtr0083623	941.756	0.0205231	0.0588433	0.808334	0.899724	11.5364	11.5943	0.018312
FBgn0038569	FBtr0344646	1516.01	0.0192899	0.0624034	0.802737	0.89619	13.8797	13.8206	-0.0169237
FBgn0266421	FBtr0073535	3665.06	0.0107833	4.60307	0.0319148	0.104499	18.946	18.317	-0.160003
FBgn0266421	FBtr0343586	672.669	0.0136066	3.7145	0.0539419	0.155412	9.78172	10.4157	0.218516
FBgn0032910	FBtr0331378	155.1	0.0203818	1.59238	0.206987	0.403807	5.05967	5.43511	0.218365
FBgn0032910	FBtr0331377	52.7002	0.0786391	0.00466825	0.945527	0.977672	3.10097	3.1075	0.00619002
FBgn0032910	FBtr0331376	1039.69	0.0133937	1.6	0.205903	0.402017	12.1937	11.8126	-0.117836
FBgn0259984	FBtr0080509	1886.83	0.0283521	5.51675	0.0188352	0.0687659	15.6507	14.3687	-0.353721
FBgn0259984	FBtr0100660	70.7527	0.204089	4.21875	0.0399796	0.124087	2.59166	4.20248	1.4278
FBgn0259984	FBtr0080510	451.821	0.026797	1.9041	0.16762	0.350627	8.34761	8.64879	0.117364
FBgn0034634	FBtr0071700	706.82	0.0178309	0.406513	0.523745	0.718452	10.2052	10.4045	0.067756
FBgn0034634	FBtr0071699	305.564	0.0222192	0.332429	0.564233	0.749011	7.24609	7.04481	-0.0898382
FBgn0262582	FBtr0305026	2084.69	0.00876295	2.42178	0.119659	0.276189	15.8403	15.1803	-0.17946
FBgn0262582	FBtr0305028	825.326	0.0520218	0.0036796	0.95163	0.981554	11.1474	10.8287	-0.103973
FBgn0262582	FBtr0334306	503.636	0.138115	0.0122797	0.911764	0.95977	8.81811	9.08133	0.0987209
FBgn0262582	FBtr0334305	628.422	0.0164571	1.56263	0.21128	0.408023	9.58286	10.0811	0.174856
FBgn0262582	FBtr0305029	662.287	0.00833569	0.192833	0.660569	0.812167	10.0458	10.0502	0.00152925
FBgn0050372	FBtr0100140	742.935	0.00867421	4.70178	0.0301314	0.0996476	10.2982	10.7805	0.161576
FBgn0050372	FBtr0339300	11.9992	1.94601	1.95974	0.161541	0.341448	0.580854	2.10097	3.72199
FBgn0050372	FBtr0300954	682.886	0.0124855	5.33547	0.0208957	0.0745292	10.4918	9.76501	-0.250024
FBgn0035497	FBtr0073271	123.354	0.0281792	1.79569	0.180235	0.369018	4.47656	4.88303	0.262221
FBgn0035497	FBtr0073272	339.23	0.0182124	2.55185	0.110165	0.26042	7.70338	7.34717	-0.152514
FBgn0039594	FBtr0305088	128.726	0.062169	0.785799	0.375374	0.591947	3.46492	3.1736	-0.259252
FBgn0039594	FBtr0305087	59.144	1.58381	0.109723	0.74046	0.860909	2.27936	2.16616	-0.148501
FBgn0039594	FBtr0303343	18.2452	1.11874	0.0603782	0.805899	0.898132	0.840489	1.22679	1.09359
FBgn0039594	FBtr0085308	52.5968	0.336383	0.745317	0.387963	0.603105	2.3893	2.0303	-0.474592
FBgn0033391	FBtr0302511	1750.17	0.00952931	0.513265	0.473729	0.678529	14.4216	14.7517	0.0922123
FBgn0033391	FBtr0302512	4546.65	0.00412884	2.72166	0.0989948	0.240852	19.9241	19.6744	-0.0624187
FBgn0033391	FBtr0088611	358.318	0.0471079	0.57306	0.449045	0.65822	7.40098	8.02077	0.26038
FBgn0039908	FBtr0332905	9.4747	1.75986	1.68038	0.194873	0.387879	0.41415	1.7576	4.17962
FBgn0039908	FBtr0300342	114.865	0.0329777	0.110629	0.739429	0.860861	4.5994	4.47999	-0.0791623
FBgn0039908	FBtr0332904	95.0219	0.247368	2.26615	0.132228	0.296016	4.73165	3.55847	-0.851504
FBgn0039908	FBtr0300343	254.271	0.0573699	0.104632	0.74634	0.864565	6.54911	6.62467	0.0360693
FBgn0036202	FBtr0113164	53.8869	0.890324	0.0390355	0.843378	0.922298	2.45073	2.58282	0.153481
FBgn0036202	FBtr0332132	67.7047	0.847456	0.0408664	0.839796	0.920168	2.99808	2.85363	-0.145039
FBgn0061200	FBtr0299587	1348.4	0.00784312	0.219411	0.639489	0.799114	13.2363	13.3521	0.0338454
FBgn0061200	FBtr0074284	1975.08	0.00739923	0.231542	0.630383	0.793714	15.2972	15.1835	-0.0311684
FBgn0026570	FBtr0346076	229.193	0.0556722	1.2822	0.25749	0.46664	6.01721	6.56287	0.270978
FBgn0026570	FBtr0072915	533.241	0.0465151	1.52445	0.216948	0.416533	9.4519	8.86	-0.21841
FBgn0037611	FBtr0337072	654.008	0.0409944	0.340758	0.559392	0.745958	10.0973	9.81298	-0.0989226
FBgn0037611	FBtr0081903	406.027	0.0446312	0.314057	0.575201	0.757077	8.00558	8.27766	0.10953
FBgn0039065	FBtr0334500	474.195	0.100837	0.150733	0.697836	0.836754	6.7309	11.1085	1.67481
FBgn0039065	FBtr0084388	356.118	1.78309	0.993886	0.318794	0.534437	4.65606	11.4259	2.91089
FBgn0031118	FBtr0301537	443.438	0.109107	1.6849	0.194275	0.387474	7.93014	8.97524	0.40932
FBgn0031118	FBtr0304906	53.3447	3.24996	0.00106305	0.97399	0.989194	3.78761	2.24948	-1.53148
FBgn0031118	FBtr0340405	413.167	0.083458	0.805244	0.36953	0.58572	8.54082	7.85333	-0.275443
FBgn0037885	FBtr0304707	631.66	0.052152	0.0263376	0.871079	0.937777	9.89777	9.7846	-0.0396881
FBgn0037885	FBtr0304708	140.876	0.104707	0.023436	0.878329	0.942002	4.97826	5.02815	0.0302713
FBgn0037885	FBtr0082354	292.155	0.0461753	0.0076606	0.930254	0.969882	7.00124	7.05253	0.0232069
FBgn0032682	FBtr0332321	47.9458	8.98319	1.77906	0.182264	0.370907	1.67073	3.65089	2.28745
FBgn0032682	FBtr0300674	16.9401	6.37527	1.60611	0.20504	0.400978	2.24581	1.27917	-1.63439
FBgn0029976	FBtr0071092	608.393	0.0275101	0.311508	0.576756	0.757853	9.79647	9.59385	-0.0717924
FBgn0029976	FBtr0340148	569.094	0.0278675	0.3078	0.579033	0.759342	9.32825	9.53017	0.0729487
FBgn0033252	FBtr0339281	81.6323	0.0693662	0.517189	0.472043	0.677035	3.81015	3.28008	-0.44359
FBgn0033252	FBtr0088827	269.483	0.0470747	1.02698	0.310868	0.526246	6.41259	5.89047	-0.264259
FBgn0026576	FBtr0084536	898.503	0.0221561	0.999755	0.31737	0.53317	11.16	11.5803	0.134244
FBgn0026576	FBtr0084537	1680.71	0.0204663	1.07921	0.298875	0.513273	14.5738	14.1421	-0.121532
FBgn0052528	FBtr0074793	2054.41	0.0310105	0.00400997	0.949508	0.980116	15.4468	15.4171	-0.00809525
FBgn0052528	FBtr0346042	766.437	0.0345207	0.00369352	0.951539	0.981554	10.6413	10.6689	0.00920825
FBgn0266916	FBtr0089973	2533.07	0.0101579	0.0339879	0.853732	0.928314	16.5526	16.5882	0.00942583
FBgn0266916	FBtr0339328	535.582	0.0133833	0.0268432	0.869858	0.937157	9.1998	9.1628	-0.0136244
FBgn0034674	FBtr0345537	353.032	0.0689786	1.82838	0.176319	0.363489	7.25383	8.06159	0.341323
FBgn0034674	FBtr0071726	730.744	0.0616184	2.04003	0.153206	0.328656	10.8708	9.9837	-0.299412
FBgn0260400	FBtr0114366	31.0317	0.518974	1.56317	0.211201	0.407978	1.63083	2.35661	1.07098
FBgn0260400	FBtr0100254	194.254	0.0271741	0.587108	0.44354	0.653311	5.25969	5.43328	0.0992634
FBgn0260400	FBtr0307173	214.163	0.0208184	3.6075	0.0575195	0.163133	5.18332	5.77949	0.333741
FBgn0261239	FBtr0081479	271.459	0.0336578	3.93642	0.0472511	0.140939	6.37746	7.19014	0.378936
FBgn0261239	FBtr0081480	1448.36	0.0245571	5.26771	0.0217246	0.0768449	14.0828	13.196	-0.25599
FBgn0034420	FBtr0290316	200.73	0.0343431	0.0783669	0.779523	0.883614	6.06881	5.74049	-0.172089
FBgn0014009	FBtr0086124	651.035	0.0354078	2.60465	0.106551	0.253857	9.54178	10.2919	0.261779
FBgn0014009	FBtr0336658	4301.53	0.0298204	3.07709	0.0794023	0.206113	19.9738	19.1253	-0.212812
FBgn0038156	FBtr0303259	57.5936	2.04866	2.67232	0.102107	0.246257	1.59662	2.65053	1.47608
FBgn0038156	FBtr0309090	36.4829	2.21441	2.53162	0.111585	0.26282	3.19571	1.85879	-1.58401
FBgn0267002	FBtr0346959	160.127	0.0711586	0.100432	0.751312	0.867021	5.29615	5.27183	-0.0140566
FBgn0267002	FBtr0304680	13.6675	0.242425	1.80151	0.17953	0.368332	1.2017	1.80345	1.17686
FBgn0267002	FBtr0113087	226.285	0.0797774	0.378191	0.538573	0.73039	6.53894	5.96542	-0.286299
FBgn0260008	FBtr0301784	1110.32	0.0318176	1.29853	0.254482	0.462619	11.9781	12.604	0.190973
FBgn0260008	FBtr0301783	9489.37	0.0280861	1.4667	0.225867	0.427893	24.5589	23.8715	-0.164488
FBgn0264743	FBtr0334124	29.367	0.398202	4.60058	0.0319611	0.104557	1.52277	2.67589	1.64132
FBgn0087035	FBtr0075559	1235.67	0.158574	1.03956	0.307924	0.523089	12.3027	13.3326	0.307092
FBgn0087035	FBtr0331933	358.457	0.179807	0.918709	0.337814	0.55468	8.12975	7.29262	-0.351814
FBgn0031738	FBtr0301235	757.558	0.0255366	0.027529	0.868221	0.936504	10.5898	10.6182	0.00948259
FBgn0031738	FBtr0301234	305.558	0.0525376	5.48745	0.0191535	0.0697178	7.82409	6.2535	-0.712305
FBgn0287186	FBtr0113751	68.6552	0.893425	3.01751	0.0823698	0.211796	3.85975	2.77364	-0.975235
FBgn0287186	FBtr0113750	8.16987	1.8943	1.58299	0.208331	0.405353	0.0187093	1.10247	11.7654
FBgn0032515	FBtr0080497	138.262	0.0471065	0.330182	0.565552	0.749727	5.10567	4.79013	-0.193462
FBgn0032515	FBtr0080498	950.894	0.010935	1.79047	0.180869	0.369459	11.4812	11.7806	0.0943016
FBgn0032515	FBtr0303269	202.803	0.0261662	0.487822	0.4849	0.68762	6.06718	5.81	-0.134118
FBgn0000008	FBtr0100521	927.884	0.0492568	0.774896	0.378707	0.59469	12.036	10.9916	-0.331174
FBgn0000008	FBtr0071763	294.703	0.0547185	0.0907956	0.763168	0.874581	7.2716	6.86084	-0.185048
FBgn0051140	FBtr0084498	2.72791	4.53031	0.0323763	0.857204	0.930169	0.02426	0.488772	8.66575
FBgn0051140	FBtr0300963	64.5331	1.68028	-0.0332861	1	1	2.90381	2.26479	-0.72715
FBgn0000319	FBtr0112798	413.41	0.111532	0.944575	0.331104	0.547529	8.66638	7.75725	-0.363885
FBgn0000319	FBtr0074179	1894	0.0958805	1.09879	0.294532	0.509732	14.2177	15.3259	0.307928
FBgn0014455	FBtr0346181	1586.35	0.00863572	1.08403	0.297798	0.512111	13.9433	14.2679	0.0921206
FBgn0014455	FBtr0074030	8946.47	0.00756664	1.23071	0.26727	0.479463	23.9978	23.6796	-0.0763372
FBgn0030753	FBtr0074278	827.01	0.0183746	0.00463089	0.945745	0.977708	10.9746	11.0112	0.0119476
FBgn0030753	FBtr0343349	3767.65	0.0156077	0.00553725	0.940682	0.974907	18.7955	18.7574	-0.00968276
FBgn0025726	FBtr0308806	0	NA	NA	NA	NA	NA	NA	NA
FBgn0025726	FBtr0334487	148.376	0.0244257	0.0898266	0.764398	0.875445	5.19281	5.07103	-0.0722276
FBgn0266019	FBtr0479991	184.88	0.0504709	0.0488606	0.825058	0.910256	5.81456	5.55037	-0.143169
FBgn0266019	FBtr0305605	166.298	0.0614912	4.57702	0.0324035	0.105671	4.77721	5.77251	0.577581
FBgn0266019	FBtr0305603	495.236	0.0692601	2.19464	0.138491	0.305521	9.45997	8.3362	-0.423698
FBgn0013765	FBtr0087704	320.252	0.224383	5.99501	0.0143464	0.0560666	5.94507	8.04464	0.960062
FBgn0034528	FBtr0086254	656.854	0.0140237	1.44701	0.229009	0.43182	9.86155	10.1604	0.103602
FBgn0034528	FBtr0342722	191.082	0.0214695	1.00854	0.315253	0.530948	5.94742	5.61402	-0.178004
FBgn0086704	FBtr0085781	28.9584	3.22708	0.817818	0.365819	0.581614	1.93286	2.51195	0.763947
FBgn0086704	FBtr0085782	5.75478	5.15218	1.47226	0.224989	0.42696	1.61721	0.00596454	-16.1737
FBgn0086704	FBtr0301346	2.61615	3.95964	0.167871	0.682011	0.826394	0.00725767	0.897695	13.9036
FBgn0033265	FBtr0344881	46.4592	0.183402	5.07379	0.0242902	0.0841187	3.34233	2.37556	-1.0019
FBgn0005775	FBtr0309972	44.3615	0.0644001	5.07292	0.0243025	0.0841212	2.08267	2.65864	0.712782
FBgn0016054	FBtr0336829	513.787	0.633875	0.335213	0.562606	0.747764	6.64926	6.84619	0.0921395
FBgn0016054	FBtr0336830	348.949	0.666306	0.321962	0.570431	0.753628	5.57979	5.40581	-0.0971283
FBgn0004598	FBtr0074262	0	NA	NA	NA	NA	NA	NA	NA
FBgn0004598	FBtr0074261	2322.89	0.00615751	1.25524	0.262553	0.473456	15.967	16.2269	0.0695815
FBgn0004598	FBtr0301301	2072.72	0.0083219	2.42232	0.119617	0.276189	15.7556	15.1241	-0.17206
FBgn0004598	FBtr0074267	940.228	0.0107373	0.640763	0.423435	0.635021	11.4059	11.741	0.105869
FBgn0030289	FBtr0290227	276.472	0.0398599	1.68222	0.194629	0.387623	6.59814	7.12383	0.242676
FBgn0030289	FBtr0307491	736.434	0.0324808	2.03363	0.153853	0.329744	10.689	10.1294	-0.189026
FBgn0037391	FBtr0078663	78.2226	0.0784112	0.477554	0.489532	0.690551	3.81272	3.73555	-0.0607587
FBgn0037391	FBtr0078664	27.7162	0.12714	2.32194	0.127561	0.288294	2.52809	1.99423	-0.691738
FBgn0037391	FBtr0078661	235.351	0.0623321	1.96277	0.161217	0.341062	6.0201	6.68059	0.325431
FBgn0038829	FBtr0110823	58.6405	0.116823	4.57054	0.0325262	0.105929	2.54725	3.5124	0.944729
FBgn0000454	FBtr0345229	2091.72	0.0242547	1.86134	0.17247	0.358399	15.0884	15.9865	0.244058
FBgn0000454	FBtr0082831	1706.6	0.0157964	4.07131	0.0436174	0.132603	14.812	14.1219	-0.193562
FBgn0000454	FBtr0082833	272.058	0.147915	0.48915	0.484307	0.687328	6.48927	7.12418	0.295091
FBgn0039348	FBtr0300730	2765.95	0.0450973	2.01231	0.156028	0.333186	17.7187	16.2813	-0.377152
FBgn0039348	FBtr0084892	2679.14	0.0453846	1.86062	0.172553	0.358399	16.5943	17.1717	0.15184
FBgn0024754	FBtr0087352	396.939	0.0464459	0.64724	0.421101	0.632696	8.16847	7.80069	-0.150307
FBgn0024754	FBtr0087351	1068.79	0.0398681	0.748002	0.387109	0.60229	11.9362	12.3435	0.125119
FBgn0037215	FBtr0078964	678.785	0.0156138	0.330064	0.565621	0.749727	9.97742	10.2219	0.0842442
FBgn0037215	FBtr0336703	44.78	0.157285	0.589149	0.442748	0.653181	2.63103	3.03099	0.415177
FBgn0037215	FBtr0306022	215.206	0.0157008	1.18955	0.27542	0.48941	6.24975	5.96079	-0.147141
FBgn0010265	FBtr0079724	15133.6	0.00989051	2.70888	0.0997908	0.242116	27.3329	26.7466	-0.138159
FBgn0010265	FBtr0100541	49747.5	0.00977329	2.74122	0.0977902	0.239017	34.0395	34.6271	0.135896
FBgn0032202	FBtr0089736	818.947	0.170105	0.185795	0.666439	0.815782	11.257	10.6016	-0.214571
FBgn0032202	FBtr0089737	175.251	0.986144	0.170272	0.67987	0.825451	5.75677	5.32465	-0.239506
FBgn0032202	FBtr0089735	204.02	0.146533	0.289398	0.590607	0.76855	5.6468	6.07611	0.2265
FBgn0034877	FBtr0343265	9861.65	0.00816176	1.50718	0.219571	0.419574	24.6462	24.2593	-0.0924414
FBgn0034877	FBtr0072061	7448.57	0.00823447	1.49405	0.221589	0.42232	22.5586	22.9455	0.0936265
FBgn0020521	FBtr0072312	11.8233	1.39726	0.227671	0.633256	0.79594	1.42728	1.22635	-0.439426
FBgn0020521	FBtr0301502	37.5224	0.133341	0.450382	0.502153	0.701009	2.20535	2.2375	0.0421917
FBgn0020521	FBtr0072313	4.93384	1.51776	0.290129	0.590138	0.768215	0.79064	0.813444	0.0821545
FBgn0053207	FBtr0334025	15.0517	0.183104	1.74754	0.186186	0.376606	1.16786	1.63919	0.982255
FBgn0053207	FBtr0083162	94.2574	0.0653239	3.76643	0.052291	0.152035	4.0843	3.72986	-0.270293
FBgn0004607	FBtr0089070	71.2317	0.530432	1.9051	0.167508	0.350494	2.00749	3.38195	1.52736
FBgn0004607	FBtr0332913	58.6847	0.0999489	0.981177	0.321908	0.537303	3.11777	2.84269	-0.271479
FBgn0004607	FBtr0307167	94.0976	0.0423523	1.83881	0.17509	0.361784	3.67445	3.64058	-0.027468
FBgn0037992	FBtr0308292	111.327	0.119305	0.00203947	0.963979	0.985121	3.65379	3.44647	-0.172996
FBgn0037992	FBtr0082550	316.015	0.0776165	0.0233228	0.878621	0.942129	5.53257	5.72937	0.1075
FBgn0032120	FBtr0301065	617.377	0.0980906	0.345812	0.556493	0.743594	9.03183	10.5221	0.525783
FBgn0032120	FBtr0089853	82.6213	0.0702334	5.82296	0.0158183	0.0604858	4.17151	3.26408	-0.728161
FBgn0032120	FBtr0301064	687.685	0.0898195	0.019983	0.887585	0.94729	9.7339	10.6488	0.313522
FBgn0016983	FBtr0076851	5058.16	0.00508101	1.67456	0.195649	0.388786	20.6261	20.3292	-0.0735443
FBgn0016983	FBtr0301611	1636.51	0.00576191	1.48875	0.222411	0.423554	14.1103	14.4248	0.088786
FBgn0027108	FBtr0071005	1243.25	0.00672887	6.20664	0.0127272	0.0508877	13.1139	12.5671	-0.162862
FBgn0027108	FBtr0071006	659.095	0.00796374	5.38234	0.0203416	0.0730548	9.57429	10.1627	0.206016
FBgn0026179	FBtr0111038	308.604	0.0811677	0.781655	0.376636	0.592846	7.36595	6.99035	-0.167047
FBgn0026179	FBtr0078290	146.259	0.0752344	5.22881	0.0222157	0.0783298	4.42269	5.41715	0.614646
FBgn0027568	FBtr0080054	955.861	0.0689685	1.13552	0.286602	0.501942	12.001	11.2873	-0.224728
FBgn0027568	FBtr0332198	728.577	0.0710846	1.10215	0.293795	0.509082	10.0972	10.7871	0.23257
FBgn0033683	FBtr0333061	845.303	0.0301265	0.86549	0.352207	0.569945	10.4043	10.116	-0.0983198
FBgn0033683	FBtr0087982	185.217	0.0438087	0.626123	0.428781	0.639739	5.18793	5.45955	0.155927
FBgn0032715	FBtr0081121	801.346	0.0512502	0.00757665	0.930637	0.970002	10.8229	10.8289	0.00195346
FBgn0032715	FBtr0344795	93.3506	0.0841178	0.00514521	0.942817	0.976258	4.09795	4.09311	-0.00353138
FBgn0260794	FBtr0303911	625.239	0.0202058	0.0121173	0.912347	0.960025	9.98569	9.62532	-0.1267
FBgn0033913	FBtr0087533	152.443	0.0429591	0.522978	0.469574	0.676047	4.53025	4.24789	-0.193156
FBgn0033913	FBtr0087534	126.93	0.0464692	0.483858	0.48668	0.68813	3.67384	3.95309	0.21781
FBgn0004363	FBtr0305260	7486.53	0.00525223	0.000965681	0.975209	0.989227	22.7957	22.8002	0.00108342
FBgn0004363	FBtr0332029	25907.3	0.00508974	0.000997877	0.9748	0.989227	30.3721	30.3676	-0.00103163
FBgn0030420	FBtr0346120	458.603	0.0145737	0.342894	0.558163	0.74514	8.49942	8.68511	0.0717634
FBgn0030420	FBtr0073704	1171.25	0.0117241	0.418054	0.51791	0.714025	12.6847	12.5057	-0.0538806
FBgn0031493	FBtr0077669	1875.05	0.105333	0.363546	0.546543	0.736527	14.7008	15.2415	0.149306
FBgn0031493	FBtr0335484	832.402	0.112055	0.341926	0.55872	0.745609	11.2416	10.7517	-0.159741
FBgn0005666	FBtr0334482	48.9185	0.0712244	0.673173	0.411947	0.625276	2.24403	1.91283	-0.464951
FBgn0005666	FBtr0301340	341.292	0.0272396	5.6068	0.0178909	0.0663262	5.54733	4.95249	-0.346037
FBgn0041205	FBtr0305672	1748.16	0.0136883	0.41869	0.517592	0.713923	14.4959	14.7176	0.0619207
FBgn0041205	FBtr0072428	1188.4	0.0143867	0.399557	0.527318	0.721452	12.7861	12.5656	-0.0661259
FBgn0036199	FBtr0076114	96.223	0.308485	0.344264	0.557378	0.744366	4.00144	4.10257	0.074488
FBgn0036199	FBtr0076115	2340.11	0.213331	0.454086	0.500401	0.699234	15.8274	15.643	-0.0498381
FBgn0005694	FBtr0330156	1919.88	0.0159139	0.138114	0.710164	0.843522	15.1679	15.0215	-0.0402721
FBgn0005694	FBtr0078348	787.21	0.0180087	0.122827	0.725988	0.854194	10.7148	10.8579	0.047242
FBgn0262475	FBtr0304861	12.0976	0.263696	1.7498	0.185902	0.376414	1.56644	1.16979	-0.845774
FBgn0262475	FBtr0304860	20.6536	0.357755	1.17129	0.279136	0.493924	1.34502	1.62975	0.556622
FBgn0262475	FBtr0332232	31.2858	0.312624	0.000680523	0.979188	0.99105	1.75261	1.98684	0.364601
FBgn0262475	FBtr0304864	11.4351	0.551291	0.0421517	0.837331	0.918416	1.17603	1.1929	0.041228
FBgn0260486	FBtr0330723	82.6474	0.0754353	0.266474	0.605707	0.778444	3.98383	3.77281	-0.161973
FBgn0260486	FBtr0332201	193.094	0.052898	1.30452e-05	0.997118	0.999924	5.77609	5.83661	0.0321824
FBgn0260486	FBtr0330726	5.97119	1.95768	1.01099	0.314666	0.530329	0.505108	1.37197	2.88812
FBgn0264389	FBtr0340429	2129.72	0.0218985	0.0133146	0.908137	0.958508	15.64	15.5421	-0.0265501
FBgn0264389	FBtr0073968	1693	0.0223451	0.0130378	0.909093	0.958631	14.3558	14.4527	0.0272235
FBgn0000451	FBtr0076305	243.065	0.035051	4.89685	0.0269057	0.0915624	5.63246	4.68738	-0.55926
FBgn0035542	FBtr0073296	15.9818	0.326245	1.2993	0.254341	0.462548	1.09614	1.5405	0.985503
FBgn0035542	FBtr0073295	64.0994	0.848806	5.71928	0.0167796	0.0631318	0.947208	3.17493	3.51777
FBgn0035542	FBtr0308033	67.3651	0.226914	1.10319	0.293567	0.509025	2.55111	3.09643	0.568292
FBgn0046225	FBtr0339376	115.692	0.0338774	1.78347	0.181723	0.370117	4.33649	4.79077	0.29994
FBgn0046225	FBtr0082392	674.85	0.0182966	3.00692	0.0829097	0.212582	10.302	9.89702	-0.139566
FBgn0086676	FBtr0089591	1457.06	0.0139579	5.76947	0.016307	0.0618015	14.0759	13.2776	-0.230071
FBgn0086676	FBtr0089593	899.179	0.0150319	5.38089	0.0203585	0.0730793	10.9544	11.7479	0.253738
FBgn0039565	FBtr0085264	1374.4	0.0139525	1.79763	0.179999	0.368775	13.5343	13.1373	-0.115905
FBgn0039565	FBtr0344620	472.657	0.0172802	1.47595	0.224409	0.426132	8.50264	8.90248	0.153086
FBgn0267795	FBtr0075775	130.329	0.0659986	2.10543	0.146777	0.318557	4.26388	5.45134	0.743581
FBgn0267795	FBtr0114573	569.139	0.0213355	5.93804	0.0148175	0.0575057	8.77418	10.1077	0.481981
FBgn0036484	FBtr0331830	342.562	0.0244882	0.0841675	0.771727	0.879246	7.61113	7.49287	-0.050482
FBgn0036484	FBtr0075640	996.755	0.0194838	0.105601	0.745209	0.863943	11.7857	11.9068	0.0377301
FBgn0003507	FBtr0083216	37.4251	2.36746	0.290145	0.590127	0.768215	2.58736	2.67524	0.0977819
FBgn0003507	FBtr0335424	2.68565	5.38428	0.270009	0.603326	0.776896	0.73602	0.678452	-0.235241
FBgn0036663	FBtr0333608	2.85626	0.943299	2.22773	0.135552	0.30114	0.358292	0.908404	2.68651
FBgn0036663	FBtr0075344	279.429	0.0554311	0.576884	0.447536	0.65667	7.08625	6.67545	-0.189152
FBgn0036663	FBtr0075341	201.597	0.0579025	0.395541	0.529401	0.723213	5.79081	5.96269	0.0904482
FBgn0283499	FBtr0290230	296.504	0.0217078	0.600665	0.438324	0.648388	7.1917	6.96816	-0.100526
FBgn0283499	FBtr0084121	322.074	0.0211283	0.614844	0.43297	0.642822	7.22036	7.4427	0.0971966
FBgn0026403	FBtr0088349	525.745	0.0333607	5.00005	0.0253466	0.087201	6.02029	6.74757	0.356805
FBgn0026403	FBtr0339459	297.444	0.0383911	4.52903	0.0333244	0.107948	5.83395	5.08553	-0.420667
FBgn0037384	FBtr0344116	554.408	0.0197652	2.40024	0.121317	0.278625	9.09794	9.54012	0.161098
FBgn0037384	FBtr0078638	606.661	0.0329593	1.40117	0.236528	0.440625	10.033	9.32855	-0.249943
FBgn0037384	FBtr0078639	138.029	0.125269	0.00875073	0.92547	0.966836	4.98825	4.93483	-0.0326597
FBgn0265082	FBtr0336809	51.1508	0.265536	0.0691197	0.792623	0.890291	2.85939	2.72971	-0.136113
FBgn0265082	FBtr0336812	48.8491	0.274518	0.0718971	0.788594	0.888544	2.58996	2.71826	0.14157
FBgn0032791	FBtr0331324	240.399	1.10319	4.3923	0.0361015	0.114424	6.82796	5.92158	-0.445459
FBgn0032791	FBtr0081243	31.3855	1.46068	3.66061	0.0557131	0.159252	2.16512	2.65937	0.600492
FBgn0051313	FBtr0082982	21.7856	2.30078	0.29575	0.586559	0.765338	1.91553	1.77786	-0.216753
FBgn0051313	FBtr0334960	142.593	1.68486	0.297816	0.585255	0.764322	4.34922	4.58073	0.155871
FBgn0031495	FBtr0344735	120.683	0.0326662	0.14743	0.701003	0.838476	4.61283	4.69915	0.0559118
FBgn0031495	FBtr0077652	589.454	0.038219	3.57685	0.0585902	0.165331	9.15352	9.97028	0.292326
FBgn0031495	FBtr0077651	626.078	0.0460664	3.40585	0.0649657	0.178214	10.3608	9.18615	-0.414292
FBgn0033538	FBtr0339461	50.9155	0.07655	5.99247	0.014367	0.056087	2.39298	3.60867	1.2074
FBgn0263395	FBtr0340455	21.8486	0.921022	0.272584	0.601604	0.77608	1.88523	2.13565	0.362913
FBgn0263395	FBtr0340456	329.292	0.0210469	0.58754	0.443372	0.653311	7.4798	7.37143	-0.0468919
FBgn0263395	FBtr0086503	249.082	0.040018	0.184128	0.667849	0.816722	6.58415	6.49517	-0.0427337
FBgn0263395	FBtr0086504	83.1542	0.236873	0.933869	0.33386	0.550276	3.45711	4.27741	0.633497
FBgn0039754	FBtr0085573	329.513	0.792935	0.0225183	0.880717	0.943508	5.51025	4.88236	-0.36868
FBgn0039754	FBtr0346162	241.234	0.826803	0.0215291	0.883347	0.945245	3.73426	4.25117	0.38653
FBgn0024365	FBtr0342738	305.92	0.0370882	0.0292192	0.864274	0.934473	7.13182	7.22672	0.0421937
FBgn0024365	FBtr0070235	1692.55	0.028004	0.0378958	0.845652	0.923951	14.4763	14.3698	-0.029896
FBgn0010328	FBtr0085178	2976.28	0.0119515	0.287727	0.591681	0.769259	17.7893	17.0454	-0.193454
FBgn0010328	FBtr0112857	1157.74	0.0115727	3.33545	0.0678018	0.183489	13.1343	11.7936	-0.406092
FBgn0010328	FBtr0308502	1092.44	0.0341604	0.00127683	0.971495	0.988632	12.5415	11.9345	-0.185637
FBgn0016694	FBtr0300500	5.69191	1.61439	1.19724	0.273875	0.487144	0.335205	1.04566	3.28558
FBgn0016694	FBtr0076775	206.687	0.072364	4.99583	0.0254085	0.0873258	6.5021	5.15393	-0.717522
FBgn0016694	FBtr0332082	22.4989	2.5441	0.164568	0.684985	0.828479	0.0139983	2.10136	14.4733
FBgn0016694	FBtr0300499	88.6717	0.0478935	0.10681	0.743806	0.863004	3.81493	3.61202	-0.162258
FBgn0260972	FBtr0088625	43.3048	2.2986	1.65127	0.198786	0.392017	2.86494	2.21261	-0.755548
FBgn0260972	FBtr0088624	1465.03	3.24273	1.29825	0.254533	0.462619	11.9256	15.5737	1.05273
FBgn0031068	FBtr0331763	171.749	0.0252218	0.116356	0.733021	0.857472	5.43764	5.55625	0.0661749
FBgn0031068	FBtr0074794	1458.45	0.0137926	0.195376	0.658479	0.811269	13.7202	13.6132	-0.0308568
FBgn0264607	FBtr0300379	1157.02	0.0210731	0.582292	0.445415	0.654956	12.6155	12.4825	-0.0400935
FBgn0264607	FBtr0300377	1258.07	0.00944132	2.03345	0.153871	0.329744	13.0287	12.875	-0.0455712
FBgn0261373	FBtr0301037	91.805	0.0917438	5.85218	0.0155578	0.0596858	4.4564	3.5113	-0.710473
FBgn0000150	FBtr0346611	56064.7	0.0052724	0.00630547	0.936709	0.973122	35.1495	35.1782	0.00661749
FBgn0000150	FBtr0339146	3127.75	0.00579958	0.00576501	0.939477	0.974605	17.7444	17.7148	-0.00765537
FBgn0033062	FBtr0086018	1578.43	0.0787142	5.68267	0.0171333	0.0640919	12.6812	15.3818	0.770071
FBgn0033062	FBtr0310667	776.565	0.0270631	5.84425	0.015628	0.0598526	11.2526	10.0054	-0.415909
FBgn0033062	FBtr0086021	1115.93	0.0743367	2.6865	0.101202	0.244805	12.8901	11.6711	-0.372304
FBgn0033062	FBtr0310666	329.681	0.0191094	0.130383	0.718036	0.848496	7.17592	7.68247	0.219161
FBgn0085436	FBtr0112674	1380.29	0.0113308	0.517224	0.472028	0.677035	13.4941	13.3046	-0.0551581
FBgn0085436	FBtr0304957	2849.08	0.0104427	0.557756	0.455166	0.663844	17.1256	17.3148	0.04938
FBgn0002645	FBtr0334299	612.433	0.00792602	4.81073	0.028283	0.0950483	9.46559	9.95122	0.171929
FBgn0002645	FBtr0085875	1360.55	0.0115132	2.08277	0.14897	0.321897	13.6345	13.0451	-0.172044
FBgn0002645	FBtr0085876	179.269	0.0396743	0.120423	0.728576	0.855169	5.7795	5.45505	-0.177632
FBgn0261477	FBtr0086693	560.372	0.0108203	0.311276	0.576898	0.757902	9.25778	9.10942	-0.0546102
FBgn0261477	FBtr0331958	1153.25	0.00901757	0.36247	0.547138	0.736644	12.2897	12.4301	0.042678
FBgn0034542	FBtr0086246	64.4368	0.129817	4.22792	0.0397642	0.123577	2.82834	3.87407	0.92898
FBgn0036922	FBtr0074913	371.169	0.0366315	0.296965	0.585792	0.764648	7.94436	7.62115	-0.134752
FBgn0036922	FBtr0331802	85.3128	0.967017	0.277927	0.598063	0.773407	4.11508	3.65857	-0.349989
FBgn0036922	FBtr0346534	189.796	0.0424328	0.839389	0.359572	0.575964	5.59567	5.93264	0.180366
FBgn0260938	FBtr0310065	487.668	0.0314004	2.30236	0.129178	0.291161	8.57092	9.09043	0.196794
FBgn0260938	FBtr0310066	378.992	0.0332383	2.18697	0.139183	0.306488	8.12302	7.6121	-0.211251
FBgn0053481	FBtr0334409	50.0621	0.151078	1.34895	0.245461	0.451139	2.01082	2.36078	0.467594
FBgn0053481	FBtr0334408	99.0612	0.105753	1.56056	0.211583	0.40839	3.56753	3.22411	-0.299106
FBgn0040285	FBtr0332592	24.688	0.315382	5.72234	0.0167503	0.0630545	1.429	2.53692	1.66946
FBgn0031628	FBtr0077381	36.3732	0.577973	1.10383	0.293426	0.509025	2.80837	2.32002	-0.558777
FBgn0031628	FBtr0077382	42.6248	0.561659	1.13341	0.287049	0.502422	2.55032	3.06516	0.539322
FBgn0053108	FBtr0300647	23.4616	0.629123	4.24588	0.0393456	0.122695	1.362	2.36594	1.60471
FBgn0053108	FBtr0084504	91.3901	0.439505	5.72263	0.0167476	0.0630545	4.8387	3.40175	-1.0524
FBgn0036932	FBtr0074872	579.709	0.085537	0.080253	0.776955	0.882451	9.5948	9.41082	-0.0661016
FBgn0036932	FBtr0302366	958.511	0.0807389	0.0850447	0.770574	0.879118	11.5692	11.7662	0.0619507
FBgn0036661	FBtr0333607	1584.03	0.0434022	0.0935739	0.759682	0.872236	13.6677	14.4669	0.22717
FBgn0036661	FBtr0075324	5420.8	0.0254158	3.62563	0.0568962	0.161997	19.88	21.9093	0.500403
FBgn0001280	FBtr0085595	2098.78	0.0460453	0.00209538	0.963489	0.984759	15.5594	15.5646	0.00142948
FBgn0001280	FBtr0085597	940.009	0.0494366	0.00194543	0.964819	0.985711	11.5801	11.5752	-0.00155174
FBgn0284235	FBtr0452136	556.01	2.88699	0.806778	0.369075	0.585341	9.49436	8.9671	-0.193415
FBgn0284235	FBtr0452135	22.5164	2.30675	0.912223	0.339525	0.556234	1.93408	2.04173	0.1576
FBgn0028582	FBtr0331833	870.559	0.00744114	4.64023	0.0312308	0.102696	11.4673	10.9414	-0.169474
FBgn0028582	FBtr0112941	1618.79	0.00740076	3.57362	0.0587042	0.165524	13.9573	14.4687	0.14464
FBgn0028582	FBtr0076798	0	NA	NA	NA	NA	NA	NA	NA
FBgn0028582	FBtr0331835	10.9845	1.54531	0.267924	0.604728	0.778149	1.01377	1.7813	1.63292
FBgn0028582	FBtr0076795	2.2608	1.32275	4.28939	0.038351	0.120057	0.0114608	0.945567	12.7355
FBgn0004646	FBtr0071036	233.439	0.0308947	0.14662	0.701787	0.838476	6.0109	5.98937	-0.0111251
FBgn0004646	FBtr0309873	63.8947	0.0634047	0.142982	0.705335	0.840642	3.20519	3.23277	0.0252611
FBgn0016917	FBtr0089487	1697.65	0.00900196	2.71564	0.0993692	0.241415	14.8931	13.9523	-0.264296
FBgn0016917	FBtr0089486	1943.62	0.0110151	0.101658	0.74985	0.866973	15.3748	14.9161	-0.126021
FBgn0016917	FBtr0089484	40.9369	3.09579	0.00307225	0.955798	0.983257	3.24059	2.09928	-1.27119
FBgn0016917	FBtr0334581	412.928	0.0191229	1.34168	0.246737	0.452912	8.00673	8.41521	0.163391
FBgn0016917	FBtr0334582	19.1208	0.848411	1.88877	0.169341	0.353211	1.10369	2.45027	2.31572
FBgn0030361	FBtr0346737	194.899	0.0475907	1.2619	0.261291	0.471999	5.61255	6.02916	0.221131
FBgn0030361	FBtr0073579	271.366	0.0433277	1.3728	0.241331	0.446939	6.90353	6.48408	-0.19761
FBgn0040087	FBtr0071089	711.74	0.037143	0.256778	0.612342	0.783096	10.4752	10.2272	-0.0840536
FBgn0040087	FBtr0340162	361.723	0.042103	0.227085	0.633694	0.796236	7.62281	7.85648	0.0978393
FBgn0033543	FBtr0088256	153.456	0.164567	0.542487	0.461404	0.668937	4.99752	5.39562	0.233578
FBgn0033543	FBtr0345662	115.986	0.174456	0.513316	0.473707	0.678529	4.75744	4.37858	-0.249869
FBgn0083962	FBtr0329974	241.149	0.0865079	0.771326	0.379807	0.595368	6.01611	6.85883	0.410658
FBgn0083962	FBtr0329977	16.464	0.310191	3.18132	0.0744845	0.19717	2.1147	1.24526	-1.53687
FBgn0083962	FBtr0329975	590.748	0.0642374	0.462954	0.496246	0.6953	9.62139	9.53001	-0.0326557
FBgn0263232	FBtr0479645	656.915	0.0214152	0.192523	0.660825	0.812167	9.92526	10.0582	0.0461342
FBgn0263232	FBtr0479646	211.589	0.0295218	0.144923	0.703435	0.839637	6.106	5.97185	-0.0689481
FBgn0017572	FBtr0331560	1151	0.0163113	0.149085	0.699412	0.83747	12.5892	12.4632	-0.0380288
FBgn0017572	FBtr0075358	514.609	0.0190507	0.129588	0.71886	0.848967	8.97101	9.09577	0.0464708
FBgn0036929	FBtr0332720	734.39	0.027041	0.488465	0.484613	0.687596	10.323	10.6234	0.101054
FBgn0036929	FBtr0074904	2595.81	0.0235144	0.558726	0.454774	0.663787	16.8186	16.4969	-0.0850336
FBgn0265180	FBtr0339095	17.6775	0.259816	0.45329	0.500777	0.699624	1.00177	1.21498	0.558187
FBgn0265180	FBtr0339094	284.249	0.06871	0.904437	0.341595	0.558994	4.88676	4.72286	-0.103173
FBgn0051550	FBtr0336770	1061.15	0.0792662	1.00964	0.31499	0.530635	12.5433	11.7465	-0.244798
FBgn0051550	FBtr0392903	15.1969	0.433231	1.71156	0.190783	0.382724	1.32116	1.94217	1.11788
FBgn0051550	FBtr0113409	49.8571	0.180381	0.13682	0.711463	0.843934	2.928	3.10133	0.169096
FBgn0262123	FBtr0114029	60.0883	2.62491	3.38732	0.0656995	0.17974	2.33986	3.44027	1.13145
FBgn0262123	FBtr0114030	41.9593	2.76436	3.25177	0.0713463	0.191089	3.40734	2.27	-1.19144
FBgn0261565	FBtr0302783	136.903	0.0923828	1.43517	0.230923	0.43419	3.44057	3.51537	0.0636229
FBgn0261565	FBtr0302782	76.9685	0.355034	5.68195	0.0171403	0.0640919	3.63897	2.56062	-1.03429
FBgn0261565	FBtr0302784	125.206	0.243039	4.10604	0.0427303	0.130562	2.79724	3.39377	0.568941
FBgn0001208	FBtr0076811	67.798	1.86551	5.32602	0.0210093	0.0748612	1.35349	2.9273	2.24619
FBgn0001208	FBtr0334645	55.188	1.93068	5.17976	0.0228515	0.0801679	4.60823	2.1209	-2.28964
FBgn0033471	FBtr0479714	293.763	0.040651	4.53306	0.0332461	0.10779	6.53959	7.45608	0.416611
FBgn0033471	FBtr0088388	878.55	0.0328617	5.52897	0.0187041	0.0684594	11.7739	10.7744	-0.321017
FBgn0264695	FBtr0080898	646.368	0.0325047	1.56723	0.210609	0.40762	6.24717	6.68412	0.211941
FBgn0264695	FBtr0080903	664.336	0.0206078	2.43402	0.118728	0.275108	7.37141	6.7221	-0.293288
FBgn0264695	FBtr0080897	34.7405	0.596234	0.268935	0.604047	0.777549	2.43065	1.56612	-1.27877
FBgn0264695	FBtr0080900	1133.18	0.0351094	0.459706	0.497761	0.696574	7.80849	8.59618	0.315483
FBgn0264695	FBtr0301829	0	NA	NA	NA	NA	NA	NA	NA
FBgn0035888	FBtr0332983	74.9656	0.165569	2.53866	0.111089	0.262007	2.76688	3.48078	0.675793
FBgn0035888	FBtr0307376	168.179	0.134811	3.03251	0.0816115	0.210217	5.61774	4.73964	-0.51774
FBgn0259982	FBtr0080708	362.531	0.0232353	3.09804	0.0783868	0.204374	7.4239	8.08411	0.276163
FBgn0259982	FBtr0310430	1835.57	0.0173092	4.06982	0.0436558	0.13266	15.1551	14.4713	-0.189727
FBgn0027615	FBtr0076272	1413.54	0.0397182	0.0140265	0.905724	0.957491	13.558	13.4912	-0.0193578
FBgn0027615	FBtr0076271	772.459	0.0425486	0.0131025	0.908868	0.958631	10.6698	10.733	0.0209944
FBgn0262719	FBtr0308608	40.1801	0.785835	2.33993	0.126095	0.286344	1.92568	2.70928	0.996094
FBgn0262719	FBtr0305700	48.7052	0.751205	2.43879	0.118368	0.274542	3.46964	2.52298	-0.936475
FBgn0002887	FBtr0100473	455.81	0.0861832	0.952131	0.329178	0.545303	8.8876	8.26617	-0.240569
FBgn0002887	FBtr0346117	185.594	0.101742	0.80944	0.368286	0.584385	5.39502	5.93175	0.291883
FBgn0035254	FBtr0072763	706.997	0.044944	2.78683	0.0950423	0.234405	10.5767	9.98961	-0.199922
FBgn0035254	FBtr0333923	61.6845	0.0881318	1.51093	0.218997	0.418809	3.10949	3.62138	0.450134
FBgn0011260	FBtr0087089	1220.1	0.0997844	0.310722	0.577237	0.758099	13.2783	12.3391	-0.280151
FBgn0011260	FBtr0345339	1196.08	0.140473	0.215131	0.642775	0.802118	12.4757	12.8913	0.124599
FBgn0011260	FBtr0087090	1417.58	0.0293806	1.68463	0.194311	0.387474	14.1464	12.9396	-0.349662
FBgn0263750	FBtr0310402	24.4633	9.43652	0.00223015	0.962334	0.984303	2.19109	1.96002	-0.324471
FBgn0263750	FBtr0344371	23.4744	9.51219	0.00156608	0.968433	0.987451	1.83044	2.04847	0.327279
FBgn0039846	FBtr0334553	253.19	0.0553189	0.891476	0.345078	0.562432	6.78563	6.36602	-0.200644
FBgn0039846	FBtr0300881	131.105	0.184543	0.763806	0.38214	0.597628	4.21406	5.41434	0.757911
FBgn0039846	FBtr0085812	257.027	0.140323	0.140112	0.708169	0.842225	6.71498	6.54619	-0.0801315
FBgn0030090	FBtr0333304	21.921	0.303015	5.54968	0.018484	0.0678931	1.25496	2.42632	1.91533
FBgn0020306	FBtr0071603	2271.61	0.00790942	0.103156	0.748075	0.865865	15.9686	16.0093	0.0109308
FBgn0020306	FBtr0071602	26.2838	0.202718	0.895685	0.343941	0.561823	1.98695	2.41517	0.568844
FBgn0020306	FBtr0071604	5861.93	0.00746067	0.157131	0.691811	0.831753	21.4052	21.2911	-0.02797
FBgn0032341	FBtr0080230	25.7966	0.146153	4.75541	0.0292063	0.0972071	2.52486	1.59808	-1.33132
FBgn0003464	FBtr0089678	335.363	2.21834	5.65382	0.0174174	0.0648934	4.18996	10.2041	2.82476
FBgn0003464	FBtr0301583	489.091	0.113625	1.86006	0.172617	0.358399	8.84055	8.58657	-0.0971406
FBgn0003464	FBtr0089679	942.411	0.0616948	4.88937	0.0270226	0.0918312	11.5115	11.4262	-0.0271126
FBgn0052791	FBtr0070588	0	NA	NA	NA	NA	NA	NA	NA
FBgn0052791	FBtr0333794	56.0821	0.0725376	0.787488	0.374861	0.591622	3.09478	3.32429	0.21087
FBgn0052791	FBtr0333795	52.8558	0.0745508	0.771104	0.379876	0.595368	3.23315	3.00228	-0.218114
FBgn0026015	FBtr0340028	296.992	0.0503114	5.71481	0.0168224	0.0632603	7.01527	5.92036	-0.531907
FBgn0020261	FBtr0302082	643.287	0.012907	1.39147	0.238157	0.442759	10.0916	9.72017	-0.129678
FBgn0020261	FBtr0074784	1073.91	0.011589	1.53661	0.215124	0.413687	12.0135	12.3797	0.112206
FBgn0032876	FBtr0081399	2392.47	0.00686094	0.360499	0.548229	0.7374	16.3152	16.1633	-0.0405317
FBgn0032876	FBtr0081401	2234.19	0.00691602	0.357805	0.549728	0.738627	15.8077	15.96	0.040998
FBgn0029928	FBtr0345908	25.0138	1.57046	0.279002	0.597356	0.77318	2.49399	1.8502	-0.870023
FBgn0029928	FBtr0071032	87.1452	1.30224	0.339261	0.560256	0.746563	3.38262	4.29496	0.710154
FBgn0264542	FBtr0346131	45.781	0.270962	0.404961	0.524538	0.719002	2.90864	2.70871	-0.208879
FBgn0264542	FBtr0333156	3.13939	3.6124	0.120876	0.728087	0.85495	0.0176083	0.865102	11.2394
FBgn0264542	FBtr0333154	4.43992	0.445963	0.000753222	0.978105	0.990229	0.864813	0.865619	0.00269418
FBgn0032864	FBtr0332970	836.765	0.158281	1.51149	0.218911	0.418809	9.27371	10.3686	0.384831
FBgn0032864	FBtr0081363	604.942	0.163606	1.46412	0.226275	0.428117	8.31983	7.35534	-0.400297
FBgn0028540	FBtr0346632	12.28	0.41929	5.7861	0.0161534	0.0614439	0.660373	1.52414	2.41901
FBgn0028504	FBtr0344989	135.549	0.0977298	0.649452	0.420309	0.632028	5.08103	4.74863	-0.205039
FBgn0028504	FBtr0072955	91.4146	0.10907	0.589278	0.442698	0.653181	3.87148	4.18815	0.234555
FBgn0033402	FBtr0088598	599.048	0.136154	0.376385	0.539544	0.731297	10.4768	8.84014	-0.582564
FBgn0033402	FBtr0333000	65.7256	0.0791761	4.29164	0.0383002	0.11995	3.01541	3.71205	0.613889
FBgn0033402	FBtr0345024	420.912	0.125022	0.050795	0.821686	0.908692	8.62487	7.92105	-0.280015
FBgn0036640	FBtr0089478	219.186	0.0686179	0.459567	0.497826	0.696574	6.03766	6.27087	0.117934
FBgn0036640	FBtr0089479	1427.6	0.0512663	0.599264	0.438859	0.648687	13.7225	13.433	-0.0837254
FBgn0004369	FBtr0085423	106.361	0.111775	3.08916	0.0788155	0.204757	4.20692	4.38329	0.123062
FBgn0035999	FBtr0076463	142.524	0.0731923	0.0198102	0.888069	0.947472	4.98588	5.0686	0.049983
FBgn0035999	FBtr0114371	38.471	0.1189	0.0107484	0.917428	0.964008	2.70483	2.62268	-0.0903085
FBgn0261823	FBtr0332930	76.876	0.0450593	0.146648	0.701759	0.838476	3.79116	3.64076	-0.12017
FBgn0261823	FBtr0087493	1212.61	0.0182886	0.318163	0.572714	0.754983	12.675	12.8068	0.0394278
FBgn0021814	FBtr0088825	711.408	0.0520932	2.77038	0.0960236	0.236049	10.7755	9.91944	-0.290379
FBgn0021814	FBtr0310370	283.146	0.0611997	2.37345	0.123414	0.282017	6.43635	7.19458	0.352129
FBgn0014869	FBtr0085384	906.787	0.0769063	3.11879	0.077394	0.202512	9.77826	13.0605	1.05102
FBgn0014869	FBtr0100483	1585.79	0.0581151	0.0142755	0.904895	0.957018	13.1637	15.0835	0.545122
FBgn0262167	FBtr0084645	555.977	0.0284731	2.33798	0.126253	0.28655	9.56831	9.10837	-0.167325
FBgn0262167	FBtr0334335	132.336	0.0433442	1.61719	0.203485	0.39901	4.61129	5.06155	0.281915
FBgn0034455	FBtr0086464	1796.34	0.0212674	4.06768	0.0437113	0.132723	14.3396	15.1249	0.218437
FBgn0034455	FBtr0345929	371.333	0.0277914	3.17286	0.0748712	0.197905	8.0831	7.35414	-0.306057
FBgn0035488	FBtr0332982	1538.91	0.0674225	0.0476425	0.827217	0.912035	13.8647	14.0031	0.039519
FBgn0035488	FBtr0114509	224.269	0.0883576	0.0374609	0.84653	0.924354	6.26058	6.1532	-0.053904
FBgn0014870	FBtr0087074	220.419	0.0165482	1.60806	0.204764	0.40087	6.38984	5.9819	-0.205443
FBgn0014870	FBtr0087072	775.254	0.0208462	0.0708839	0.790054	0.889132	10.6904	10.7401	0.0164667
FBgn0014870	FBtr0087073	112.593	0.0622241	2.51695	0.112628	0.264351	3.97738	4.92622	0.642774
FBgn0031871	FBtr0332325	297.717	0.0292338	2.78557	0.0951166	0.234405	6.76609	7.43068	0.29841
FBgn0031871	FBtr0079366	2378.18	0.0205092	3.85507	0.0495959	0.146134	16.5593	15.8419	-0.191638
FBgn0262872	FBtr0306231	1071.84	0.0156081	0.0927599	0.760697	0.873126	12.656	11.6531	-0.308043
FBgn0004860	FBtr0070433	496.967	0.141954	1.91204	0.166737	0.349584	9.34247	8.47097	-0.328203
FBgn0004860	FBtr0112843	109.619	0.185087	1.49415	0.221573	0.42232	4.06115	4.70785	0.443445
FBgn0036761	FBtr0075160	2960.94	0.0267913	0.179255	0.672015	0.819874	17.474	17.2634	-0.0548187
FBgn0036761	FBtr0345815	2029.32	0.027472	0.174893	0.6758	0.822983	15.2473	15.4542	0.0565056
FBgn0035266	FBtr0072771	23.752	0.947487	1.36179	0.243228	0.448852	1.61127	2.25877	0.982276
FBgn0035266	FBtr0072767	1943.19	0.967235	1.33881	0.247245	0.4535	16.931	13.4699	-0.951875
FBgn0001961	FBtr0080569	877.813	0.00572181	0.170083	0.680038	0.825517	11.3046	11.2147	-0.0288872
FBgn0001961	FBtr0080570	1140.38	0.00533699	0.180704	0.670769	0.819052	12.4322	12.5187	0.0261582
[truncated: 4,252 more rows]
