# Supplementary material for: Drosophila Topoisomerase 3β binds to mRNAs in vivo, contributes to their localization and stability, and counteracts premature aging
Source: PLoS One. 2025 Feb 11;20(2):e0318142. doi: 10.1371/journal.pone.0318142 (PMC12140118; doi:10.1371/journal.pone.0318142)
Supplement: S5 Table — This table lists the transcript isoforms that change their expression levels in Top3𝛽Y332F mutant embryos compared to the wild type. (XLSX) [file pone.0318142.s011.xlsx]

## Sheet: S5
groupID	featureID	exonBaseMean	dispersion	stat	pvalue	padj	embryo_WT	embryo_Y332F	log2fold_embryo_Y332F_embryo_WT
FBgn0250732	FBtr0334671	2454.72	0.290655	4.74618	0.0293634	0.12209	13.9201	16.4412	0.737541
FBgn0250732	FBtr0114531	113.236	0.395712	3.55671	0.0593052	0.198815	4.52935	3.21115	-1.03034
FBgn0085442	FBtr0301847	303.499	0.0518401	322.722	3.69853e-72	5.37618e-69	10.0375	0.00633106	-21.6294
FBgn0027780	FBtr0340243	151.141	0.110025	163.606	1.84464e-37	1.48965e-34	7.35855	0.00809257	-19.8573
FBgn0036451	FBtr0075693	416.784	0.0176855	0.0294266	0.863798	0.946207	7.62906	7.73889	0.0473818
FBgn0036451	FBtr0333074	899.114	0.00970677	2.84242	0.0918059	0.266907	10.7944	10.3583	-0.151675
FBgn0036451	FBtr0333075	523.966	0.0174356	1.90889	0.167086	0.393259	8.18233	8.74346	0.225705
FBgn0031250	FBtr0330651	260.257	0.0254447	0.0429824	0.835758	0.93497	6.25711	6.20155	-0.0282781
FBgn0031250	FBtr0078095	242.842	0.0728017	0.00123337	0.971985	0.98651	5.98389	6.07911	0.0497739
FBgn0031250	FBtr0078094	1006.79	0.0326861	0.00177164	0.966426	0.984042	11.0262	11.0578	0.0107229
FBgn0027948	FBtr0301479	606.421	0.0591873	0.45708	0.498992	0.736095	8.67901	9.31613	0.245641
FBgn0027948	FBtr0304802	1187.99	0.0212804	0.262438	0.60845	0.804971	11.6057	11.9123	0.100471
FBgn0027948	FBtr0301480	1376	0.0159348	1.67633	0.195413	0.43261	12.6486	12.2001	-0.142928
FBgn0029878	FBtr0331599	222.339	0.117849	0.217521	0.640936	0.823315	5.88952	5.66789	-0.120113
FBgn0029878	FBtr0070945	155.368	0.166017	2.22523	0.135772	0.344791	4.3342	5.21908	0.567351
FBgn0029878	FBtr0331600	91.8747	0.18717	0.706836	0.400496	0.660042	4.12226	3.54049	-0.455546
FBgn0020379	FBtr0305995	66.0419	0.143303	87.0047	1.08261e-20	3.2785e-18	5.02832	0.00583407	-19.5968
FBgn0004648	FBtr0344737	100.773	1.78204	7.77918	0.00528518	0.0349207	6.94431	0.0083065	-19.5932
FBgn0033019	FBtr0347210	378.21	0.0777611	0.55926	0.454558	0.706269	7.13111	7.59056	0.204813
FBgn0033019	FBtr0347209	1178.08	0.0667489	0.649761	0.420198	0.676562	11.9898	11.4653	-0.172172
FBgn0085442	FBtr0343497	70.7763	0.0945644	117.68	2.03735e-27	8.71028e-25	5.30998	0.00633059	-19.5292
FBgn0020379	FBtr0337107	59.4629	0.14033	83.3484	6.87946e-20	2e-17	4.78648	0.00583396	-19.4459
FBgn0036211	FBtr0302136	371.801	0.129122	2.16484	0.1412	0.354242	6.56556	7.96186	0.630342
FBgn0036211	FBtr0076079	807.829	0.0479534	1.52994	0.216122	0.45956	10.327	9.94079	-0.137831
FBgn0036211	FBtr0076078	271.63	0.121759	0.539138	0.46279	0.713684	6.59724	6.10219	-0.248141
FBgn0036090	FBtr0076255	150.539	0.25713	0.252272	0.61548	0.809502	4.68326	4.99226	0.195423
FBgn0036090	FBtr0076254	251.549	0.236208	0.273621	0.600913	0.798727	6.28302	5.93891	-0.177976
FBgn0053095	FBtr0100204	861.428	0.162769	0.324329	0.569018	0.780829	9.53955	10.0445	0.184161
FBgn0053095	FBtr0084774	504.857	0.172025	0.307155	0.579431	0.784441	8.26972	7.80148	-0.195466
FBgn0261859	FBtr0303486	263.793	0.0385779	0.0167703	0.896962	0.961314	6.1554	6.20064	0.0231794
FBgn0261859	FBtr0303485	223.164	0.0405636	0.0160011	0.89934	0.961525	5.73297	5.68791	-0.0246626
FBgn0283471	FBtr0074522	0	NA	NA	NA	NA	NA	NA	NA
FBgn0283471	FBtr0074520	1773.16	NA	NA	NA	NA	NA	NA	NA
FBgn0264607	FBtr0100147	100.499	0.367435	40.8611	1.63445e-10	1.22466e-08	5.40328	0.0113087	-17.9091
FBgn0031879	FBtr0307073	74.3942	0.276564	47.7658	4.80293e-12	4.36346e-10	4.45957	0.0124256	-17.049
FBgn0001987	FBtr0080765	149.254	0.362579	0.482045	0.487497	0.72844	5.32412	4.04275	-0.838859
FBgn0001987	FBtr0343721	30.4112	0.132875	1.96562	0.160913	0.383795	2.09426	2.36448	0.354661
FBgn0001987	FBtr0080768	45.4528	1.08675	0.125664	0.722971	0.872912	2.64486	2.77653	0.142844
FBgn0032169	FBtr0343737	409.99	0.192906	0.133855	0.714468	0.86766	7.72069	7.54484	-0.0762432
FBgn0032169	FBtr0079884	553.316	0.186089	0.138595	0.709682	0.864996	8.588	8.77365	0.0733354
FBgn0030716	FBtr0074154	42.5783	1.48984	3.68542	0.0548902	0.189972	2.05451	3.1464	1.25101
FBgn0030716	FBtr0074153	102.966	1.16767	0.91682	0.338311	0.599972	3.26021	4.74461	1.12679
FBgn0030716	FBtr0346191	66.6712	0.873502	3.60872	0.0574775	0.194494	3.91302	2.28563	-1.58897
FBgn0264089	FBtr0330734	123.982	0.244913	49.8487	1.66067e-12	1.54741e-10	4.68463	0.0139734	-16.86
FBgn0000546	FBtr0302439	16.8301	0.262577	5.76998	0.0163022	0.0803285	1.92269	1.03157	-1.8064
FBgn0019662	FBtr0076846	56.3958	0.216693	50.727	1.06148e-12	1.05683e-10	3.85102	0.0116224	-16.7997
FBgn0045852	FBtr0332016	34.0041	0.250725	0.00934209	0.923001	0.969841	2.20028	2.29529	0.123579
FBgn0045852	FBtr0305620	34.1344	0.504391	5.28938	0.0214559	0.0986346	2.47525	1.39334	-1.6737
FBgn0045852	FBtr0479832	28.2176	0.560054	2.66135	0.102813	0.286631	1.64322	2.79007	1.54654
FBgn0032363	FBtr0336631	240.207	0.111112	0.406825	0.523585	0.751191	6.25328	5.76781	-0.25464
FBgn0032363	FBtr0080247	129.706	0.950557	1.09866	0.29456	0.556413	5.20534	3.82933	-0.93187
FBgn0032363	FBtr0080246	1159.61	0.0391379	3.68621	0.0548643	0.189972	11.401	11.7864	0.127292
FBgn0036428	FBtr0333037	367.644	0.146677	0.526949	0.467892	0.716183	8.03759	6.38485	-0.751164
FBgn0016977	FBtr0332336	56.7108	0.446164	27.54	1.5388e-07	6.5788e-06	3.70657	0.0121173	-16.565
FBgn0036428	FBtr0075723	1812.21	0.0316802	1.09014	0.29644	0.558312	14.1582	13.2069	-0.289882
FBgn0025638	FBtr0343564	795.42	0.00721036	1.22127	0.269112	0.525875	10.215	9.93036	-0.101969
FBgn0025638	FBtr0070122	6445.74	0.00515121	1.65377	0.198446	0.436847	20.0402	20.2772	0.0638936
FBgn0039229	FBtr0331696	187.331	0.272145	0.160312	0.68887	0.854521	4.8087	5.7833	0.570605
FBgn0039229	FBtr0392911	22.0362	0.195531	0.910864	0.339885	0.601807	2.09718	1.69797	-0.614953
FBgn0039229	FBtr0084700	1522.04	0.176909	0.116104	0.733299	0.880783	12.7276	13.0065	0.0873731
FBgn0031675	FBtr0333538	10.4513	0.884816	0.762234	0.38263	0.643144	1.51877	0.809308	-1.82247
FBgn0019960	FBtr0335200	72.0229	0.472498	32.0961	1.46732e-08	7.95858e-07	3.98197	0.0133371	-16.5029
FBgn0031675	FBtr0079032	11.2224	1.97807	0.410851	0.521538	0.750304	1.56162	0.867005	-1.70418
FBgn0015286	FBtr0070584	3243.67	0.105544	1.64288	0.19993	0.437435	15.9474	17.0573	0.315177
FBgn0015286	FBtr0070582	1064.84	0.112645	1.54008	0.214606	0.457138	11.7934	10.7846	-0.338191
FBgn0013334	FBtr0301655	43.8732	0.259656	40.0983	2.41501e-10	1.72081e-08	3.41476	0.011546	-16.46
FBgn0051643	FBtr0079182	462.038	2.04697	6.22849	0.0125711	0.0666422	5.6218	10.6098	2.12515
FBgn0031374	FBtr0110883	32.6666	0.383765	29.5953	5.32348e-08	2.56232e-06	3.13063	0.0112456	-16.2785
FBgn0032076	FBtr0340263	35.8954	0.291974	46.4263	9.51296e-12	8.23098e-10	3.40644	0.0122888	-16.2729
FBgn0023529	FBtr0300792	700.621	0.01519	0.769016	0.380522	0.641361	9.7261	9.4191	-0.113583
FBgn0023529	FBtr0070411	3824.27	0.0120908	0.955412	0.328345	0.591029	17.2537	17.5559	0.0844321
FBgn0032084	FBtr0079783	291.356	0.097976	3.68025	0.0550606	0.190381	7.11359	6.02058	-0.533952
FBgn0032084	FBtr0079784	178.365	0.108806	3.32578	0.0682017	0.217799	4.64479	5.65038	0.60372
FBgn0038966	FBtr0346142	384.466	0.105252	2.54941	0.110335	0.300456	6.43408	7.49902	0.496159
FBgn0038966	FBtr0084297	392.682	0.10489	2.55805	0.109734	0.299491	7.9872	6.87554	-0.492614
FBgn0035708	FBtr0076981	25.5596	0.46375	3.32571	0.0682048	0.217799	1.92674	1.19076	-1.39715
FBgn0035708	FBtr0474136	55.6118	0.333304	4.24739	0.0393106	0.150373	2.46102	3.36347	0.920984
FBgn0044323	FBtr0306001	17.8424	0.281544	32.6411	1.10843e-08	6.0572e-07	2.41848	0.00939911	-16.0366
FBgn0011592	FBtr0087821	24.8304	0.23913	37.7771	7.93057e-10	5.28802e-08	2.70858	0.0111696	-15.8711
FBgn0024806	FBtr0072520	902.729	0.0293607	0.205661	0.65019	0.827887	10.692	10.494	-0.0688079
FBgn0024806	FBtr0332108	645.994	0.0310108	0.195173	0.658646	0.833978	9.15548	9.34988	0.0735345
FBgn0264494	FBtr0077885	23.9835	0.430157	24.2795	8.3322e-07	2.98318e-05	2.53037	0.0106787	-15.8009
FBgn0260442	FBtr0333109	100.533	0.110919	5.38635	0.0202949	0.0952863	4.06537	2.98814	-0.916549
FBgn0087011	FBtr0302581	40.1936	0.89509	2.23917	0.134553	0.342653	1.93296	2.68711	0.963507
FBgn0087011	FBtr0114111	148.804	0.681402	2.86256	0.0906632	0.264741	3.93906	3.09038	-0.722335
FBgn0034093	FBtr0340024	95.857	0.0855742	0.691694	0.405589	0.663475	3.72964	3.97452	0.190501
FBgn0034093	FBtr0344079	48.9878	0.122221	0.999677	0.317389	0.581241	2.99868	2.63895	-0.376293
FBgn0034093	FBtr0087191	2.53109	4.3886	0.119816	0.729234	0.877117	0.0147296	0.840792	11.6726
FBgn0025809	FBtr0074190	1841.53	0.0340834	5.00326	0.0252997	0.110438	14.2663	13.2809	-0.299411
FBgn0025809	FBtr0074191	399.563	0.042461	4.0565	0.0440017	0.16242	7.06079	7.94599	0.389155
FBgn0263144	FBtr0085993	2868	0.0113109	4.49329	0.034028	0.135913	16.2474	15.641	-0.174123
FBgn0263144	FBtr0085992	1254.19	0.0124767	4.09353	0.0430478	0.160036	11.6527	12.2632	0.198372
FBgn0036188	FBtr0331530	77.6576	0.102656	0.54593	0.459986	0.711643	3.66492	3.37376	-0.246477
FBgn0036188	FBtr0076107	1342.7	0.0547341	0.938247	0.332729	0.595239	12.1246	12.4942	0.118312
FBgn0086347	FBtr0304138	157.108	0.048021	0.0495719	0.82381	0.929665	4.89561	4.94155	0.0286248
FBgn0086347	FBtr0080035	844.318	0.031495	0.0687953	0.793099	0.914669	10.3054	10.2568	-0.017192
FBgn0052452	FBtr0345591	577.775	0.0212099	1.10707	0.292719	0.554177	8.97333	8.70281	-0.105549
FBgn0052452	FBtr0078524	904.918	0.0335669	0.931985	0.334348	0.597218	10.3209	10.8678	0.190068
FBgn0052452	FBtr0078523	199.761	0.0505362	0.192233	0.661065	0.835731	5.56252	5.47571	-0.0489169
FBgn0034527	FBtr0086225	1538.6	0.0443025	0.647304	0.421078	0.677455	13.1159	12.7511	-0.114027
FBgn0034527	FBtr0086226	252.978	0.0594152	0.491767	0.48314	0.72491	5.97847	6.29041	0.160815
FBgn0000179	FBtr0343569	17.2564	0.242447	4.48484	0.0341967	0.136262	1.59362	1.15939	-0.922362
FBgn0000179	FBtr0308914	23.2005	1.45129	3.45192	0.0631782	0.207304	1.5702	2.3249	1.14342
FBgn0000179	FBtr0300609	29.9586	0.387546	0.00276066	0.958097	0.98239	1.84438	2.47178	0.854942
FBgn0003162	FBtr0071579	24.1333	1.05611	2.29955	0.129411	0.332816	2.01133	1.26995	-1.33586
FBgn0003162	FBtr0071580	68.0883	0.813088	0.905642	0.341273	0.603351	3.30941	2.30738	-1.06163
FBgn0003162	FBtr0071578	49.1057	0.185318	4.83246	0.0279287	0.118528	2.50196	2.97606	0.510382
FBgn0022942	FBtr0070684	974.112	0.093686	0.0422309	0.83718	0.935233	10.783	11.0086	0.0771321
FBgn0022942	FBtr0070683	2044.49	0.088648	0.0446649	0.832621	0.933431	14.3956	14.153	-0.0725887
FBgn0029830	FBtr0343413	64.8068	0.697722	2.75782	0.0967802	0.275843	3.13126	2.22874	-0.999089
FBgn0029830	FBtr0070865	69.9588	0.685968	2.79888	0.0943304	0.270986	2.78745	3.86695	0.971254
FBgn0027594	FBtr0334078	183.587	0.109628	0.222559	0.637097	0.8214	5.34021	5.19778	-0.0835405
FBgn0027594	FBtr0334079	327.102	0.161124	2.84442	0.0916915	0.266907	6.02855	7.82279	0.84257
FBgn0027594	FBtr0309845	108.962	0.872639	1.05183	0.305085	0.56768	4.45448	3.6226	-0.621424
FBgn0027594	FBtr0072799	148.073	0.101605	3.18079	0.0745089	0.231919	5.2346	4.04552	-0.784381
FBgn0027594	FBtr0072798	162.262	0.0969687	0.214438	0.643311	0.823701	4.72132	5.30961	0.360652
FBgn0004611	FBtr0078048	58.9768	0.828695	0.604146	0.437	0.692428	2.72843	3.35902	0.614248
FBgn0004611	FBtr0330673	592.058	0.0416092	0.0733934	0.786459	0.910333	8.73205	9.0915	0.139459
FBgn0264574	FBtr0345690	17.831	0.558816	18.9796	1.32127e-05	0.000309123	2.31467	0.00978039	-15.7934
FBgn0004611	FBtr0078047	858.427	0.0297697	0.0331982	0.855423	0.943507	10.1817	10.5488	0.12923
FBgn0051522	FBtr0335431	110.928	0.123888	70.6069	4.35985e-17	8.12497e-15	4.09972	0.0177089	-15.7725
FBgn0004395	FBtr0084402	88.6109	0.0680143	6.91962	0.00852549	0.0501876	3.95179	3.41486	-0.436077
FBgn0031702	FBtr0307038	90.5016	0.124199	45.1324	1.84153e-11	1.53842e-09	3.29874	0.0146758	-15.6653
FBgn0040823	FBtr0076353	15.888	0.448653	20.7421	5.25478e-06	0.000138879	2.1803	0.00968768	-15.6461
FBgn0027528	FBtr0343363	24.1082	0.272126	35.9483	2.02625e-09	1.28059e-07	2.71045	0.0123198	-15.5903
FBgn0261538	FBtr0309868	21.4104	0.732832	19.5507	9.79674e-06	0.00024055	2.49294	0.0126308	-15.2728
FBgn0002945	FBtr0332649	54.1083	1.0566	6.11187	0.0134277	0.0701096	3.12294	1.90197	-1.45372
FBgn0031449	FBtr0077705	11.3061	0.677495	14.7459	0.000123017	0.0019114	1.97675	0.0101374	-15.2292
FBgn0037702	FBtr0334652	12.7169	0.521333	19.0275	1.2885e-05	0.000305042	2.11649	0.0109759	-15.1991
FBgn0011290	FBtr0082440	378.193	0.0330352	4.6741	0.0306207	0.126163	7.86521	6.84533	-0.455406
FBgn0051064	FBtr0085126	14.571	0.441304	21.9786	2.75702e-06	8.07984e-05	2.12816	0.0114517	-15.0928
FBgn0013995	FBtr0083998	12.5507	0.465904	22.2196	2.43179e-06	7.22701e-05	2.18347	0.012034	-15.0246
FBgn0262103	FBtr0344259	9.70127	0.580299	14.7976	0.000119687	0.00187667	1.79054	0.0103756	-14.8741
FBgn0053108	FBtr0300647	19.2869	0.553594	17.8518	2.38797e-05	0.0004973	2.08954	0.0138739	-14.4857
FBgn0005674	FBtr0084512	358.435	0.0767152	0.546093	0.459919	0.711643	7.35819	7.01776	-0.154542
FBgn0005674	FBtr0084511	950.845	0.0665232	0.625383	0.429054	0.685656	10.6188	11.0013	0.131338
FBgn0030520	FBtr0112981	2364.15	0.0947743	0.602093	0.437781	0.6932	15.564	14.3097	-0.36883
FBgn0030520	FBtr0331712	614.099	0.270748	0.210792	0.646147	0.825083	9.20526	8.76001	-0.171832
FBgn0030520	FBtr0331711	761.631	0.0224542	2.86519	0.090515	0.264414	9.56536	9.85826	0.107361
FBgn0005648	FBtr0088786	133.466	0.108959	1.99052	0.158287	0.380432	4.18774	4.87734	0.463014
FBgn0005648	FBtr0088785	1879.97	0.0716893	2.94846	0.0859596	0.254919	14.3463	13.3996	-0.286747
FBgn0017561	FBtr0346304	342.815	0.0975263	1.94968	0.162621	0.386504	7.81849	6.33611	-0.683195
FBgn0017561	FBtr0073405	1159.16	0.0240566	0.962454	0.326569	0.590323	11.4164	11.7392	0.106658
FBgn0017561	FBtr0073404	843.527	0.0195823	0.316557	0.573684	0.782208	10.1765	10.3245	0.0524625
FBgn0086365	FBtr0334869	64.9723	0.88451	2.58899	0.107609	0.29625	3.69069	2.5258	-1.12128
FBgn0086365	FBtr0084598	29.0881	1.04415	2.21474	0.136698	0.346658	1.67298	2.65098	1.34401
FBgn0020412	FBtr0076236	222.588	0.0696906	0.0470895	0.828207	0.931509	5.91704	5.69	-0.122598
FBgn0015622	FBtr0334873	5.9075	0.807076	9.79881	0.00174625	0.0155918	1.40275	0.0107317	-14.0678
FBgn0020412	FBtr0332707	1019.01	0.0553287	4.03384	0.0445963	0.163866	11.5373	10.6686	-0.293878
FBgn0029959	FBtr0307272	103.372	0.0565074	0.518889	0.471316	0.718042	3.90726	4.15004	0.181203
FBgn0029959	FBtr0071072	496.914	0.0342562	0.794939	0.372611	0.633927	8.41416	8.17107	-0.0991809
FBgn0003415	FBtr0112830	332.558	0.0382882	1.60786	0.204793	0.444636	7.15623	6.76153	-0.18378
FBgn0003415	FBtr0078328	1132.94	0.0450703	2.68761	0.101131	0.283027	10.7223	12.1029	0.460219
FBgn0003415	FBtr0333284	847.661	0.0426167	0.0494579	0.824009	0.929665	10.2421	10.3588	0.0412447
FBgn0003415	FBtr0078329	443.12	0.0438119	2.40608	0.120864	0.318046	8.25577	7.54753	-0.299423
FBgn0036369	FBtr0075820	10.8357	0.4782	15.1371	9.99798e-05	0.00160056	1.70428	0.0135701	-13.956
FBgn0052816	FBtr0344151	26.7407	0.43424	17.0483	3.64411e-05	0.000700671	1.76708	0.0157864	-13.6248
FBgn0261836	FBtr0332405	28.4955	0.352621	12.5566	0.000394809	0.00475866	1.85158	0.0176316	-13.4417
FBgn0052982	FBtr0330219	75.5344	0.0887457	0.0357705	0.84999	0.940783	3.73559	3.17553	-0.483085
FBgn0052982	FBtr0301040	29.344	0.159737	0.550004	0.458316	0.709789	2.28062	2.08354	-0.263992
FBgn0052982	FBtr0301039	64.5955	0.606793	4.95811	0.0259686	0.112748	4.09531	1.86244	-2.32314
FBgn0000108	FBtr0307295	76.9162	0.189613	1.60991	0.204504	0.444345	2.88296	3.39591	0.484504
FBgn0000108	FBtr0307293	33.0707	0.322223	0.400704	0.526726	0.752406	1.97865	1.83194	-0.224373
FBgn0000108	FBtr0307291	37.3377	0.646166	0.330696	0.56525	0.77876	2.12823	1.7609	-0.552021
FBgn0000108	FBtr0307294	39.4727	0.459439	0.857273	0.354503	0.617469	2.18031	1.85573	-0.469985
FBgn0051072	FBtr0085099	199.428	0.138814	4.06606	0.0437532	0.161864	4.87747	6.08633	0.687763
FBgn0051072	FBtr0334310	78.0981	0.239537	0.177948	0.673142	0.844099	3.75782	3.28028	-0.404665
FBgn0051072	FBtr0085097	145.381	0.173332	0.524278	0.469022	0.716469	4.98311	4.50798	-0.305833
FBgn0051072	FBtr0300939	13.0248	3.21023	0.334266	0.563158	0.778083	2.04656	0.0116396	-14.9317
FBgn0034649	FBtr0071681	169.923	0.101142	0.881379	0.347824	0.610969	4.86274	5.24353	0.231768
FBgn0034649	FBtr0071680	960.383	0.074531	1.16578	0.28027	0.538035	11.0682	10.5919	-0.1634
FBgn0023479	FBtr0076527	156.858	0.0681818	2.79154	0.094763	0.271818	4.31813	4.08002	-0.171084
FBgn0023479	FBtr0076525	4.22915	0.843985	0.249538	0.617401	0.811147	0.669949	0.923604	0.927958
FBgn0023479	FBtr0344980	6.36257	0.381225	0.556617	0.455627	0.706829	0.834183	1.09124	0.776912
FBgn0050015	FBtr0088243	77.5027	0.0836385	0.00500665	0.943591	0.977622	3.23171	3.23592	0.00385533
FBgn0050015	FBtr0088242	54.6734	0.103318	0.0626534	0.80235	0.919502	2.73702	2.68369	-0.0578529
FBgn0050015	FBtr0331939	15.216	0.203895	0.129347	0.71911	0.870416	1.434	1.49379	0.118525
FBgn0037070	FBtr0078406	760.812	0.0447219	2.47953	0.115337	0.309095	10.2779	9.52513	-0.272667
FBgn0037070	FBtr0331798	8.84456	2.10616	1.0298	0.310205	0.573828	1.62035	0.676514	-2.52834
FBgn0037070	FBtr0321283	116.936	0.0507029	3.61175	0.0573726	0.194398	3.94912	4.53715	0.41903
FBgn0021875	FBtr0072253	247.098	0.159089	1.0245	0.311455	0.574969	5.73511	6.41539	0.353816
FBgn0021875	FBtr0343432	178.248	0.168927	0.966521	0.325549	0.588873	5.54271	4.90294	-0.378576
FBgn0045842	FBtr0300932	11.4446	0.520545	10.713	0.00106386	0.010531	1.42003	0.0135229	-13.4363
FBgn0052082	FBtr0344833	24.1073	0.227921	14.3207	0.000154157	0.00228494	1.63771	0.015948	-13.3744
FBgn0010263	FBtr0077639	12.3602	0.774146	11.6368	0.000646592	0.00708897	1.32447	0.0155068	-12.8393
FBgn0260943	FBtr0310005	34.4639	0.266529	21.024	4.53571e-06	0.000121882	1.82566	0.0239398	-12.5182
FBgn0037094	FBtr0301197	111.125	0.0311705	4.76619	0.029024	0.121303	4.47294	3.85419	-0.448716
FBgn0037094	FBtr0078359	1323.07	0.0297147	1.83198	0.175894	0.405782	11.7479	12.7258	0.314073
FBgn0037094	FBtr0078363	345.605	0.0558777	0.287671	0.591717	0.792737	7.02818	7.1334	0.048322
FBgn0032721	FBtr0089314	749.691	0.0171952	1.08011	0.298673	0.561353	9.63878	9.96269	0.118046
FBgn0032721	FBtr0089315	3420.22	0.0141481	1.29588	0.254967	0.509513	16.9895	16.6637	-0.091937
FBgn0033673	FBtr0306003	324.043	0.0193601	0.237017	0.626369	0.81606	6.95033	6.80528	-0.0681526
FBgn0033673	FBtr0088043	1531.36	0.0133585	0.329338	0.566049	0.779028	12.8297	12.9656	0.042542
FBgn0266598	FBtr0310464	669.966	0.0691754	0.0519019	0.819786	0.926914	9.27139	9.2549	-0.00623136
FBgn0266598	FBtr0301216	168.476	0.0905515	0.0418642	0.837879	0.935726	5.00524	5.01915	0.008521
FBgn0036030	FBtr0345034	522.2	0.0361634	1.03827	0.308224	0.571764	8.15128	8.75247	0.242056
FBgn0036030	FBtr0076415	288.636	0.0413203	0.0644377	0.799615	0.918249	6.56031	6.50365	-0.0277408
FBgn0036030	FBtr0345032	1145.43	0.0105535	1.49749	0.221058	0.466101	11.7073	11.5087	-0.0655353
FBgn0050021	FBtr0339484	8.48304	0.622812	7.12109	0.00761822	0.0459496	1.12983	0.0168944	-12.1316
FBgn0052675	FBtr0346377	168.517	0.0327822	3.14064	0.0763638	0.235674	4.69135	5.41402	0.440392
FBgn0052675	FBtr0300569	338.605	0.0217937	2.37878	0.122994	0.322133	6.74736	7.22569	0.222046
FBgn0035016	FBtr0306137	612.692	0.0264894	0.395856	0.529237	0.754807	9.20107	8.91281	-0.110616
FBgn0035016	FBtr0072346	853.31	0.0249424	0.419757	0.517058	0.746668	10.213	10.5047	0.10272
FBgn0037199	FBtr0078577	4809.57	0.00603331	6.7829	0.00920352	0.0529392	18.835	18.3144	-0.142979
FBgn0037199	FBtr0347060	883.528	0.00782824	5.35662	0.0206438	0.0963641	10.1044	10.6904	0.205917
FBgn0005536	FBtr0333616	27.5956	0.54102	16.4408	5.01929e-05	0.000905216	3.0079	0.319439	-6.50372
FBgn0003392	FBtr0301597	92.067	0.573466	18.2657	1.92134e-05	0.000419357	5.15675	0.804641	-5.4566
FBgn0037894	FBtr0346638	2529.69	0.0538203	0.00339725	0.953521	0.982031	15.2802	15.3553	0.0218871
FBgn0037894	FBtr0082386	1416.85	0.0560019	0.0032647	0.954436	0.982189	12.5911	12.5189	-0.0228933
FBgn0028646	FBtr0085693	16.8414	0.617828	13.5362	0.00023401	0.00317904	2.08454	0.365447	-5.03975
FBgn0037203	FBtr0078557	33.041	0.244599	22.6901	1.90346e-06	5.94344e-05	3.38432	0.650096	-4.80147
FBgn0030151	FBtr0089385	3757.05	0.00834353	1.37203	0.241463	0.492411	17.1082	17.4198	0.0872533
FBgn0030151	FBtr0474138	1657.21	0.0091064	1.26243	0.261191	0.515928	13.4235	13.1049	-0.0983902
FBgn0051224	FBtr0344327	55.4684	0.124048	0.438456	0.507869	0.742097	2.73768	3.20464	0.464764
FBgn0051224	FBtr0344326	1148.41	0.018369	3.86188	0.049395	0.176501	11.3202	11.8776	0.184038
FBgn0051224	FBtr0083691	293.201	0.0290758	4.40298	0.0358762	0.141327	7.00125	6.14638	-0.416937
FBgn0261791	FBtr0074377	1852.33	0.844354	31.3502	2.15437e-08	1.12667e-06	9.79744	2.13532	-4.72986
FBgn0039714	FBtr0303033	493.376	0.0611471	3.63346	0.056629	0.193524	8.61787	7.62321	-0.412398
FBgn0039714	FBtr0089923	33.729	0.381511	1.78333	0.181741	0.413484	2.75965	1.53248	-1.71692
FBgn0020503	FBtr0301441	312.287	0.0543838	0.277879	0.598094	0.797556	6.68436	6.8191	0.0642455
FBgn0020503	FBtr0080975	684.569	0.0497576	1.22512	0.268357	0.524871	9.14039	9.82462	0.254773
FBgn0020503	FBtr0339796	1.01492	6.03268	0.103185	0.74804	0.890396	0.541771	0.00684486	-12.6141
FBgn0020503	FBtr0290262	1.91615	4.78777	0.15276	0.695912	0.85756	0.743536	0.00684493	-13.5285
FBgn0020503	FBtr0332452	8.99858	0.633231	4.3807	0.036348	0.142643	1.56453	0.425902	-3.76276
FBgn0020503	FBtr0479834	11.5237	1.62033	0.620107	0.431007	0.687537	1.67461	0.814079	-2.08918
FBgn0266418	FBtr0344408	10.6097	0.383484	14.4719	0.000142266	0.00214521	2.31799	0.461601	-4.67561
FBgn0010263	FBtr0100468	8.44492	0.426656	3.0212	0.0821827	0.247331	1.03095	0.858226	-0.53031
FBgn0010263	FBtr0330213	24.8077	1.27193	4.99576	0.0254095	0.110651	1.1754	3.3455	3.05476
FBgn0030174	FBtr0309219	52.4845	0.300588	0.576493	0.44769	0.700689	3.09155	2.69651	-0.403006
FBgn0030174	FBtr0071423	5.7935	2.27141	0.749871	0.386517	0.648029	0.731605	1.18496	1.39467
FBgn0030174	FBtr0309221	353.57	0.142506	0.307699	0.579096	0.784324	7.04347	7.26452	0.100706
FBgn0028497	FBtr0072029	21.0438	0.349489	18.9283	1.35727e-05	0.000314047	2.22529	0.46556	-4.53162
FBgn0262732	FBtr0305569	759.135	0.00748079	5.42425	0.0198589	0.093756	10.1659	9.5888	-0.209306
FBgn0262732	FBtr0075394	399.687	0.011918	1.59817	0.206162	0.446855	7.70434	7.38517	-0.139611
FBgn0034543	FBtr0345354	534.074	0.13918	4.16443	0.0412813	0.155136	9.24734	7.64107	-0.648544
FBgn0034543	FBtr0086236	640.439	0.13625	4.25258	0.0391907	0.150073	8.36564	10.0299	0.633421
FBgn0037117	FBtr0333967	387.5	0.0616026	1.40401	0.236053	0.487119	7.81354	7.06056	-0.333183
FBgn0037117	FBtr0078431	510.535	0.0195208	2.1582	0.141811	0.355286	8.59088	8.18554	-0.164044
FBgn0037117	FBtr0078430	825.043	0.0354616	4.54779	0.0329612	0.132795	9.51733	10.8381	0.47062
FBgn0250830	FBtr0329829	121.445	0.129803	4.56174	0.0326938	0.131937	4.76932	3.74182	-0.732541
FBgn0250830	FBtr0111273	421.908	0.0993386	5.863	0.0154624	0.076973	7.11612	8.36673	0.537507
FBgn0017550	FBtr0078742	508.922	1.64046	0.689422	0.406361	0.663991	8.57577	7.2199	-0.574305
FBgn0017550	FBtr0078741	1853.64	1.64046	0.689422	0.406361	0.663991	12.8239	14.7103	0.573703
FBgn0261439	FBtr0086552	2458.7	0.0159616	2.82641	0.0927256	0.268071	14.8048	15.538	0.214288
FBgn0261439	FBtr0086554	746.577	0.0155101	1.38735	0.238853	0.489813	9.97974	9.65041	-0.119911
FBgn0261439	FBtr0086553	694.902	0.0273076	1.15952	0.281565	0.539646	9.76169	9.29869	-0.171806
FBgn0025790	FBtr0089627	199.037	0.163717	0.471661	0.492224	0.731622	5.23817	5.7938	0.313502
FBgn0025790	FBtr0301643	197.537	0.112238	0.718639	0.396591	0.657207	5.73467	5.16114	-0.327093
FBgn0025790	FBtr0089626	187.245	0.0503866	0.0325189	0.856894	0.943531	5.30569	5.39508	0.0517409
FBgn0033777	FBtr0087816	294.453	0.479837	4.08439	0.0432812	0.160576	5.98764	7.21602	0.597844
FBgn0033777	FBtr0306583	6.80219	1.18872	2.44499	0.1179	0.312737	1.2648	0.702789	-1.69963
FBgn0037679	FBtr0082055	1140.04	0.0116878	0.549551	0.458501	0.709925	11.653	11.5118	-0.0466586
FBgn0037679	FBtr0082056	194.992	0.0214451	0.335159	0.562637	0.778083	5.36065	5.53393	0.0987603
FBgn0033544	FBtr0088218	34.5251	0.6743	11.6496	0.000642158	0.00706083	3.10349	0.653478	-4.52975
FBgn0032513	FBtr0346420	734.03	0.163816	6.74546	0.00939865	0.0537782	8.41824	10.6036	0.814705
FBgn0033929	FBtr0087548	2036.74	0.085108	0.513899	0.473456	0.718657	14.1081	14.3993	0.0871928
FBgn0033929	FBtr0087549	334.287	0.104051	0.424427	0.514736	0.745615	7.09592	6.86119	-0.109034
FBgn0003997	FBtr0075133	103.015	0.132386	0.375875	0.539819	0.762271	3.8551	4.12145	0.200663
FBgn0003997	FBtr0332862	69.4495	0.14871	0.338371	0.560771	0.777505	3.35348	3.10156	-0.231392
FBgn0027587	FBtr0344842	458.339	0.0631851	0.0254774	0.873183	0.951486	8.05024	7.96066	-0.0374881
FBgn0027587	FBtr0072528	813.932	0.0579809	0.0276812	0.867861	0.948798	10.1048	10.2001	0.0339574
FBgn0003741	FBtr0100244	106.204	0.0532197	2.87688	0.0898601	0.263067	3.79333	4.35766	0.41726
FBgn0003741	FBtr0075364	447.549	0.0325564	4.36314	0.0367245	0.143425	8.20504	7.65645	-0.231244
FBgn0014931	FBtr0081757	673.965	0.0303066	0.765362	0.381656	0.641965	9.28982	9.55251	0.0981958
FBgn0014931	FBtr0304703	117.175	0.0506798	0.481394	0.487792	0.72873	4.41115	4.15179	-0.183081
FBgn0001253	FBtr0076607	185.227	0.105932	1.90917	0.167055	0.393259	4.36955	3.98297	-0.279264
FBgn0001253	FBtr0076606	214.161	0.100202	1.98327	0.159046	0.38145	4.58604	4.99314	0.259833
FBgn0000181	FBtr0087783	21004.6	0.0162912	0.293728	0.587841	0.790459	26.5018	26.7193	0.0564056
FBgn0000181	FBtr0087782	16046.8	0.0163455	0.292757	0.588459	0.790841	25.2384	25.0212	-0.0566434
FBgn0052195	FBtr0333696	193.965	0.704405	1.66402	0.197062	0.434804	5.93271	4.95179	-0.560868
FBgn0052195	FBtr0333697	66.1393	0.862409	1.37988	0.240121	0.490997	2.83414	3.58267	0.694145
FBgn0022960	FBtr0086183	2494.29	0.0348272	0.0177632	0.893973	0.960411	15.2878	15.1967	-0.0265827
FBgn0022960	FBtr0086182	318.457	0.0465806	0.0132405	0.908392	0.966028	6.78023	6.85957	0.0375245
FBgn0038745	FBtr0344262	423.932	0.0480799	2.0891	0.148353	0.365627	8.05556	7.37976	-0.290735
FBgn0038745	FBtr0083855	1292.6	0.0407182	2.44988	0.117534	0.312563	11.7712	12.5127	0.239054
FBgn0038321	FBtr0334590	125.95	0.0718321	0.0841958	0.77169	0.902291	4.48009	4.27759	-0.140038
FBgn0038321	FBtr0083119	167.187	0.0657437	0.0924566	0.761077	0.896559	4.94728	5.15369	0.125648
FBgn0083984	FBtr0301007	456.999	0.0139941	0.135119	0.713182	0.867371	8.03977	7.96024	-0.0333004
FBgn0083984	FBtr0392905	262.359	0.0173571	0.112605	0.737198	0.882985	6.2096	6.29547	0.0435701
FBgn0026160	FBtr0076268	62.5331	0.100906	0.000405917	0.983926	0.994371	3.08734	3.05206	-0.0339787
FBgn0026160	FBtr0076267	274.313	0.0622828	0.000146949	0.990328	0.996774	6.1944	6.23175	0.0190501
FBgn0038881	FBtr0343805	197.404	0.0453002	4.69571	0.030238	0.124869	4.94735	5.82791	0.507662
FBgn0038881	FBtr0343806	111.313	0.0797493	1.14896	0.283767	0.542341	4.06299	3.70782	-0.274202
FBgn0038881	FBtr0084095	53.395	0.0607023	3.11927	0.0773716	0.237875	2.9121	2.38401	-0.587768
FBgn0259139	FBtr0089918	378.725	0.250741	0.18079	0.670695	0.84226	7.45057	7.29592	-0.0688366
FBgn0259139	FBtr0089919	2001.27	0.0599946	0.00408331	0.949049	0.98069	14.3195	14.0281	-0.0874647
FBgn0259139	FBtr0089917	344.067	0.0256073	0.145779	0.702602	0.861116	7.01425	7.12073	0.0489726
FBgn0262739	FBtr0305592	366.368	0.0807523	2.83558	0.0921976	0.267341	7.70266	6.62107	-0.493123
FBgn0262739	FBtr0087614	1995.83	0.0663822	3.43918	0.0636674	0.207894	13.5085	14.8224	0.394579
FBgn0029999	FBtr0071151	1107.13	0.0375427	0.0129547	0.909382	0.966035	11.4915	11.4003	-0.0303241
FBgn0029999	FBtr0339695	265.25	0.0488295	0.00965577	0.921723	0.969129	6.23152	6.31353	0.0415009
FBgn0265182	FBtr0339098	20.0894	0.986583	3.3331	0.0678989	0.217361	2.12613	1.23409	-1.58077
FBgn0265182	FBtr0339097	16.4432	1.03691	3.18344	0.0743878	0.231641	1.1795	2.09063	1.66268
FBgn0260635	FBtr0075499	104.588	0.171165	6.43101	0.0112145	0.0610996	4.60221	2.93573	-1.34392
FBgn0264449	FBtr0343358	223.569	1.23973	11.4981	0.00069668	0.00755742	9.93659	2.32985	-4.52555
FBgn0035046	FBtr0301036	1121.28	0.0138027	0.238042	0.625624	0.81606	11.4044	11.6244	0.0729247
FBgn0035046	FBtr0072324	993.79	0.0189111	0.320913	0.571059	0.781811	10.8551	11.1375	0.0960202
FBgn0035046	FBtr0072325	1049.48	0.0129994	1.37457	0.241028	0.492215	11.4239	11.0179	-0.136522
FBgn0052707	FBtr0309872	391.052	0.0849741	0.275159	0.599892	0.798269	7.2684	7.61333	0.152477
FBgn0052707	FBtr0071285	757.365	0.0771821	0.302242	0.58248	0.786597	10.0628	9.68595	-0.136705
FBgn0030503	FBtr0340395	460.924	0.0344985	2.88383	0.0894729	0.262531	7.72373	8.33491	0.255327
FBgn0030503	FBtr0073807	302.944	0.0382382	2.62148	0.105426	0.291567	6.95782	6.35795	-0.289403
FBgn0262975	FBtr0306752	84.8351	0.923414	11.4261	0.000724213	0.0077979	5.2225	1.18854	-4.36726
FBgn0011300	FBtr0300599	8.30576	0.644317	7.81124	0.00519223	0.0346096	1.47734	0.359293	-4.08722
FBgn0035533	FBtr0306534	0	NA	NA	NA	NA	NA	NA	NA
FBgn0035533	FBtr0308201	100.342	0.0868761	0.00774163	0.929887	0.973042	3.99353	3.97232	-0.0159914
FBgn0035533	FBtr0306094	523.479	0.0639918	0.718602	0.396603	0.657207	8.19421	8.70903	0.207264
FBgn0035533	FBtr0073339	522.802	0.0453499	1.81031	0.178471	0.409834	8.11477	8.76262	0.261143
FBgn0035533	FBtr0333571	533.614	0.0766041	3.02359	0.0820618	0.247172	9.35776	7.69364	-0.667447
FBgn0030360	FBtr0339626	53.5669	2.43192	2.89685	0.0887528	0.260839	1.11777	0.0377886	-9.77772
FBgn0030360	FBtr0073574	168.157	3.96398	1.80596	0.178993	0.410257	1.69935	11.9436	6.13142
FBgn0033483	FBtr0088406	32.2012	0.649979	0.0142938	0.904834	0.964394	2.35998	2.12832	-0.302006
FBgn0033483	FBtr0088405	219.375	0.478264	0.0214682	0.883511	0.957126	5.55193	5.94438	0.213694
FBgn0040068	FBtr0333759	10.8087	0.606859	9.33823	0.00224422	0.0185986	1.84055	0.452972	-4.0572
FBgn0264078	FBtr0073954	9.16036	0.637761	7.5231	0.00609128	0.0389754	1.64712	0.40729	-4.04118
FBgn0002924	FBtr0344976	47.9121	0.0957599	0.0464493	0.829361	0.932214	2.79818	2.75045	-0.0506296
FBgn0002924	FBtr0085534	2509.61	0.0311188	0.080011	0.777283	0.90519	15.2305	15.2774	0.0136655
FBgn0035853	FBtr0332138	281.788	0.025187	0.00378025	0.950974	0.980829	6.42498	6.4685	0.0215371
FBgn0035853	FBtr0076722	1432.51	0.00953781	2.71545	0.0993806	0.280287	12.3753	12.7525	0.119533
FBgn0035853	FBtr0332139	292.726	0.0239056	2.57334	0.108678	0.298177	6.93025	6.23354	-0.339315
FBgn0013773	FBtr0339983	537.493	0.0258276	0.38348	0.535747	0.760371	8.68411	8.4672	-0.086417
FBgn0013773	FBtr0345526	1056.22	0.0228321	0.429923	0.512027	0.744878	11.1438	11.3649	0.0742175
FBgn0011509	FBtr0333891	1246.56	0.0182689	0.030891	0.860484	0.944427	11.9385	12.0183	0.0258901
FBgn0011509	FBtr0076598	1334.17	0.0181028	0.0311656	0.859871	0.944413	12.3188	12.2389	-0.0255939
FBgn0000228	FBtr0310625	42.8932	0.114389	0.0875739	0.767284	0.900181	2.59593	2.66988	0.0825029
FBgn0000228	FBtr0302568	533.596	0.0134038	2.46101	0.116703	0.311839	8.33185	8.72363	0.156719
FBgn0000228	FBtr0079085	1072.01	0.0126389	2.72912	0.0985337	0.279297	11.5424	11.1023	-0.147235
FBgn0027291	FBtr0307904	3143.14	0.0258949	0.0543054	0.815734	0.9255	16.344	16.4633	0.0339291
FBgn0027291	FBtr0074780	850.555	0.0294607	0.0477723	0.826986	0.931	10.4035	10.291	-0.0396543
FBgn0051211	FBtr0082480	127.901	1.05462	0.038094	0.845254	0.939119	4.60136	4.31145	-0.197355
FBgn0051211	FBtr0082479	727.311	1.50437	0.0282166	0.866601	0.947991	9.34101	10.1043	0.27968
FBgn0283680	FBtr0344170	16.259	0.908239	1.71402	0.190464	0.426199	1.54104	1.14581	-0.859046
FBgn0283680	FBtr0346133	93.6917	0.0635035	0.21115	0.645867	0.825074	3.47078	3.51037	0.0337492
FBgn0283680	FBtr0344171	10.4777	0.780426	0.0180991	0.892981	0.960371	1.14493	1.30178	0.371906
FBgn0015371	FBtr0087415	2847.79	0.203793	3.75674	0.052595	0.183603	14.899	16.8546	0.562708
FBgn0015371	FBtr0305214	0	NA	NA	NA	NA	NA	NA	NA
FBgn0015371	FBtr0087416	689.816	0.222145	3.4493	0.0632785	0.207436	10.2088	8.56683	-0.616468
FBgn0030872	FBtr0339750	75.565	1.08564	0.479585	0.48861	0.729336	4.14479	2.88425	-1.07918
FBgn0041092	FBtr0303873	13.5518	0.379394	9.66498	0.00187814	0.0164557	1.94074	0.489727	-3.98631
FBgn0030872	FBtr0074464	624.152	0.0634475	1.28881	0.256268	0.510708	9.77377	8.49599	-0.48813
FBgn0052112	FBtr0301047	116.513	0.209321	1.13296	0.287145	0.546756	4.00379	4.51747	0.364539
FBgn0052112	FBtr0075915	543.05	0.162089	1.43969	0.23019	0.479233	8.95671	8.26697	-0.274097
FBgn0037525	FBtr0113202	12.1	0.575212	7.8043	0.00521222	0.0346096	1.59116	0.40125	-3.9839
FBgn0033438	FBtr0334807	25.6027	0.244898	15.4102	8.65206e-05	0.00141311	1.90123	0.491769	-3.91438
FBgn0051092	FBtr0336452	17.662	0.716476	9.10251	0.00255259	0.0205283	2.01592	0.533883	-3.84783
FBgn0264693	FBtr0073268	42.6178	0.800258	9.99156	0.0015726	0.0144132	3.36892	0.906526	-3.82705
FBgn0005655	FBtr0086307	2780.79	0.0310763	0.0529975	0.817927	0.926281	15.6671	15.7876	0.0347803
FBgn0005655	FBtr0086308	3169.13	0.0308521	0.0533787	0.817285	0.925959	16.4639	16.3427	-0.0344817
FBgn0036337	FBtr0075896	19.1722	0.60574	10.1672	0.00142962	0.013304	2.0318	0.553042	-3.7689
FBgn0000490	FBtr0077771	12.188	0.378497	9.13202	0.00251174	0.0203305	1.64701	0.473919	-3.6036
FBgn0262962	FBtr0415453	9.3297	0.974214	3.50863	0.0610498	0.202957	1.44444	0.76115	-1.85415
FBgn0262962	FBtr0306717	468.424	0.375812	6.06871	0.0137598	0.0712801	7.36207	8.86296	0.623582
FBgn0261238	FBtr0081614	1429.87	0.00877758	0.512712	0.473967	0.718657	12.4233	12.7488	0.103067
FBgn0261238	FBtr0081613	322.513	0.0414612	0.70989	0.39948	0.659702	6.53448	7.14855	0.289891
FBgn0042135	FBtr0088936	18.2455	0.281966	16.887	3.9672e-05	0.000743135	2.22381	0.646575	-3.58123
FBgn0261238	FBtr0081612	798.023	0.0181137	0.0121177	0.912346	0.967108	10.0136	10.1487	0.0483483
FBgn0261238	FBtr0334672	1003.38	0.00756111	0.799124	0.371356	0.63278	11.1281	10.945	-0.0621279
FBgn0036621	FBtr0333265	22.6801	0.246538	2.8128	0.0935147	0.269815	2.21309	1.52579	-1.08262
FBgn0036621	FBtr0331173	2759.9	0.0804793	6.82596	0.00898423	0.0521384	15.2362	16.2652	0.296735
FBgn0036842	FBtr0075037	2307.36	0.0409986	0.337619	0.561207	0.777765	15.0133	14.7069	-0.0902389
FBgn0036842	FBtr0332648	227.038	0.0584926	0.239442	0.62461	0.815427	5.70951	5.96457	0.137062
FBgn0035431	FBtr0073089	33.8072	0.405606	0.916088	0.338504	0.600061	2.00122	2.24531	0.335949
FBgn0035431	FBtr0073086	77.4105	0.325391	1.09895	0.294498	0.556413	3.12026	2.8561	-0.261128
FBgn0013576	FBtr0078814	48.8556	0.209998	18.3387	1.84917e-05	0.000408504	4.05128	1.1967	-3.5745
FBgn0004914	FBtr0112846	27.9159	0.240423	14.4107	0.000146965	0.00220691	2.92407	0.873815	-3.51426
FBgn0262743	FBtr0305587	195.599	0.0623359	3.08139	0.0791928	0.240926	5.82048	5.028	-0.454024
FBgn0041111	FBtr0077633	30.23	0.406166	10.6737	0.00108669	0.0106731	3.03098	0.909031	-3.50601
FBgn0031893	FBtr0113028	8.09142	1.14263	3.93782	0.0472118	0.170375	1.47129	0.595101	-2.61852
FBgn0037383	FBtr0078666	61.8782	0.0643773	3.48516	0.0619212	0.204379	3.50302	2.80362	-0.659053
FBgn0033246	FBtr0088872	28.2081	0.55706	10.965	0.000928497	0.00953656	2.45031	0.742479	-3.46548
FBgn0000635	FBtr0070665	271.326	0.0505617	0.191284	0.66185	0.836287	5.78513	5.97403	0.100887
FBgn0000635	FBtr0336884	148.99	0.0414432	0.0596059	0.80712	0.919902	4.40762	4.36833	-0.0271126
FBgn0000635	FBtr0070667	112.426	0.0469371	0.0238583	0.877246	0.954322	3.8132	3.94967	0.105397
FBgn0000635	FBtr0070666	89.7204	0.1619	1.23043	0.267323	0.523835	3.56882	2.96133	-0.553178
FBgn0029936	FBtr0331308	1055.29	3.35644	3.76665	0.0522841	0.182781	3.44205	24.5361	7.60365
FBgn0029936	FBtr0071019	70.9117	1.83606	6.78996	0.00916719	0.0527949	1.43459	0.0440141	-10.0608
FBgn0283473	FBtr0074634	831.786	0.0750621	0.180727	0.670749	0.84226	10.5479	9.92991	-0.219231
FBgn0283473	FBtr0307199	152.567	0.0483648	1.27203	0.259387	0.513221	4.65843	4.94836	0.184523
FBgn0283473	FBtr0307198	120.355	0.273199	0.372508	0.541641	0.763507	4.42708	4.23599	-0.133458
FBgn0031456	FBtr0077715	1213.67	0.0474455	0.0453774	0.831312	0.932979	11.9062	11.807	-0.0323675
FBgn0031456	FBtr0335126	41.751	0.121818	0.013918	0.906088	0.965052	2.55404	2.64056	0.0978058
FBgn0025720	FBtr0086319	1008.85	0.0194198	4.23764	0.0395372	0.150982	11.4227	10.7021	-0.24425
FBgn0025720	FBtr0086317	863.642	0.0199323	4.13433	0.0420217	0.157025	10.0082	10.7255	0.252534
FBgn0003218	FBtr0331716	5.70404	0.443017	1.77409	0.182877	0.414655	1.21917	0.69368	-1.63089
FBgn0003218	FBtr0301535	97.55	0.477259	0.0114064	0.914947	0.967108	3.68104	4.10775	0.328823
FBgn0003218	FBtr0331717	462.177	0.0292964	6.68409	0.00972773	0.0550203	7.25894	8.56646	0.552969
FBgn0003218	FBtr0301534	0.339024	9.54586	0.0302671	0.861886	0.945191	0.0138964	0.316452	9.01879
FBgn0028540	FBtr0346632	11.6627	0.546522	8.22824	0.00412435	0.0292234	1.43679	0.435297	-3.45257
FBgn0004828	FBtr0340343	3729.08	0.0384144	325.467	9.33537e-73	1.69624e-69	15.6773	6.11259	-3.4472
FBgn0010340	FBtr0337095	121.167	0.0979448	6.28341	0.0121874	0.065035	3.7106	4.77198	0.759282
FBgn0265276	FBtr0305186	128.159	0.028152	0.0486852	0.825367	0.930067	4.46461	4.38368	-0.0554442
FBgn0265276	FBtr0110876	412.009	0.048673	2.99619	0.0834606	0.250554	7.80784	7.1977	-0.268107
FBgn0265276	FBtr0330170	231.42	0.070857	3.473	0.0623781	0.205607	5.44384	6.40053	0.508826
FBgn0014930	FBtr0081763	279.337	0.047382	0.881335	0.347836	0.610969	6.2219	6.62901	0.202066
FBgn0014930	FBtr0339712	895.46	0.0377631	1.0929	0.29583	0.557741	10.7808	10.3382	-0.154108
FBgn0028572	FBtr0079012	46.8077	3.27043	0.00549895	0.940887	0.977137	1.46621	3.94369	2.90489
FBgn0028572	FBtr0332215	15.9004	4.62844	0.0121539	0.912215	0.967108	0.944444	0.0232204	-10.6953
FBgn0028572	FBtr0332212	0	NA	NA	NA	NA	NA	NA	NA
FBgn0031187	FBtr0309238	495.164	0.0327525	0.150893	0.697683	0.858544	8.19715	8.35629	0.0650155
FBgn0031187	FBtr0339506	529.968	0.0322916	0.152937	0.695744	0.85756	8.58717	8.42763	-0.063917
FBgn0000114	FBtr0331645	51.6646	0.260656	13.452	0.00024475	0.00330026	3.94296	1.22752	-3.41942
FBgn0267912	FBtr0305198	29.0444	0.189216	18.5868	1.62337e-05	0.000365284	3.05779	0.949953	-3.40469
FBgn0038428	FBtr0337016	1829.6	0.0360106	0.0225914	0.880524	0.955793	13.6767	13.7375	0.0184824
FBgn0038428	FBtr0083314	1848.08	0.0359819	0.022609	0.880478	0.955793	13.7928	13.732	-0.0184647
FBgn0036493	FBtr0334105	586.966	0.0722904	0.540812	0.462096	0.713213	8.66113	9.09905	0.170329
FBgn0036493	FBtr0100360	45.2687	0.147456	0.245503	0.62026	0.813387	2.88677	2.52775	-0.390455
FBgn0010621	FBtr0087988	795.712	0.137146	0.186683	0.665691	0.838989	10.2932	9.86359	-0.153869
FBgn0010621	FBtr0087987	4615.36	0.124196	0.206069	0.649866	0.827765	18.1147	18.6169	0.138317
FBgn0030323	FBtr0073533	1369.1	0.0484476	0.104678	0.746286	0.889081	12.3069	12.4864	0.0572603
FBgn0030323	FBtr0073534	396.975	0.0575986	0.0885987	0.765966	0.899078	7.60729	7.44753	-0.0699969
FBgn0016131	FBtr0087102	510.617	0.068424	0.0416774	0.838236	0.935981	8.62392	8.16193	-0.186904
FBgn0016131	FBtr0087103	229.254	0.0855255	0.00302847	0.956113	0.98239	5.95414	5.80665	-0.0787548
FBgn0016131	FBtr0087104	41.2624	0.106965	0.989245	0.319927	0.582787	2.35911	2.76477	0.465591
FBgn0000084	FBtr0301931	335.238	0.0824206	4.83942	0.0278163	0.118296	6.08724	7.22642	0.550523
FBgn0000084	FBtr0070025	1675.25	0.0667166	5.92004	0.0149696	0.0753572	13.9878	12.5885	-0.432122
FBgn0030234	FBtr0073376	111.504	0.110212	2.18174	0.139657	0.351463	3.36533	4.09381	0.585604
FBgn0030234	FBtr0343639	278.767	0.0858036	2.73712	0.0980412	0.278559	5.4613	4.73152	-0.441377
FBgn0011655	FBtr0085816	12.9056	0.583614	9.03622	0.00264682	0.0210702	1.82848	0.566594	-3.39183
FBgn0003165	FBtr0081992	1708.01	0.0188964	0.513955	0.473432	0.718657	13.3263	13.5147	0.0579044
FBgn0003165	FBtr0333667	2.08566	3.21164	0.0801046	0.777156	0.905187	0.793177	0.233725	-3.52781
FBgn0003165	FBtr0081993	212.415	0.0938798	4.72723	0.0296886	0.123231	6.47365	4.70054	-0.996523
FBgn0003165	FBtr0081990	2852.84	0.0399338	4.31093	0.0378683	0.146709	15.1401	16.6036	0.421037
FBgn0026430	FBtr0301308	313.677	0.134834	2.02326	0.154907	0.375563	7.42058	6.08324	-0.639467
FBgn0026430	FBtr0074775	54.804	2.6505	0.361682	0.547574	0.767148	0.00968969	4.10311	17.5149
FBgn0026430	FBtr0074777	3616.24	0.011242	0.653627	0.418819	0.675538	17.0783	17.1612	0.0232834
FBgn0002781	FBtr0084084	13913.9	0.247766	2.33905	0.126167	0.327549	25.2307	23.4563	-0.464404
FBgn0002781	FBtr0084080	4567.89	0.251478	2.3046	0.128992	0.332098	17.1457	18.8489	0.471663
FBgn0038332	FBtr0303235	197.57	0.821508	0.129877	0.71856	0.870126	5.26103	5.68949	0.243218
FBgn0038332	FBtr0303236	10.0052	1.6701	0.0606449	0.80548	0.919795	1.39624	1.16644	-0.521085
FBgn0023519	FBtr0332579	161.769	0.0710814	0.000395951	0.984124	0.994371	4.96959	4.98519	0.0096131
FBgn0023519	FBtr0070314	805.354	0.0506408	0.000533686	0.981569	0.992356	10.0956	10.0776	-0.00645118
FBgn0035308	FBtr0333452	58.4419	0.572945	0.274508	0.600324	0.798381	2.53885	2.59197	0.060772
FBgn0035308	FBtr0300831	47.1847	0.610803	0.26468	0.606923	0.804068	2.29761	2.24685	-0.0653225
FBgn0035539	FBtr0073292	62.5016	2.48473	2.00527	0.156753	0.377997	2.86008	2.33511	-0.595316
FBgn0035539	FBtr0073291	35.798	2.79857	1.85523	0.173177	0.402283	2.00794	2.5265	0.671635
FBgn0012051	FBtr0086529	141.854	0.989497	0.309523	0.577973	0.784056	4.10236	5.31934	0.792043
FBgn0052103	FBtr0075983	80.4145	0.144025	24.1384	8.96544e-07	3.14786e-05	4.81072	1.55975	-3.32695
FBgn0012051	FBtr0112869	690.025	0.229499	1.48343	0.223239	0.468796	8.12177	11.0376	1.08487
FBgn0053113	FBtr0079040	195.499	1.02507	10.5752	0.00114616	0.0111071	6.70889	2.26079	-3.28605
FBgn0266101	FBtr0343559	93.6912	0.125029	28.9236	7.52911e-08	3.53043e-06	4.96238	1.6387	-3.27857
FBgn0027492	FBtr0085209	172.179	0.0231332	0.0137476	0.906662	0.96537	5.00536	5.30186	0.177342
FBgn0030114	FBtr0071316	73.0286	0.194931	1.46756	0.225732	0.472664	4.02865	2.79652	-1.08463
FBgn0030114	FBtr0340122	252.56	0.0931048	0.211469	0.645618	0.825074	5.98744	6.24835	0.134805
FBgn0030114	FBtr0340123	64.1299	0.0420615	0.55775	0.455168	0.706269	3.05133	3.31477	0.24519
FBgn0030114	FBtr0071315	754.377	0.0167893	0.0730987	0.786877	0.910528	9.85238	9.83081	-0.00783991
FBgn0085339	FBtr0333516	8027.37	0.024451	0.254205	0.61413	0.808741	21.218	21.4444	0.0603844
FBgn0085339	FBtr0112506	1103.53	0.0278022	0.223999	0.63601	0.8214	11.5513	11.3392	-0.0705387
FBgn0025637	FBtr0070126	7837.78	0.0179728	2.98679	0.0839464	0.251472	21.5758	20.801	-0.206909
FBgn0025637	FBtr0070125	7729.64	0.0179796	2.98566	0.0840049	0.251472	20.7428	21.5176	0.207003
FBgn0011289	FBtr0085156	104.9	0.165789	0.148041	0.700415	0.860121	4.04454	4.07352	0.021475
FBgn0011289	FBtr0085155	3255.76	0.106109	0.21267	0.644683	0.824486	16.5811	16.5352	-0.0130301
FBgn0250903	FBtr0336885	721.409	0.030117	0.181238	0.670312	0.84226	9.43822	9.90905	0.173035
FBgn0250903	FBtr0079695	1314.97	0.0145791	1.64088	0.200205	0.437621	11.8508	12.545	0.223279
FBgn0261649	FBtr0089771	96.2959	0.381843	32.8262	1.00776e-08	5.54881e-07	3.44086	1.12023	-3.27746
FBgn0042111	FBtr0085122	60.6374	1.0957	7.19824	0.00729749	0.0446825	4.21823	1.38911	-3.26408
FBgn0015269	FBtr0330183	52.5548	1.95437	5.26572	0.0217494	0.0996951	3.74069	0.00953493	-17.284
FBgn0015269	FBtr0084952	166.2	0.0784444	1.55094	0.212997	0.455164	5.2051	4.75982	-0.27445
FBgn0085478	FBtr0308591	15.6723	0.29765	11.4568	0.000712311	0.00769254	2.16291	0.717982	-3.19749
FBgn0283521	FBtr0089348	283.798	0.12742	24.0011	9.62784e-07	3.34809e-05	8.64197	3.10357	-3.1934
FBgn0032780	FBtr0335465	0	NA	NA	NA	NA	NA	NA	NA
FBgn0032780	FBtr0081203	45.2635	NA	NA	NA	NA	NA	NA	NA
FBgn0031047	FBtr0074743	100.866	0.0904781	0.0748568	0.784392	0.909216	3.93143	4.06079	0.0972468
FBgn0031047	FBtr0074744	687.399	0.0444181	0.272023	0.601978	0.799557	9.65908	9.32319	-0.124958
FBgn0031047	FBtr0334277	143.119	0.0914239	0.168943	0.681053	0.848813	4.58677	4.85402	0.172747
FBgn0030311	FBtr0433504	679.322	1.75944	3.50729	0.0610993	0.202957	6.59023	11.6862	1.9865
FBgn0030311	FBtr0073510	816.094	1.75944	3.50729	0.0610993	0.202957	11.813	6.67631	-1.98645
FBgn0037533	FBtr0331344	56.1059	0.171166	28.5691	9.04117e-08	4.10695e-06	3.45787	1.16357	-3.18223
FBgn0263392	FBtr0309120	96.6443	0.920283	9.66621	0.00187688	0.0164557	4.6598	1.58848	-3.17668
FBgn0259204	FBtr0299695	174.429	0.0831037	0.707774	0.400184	0.66003	5.3561	4.99023	-0.218146
FBgn0259204	FBtr0299694	768.925	0.0625293	0.922185	0.336902	0.599267	9.72215	10.1559	0.15669
FBgn0020621	FBtr0306585	102.534	0.0665688	0.115719	0.733725	0.880857	4.13985	3.90292	-0.177124
FBgn0020621	FBtr0088601	1734.79	0.0575732	2.70072	0.100303	0.281685	13.8614	13.1054	-0.231859
FBgn0020621	FBtr0339291	627.382	0.0877387	2.56521	0.109238	0.299032	8.21378	9.66829	0.56402
FBgn0260954	FBtr0301740	5478.18	0.0279253	6.32282	0.0119194	0.0639338	16.7241	17.9029	0.329911
FBgn0260954	FBtr0301741	808.632	0.03284	5.45284	0.0195365	0.0926231	8.47105	7.49412	-0.410138
FBgn0053156	FBtr0087682	866.138	0.014112	5.35193	0.0206994	0.0965616	10.7612	10.0279	-0.257752
FBgn0053156	FBtr0087684	2748.72	0.0120303	6.22226	0.0126154	0.0667797	15.3668	16.0917	0.209139
FBgn0031459	FBtr0077718	2723.42	0.0199714	1.54331	0.214125	0.45665	15.4326	15.9292	0.143422
FBgn0031459	FBtr0335128	3842.01	0.0195653	1.57484	0.209506	0.451435	17.6321	17.1318	-0.139821
FBgn0000662	FBtr0304697	75.9998	0.378951	0.446694	0.503909	0.739703	3.30656	3.64379	0.28894
FBgn0000662	FBtr0087647	2836.15	0.0186849	0.223918	0.636071	0.8214	15.8187	15.9495	0.0376028
FBgn0000662	FBtr0087648	130.818	0.0906552	0.426282	0.513819	0.745165	4.72385	4.32686	-0.266605
FBgn0052062	FBtr0305097	20.6477	0.334881	10.0512	0.00152247	0.0140244	1.97416	0.660275	-3.17316
FBgn0283724	FBtr0332099	45.0905	1.0829	7.18337	0.00735824	0.0448619	3.76021	1.2759	-3.16527
FBgn0033166	FBtr0089006	88.0139	0.0387749	2.40997	0.120565	0.317717	3.96069	3.53011	-0.34407
FBgn0028734	FBtr0308123	59.4484	2.58586	0.322007	0.570404	0.78146	0.00876497	4.08077	17.7879
FBgn0028734	FBtr0301386	19.6217	3.07351	0.411199	0.521361	0.750304	2.67842	0.00776587	-16.8869
FBgn0028734	FBtr0347104	2243.23	0.0294101	1.48132	0.223568	0.469216	14.942	14.4875	-0.134371
FBgn0028734	FBtr0082197	1136.95	0.0379185	0.729128	0.393166	0.654402	11.3077	11.7222	0.13739
FBgn0265297	FBtr0086740	15186.4	0.0249629	0.493693	0.482285	0.724523	25.0271	24.6264	-0.104619
FBgn0265297	FBtr0086738	3443.63	0.0260285	0.47357	0.491349	0.73104	16.6731	17.0632	0.110013
FBgn0261802	FBtr0333744	45.9335	0.894949	7.09648	0.00772354	0.0464382	3.24248	1.17099	-2.97288
FBgn0004611	FBtr0078049	34.1137	0.317051	8.5888	0.00338236	0.0253695	3.18002	1.16423	-2.93203
FBgn0015772	FBtr0081189	276.705	0.0292139	1.46766	0.225716	0.472664	6.684	6.13834	-0.271393
FBgn0013733	FBtr0087618	285.761	0.0255844	6.23678	0.0125123	0.0663794	6.3138	6.3879	0.0371209
FBgn0019968	FBtr0329956	83.865	0.158091	17.879	2.3541e-05	0.000493352	4.89341	1.84336	-2.89344
FBgn0031995	FBtr0079639	14.1722	0.313245	8.02253	0.00461991	0.0317068	2.03385	0.755518	-2.8707
FBgn0003165	FBtr0305197	148.741	1.14136	8.66196	0.00324921	0.0246249	6.24333	2.41719	-2.86068
FBgn0259221	FBtr0306698	16.4579	0.606073	9.49389	0.00206157	0.0176277	1.84059	0.6869	-2.8549
FBgn0264574	FBtr0333505	26.0684	0.18699	16.8372	4.07264e-05	0.000755118	2.64	0.990705	-2.8504
FBgn0011766	FBtr0346157	975.055	0.0157169	0.426363	0.513779	0.745165	10.8262	11.0043	0.0608382
FBgn0011766	FBtr0084119	580.922	0.0175567	0.385871	0.534478	0.759345	8.94942	8.76958	-0.0700525
FBgn0085408	FBtr0290253	77.9691	0.0637341	4.23607	0.0395737	0.150982	3.53599	3.0055	-0.481945
FBgn0085408	FBtr0112614	73.9082	0.06539	4.15088	0.0416129	0.155979	3.12097	3.6745	0.485113
FBgn0030354	FBtr0073596	1294.01	0.0149304	1.28245	0.257445	0.511931	12.2915	12.0012	-0.0935612
FBgn0030354	FBtr0342744	291.491	0.0217024	0.918104	0.337973	0.599558	6.39254	6.6991	0.149866
FBgn0036837	FBtr0075042	1239.55	1.36344	0.795049	0.372578	0.633927	12.5219	11.3235	-0.390168
FBgn0036837	FBtr0332651	0.678047	6.98218	0.139133	0.709145	0.864963	0.0114408	0.471979	10.7338
FBgn0032480	FBtr0080438	1499.67	0.0694132	0.434243	0.509914	0.74374	13.0253	12.5905	-0.136506
FBgn0032480	FBtr0333235	251.091	0.0891791	0.339809	0.559939	0.777226	5.91785	6.26806	0.18158
FBgn0023441	FBtr0302330	284.944	0.021777	2.43561	0.118608	0.314041	6.22482	6.70304	0.236236
FBgn0023441	FBtr0087348	0	NA	NA	NA	NA	NA	NA	NA
FBgn0023441	FBtr0087346	889.284	0.0157732	3.23204	0.0722108	0.226698	10.7574	10.3054	-0.157604
FBgn0036545	FBtr0333572	267.317	0.0414656	0.919819	0.337522	0.59942	6.45102	6.11932	-0.16762
FBgn0036545	FBtr0273189	163.819	0.0676618	1.16701	0.280017	0.537886	5.24023	4.75961	-0.295344
FBgn0036545	FBtr0075509	748.462	0.0359248	2.20386	0.137666	0.34814	9.44138	10.2305	0.287042
FBgn0031390	FBtr0301660	1215.52	0.0147793	0.467453	0.494161	0.733236	11.7141	11.951	0.0773772
FBgn0031390	FBtr0077853	722.781	0.0162891	0.425775	0.514069	0.745165	9.80384	9.56521	-0.0876254
FBgn0005561	FBtr0100346	11.3712	1.55964	0.066047	0.797182	0.916469	1.21862	1.28725	0.158739
FBgn0005561	FBtr0089327	9.59965	3.93392	0.128175	0.720331	0.871206	1.08612	1.29714	0.514197
FBgn0005561	FBtr0301563	20.8728	0.24998	0.494487	0.481933	0.724145	1.69742	1.55921	-0.246726
FBgn0005561	FBtr0100344	23.7751	0.992051	0.526267	0.46818	0.716183	1.6929	2.07364	0.590694
FBgn0001942	FBtr0307068	4118.11	0.0198454	1.73131	0.188244	0.422923	17.0881	18.5051	0.393558
FBgn0259242	FBtr0299863	15.4063	0.337907	12.7274	0.000360336	0.00446916	1.53164	0.574001	-2.83945
FBgn0001942	FBtr0079176	22781	0.0078739	1.03892	0.308072	0.571764	26.7052	27.398	0.179436
FBgn0039026	FBtr0113271	185.714	0.201392	15.3141	9.10363e-05	0.00148021	6.97498	2.81598	-2.76746
FBgn0039145	FBtr0343101	1003.03	1.92589	9.9564	0.00160291	0.014599	14.6563	6.94334	-2.74127
FBgn0003210	FBtr0070702	388.136	0.0363649	1.28205	0.257519	0.511939	7.67775	7.20442	-0.20926
FBgn0003210	FBtr0343568	1364.84	0.0294279	1.56823	0.210465	0.452428	12.1325	12.6402	0.162026
FBgn0262866	FBtr0333715	30.0916	0.118968	0.593605	0.441028	0.695358	2.34648	2.05724	-0.38434
FBgn0262866	FBtr0077360	897.869	0.0322988	1.61783	0.203395	0.442464	10.4497	10.6914	0.0840866
FBgn0038535	FBtr0089412	2865.84	0.0480663	2.73076	0.0984322	0.279237	15.3553	16.5019	0.329414
FBgn0038535	FBtr0335027	716.651	0.0518432	2.04384	0.152823	0.372225	9.99405	9.27348	-0.265576
FBgn0038535	FBtr0335026	54.4987	0.482008	0.159514	0.689604	0.85495	3.35918	2.46632	-0.910889
FBgn0260444	FBtr0445304	486.83	0.181046	2.11938e-06	0.998838	1	8.23393	8.20529	-0.0117558
FBgn0260444	FBtr0082643	208.931	0.204518	2.05652e-06	0.998856	1	5.62275	5.64702	0.0134383
FBgn0033457	FBtr0472834	205.929	0.0436161	1.33873	0.247258	0.499673	5.30988	5.76695	0.256928
FBgn0033457	FBtr0088375	1522.47	0.0291333	1.94249	0.163398	0.387754	13.1244	12.6215	-0.157516
FBgn0038369	FBtr0334594	432.634	0.026354	2.17385	0.140374	0.35278	8.08576	7.54822	-0.229017
FBgn0038369	FBtr0300570	1027.87	0.0221861	2.55281	0.110098	0.300309	10.8368	11.3843	0.185076
FBgn0086758	FBtr0307047	379.665	0.110152	2.20411	0.137643	0.34814	6.52285	5.60423	-0.478926
FBgn0086758	FBtr0303933	77.3674	0.158817	1.54509	0.213862	0.456357	2.86514	3.66485	0.729757
FBgn0000565	FBtr0330176	1047.09	0.0387415	4.60198	0.031935	0.130125	10.8732	11.545	0.226044
FBgn0000565	FBtr0075553	181.108	3.57838	2.2756	0.131424	0.336767	7.15713	1.14147	-5.48151
FBgn0000565	FBtr0303531	135.251	0.248952	0.709938	0.399464	0.659702	4.11028	5.02975	0.613643
FBgn0000565	FBtr0075554	772.264	0.0230444	0.0475213	0.827434	0.931216	10.1738	9.73128	-0.159735
FBgn0264307	FBtr0331515	63.7117	0.195687	13.0041	0.000310803	0.00404824	3.90903	1.55125	-2.71476
FBgn0000464	FBtr0331242	40.723	0.255933	12.4181	0.00042519	0.00503303	3.3324	1.32544	-2.69509
FBgn0002174	FBtr0089504	817.707	0.0200202	0.647593	0.420975	0.677455	9.96422	10.2844	0.114328
FBgn0002174	FBtr0089503	163.082	0.042831	0.678151	0.410224	0.667016	5.22183	4.82027	-0.245792
FBgn0002174	FBtr0089505	246.156	0.0297719	0.0610313	0.804873	0.919795	6.06399	6.04072	-0.0121282
FBgn0052152	FBtr0346507	426.1	0.0386864	0.33512	0.562659	0.778083	7.66229	7.86157	0.0853224
FBgn0052152	FBtr0479927	191.911	0.0479595	0.273939	0.600701	0.798591	5.51459	5.3215	-0.110561
FBgn0051998	FBtr0089145	1441.05	0.0152866	0.159359	0.689748	0.85495	12.5848	12.6786	0.0296588
FBgn0051998	FBtr0308249	279.539	0.0227752	0.111386	0.738571	0.884113	6.48801	6.38928	-0.0489091
FBgn0002921	FBtr0333324	158.881	0.0967848	23.7036	1.12374e-06	3.76376e-05	6.22612	2.58612	-2.65386
FBgn0011817	FBtr0333223	84.1177	0.11622	20.0531	7.53216e-06	0.000191412	4.57373	1.87238	-2.64182
FBgn0028331	FBtr0347009	1099.67	0.00910445	1.87548	0.170849	0.399013	11.1278	11.6039	0.158938
FBgn0034258	FBtr0340269	1251.8	0.0238308	0.172875	0.677569	0.847213	12.072	11.9278	-0.046744
FBgn0034258	FBtr0086836	6977.24	0.0212443	0.193115	0.660337	0.835392	20.5081	20.6592	0.040591
FBgn0003396	FBtr0330620	34.2145	0.255857	10.4356	0.00123611	0.0117728	2.94491	1.19151	-2.63795
FBgn0041789	FBtr0081214	399.278	0.129252	19.8017	8.59047e-06	0.000214555	9.04718	3.9664	-2.62093
FBgn0052831	FBtr0091680	548.048	0.0257255	0.0336118	0.854535	0.943168	8.5962	8.68259	0.0342399
FBgn0052831	FBtr0091682	1473.28	0.0219035	0.0395182	0.842426	0.93749	12.776	12.6869	-0.0280632
FBgn0035228	FBtr0333400	795.149	0.0662815	1.16652	0.280118	0.537886	10.3857	9.76367	-0.22284
FBgn0035228	FBtr0072831	1526.86	0.0621406	1.24293	0.264908	0.52121	12.4967	13.1571	0.207222
FBgn0036816	FBtr0075081	50.3609	0.204279	4.95448	0.0260231	0.112782	3.24555	2.09121	-1.29123
FBgn0000464	FBtr0331240	31.0531	0.255826	9.88571	0.00166567	0.0150386	2.90958	1.18762	-2.61184
FBgn0030974	FBtr0074652	803.301	0.029307	2.24417	0.134119	0.341666	10.3034	9.90547	-0.14228
FBgn0030974	FBtr0342880	77.6113	0.0609612	1.19171	0.274984	0.532388	3.27369	3.67708	0.345721
FBgn0028397	FBtr0301652	73.3609	0.153065	14.809	0.000118966	0.00187558	4.24395	1.76251	-2.59108
FBgn0264493	FBtr0301634	174.35	0.194262	14.75	0.000122744	0.0019114	6.24715	2.65212	-2.59055
FBgn0033212	FBtr0332912	1390.79	0.0635794	2.12364	0.145041	0.360934	12.0329	12.92	0.282159
FBgn0033212	FBtr0332911	99.6673	0.0466011	0.00762275	0.930426	0.973104	3.86431	4.08101	0.163828
FBgn0033212	FBtr0300779	64.3395	0.191887	4.25367	0.0391657	0.150061	3.79195	2.25521	-1.534
FBgn0260634	FBtr0089623	1572.2	0.0275195	0.620887	0.430718	0.687537	13.2097	12.8385	-0.115629
FBgn0260634	FBtr0344335	1476.36	0.0276931	0.617073	0.432137	0.688011	12.5094	12.879	0.116536
FBgn0016041	FBtr0071073	3384.67	0.0325447	0.0261525	0.871528	0.951231	16.8129	16.7417	-0.02011
FBgn0016041	FBtr0333748	1944.33	0.0336827	0.0252832	0.873663	0.951706	13.9978	14.0673	0.0209409
FBgn0034716	FBtr0301476	61.2537	1.14052	8.20622	0.00417471	0.0295131	3.95974	1.64376	-2.5852
FBgn0259923	FBtr0074371	50.5677	0.242161	10.0784	0.00150015	0.013854	3.47416	1.44164	-2.5752
FBgn0031450	FBtr0089750	2021.73	3.9905	1.61231	0.204167	0.443878	12.3288	16.1749	1.15595
FBgn0031450	FBtr0089749	102.128	2.51607	2.29904	0.129454	0.332816	4.23666	3.31688	-0.732031
FBgn0010398	FBtr0331671	383.037	0.0577568	4.87725	0.0272129	0.116288	6.82019	7.87507	0.47146
FBgn0010398	FBtr0080092	646.74	0.0527414	5.3233	0.0210422	0.0974726	9.81828	8.69909	-0.423586
FBgn0026080	FBtr0070668	212.055	0.0446438	0.239354	0.624673	0.815427	5.74976	5.5871	-0.0895952
FBgn0026080	FBtr0333186	1422.87	0.0304499	0.336781	0.561693	0.777859	12.4548	12.6331	0.0565414
FBgn0016061	FBtr0309180	18.846	0.261273	9.29274	0.00230064	0.0189152	1.6563	0.6814	-2.57131
FBgn0036734	FBtr0345387	99.3305	0.113446	26.5268	2.59907e-07	1.06124e-05	4.85596	2.04494	-2.56755
FBgn0034500	FBtr0086300	87.0183	0.884291	11.3458	0.000756186	0.0080468	3.89502	1.65883	-2.50923
FBgn0030873	FBtr0074469	1066.61	0.132613	0.167363	0.682466	0.849052	11.5031	11.0949	-0.136729
FBgn0030873	FBtr0074468	876.574	0.13488	0.16457	0.684984	0.851019	10.2614	10.6591	0.139261
FBgn0031834	FBtr0079330	217.563	0.1528	0.104597	0.746381	0.889081	5.77711	5.70716	-0.0381065
FBgn0031834	FBtr0343161	91.8564	0.18495	0.0890151	0.765433	0.89888	3.78978	3.85027	0.0474135
FBgn0035356	FBtr0302434	184.662	0.520982	0.929647	0.334955	0.597799	5.67306	4.87279	-0.469926
FBgn0035356	FBtr0072930	178.845	0.523137	0.925894	0.335932	0.598127	4.8447	5.64458	0.471907
FBgn0021856	FBtr0330677	326.144	0.0365762	0.00828026	0.927496	0.971892	6.90236	6.89921	-0.00147309
FBgn0021856	FBtr0081482	535.124	0.0325828	0.00914069	0.923833	0.969841	8.55673	8.55994	0.0012802
FBgn0015924	FBtr0331232	2284.51	0.0087639	1.37376	0.241167	0.49236	14.971	14.655	-0.0931705
FBgn0015924	FBtr0078087	2236.21	0.00878517	1.37059	0.241711	0.492778	14.5284	14.8445	0.0935023
FBgn0004876	FBtr0305321	67.3573	0.090219	1.52276	0.217203	0.461511	3.54095	2.99057	-0.500819
FBgn0004876	FBtr0083716	1050.15	0.0436397	2.98492	0.0840432	0.251472	10.9149	11.5455	0.21194
FBgn0014037	FBtr0302047	878.4	0.0125409	1.30566	0.253183	0.507623	10.6587	10.3028	-0.124454
FBgn0014037	FBtr0074920	3320.66	0.0104651	1.54972	0.213177	0.455296	16.4959	16.842	0.0979611
FBgn0004117	FBtr0083079	684.011	0.0137879	4.30673	0.0379619	0.146994	7.41392	6.82589	-0.269008
FBgn0004117	FBtr0083080	7.64983	0.782598	0.10037	0.751386	0.891603	0.821936	0.95128	0.422548
FBgn0004117	FBtr0083078	1664.83	0.0128058	4.41392	0.0356469	0.14065	10.6166	11.2541	0.217512
FBgn0053523	FBtr0091475	71.5825	0.157417	12.5995	0.000385856	0.00468964	4.34779	1.85975	-2.50787
FBgn0264270	FBtr0331258	41.5321	0.220641	9.26208	0.00233947	0.0191694	3.2245	1.37697	-2.48689
FBgn0000723	FBtr0082052	20.8421	0.264996	0.457276	0.4989	0.736095	1.85848	1.56956	-0.49122
FBgn0000723	FBtr0082051	144.422	0.135182	0.770454	0.380077	0.641153	4.46213	4.79333	0.217947
FBgn0030744	FBtr0074307	603.4	0.0180048	0.350495	0.553833	0.772928	8.90814	9.08608	0.0685868
FBgn0030744	FBtr0074310	511.127	0.0445221	2.19801	0.138189	0.349194	8.9124	7.84261	-0.433769
FBgn0030744	FBtr0074308	693.567	0.0360092	1.19639	0.274045	0.531577	9.22189	9.81097	0.218813
FBgn0037890	FBtr0082360	7490.47	1.25409	0.245874	0.619996	0.813234	19.9857	21.8168	0.490331
FBgn0037890	FBtr0082361	7.91089	1.63797	0.186513	0.665835	0.838989	1.26628	0.9973	-0.691265
FBgn0039350	FBtr0084886	2822.21	0.0654348	1.79325	0.18053	0.412218	16.3138	15.4183	-0.257586
FBgn0039350	FBtr0113288	549.165	0.272094	1.00623	0.315807	0.579504	6.88829	9.73155	1.16787
FBgn0039350	FBtr0084887	926.764	0.0176618	0.563197	0.452975	0.705274	10.5144	10.8185	0.105267
FBgn0039350	FBtr0336450	135.828	0.0777355	0.967858	0.325215	0.588561	4.9973	4.22999	-0.50722
FBgn0015558	FBtr0329903	56.3166	0.362866	7.63557	0.00572282	0.0372368	3.41448	1.48913	-2.42962
FBgn0000114	FBtr0331648	5.54721	0.995585	0.347884	0.555313	0.774149	1.21144	0.635104	-1.86729
FBgn0000114	FBtr0300567	17383.1	0.00331537	0.406715	0.523641	0.751191	25.5982	25.5471	-0.0132973
FBgn0000114	FBtr0331646	10774.7	0.0035704	0.685567	0.407676	0.665392	22.8111	23.0489	0.0627055
FBgn0261873	FBtr0089978	223.04	0.379549	2.1757	0.140206	0.3526	5.18001	6.50077	0.712091
FBgn0261873	FBtr0340142	3.89052	3.83017	0.215399	0.642568	0.823315	1.0026	0.0108891	-13.0532
FBgn0261873	FBtr0333720	31.7519	1.57821	1.64556	0.199564	0.437279	2.74694	0.926933	-3.15957
FBgn0261873	FBtr0089975	24.8719	0.246335	0.0631216	0.801629	0.919077	1.9271	2.07676	0.218041
FBgn0052425	FBtr0113436	349.359	0.0232332	0.0135441	0.907352	0.965545	7.17398	7.04962	-0.0569115
FBgn0052425	FBtr0078203	319.124	0.0140434	0.987716	0.320301	0.582787	6.68681	6.98601	0.141267
FBgn0052425	FBtr0078202	2104.2	0.014253	0.0936815	0.759548	0.895877	14.519	14.2969	-0.0661983
FBgn0052425	FBtr0078204	75.1793	0.159173	0.0786638	0.779116	0.906164	3.61268	3.30204	-0.267421
FBgn0037737	FBtr0082126	2717.76	0.0203422	0.0450246	0.831959	0.933091	15.6692	15.6436	-0.0073954
FBgn0037737	FBtr0113210	1011.53	0.0225716	0.0409375	0.839659	0.935982	11.041	11.0658	0.00841406
FBgn0026379	FBtr0300562	1834.7	0.00845813	5.03073	0.0249014	0.109026	13.4506	13.9725	0.158854
FBgn0026379	FBtr0089905	769.168	0.0100517	4.30068	0.0380972	0.147204	10.2185	9.66436	-0.200177
FBgn0029094	FBtr0074947	1004.19	0.0271484	0.0437579	0.834305	0.934751	11.0906	10.9595	-0.0445254
FBgn0029094	FBtr0302381	6422.69	0.0236685	0.0503614	0.822436	0.928917	20.0359	20.1756	0.0376876
FBgn0028515	FBtr0331443	1423.92	4.76675	1.71479	0.190364	0.426107	14.453	10.8233	-1.15223
FBgn0028515	FBtr0080824	265.261	4.76675	1.7148	0.190364	0.426107	4.48877	6.50733	1.15332
FBgn0028411	FBtr0072241	3987.26	0.0272349	0.772476	0.379452	0.64073	17.7953	17.4569	-0.094214
FBgn0028411	FBtr0343270	392.646	0.0363909	0.588896	0.442846	0.696554	7.33589	7.6393	0.133481
FBgn0028371	FBtr0302374	0	NA	NA	NA	NA	NA	NA	NA
FBgn0082582	FBtr0306687	13.1625	0.227015	8.33514	0.00388854	0.0281241	1.80854	0.782754	-2.42633
FBgn0260934	FBtr0086457	48.119	0.163881	11.3963	0.000735889	0.00787694	3.57284	1.56774	-2.41523
FBgn0002719	FBtr0082660	3032.26	1.9807	0.0115203	0.914525	0.967108	15.1706	17.2819	0.603171
FBgn0002719	FBtr0330025	217.024	1.31788	0.018327	0.892313	0.959937	5.88724	5.17221	-0.402785
FBgn0051523	FBtr0078937	262.263	0.0994942	22.6692	1.9243e-06	5.97684e-05	7.56277	3.47086	-2.41342
FBgn0085452	FBtr0301854	18.9701	1.45806	10.2351	0.00137794	0.0129224	2.65685	1.16185	-2.40793
FBgn0035267	FBtr0072773	803.942	0.0432871	0.576056	0.447862	0.700767	10.2091	9.83761	-0.133483
FBgn0035267	FBtr0303104	10.3248	3.22362	0.0271585	0.869103	0.949516	1.76226	0.876837	-2.02284
FBgn0035267	FBtr0303105	239.256	0.0705921	0.959604	0.327287	0.59056	5.5801	6.08264	0.270389
FBgn0035264	FBtr0072797	13.8968	0.67956	3.63338	0.0566315	0.193524	1.04835	1.76353	1.5082
FBgn0035264	FBtr0334077	52.5424	0.437492	5.18914	0.0227284	0.103179	3.36764	2.48468	-0.896629
FBgn0030330	FBtr0073553	2115.28	0.00883444	4.17273	0.0410795	0.154617	14.67	14.2077	-0.137725
FBgn0030330	FBtr0073552	517.213	0.0120326	3.16345	0.075304	0.233494	8.13985	8.65162	0.207008
FBgn0039261	FBtr0334507	2626.67	0.0339089	0.782814	0.376282	0.638379	15.5934	15.4137	-0.0520938
FBgn0002567	FBtr0089931	12.4676	0.24543	7.71334	0.00548142	0.0358264	1.94332	0.853581	-2.38524
FBgn0052423	FBtr0077174	97.2125	0.122335	16.2655	5.5056e-05	0.00097123	5.17401	2.32925	-2.38214
FBgn0016687	FBtr0072343	4638.85	0.0518889	3.34853	0.067265	0.215958	19.0345	17.7406	-0.356271
FBgn0016687	FBtr0273253	5659.96	0.0515849	3.36819	0.0664668	0.214132	18.7688	20.071	0.353929
FBgn0010303	FBtr0073748	86.0889	0.0519209	0.13387	0.714452	0.86766	3.76466	3.63893	-0.101468
FBgn0010303	FBtr0479993	475.576	0.0351177	2.33614	0.126403	0.327705	7.71685	8.46775	0.311977
FBgn0010303	FBtr0340303	540.162	0.027128	2.49911	0.11391	0.306403	8.84192	8.34823	-0.196415
FBgn0033631	FBtr0433531	103.137	0.0545215	0.0301551	0.862139	0.945191	4.2762	3.79425	-0.35948
FBgn0029939	FBtr0309030	54.1975	0.0986304	28.209	1.08895e-07	4.82592e-06	3.74056	1.66351	-2.37991
FBgn0261015	FBtr0332501	46.3424	0.478545	7.8641	0.0050426	0.0339663	2.42843	1.07391	-2.37204
FBgn0260857	FBtr0074990	310.028	0.0187034	0.0118543	0.9133	0.967108	6.74511	6.72284	-0.0106401
FBgn0260857	FBtr0074989	1305.17	0.0128057	0.0162103	0.898687	0.961365	12.1546	12.1751	0.00658292
FBgn0024187	FBtr0332787	287.103	0.0244634	0.0046315	0.945742	0.978456	6.48238	6.51853	0.017771
FBgn0024187	FBtr0300412	495.593	0.0482005	0.509495	0.475357	0.719596	8.08967	8.402	0.127951
FBgn0024187	FBtr0076768	455.836	0.0577251	0.138681	0.709596	0.864996	8.08983	7.87845	-0.0886365
FBgn0024187	FBtr0345912	27.5255	0.577862	0.20304	0.652278	0.829308	2.49374	1.74138	-1.04806
FBgn0030882	FBtr0300972	65.3884	1.84559	5.62255	0.0177309	0.0857298	4.26286	0.00948125	-17.6928
FBgn0030882	FBtr0300973	883.855	0.112703	2.76045	0.0966213	0.275714	9.69368	11.3327	0.572963
FBgn0030882	FBtr0300969	479.958	0.041357	1.62465	0.202445	0.441187	8.23552	8.02543	-0.0869398
FBgn0003435	FBtr0301609	105.423	0.922512	0.183219	0.668621	0.841127	3.40216	3.85852	0.375526
FBgn0003435	FBtr0310331	14.3576	0.255826	1.43329	0.231228	0.480299	1.34544	1.00464	-0.845813
FBgn0003435	FBtr0086492	105.372	0.385722	0.31171	0.576633	0.78356	3.27216	4.42816	0.906016
FBgn0003435	FBtr0308785	127.553	0.0491353	1.15394	0.282726	0.541321	3.80649	3.83412	0.0216522
FBgn0003435	FBtr0304655	30.5681	0.541353	0.995532	0.318394	0.582014	1.93423	1.64132	-0.477719
FBgn0031043	FBtr0332482	345.146	0.0448826	3.12703	0.0770037	0.237045	7.38059	6.73012	-0.299732
FBgn0031043	FBtr0074763	239.367	0.0493072	2.86641	0.0904462	0.26432	5.67782	6.31588	0.33544
FBgn0004838	FBtr0307032	181.166	0.103063	15.7833	7.10265e-05	0.00119495	6.75227	3.13191	-2.34883
FBgn0052017	FBtr0300993	45.3957	0.678251	7.50735	0.00614479	0.0392101	2.51196	1.12827	-2.32823
FBgn0000250	FBtr0080846	610.678	0.0322925	0.359707	0.548669	0.768052	9.17138	8.91057	-0.100199
FBgn0000250	FBtr0080845	10581	0.0257854	0.446901	0.50381	0.739703	22.6981	22.9877	0.0764207
FBgn0030757	FBtr0334035	33.7856	0.102582	0.317292	0.573239	0.782178	2.25161	2.4394	0.234435
FBgn0030757	FBtr0074296	457.557	0.0322135	0.729899	0.392916	0.65438	8.05793	7.91238	-0.0610261
FBgn0002723	FBtr0343585	83.2268	0.108856	0.0771851	0.781149	0.907765	3.68055	3.58406	-0.0792592
FBgn0002723	FBtr0073521	194.56	0.0849359	0.0960418	0.756632	0.894179	5.39697	5.50058	0.0590354
FBgn0011224	FBtr0112866	223.976	0.19916	12.1889	0.00048074	0.00561739	7.37898	3.51423	-2.29547
FBgn0086784	FBtr0301639	0	NA	NA	NA	NA	NA	NA	NA
FBgn0086784	FBtr0088715	8.80126	0.970358	4.47269	0.0344407	0.136934	1.45669	0.44892	-3.40352
FBgn0035483	FBtr0073193	437.537	0.0263485	0.957962	0.327701	0.59056	7.62663	7.94854	0.137505
FBgn0035483	FBtr0346806	443.41	0.0262572	0.961005	0.326934	0.590323	8.0423	7.71929	-0.136764
FBgn0037466	FBtr0305315	26.841	0.156133	13.7524	0.000208551	0.00290931	2.65187	1.21235	-2.2792
FBgn0036369	FBtr0075823	103.102	0.0367061	4.22153	0.0399142	0.152042	3.92869	4.10423	0.131366
FBgn0036369	FBtr0331535	36.8563	0.0770177	0.000549585	0.981297	0.992218	2.45708	2.37198	-0.103236
FBgn0000116	FBtr0076545	1381.15	0.0670402	50.5314	1.17274e-12	1.15182e-10	13.6878	7.40337	-2.24136
FBgn0286778	FBtr0474225	219.84	0.0708868	23.3922	1.32111e-06	4.34473e-05	7.16353	3.47768	-2.22966
FBgn0013770	FBtr0087592	14564.2	2.25297	8.27027	0.00402994	0.0288	28.8771	20.384	-2.22525
FBgn0261862	FBtr0088308	272.751	0.120194	7.98934	0.00470535	0.032202	7.94761	3.91154	-2.22133
FBgn0029118	FBtr0344756	1013.53	0.0265246	0.092428	0.761113	0.896559	11.0125	11.1412	0.0435971
FBgn0029118	FBtr0077134	501.181	0.0300546	0.0819531	0.774668	0.904318	8.37804	8.25329	-0.0507962
FBgn0086674	FBtr0113443	674.18	0.0850371	0.0254786	0.87318	0.951486	9.04295	9.75523	0.266759
FBgn0086674	FBtr0310433	63.9616	0.111805	4.0004	0.0454895	0.165723	3.50948	2.5561	-0.936186
FBgn0086674	FBtr0310432	1000.83	0.0723447	0.294031	0.587649	0.790431	10.5602	11.4516	0.303095
FBgn0031170	FBtr0332488	44.117	0.115538	14.0635	0.000176737	0.00252362	3.33402	1.57362	-2.1986
FBgn0266084	FBtr0333888	92.1721	0.157327	28.2785	1.05054e-07	4.68424e-06	3.90932	1.85998	-2.18734
FBgn0033783	FBtr0087806	810.074	0.146338	0.0813775	0.775439	0.904369	10.3383	9.94584	-0.14001
FBgn0033783	FBtr0339738	469.491	0.155451	0.076555	0.782021	0.907765	7.87186	8.2306	0.14953
FBgn0263258	FBtr0340635	22.7178	0.213402	9.96773	0.00159308	0.0145458	2.28553	1.08381	-2.16798
FBgn0265598	FBtr0340364	48.7444	0.0801199	30.223	3.85117e-08	1.9041e-06	3.64317	1.74467	-2.16264
FBgn0085453	FBtr0343202	99.2407	0.837055	6.97796	0.00825197	0.0488398	4.94524	2.42347	-2.12701
FBgn0262730	FBtr0339696	88.0522	0.0872777	23.0341	1.59156e-06	5.11833e-05	4.63717	2.27549	-2.11486
FBgn0086357	FBtr0345753	1554.96	0.0298327	0.0483791	0.825908	0.930067	12.9261	13.0368	0.0345626
FBgn0086357	FBtr0079266	5166.8	0.0277156	0.0520609	0.819515	0.926914	19.033	18.9171	-0.0316518
FBgn0024733	FBtr0299869	24467.3	0.0227493	0.0199774	0.8876	0.958555	27.3893	27.5658	0.045658
FBgn0024733	FBtr0299870	6213.75	0.0232984	0.0195014	0.888939	0.958799	20.0498	19.8758	-0.0469986
FBgn0024689	FBtr0305685	127.062	0.0368912	5.36001	0.0206036	0.0963003	4.87763	4.05883	-0.557356
FBgn0024689	FBtr0080999	159.561	0.0582568	0.000292899	0.986345	0.995121	4.85778	5.04396	0.115342
FBgn0024689	FBtr0081000	721.198	0.0224413	2.70255	0.100188	0.281638	9.28136	9.97045	0.2541
FBgn0017581	FBtr0082535	3500.64	0.0243904	0.934234	0.333765	0.596607	16.7431	17.12	0.106164
FBgn0017581	FBtr0082534	3100.65	0.0245523	0.928179	0.335336	0.597799	16.525	16.1493	-0.107013
FBgn0020249	FBtr0081845	390.128	0.245649	2.01499	0.155752	0.376542	8.17851	6.19991	-0.90295
FBgn0020249	FBtr0081844	1439.81	0.218986	2.26063	0.1327	0.338988	11.3653	13.8848	0.798274
FBgn0024329	FBtr0331353	182.406	0.069626	0.284078	0.594041	0.794452	5.1531	5.39145	0.139748
FBgn0024329	FBtr0083684	984.892	0.0500511	0.383146	0.535924	0.760371	11.093	10.8144	-0.0949593
FBgn0039465	FBtr0336726	120.466	0.0815739	0.950762	0.329525	0.591794	4.5826	4.11493	-0.325684
FBgn0261570	FBtr0302836	38.3628	0.164127	8.71665	0.00315317	0.0239971	3.24715	1.58155	-2.1057
FBgn0039465	FBtr0344664	33.2388	0.307335	2.62958	0.104889	0.290524	2.86824	1.64622	-1.62262
FBgn0013343	FBtr0392904	301.444	0.0557363	0.464055	0.495735	0.734435	6.79537	6.47369	-0.155564
FBgn0013343	FBtr0084588	440.514	0.0514266	0.501429	0.478873	0.722685	7.7085	8.04224	0.141378
FBgn0035425	FBtr0073094	1145.14	0.0172787	0.11123	0.738748	0.884113	11.4943	11.6272	0.0439712
FBgn0035425	FBtr0073093	2677.96	0.0157234	0.121807	0.727082	0.876067	15.6351	15.5005	-0.0389791
FBgn0045064	FBtr0081331	80.5411	0.0903012	41.1354	1.42042e-10	1.07538e-08	4.51672	2.24798	-2.07041
FBgn0050463	FBtr0113379	256.476	0.0286892	114.73	9.01607e-27	3.64049e-24	7.57642	3.90603	-2.06661
FBgn0038197	FBtr0082887	444.028	0.0653792	0.0760222	0.782762	0.908079	7.88802	7.91775	0.0125605
FBgn0038197	FBtr0082886	125.681	0.0684577	3.86604	0.0492727	0.17615	4.96044	3.85326	-0.764964
FBgn0036897	FBtr0290116	457.777	0.0219304	0.000310844	0.985933	0.995121	7.98959	8.00401	0.00604201
FBgn0036897	FBtr0331862	78.7232	0.0341275	0.221723	0.63773	0.8214	3.6215	3.46824	-0.128815
FBgn0036897	FBtr0074962	99.3787	0.0409615	0.0307465	0.860807	0.944497	3.92274	3.99461	0.0545038
FBgn0036897	FBtr0306354	98.0367	0.0616826	0.00852721	0.926426	0.97119	3.86175	3.9967	0.103055
FBgn0043841	FBtr0080391	5.27053	2.39514	2.23117	0.135251	0.343974	0.0120677	1.1479	13.1484
FBgn0043841	FBtr0334762	161.255	0.709601	6.32982	0.0118724	0.0639175	5.55393	4.4816	-0.658784
FBgn0052251	FBtr0346538	1029.22	0.366643	0.100836	0.750829	0.891498	11.7602	10.471	-0.436064
FBgn0052251	FBtr0073286	696.636	0.37676	0.0980454	0.754188	0.892742	8.90425	10.1103	0.448628
FBgn0004915	FBtr0333489	655.752	0.0666036	9.71806e-05	0.992135	0.998039	9.30904	9.30487	-0.00157137
FBgn0004915	FBtr0080025	2039.07	0.0596286	0.000110612	0.991609	0.997648	14.2508	14.2555	0.00138658
FBgn0030412	FBtr0300375	399.875	0.0187113	3.39358	0.0654506	0.212174	7.52639	7.57335	0.0205286
FBgn0030412	FBtr0307900	34.7491	0.201685	0.95931	0.327361	0.59056	2.14234	2.58025	0.544374
FBgn0016696	FBtr0304935	56.1507	0.127488	10.762	0.00103604	0.0103434	3.76605	1.87158	-2.05741
FBgn0033739	FBtr0087929	61.4505	0.15836	19.1568	1.20405e-05	0.000287864	3.25846	1.6168	-2.05198
FBgn0000139	FBtr0084659	3.54562	1.49392	0.400164	0.527005	0.752657	0.9556	0.546765	-1.61327
FBgn0000139	FBtr0084660	1043.53	0.267956	2.11114	0.14623	0.361893	10.7959	11.5065	0.2398
FBgn0286508	FBtr0346059	125.422	0.068285	0.0214038	0.883684	0.957171	4.37091	4.48664	0.0792099
FBgn0286508	FBtr0074240	318.715	0.0523743	0.0271303	0.86917	0.949516	6.86926	6.74751	-0.0576656
FBgn0031769	FBtr0346135	779.134	0.0594447	0.405782	0.524118	0.751191	10.1472	9.82183	-0.117209
FBgn0031769	FBtr0343121	7067.59	0.0517101	0.464986	0.495303	0.734067	20.4133	20.7861	0.100075
FBgn0020238	FBtr0083565	15960.9	0.00947251	0.223769	0.636183	0.8214	24.8546	25.345	0.127901
FBgn0020238	FBtr0083567	5590.77	0.0114254	0.0117935	0.913521	0.967108	19.2217	19.576	0.096301
FBgn0020238	FBtr0083568	594.338	0.0133111	4.90541	0.0267727	0.11507	9.34726	8.507	-0.325785
FBgn0032034	FBtr0079652	894.018	0.0396338	0.0536182	0.816883	0.925959	10.5737	10.4577	-0.0404648
FBgn0032034	FBtr0303472	951.505	0.0393132	0.0540388	0.816179	0.92586	10.7303	10.8469	0.0400755
FBgn0032881	FBtr0335148	93.1997	0.478383	0.0162511	0.898561	0.961365	3.81671	3.84698	0.023654
FBgn0032881	FBtr0081460	386.493	0.391828	0.018629	0.891435	0.959647	7.42637	7.38338	-0.0190722
FBgn0031952	FBtr0343424	26.9237	0.189875	7.74157	0.00539638	0.0353979	2.71115	1.34595	-2.04125
FBgn0260003	FBtr0334562	50.0048	0.536612	8.15662	0.00429043	0.0300702	3.04799	1.51983	-2.03397
FBgn0032586	FBtr0080867	50.5065	0.235253	0.823256	0.36423	0.625082	3.03771	2.50001	-0.573215
FBgn0040285	FBtr0332592	23.3478	0.198334	9.04009	0.00264122	0.0210702	2.38944	1.18827	-2.03169
FBgn0262740	FBtr0073547	195.473	0.11251	11.8645	0.000572136	0.00640722	7.02268	3.63978	-2.02931
FBgn0022709	FBtr0076018	106.714	0.111255	0.125037	0.723635	0.873361	4.03395	4.15712	0.0905271
FBgn0022709	FBtr0076017	230.692	0.0910668	0.150171	0.698372	0.858844	5.93258	5.79876	-0.0716076
FBgn0000117	FBtr0089991	8483.59	0.0105835	3.34811	0.0672822	0.215958	21.3017	21.9783	0.180035
FBgn0000117	FBtr0089990	260.745	0.0735807	1.02712	0.310837	0.574558	6.57916	5.81713	-0.389892
FBgn0000117	FBtr0089992	1801.52	0.00946473	2.73818	0.0979764	0.278559	13.846	13.4585	-0.11818
FBgn0038965	FBtr0084229	1150.84	0.0100841	3.6133	0.0573194	0.194398	11.8571	11.3803	-0.157262
FBgn0038965	FBtr0337044	665.771	0.0114755	3.2145	0.0729884	0.228458	9.12304	9.61968	0.186322
FBgn0032979	FBtr0100407	826.762	0.0226651	2.06347	0.150866	0.369563	9.92099	10.4746	0.196849
FBgn0032979	FBtr0085964	4762.1	0.0191495	2.42639	0.119308	0.315388	18.8447	18.2639	-0.159549
FBgn0051729	FBtr0344851	101.689	0.745411	3.16594	0.0751891	0.233337	5.13853	2.61098	-2.02628
FBgn0051729	FBtr0080461	528.33	0.0103269	0.0461919	0.829827	0.932328	8.52598	8.47986	-0.018484
FBgn0051729	FBtr0080462	1926.14	0.00862694	4.57369	0.0324665	0.131659	13.9058	14.0327	0.0383142
FBgn0260935	FBtr0081986	533.833	0.659143	0.655887	0.418016	0.674692	8.75319	8.31471	-0.175317
FBgn0260935	FBtr0333666	70.5988	0.9081	0.495257	0.481591	0.723781	3.18131	3.45479	0.244715
FBgn0026566	FBtr0301623	3479.49	0.017492	0.438502	0.507846	0.742097	16.7581	16.98	0.062581
FBgn0026566	FBtr0346140	767.186	0.0207883	0.371886	0.541978	0.763539	10.0175	9.80257	-0.0777696
FBgn0026323	FBtr0340404	35.8764	0.195064	11.3084	0.000771562	0.00817451	2.86622	1.4338	-2.02162
FBgn0263289	FBtr0308634	196.821	0.100687	19.1128	1.23213e-05	0.00029361	6.8747	3.567	-2.02059
FBgn0015320	FBtr0345437	750.117	0.0311577	4.26272	0.0389575	0.149495	10.4612	9.21842	-0.452212
FBgn0015320	FBtr0080115	3500.74	0.012509	4.72129	0.0297914	0.123481	16.6597	17.177	0.145763
FBgn0015320	FBtr0333492	427.063	0.0246699	0.00342969	0.9533	0.981942	7.67506	7.83435	0.0682504
FBgn0034002	FBtr0339993	14.9847	0.43669	1.16659	0.280104	0.537886	1.79625	1.35139	-0.826321
FBgn0028546	FBtr0342906	54.0752	0.20048	12.5261	0.000401298	0.00482089	3.60244	1.81226	-2.01853
FBgn0034002	FBtr0339994	33.2946	0.707571	1.94197	0.163455	0.387754	2.81712	1.84978	-1.23059
FBgn0036974	FBtr0331817	283.994	0.10621	12.8696	0.000333955	0.00424374	7.95656	4.19952	-2.01144
FBgn0250903	FBtr0333419	96.6102	0.0873986	17.9883	2.22267e-05	0.000470972	4.93575	2.51932	-2.00742
FBgn0000253	FBtr0304963	40.2773	0.165759	11.8076	0.000589885	0.00657559	2.96391	1.49122	-2.00652
FBgn0264495	FBtr0303790	26.9465	0.193205	8.34409	0.00386944	0.028039	2.64072	1.32819	-2.0024
FBgn0023083	FBtr0083638	355.891	0.0467275	3.41182	0.0647311	0.210593	7.21271	6.36806	-0.401347
FBgn0023083	FBtr0083637	1853.11	0.0369084	4.2748	0.0386815	0.148829	13.1445	14.1317	0.30125
FBgn0267792	FBtr0339354	61.5904	0.0559127	0.0738598	0.785798	0.909928	3.09827	3.19473	0.0907271
FBgn0267792	FBtr0088692	900.894	0.0187408	0.172481	0.677917	0.847213	10.6191	10.5473	-0.0249585
FBgn0015031	FBtr0307035	2940.66	0.0274657	0.66182	0.415918	0.672202	15.8708	16.2692	0.114087
FBgn0015031	FBtr0079072	4329.72	0.0269474	0.674431	0.411511	0.668051	18.2317	17.8286	-0.111517
FBgn0034894	FBtr0072096	1691.75	0.418313	1.38598	0.239086	0.489813	12.4618	14.2745	0.558448
FBgn0034894	FBtr0072097	10.9538	1.00209	0.705129	0.401066	0.660386	1.58792	0.952521	-1.48067
FBgn0032699	FBtr0343117	134.68	0.08087	2.71015	0.0997119	0.281003	4.21297	4.8873	0.451147
FBgn0032699	FBtr0089628	436.272	0.0606597	3.52536	0.0604368	0.201771	8.22242	7.46711	-0.321056
FBgn0030400	FBtr0273245	1088.83	0.0314937	0.910483	0.339986	0.601807	11.1439	11.5806	0.145795
FBgn0030400	FBtr0331718	23.825	0.156825	2.46357	0.116514	0.31156	2.29587	1.63038	-0.997433
FBgn0030400	FBtr0073662	141.41	0.0510791	0.116942	0.732376	0.88011	4.66936	4.71217	0.0278264
FBgn0030654	FBtr0340349	264.723	1.22804	12.9304	0.000323297	0.00414692	6.62754	3.46225	-1.99147
FBgn0000667	FBtr0303048	182.229	0.145635	21.5334	3.47725e-06	9.94987e-05	6.16686	3.20485	-1.99126
FBgn0250823	FBtr0479900	2.07522	2.86249	1.33814	0.247361	0.499673	0.812521	0.0103625	-12.5884
FBgn0250823	FBtr0083265	718.167	0.0200317	0.0177902	0.893893	0.960411	9.65783	9.67713	0.0070962
FBgn0250823	FBtr0301304	2176.32	0.00948227	1.67086	0.196143	0.433566	14.4201	14.7402	0.0949653
FBgn0250823	FBtr0305071	112.688	0.0960707	0.0638118	0.80057	0.91891	4.13441	4.29633	0.115913
FBgn0250823	FBtr0334606	75.2541	0.160707	6.33582	0.0118323	0.0638437	4.26403	2.28607	-1.84693
FBgn0040805	FBtr0113333	63.4912	0.139912	1.91865	0.166006	0.391349	2.88868	3.2346	0.334252
FBgn0040805	FBtr0075606	14.611	0.267886	1.17213	0.278963	0.537087	1.52305	1.16942	-0.765907
FBgn0284253	FBtr0077562	613.007	0.306774	2.29082	0.130141	0.333874	9.6249	8.19882	-0.554199
FBgn0284253	FBtr0345640	1349.6	0.289475	2.42604	0.119334	0.315388	11.5245	13.1537	0.521389
FBgn0262114	FBtr0088262	1841.86	0.0231935	1.37272	0.241346	0.492411	13.5662	13.9565	0.118586
FBgn0262114	FBtr0100460	327.756	0.0316556	1.03093	0.309941	0.573485	7.05093	6.68192	-0.173637
FBgn0263998	FBtr0330332	61.7364	0.0945801	3.84557	0.0498777	0.177702	3.51867	2.68624	-0.798134
FBgn0042135	FBtr0330328	68.5346	0.113148	23.731	1.10786e-06	3.72773e-05	4.00518	2.04754	-1.9801
FBgn0262730	FBtr0307164	122.713	0.0757582	0.0115034	0.914587	0.967108	4.24235	4.53975	0.20519
FBgn0025641	FBtr0303264	77.7651	0.296973	11.2323	0.000803869	0.00849204	4.04356	2.06777	-1.98009
FBgn0053113	FBtr0079044	90.3779	0.0861054	21.3063	3.91438e-06	0.000108174	4.49039	2.30513	-1.97925
FBgn0052311	FBtr0332115	30.6629	0.897487	0.0928835	0.760543	0.896559	1.79193	2.36788	0.813116
FBgn0052311	FBtr0332120	17.3366	0.449686	0.575735	0.447989	0.700814	1.27933	2.05349	1.37503
FBgn0052311	FBtr0332118	118.335	0.0861025	6.61833	0.0100935	0.056545	3.72152	3.30632	-0.352192
FBgn0039877	FBtr0085856	1936.83	0.0257816	0.263826	0.607504	0.804397	13.872	14.0983	0.0682759
FBgn0039877	FBtr0307551	568.973	0.0305003	0.224068	0.635957	0.8214	8.88215	8.66855	-0.0837481
FBgn0086856	FBtr0343777	100.404	0.140711	0.292769	0.588452	0.790841	3.83829	4.06442	0.17181
FBgn0086856	FBtr0078128	1384.92	0.0885299	0.437312	0.508423	0.742492	12.5878	12.2687	-0.101645
FBgn0262782	FBtr0345435	2468.92	0.0146756	0.100752	0.750928	0.891498	15.1251	15.2182	0.0271963
FBgn0262782	FBtr0080050	9732.43	0.0137365	0.107523	0.742982	0.886966	22.4135	22.3192	-0.0249547
FBgn0030930	FBtr0074624	883.495	0.0260645	2.50636	0.113388	0.305675	10.1485	10.7588	0.213791
FBgn0030930	FBtr0074625	1269.94	0.0248017	2.62847	0.104963	0.290618	12.3763	11.7547	-0.201049
FBgn0038672	FBtr0343992	95.2872	0.647224	7.03102	0.00801098	0.0476853	4.53345	2.33005	-1.97678
FBgn0034436	FBtr0086520	147.841	0.596604	10.1721	0.00142582	0.0132857	4.51069	2.31956	-1.97469
FBgn0265767	FBtr0340198	26.9696	0.216596	8.37351	0.00380729	0.0276991	2.52769	1.28311	-1.97408
FBgn0031037	FBtr0074734	59.1908	0.645284	11.898	0.000561942	0.00631251	2.72134	1.38306	-1.97343
FBgn0039764	FBtr0085629	1089.38	0.0511818	0.304116	0.581314	0.785606	11.1474	11.5233	0.125669
FBgn0039764	FBtr0346511	275.38	0.0641012	0.243908	0.621398	0.813495	6.55598	6.22822	-0.163356
FBgn0004169	FBtr0310137	51.1743	0.175705	8.11669	0.00438596	0.030563	2.1142	1.07316	-1.96889
FBgn0003502	FBtr0330692	77.251	0.125545	8.68497	0.00320845	0.0243413	4.54602	2.34849	-1.96212
FBgn0000542	FBtr0112801	43.6397	0.172312	8.82733	0.00296752	0.0229691	3.18161	1.63471	-1.94926
FBgn0010415	FBtr0342895	162.828	0.0817008	16.2761	5.47511e-05	0.000970564	6.36343	3.37425	-1.93808
FBgn0033607	FBtr0332422	196.764	0.0378575	1.17256	0.278876	0.537061	5.26442	5.64574	0.217127
FBgn0033607	FBtr0088181	2041.17	0.0231602	1.81374	0.17806	0.40902	14.4665	14.0675	-0.119425
FBgn0040551	FBtr0335222	26.1464	0.22863	0.336658	0.561765	0.777859	1.93792	2.0528	0.167876
FBgn0040551	FBtr0082735	206.715	0.120175	0.559448	0.454483	0.706269	5.40822	5.2734	-0.0781548
FBgn0031413	FBtr0100648	228.2	0.336849	0.378329	0.538499	0.761146	6.13608	5.53341	-0.324184
FBgn0031413	FBtr0077799	109.707	0.377433	0.33754	0.561253	0.777765	3.91031	4.41692	0.367181
FBgn0029891	FBtr0100415	280.906	0.0925801	0.200037	0.654691	0.831288	6.67137	6.22459	-0.221142
FBgn0029891	FBtr0100416	401.035	0.061429	0.0023635	0.961225	0.982808	7.59101	7.53068	-0.0263449
FBgn0029891	FBtr0100413	510.956	0.0445012	1.02787	0.31066	0.574377	8.00357	8.75563	0.304711
FBgn0029891	FBtr0070957	739.36	0.0389931	0.0117559	0.913659	0.967108	9.79263	9.77467	-0.00655219
FBgn0029891	FBtr0100420	306.183	0.102896	0.709473	0.399619	0.659702	7.09882	6.28526	-0.391081
FBgn0261885	FBtr0089583	2015.53	0.0139518	1.22929	0.267545	0.524129	14.6562	13.7067	-0.284954
FBgn0261885	FBtr0335025	116.281	0.0890216	3.1309	0.0768212	0.236885	5.0093	3.61615	-0.98488
FBgn0261885	FBtr0335024	251.895	0.0823552	1.23513	0.266411	0.522611	6.86993	5.47664	-0.71719
FBgn0035321	FBtr0072907	111.864	0.332449	8.59236	0.00337577	0.0253695	4.81512	2.5179	-1.93333
FBgn0037955	FBtr0082520	306.094	0.0301751	0.0460473	0.83009	0.932328	6.67049	6.72626	0.0267619
FBgn0037955	FBtr0082519	1271.09	0.0224087	0.0593034	0.8076	0.92015	12.0879	12.0306	-0.0185574
FBgn0003502	FBtr0079616	693.776	0.0156101	5.67481	0.0172102	0.0838365	8.95494	9.88473	0.347814
FBgn0259212	FBtr0334913	36.0568	0.140771	10.4334	0.00123754	0.0117728	3.07069	1.58781	-1.92886
FBgn0003502	FBtr0079617	1705.58	0.0221149	2.38239	0.122709	0.321852	13.8783	12.9536	-0.2842
FBgn0003502	FBtr0079615	1252.18	0.0158522	1.47844	0.224018	0.46977	11.7834	12.0982	0.102345
FBgn0000259	FBtr0073562	19.9572	0.16829	7.14732	0.00750763	0.0455852	2.23152	1.15386	-1.91678
FBgn0263355	FBtr0308895	34.598	0.260376	7.19446	0.00731292	0.0447098	2.91853	1.51637	-1.91247
FBgn0029688	FBtr0342740	978.588	0.0817884	0.426234	0.513843	0.745165	10.6883	11.1743	0.165838
FBgn0029688	FBtr0070626	922.236	0.0822819	0.4237	0.515097	0.74584	10.8821	10.4003	-0.166973
FBgn0261560	FBtr0345289	136.95	0.235054	6.72091	0.00952891	0.0542892	3.86906	5.48834	1.06488
FBgn0035978	FBtr0076501	127.319	0.102896	14.0957	0.000173744	0.00249067	5.67726	3.0375	-1.88988
FBgn0261261	FBtr0302092	0	NA	NA	NA	NA	NA	NA	NA
FBgn0261261	FBtr0334947	334.474	0.0458831	1.23963	0.265543	0.522177	6.7888	7.17138	0.177708
FBgn0261261	FBtr0302091	298.913	0.0471671	1.20862	0.271605	0.52923	6.81469	6.43525	-0.183724
FBgn0003721	FBtr0301959	2940.82	0.119423	34.2632	4.81399e-09	2.77683e-07	16.3141	10.2901	-1.87941
FBgn0039109	FBtr0084449	785.577	0.0435143	4.63646	0.0312995	0.128233	10.5141	9.37873	-0.410271
FBgn0039109	FBtr0084447	56.8601	0.260324	0.518736	0.471381	0.718042	3.38423	2.53705	-0.850058
FBgn0259243	FBtr0302641	146.176	1.99038	0.0414109	0.838747	0.935982	3.36434	6.62715	2.07654
FBgn0259243	FBtr0302639	15.5728	0.781685	1.91895	0.165973	0.391349	1.51885	1.29179	-0.469604
FBgn0259243	FBtr0299891	405.239	0.423913	0.134838	0.713468	0.867428	5.96428	9.52856	1.55222
FBgn0052549	FBtr0074571	62.7978	0.114236	14.2097	0.000163522	0.00238651	3.85795	2.04428	-1.87238
FBgn0036510	FBtr0331934	1408.27	0.0184851	4.90814	0.0267304	0.114963	12.9057	12.126	-0.247595
FBgn0036510	FBtr0075561	859.975	0.0199095	4.57258	0.0324877	0.131659	9.99263	10.7652	0.271836
FBgn0004387	FBtr0085211	1040.27	0.0145748	0.377069	0.539176	0.761954	11.0911	11.2269	0.0457826
FBgn0004387	FBtr0304671	196.832	0.024339	0.243627	0.621599	0.813495	5.55101	5.39822	-0.0867043
FBgn0031090	FBtr0333549	18.2716	0.209724	1.48467	0.223046	0.468796	1.96156	1.43897	-0.900574
FBgn0031090	FBtr0303258	1992.57	0.0539353	4.57607	0.0324214	0.131568	13.8481	14.4578	0.183109
FBgn0034946	FBtr0072154	700.676	0.0151835	0.809349	0.368313	0.628716	9.49781	9.62713	0.0478757
FBgn0034946	FBtr0072153	216.126	0.108131	0.0615055	0.804132	0.919795	5.73061	5.71259	-0.00985024
FBgn0034946	FBtr0072155	344.705	0.073931	0.333894	0.563375	0.778083	7.30924	6.84214	-0.214688
FBgn0039543	FBtr0085236	249.289	0.0731745	0.705788	0.400846	0.660324	5.89226	6.2897	0.206134
FBgn0039543	FBtr0452076	597.215	0.0620725	0.825249	0.36365	0.624911	9.18474	8.74441	-0.170165
FBgn0033446	FBtr0339403	217.666	0.470444	2.68915	0.101034	0.282972	4.82994	3.80979	-0.717285
FBgn0033446	FBtr0088493	269.051	0.450976	2.78477	0.0951646	0.272571	5.04118	6.27378	0.682531
FBgn0263934	FBtr0329857	8.05713	1.30357	0.000355468	0.984958	0.994675	1.01005	0.970723	-0.114876
FBgn0263934	FBtr0329858	101.593	0.611757	6.71316e-05	0.993463	0.998961	3.50181	3.55962	0.0487608
FBgn0033236	FBtr0088880	2827.95	0.0780515	79.8954	3.94764e-19	9.8936e-17	19.1927	12.7389	-1.8662
FBgn0011666	FBtr0333664	60.5067	0.13039	16.188	5.73572e-05	0.000997887	3.75687	2.00006	-1.85668
FBgn0000414	FBtr0305085	0	NA	NA	NA	NA	NA	NA	NA
FBgn0000414	FBtr0075318	228.133	0.0748917	5.40309	0.0201011	0.0947438	5.40557	6.31755	0.489189
FBgn0000414	FBtr0305084	74.4796	0.105273	3.97783	0.046103	0.167371	3.64296	2.83286	-0.745248
FBgn0037670	FBtr0081977	1391.92	0.0380579	4.81164	0.0282681	0.1194	11.9747	12.8823	0.289235
FBgn0037670	FBtr0339168	316.302	0.0485285	3.82325	0.050546	0.178972	7.21407	6.40097	-0.385551
FBgn0037923	FBtr0300581	135.613	0.0597751	0.940141	0.332242	0.594908	4.46446	4.74538	0.185659
FBgn0037923	FBtr0345158	75.3338	0.0751212	0.771689	0.379695	0.64073	3.59426	3.31017	-0.244883
FBgn0036814	FBtr0332801	1267.18	0.0561752	2.48254	0.115116	0.308732	11.5891	12.5211	0.301616
FBgn0036814	FBtr0075084	745.14	0.05968	2.33958	0.126124	0.327549	10.2021	9.31797	-0.323207
FBgn0033571	FBtr0331935	447.123	0.0231726	2.87295	0.0900795	0.263354	7.61523	8.22457	0.257133
FBgn0033571	FBtr0088237	2310.17	0.0176755	3.70407	0.0542798	0.188398	15.1714	14.5494	-0.183209
FBgn0039890	FBtr0089150	538.166	0.0236334	6.31008	0.0120053	0.0642524	7.89482	9.21209	0.526599
FBgn0039890	FBtr0089149	242.867	0.0325171	6.61471	0.010114	0.056545	6.70152	5.21186	-0.790647
FBgn0039890	FBtr0089148	275.102	0.0227408	0.132321	0.716038	0.868518	6.51275	6.261	-0.125549
FBgn0039890	FBtr0308247	697.431	0.140784	0.175162	0.675564	0.845682	10.0849	8.92659	-0.430886
FBgn0259700	FBtr0299950	81.179	0.172138	7.41022	0.00648543	0.0409292	4.4798	2.4016	-1.8521
FBgn0039890	FBtr0089146	986.282	0.0520889	2.41538	0.120149	0.316966	11.5997	10.1974	-0.479782
FBgn0261836	FBtr0332404	118.979	0.0403344	0.00478995	0.944823	0.977923	3.51546	3.46867	-0.0398726
FBgn0261545	FBtr0302645	46.7862	0.493298	7.93771	0.00484151	0.0329476	2.69616	1.4321	-1.84504
FBgn0261836	FBtr0303383	180.371	0.0269584	0.638287	0.424332	0.680793	4.26626	4.44449	0.123851
FBgn0261836	FBtr0303387	110.875	0.0748085	1.52257	0.21723	0.461511	3.33093	3.80106	0.393433
FBgn0261836	FBtr0303386	115.202	0.065913	0.947195	0.330434	0.592987	3.50267	3.07561	-0.385629
FBgn0266717	FBtr0082239	700.093	0.0358542	0.628162	0.42803	0.684452	9.21136	9.914	0.260203
FBgn0266717	FBtr0331682	966.684	0.0364944	0.149943	0.69859	0.85893	10.8365	10.9218	0.0291828
FBgn0266717	FBtr0331684	78.8574	0.0598216	2.68279	0.101438	0.283341	3.85909	3.19261	-0.56454
FBgn0039026	FBtr0113270	1597.98	0.0477954	6.18526	0.0128819	0.0678938	12.3882	13.6933	0.406495
FBgn0004903	FBtr0100335	240.023	0.125884	10.4589	0.00122062	0.011673	7.16803	3.96959	-1.83635
FBgn0039026	FBtr0344297	521.29	0.0226314	0.000258201	0.98718	0.995121	8.30525	8.60027	0.11874
FBgn0051352	FBtr0339597	226.958	0.922194	11.5106	0.000692013	0.00751801	4.90163	2.66897	-1.81677
FBgn0259171	FBtr0333524	16.538	0.315679	7.71487	0.00547678	0.0358264	1.76772	0.947616	-1.80736
FBgn0031023	FBtr0307195	672.543	0.0273278	0.536456	0.463905	0.714033	9.49477	9.23821	-0.0962717
FBgn0031023	FBtr0074721	1452.48	0.0244468	0.595755	0.440202	0.695218	12.4277	12.6927	0.0839812
FBgn0039635	FBtr0085367	2225.89	0.0445833	0.0607995	0.805237	0.919795	14.2718	14.9994	0.215598
FBgn0039635	FBtr0085366	2259.64	0.035479	0.108432	0.741937	0.886761	14.379	15.0468	0.19748
FBgn0039635	FBtr0085368	506.937	0.0321102	3.37326	0.0662624	0.213757	8.80181	7.93756	-0.350522
FBgn0260959	FBtr0301429	708.931	0.0118875	0.420355	0.51676	0.746385	9.50257	9.66114	0.0586252
FBgn0260959	FBtr0301431	975.76	0.0110261	0.449579	0.502535	0.739058	10.9758	10.8204	-0.0530964
FBgn0017418	FBtr0332850	576.712	0.0410961	0.000302441	0.986125	0.995121	8.88417	8.77567	-0.0423588
FBgn0017418	FBtr0089507	1195.32	0.00818971	2.41741	0.119993	0.316901	11.6105	11.947	0.110197
FBgn0017418	FBtr0089506	412.645	0.093481	0.00665476	0.934983	0.974539	7.58832	7.70788	0.0517572
FBgn0017418	FBtr0306057	137.878	0.098881	5.2188	0.022344	0.101944	5.50116	3.64091	-1.25387
FBgn0013759	FBtr0112872	101.785	1.08914	9.7231	0.00181966	0.0161088	4.13755	2.25403	-1.79737
FBgn0036105	FBtr0076269	333.58	0.0667986	55.1358	1.12483e-13	1.29766e-11	7.9202	4.49333	-1.79154
FBgn0038755	FBtr0335240	115.269	0.130308	1.30364	0.253549	0.507797	4.51924	3.90606	-0.439906
FBgn0038755	FBtr0083846	722.733	0.0921639	1.81386	0.178046	0.40902	9.29601	10.1013	0.295561
FBgn0261444	FBtr0330205	173.569	0.0222344	4.27928	0.0385796	0.148686	5.41022	4.90143	-0.304356
FBgn0030510	FBtr0346119	259.825	0.158272	16.9001	3.94005e-05	0.000741873	6.41328	3.58021	-1.78664
FBgn0261444	FBtr0330206	216.533	0.0223594	5.81134	0.0159231	0.078781	6.03328	5.38729	-0.353939
FBgn0261444	FBtr0336978	24.1017	0.114076	6.39656	0.0114341	0.0621101	2.36781	1.47201	-1.38439
FBgn0000448	FBtr0452140	18.8153	0.211901	0.0963721	0.756227	0.893945	1.56856	1.42034	-0.28807
FBgn0000448	FBtr0306345	80.3976	0.109415	0.172986	0.677472	0.847213	3.13248	3.26886	0.126217
FBgn0267330	FBtr0080023	1242.96	0.0115819	0.487104	0.485222	0.726384	12.0534	11.8568	-0.0638742
FBgn0267330	FBtr0080021	4587.9	0.0101141	0.55397	0.4567	0.708192	18.2584	18.4519	0.0532707
FBgn0030808	FBtr0290096	535.254	0.0313883	4.36451	0.036695	0.143415	7.95046	8.80693	0.347097
FBgn0030808	FBtr0110990	916.583	0.0285376	4.77883	0.0288117	0.120662	11.0852	10.1958	-0.308353
FBgn0266083	FBtr0303783	225.75	0.0488922	3.31595	0.0686104	0.218807	6.3212	5.25908	-0.576061
FBgn0266083	FBtr0343436	170.08	0.051928	3.91227	0.0479347	0.172129	4.54716	5.65547	0.67115
FBgn0266083	FBtr0072260	742.46	0.0143001	0.00247419	0.960329	0.982808	9.81452	9.77985	-0.0126392
FBgn0038744	FBtr0308829	117.175	0.0835652	0.143718	0.704613	0.862142	4.13905	4.30406	0.117967
FBgn0038744	FBtr0308828	181.046	0.0735567	0.161681	0.687613	0.853265	5.31514	5.14395	-0.101079
FBgn0034046	FBtr0308814	21.223	0.624371	3.82213	0.0505799	0.178972	2.14455	0.939892	-2.39411
FBgn0004656	FBtr0333307	43.1996	0.121257	9.74198	0.00180107	0.0159636	3.33164	1.81681	-1.77875
FBgn0033990	FBtr0087421	278.602	0.0390446	0.0602502	0.806101	0.919795	6.44399	6.36705	-0.0382722
FBgn0033990	FBtr0332259	100.545	0.0561263	0.0432507	0.835254	0.93497	3.94282	4.02145	0.0593093
FBgn0031948	FBtr0343405	45.663	0.117087	13.848	0.000198203	0.00280261	2.70671	1.47173	-1.77734
FBgn0033523	FBtr0088314	1333.6	0.396106	17.4678	2.92208e-05	0.000581854	15.0219	9.54331	-1.77623
FBgn0003651	FBtr0331183	75.0576	0.170305	1.70396	0.191771	0.427922	3.47316	2.95645	-0.477144
FBgn0003651	FBtr0082563	33.8028	0.218588	1.35723	0.244017	0.496045	2.08229	2.58988	0.638296
FBgn0031702	FBtr0343226	97.1565	0.136624	4.54042	0.0331035	0.133073	3.18676	3.31758	0.119248
FBgn0010591	FBtr0087008	134.379	0.239975	15.4444	8.49703e-05	0.00139405	5.44107	3.02851	-1.76636
FBgn0031702	FBtr0079079	55.3687	0.162622	2.60193	0.106733	0.294347	2.34555	2.96615	0.689634
FBgn0005649	FBtr0084594	1771.71	0.0077359	6.01833	0.014158	0.0726886	13.8992	13.244	-0.200324
FBgn0005649	FBtr0084592	5968	0.00689157	6.71908	0.0095387	0.0542892	19.4322	20.0612	0.170311
FBgn0024987	FBtr0339774	133.364	0.0390595	1.33948	0.247127	0.499615	4.73073	4.37039	-0.240752
FBgn0024987	FBtr0070215	273.767	0.0295085	1.70657	0.191431	0.42763	6.10271	6.44243	0.171958
FBgn0265003	FBtr0335515	2462.25	0.00449625	0.0192159	0.889749	0.9589	15.1628	15.1894	0.00779203
FBgn0265003	FBtr0335512	1377.46	0.00502931	0.0174082	0.895032	0.960731	12.4371	12.4083	-0.00914793
FBgn0259789	FBtr0307537	135.216	0.114347	10.1423	0.00144903	0.0134503	5.81743	3.25175	-1.7645
FBgn0260003	FBtr0110915	39.4111	0.22891	11.7217	0.000617765	0.00685215	2.68657	1.47776	-1.74351
FBgn0030420	FBtr0346120	263.981	0.0350382	74.3909	6.40822e-18	1.41136e-15	7.31927	4.18884	-1.74283
FBgn0037541	FBtr0081817	40.7272	0.318843	7.62585	0.00575374	0.0374045	2.83614	1.56567	-1.73518
FBgn0266449	FBtr0343126	3698.43	0.0223625	0.0169757	0.896336	0.961314	17.2213	17.2546	0.009316
FBgn0266449	FBtr0079192	1043.36	0.0250472	0.0152846	0.901608	0.962244	11.2186	11.1867	-0.0107043
FBgn0033476	FBtr0088434	1354.63	0.0559525	1.39437	0.237668	0.48934	12.2229	12.3481	0.0400966
FBgn0033476	FBtr0345629	129.348	0.266394	0.695379	0.404341	0.662981	4.00553	4.77972	0.535094
FBgn0033476	FBtr0339416	38.0388	1.73698	6.22352	0.0126064	0.0667797	3.7687	0.00884285	-17.5237
FBgn0263398	FBtr0299530	88.9473	0.102805	11.8514	0.000576186	0.00644264	4.76636	2.66892	-1.73124
FBgn0041210	FBtr0308576	659.999	0.0687988	0.246688	0.619417	0.812915	9.30415	9.33226	0.0105838
FBgn0041210	FBtr0301299	419.63	0.0303529	3.46328	0.0627457	0.206258	7.99383	7.43674	-0.239679
FBgn0003371	FBtr0070471	185.762	0.0329925	54.9275	1.2506e-13	1.37718e-11	6.3976	3.63842	-1.73074
FBgn0031883	FBtr0089636	503.491	0.0400693	0.822819	0.364357	0.625153	8.49943	8.17763	-0.130782
FBgn0031883	FBtr0344709	252.083	0.0534191	0.564659	0.452389	0.705082	6.3136	5.97538	-0.17414
FBgn0031883	FBtr0089640	2144.63	0.0332792	1.30448	0.253396	0.507702	14.103	14.7994	0.207369
FBgn0000352	FBtr0089015	794.404	0.0671527	2.022	0.155035	0.375598	9.53841	10.3498	0.293101
FBgn0000352	FBtr0336916	1522.92	0.0629814	2.15324	0.14227	0.356312	13.3179	12.4478	-0.272488
FBgn0039431	FBtr0305049	36.3735	1.17303	0.753933	0.385234	0.646474	2.77297	1.87115	-1.15066
FBgn0039431	FBtr0302210	22.7007	1.28636	0.683081	0.408528	0.666483	1.50967	2.33738	1.27322
FBgn0023517	FBtr0070366	3030.99	0.019286	3.58657	0.0582484	0.196177	16.5555	15.8582	-0.199156
FBgn0023517	FBtr0339601	496.375	0.0248528	2.82073	0.093054	0.268806	7.8562	8.51996	0.273394
FBgn0038475	FBtr0083422	17.0376	0.311431	0.850244	0.356483	0.619245	1.92194	1.38579	-0.950356
FBgn0038475	FBtr0083424	194.269	0.042693	4.69749	0.0302067	0.124811	5.18635	5.68375	0.284194
FBgn0038475	FBtr0083423	33.042	0.0853314	1.18026	0.277303	0.53531	2.47094	2.16086	-0.39227
FBgn0032378	FBtr0080259	1149.24	0.0898293	1.76026	0.184592	0.417233	12.1147	11.1322	-0.324139
FBgn0032378	FBtr0333425	1124.11	0.0900023	1.75692	0.185009	0.417852	10.9743	11.9517	0.324875
FBgn0020655	FBtr0332088	147.149	0.0536973	0.000632317	0.979939	0.991259	4.79778	4.75867	-0.0249973
FBgn0020655	FBtr0075981	2526.7	0.0305992	0.000334281	0.985413	0.994858	15.272	15.316	0.0128048
FBgn0032833	FBtr0081300	14418.3	0.021436	0.0468447	0.828648	0.931614	24.5078	24.578	0.0183525
FBgn0032833	FBtr0081301	3563.35	0.0223418	0.0449732	0.832053	0.933091	17.0808	17.0121	-0.0193058
FBgn0039240	FBtr0334575	512.157	0.0397604	2.63228	0.104711	0.290141	8.78613	8.01618	-0.311393
FBgn0039240	FBtr0334574	1100.19	0.0353395	2.95114	0.085817	0.254827	10.9876	11.7992	0.270644
FBgn0027570	FBtr0305133	0	NA	NA	NA	NA	NA	NA	NA
FBgn0027570	FBtr0078891	307.685	NA	NA	NA	NA	NA	NA	NA
FBgn0032198	FBtr0079951	3084.99	0.0075141	1.28141	0.257637	0.512021	16.1115	16.4314	0.0912442
FBgn0032198	FBtr0079952	7875.12	0.00709091	1.35579	0.244269	0.496045	21.3819	21.0673	-0.0839974
FBgn0037299	FBtr0305001	245.984	0.0806901	0.820655	0.364989	0.625793	6.47904	5.69368	-0.407972
FBgn0037299	FBtr0305002	203.756	0.0624709	1.70225	0.191994	0.428173	5.12283	5.83329	0.40345
FBgn0037299	FBtr0078777	877.875	0.0419375	0.00220028	0.962587	0.982825	10.5147	10.3725	-0.0498247
FBgn0025820	FBtr0072788	303.306	0.0368992	0.337495	0.561279	0.777765	6.78081	6.53002	-0.120964
FBgn0025820	FBtr0332877	266.177	0.0482584	0.538417	0.463089	0.713684	6.06907	6.38272	0.159732
FBgn0025820	FBtr0332876	462.547	0.0372687	0.00811401	0.928225	0.972129	7.99494	7.98949	-0.00228414
FBgn0032820	FBtr0081321	238.474	0.165461	18.1915	1.99766e-05	0.000432112	6.21503	3.53424	-1.72535
FBgn0011584	FBtr0079932	379.292	0.0688463	18.1116	2.08333e-05	0.000447979	8.50825	4.9709	-1.72499
FBgn0085271	FBtr0300028	685.805	0.12214	0.40781	0.523083	0.751191	9.26747	9.70604	0.163219
FBgn0085271	FBtr0112436	213.263	0.145674	0.343887	0.557594	0.775913	5.86516	5.50387	-0.198579
FBgn0037279	FBtr0345174	322.487	0.038429	0.295508	0.586712	0.789671	6.74225	6.97773	0.110873
FBgn0037279	FBtr0078870	1283.23	0.029955	0.374383	0.540625	0.762396	12.2377	11.9835	-0.0820373
FBgn0023515	FBtr0339494	1996.97	0.121496	1.29471	0.255182	0.509803	14.6163	13.7177	-0.269786
FBgn0023515	FBtr0070370	1412.09	0.307007	1.64469	0.199683	0.437279	11.0493	13.5033	0.788398
FBgn0023515	FBtr0070369	1183.09	0.0125292	0.751404	0.386032	0.647366	11.7392	11.7249	-0.00468618
FBgn0011205	FBtr0078187	83.034	0.184704	11.9547	0.000545086	0.00619013	3.88048	2.16865	-1.71747
FBgn0024734	FBtr0080857	53.3159	0.192076	7.76059	0.00533984	0.0350904	3.29914	1.84156	-1.71029
FBgn0004856	FBtr0333809	871.109	0.035196	0.577511	0.44729	0.700625	10.6188	10.2721	-0.121466
FBgn0004856	FBtr0071350	2533.82	0.0316937	0.639738	0.423806	0.680561	15.118	15.4862	0.107249
FBgn0015521	FBtr0077621	16290.5	0.00570638	854.732	6.8042e-188	4.94529e-184	27.7946	21.2846	-1.70458
FBgn0038740	FBtr0330035	38.6861	0.97191	0.270018	0.60332	0.8009	1.85719	3.33223	1.71531
FBgn0038740	FBtr0330034	23.3309	0.539863	2.5871	0.107738	0.29638	1.31868	2.88042	2.27887
FBgn0000406	FBtr0080932	57.8447	3.18799	0.0073733	0.931571	0.973487	2.9196	2.79682	-0.12658
FBgn0000406	FBtr0331931	41.7312	3.34983	0.00718838	0.932433	0.973556	2.4273	2.54016	0.133224
FBgn0263916	FBtr0343158	86.5197	0.0546306	30.5906	3.18626e-08	1.58614e-06	4.48854	2.53413	-1.70058
FBgn0259927	FBtr0310343	31.4652	0.135043	18.4792	1.71768e-05	0.000384126	2.68304	1.49837	-1.69946
FBgn0261547	FBtr0302650	54.2954	0.0862598	22.2856	2.34966e-06	7.0277e-05	3.37114	1.89456	-1.69177
FBgn0028968	FBtr0330096	1545.31	0.0211505	0.00027897	0.986674	0.995121	12.9576	12.9478	-0.00305754
FBgn0028968	FBtr0085793	877.111	0.0228287	0.000262763	0.987067	0.995121	10.4661	10.4757	0.00336214
FBgn0031818	FBtr0303229	84.359	0.121129	0.00483777	0.944549	0.977923	3.66125	3.65375	-0.00612013
FBgn0031818	FBtr0079267	928.009	0.0737849	0.00601519	0.93818	0.975026	10.6813	10.6912	0.003444
FBgn0036918	FBtr0330181	1057.13	0.0186191	2.17439	0.140325	0.352779	10.9663	11.4862	0.174757
FBgn0036918	FBtr0074894	4463.73	0.0162944	2.47293	0.115822	0.309939	18.4821	17.9477	-0.147485
FBgn0261788	FBtr0303114	0	NA	NA	NA	NA	NA	NA	NA
FBgn0261788	FBtr0303117	126.74	0.0420943	0.56502	0.452245	0.705044	3.89062	3.6683	-0.17603
FBgn0261788	FBtr0303119	143.635	0.0397832	0.588836	0.44287	0.696554	4.05676	4.28016	0.161589
FBgn0001122	FBtr0088272	92.0267	0.130592	8.06087	0.00452314	0.0312789	4.43826	2.51388	-1.68994
FBgn0028292	FBtr0346166	138.534	0.0367478	5.16691	0.0230212	0.103989	5.04156	4.22086	-0.540827
FBgn0026666	FBtr0332613	194.717	0.0425407	0.0204706	0.886231	0.958373	5.26038	5.32223	0.0361431
FBgn0026666	FBtr0074084	1016.43	0.0283339	0.0283575	0.866271	0.947773	10.8759	10.8114	-0.0221093
FBgn0026620	FBtr0302613	183.473	0.0882457	14.626	0.000131092	0.00199799	6.29738	3.64417	-1.6758
FBgn0032475	FBtr0289981	39.2468	0.529611	0.461072	0.497123	0.734546	3.02899	2.06155	-1.1286
FBgn0035802	FBtr0089849	67.9834	0.185902	10.9025	0.00096037	0.00975299	3.8451	2.18975	-1.66174
FBgn0052442	FBtr0273421	166.052	0.0323919	1.77613	0.182625	0.414527	4.85251	5.25891	0.247258
FBgn0052442	FBtr0089798	323.497	0.0253205	2.20055	0.137961	0.348766	7.06847	6.67974	-0.182757
FBgn0031244	FBtr0343780	235.657	0.0641886	0.323495	0.569515	0.780829	6.0906	5.81685	-0.144686
FBgn0031244	FBtr0078137	145.815	0.118638	0.0117222	0.913782	0.967108	4.80876	4.71826	-0.0580126
FBgn0031244	FBtr0343779	292.378	0.0849414	0.23083	0.630909	0.818245	6.33319	6.8	0.227672
FBgn0035630	FBtr0077121	7427.73	0.019815	2.84779	0.0914999	0.266564	20.3912	21.1471	0.2026
FBgn0035630	FBtr0345606	6945.2	0.0198531	2.84236	0.091809	0.266907	20.9123	20.1564	-0.203049
FBgn0024909	FBtr0114520	515.323	0.0430991	0.0857524	0.769648	0.900918	8.33876	8.51011	0.0691277
FBgn0024909	FBtr0081756	182.924	0.0556467	0.0662953	0.796809	0.916469	5.37586	5.21523	-0.0938113
FBgn0043364	FBtr0078084	33.4468	0.197947	7.1345	0.00756148	0.0457211	2.72323	1.54352	-1.65699
FBgn0030608	FBtr0110968	16152.7	0.0256413	144.442	2.84457e-33	1.72286e-30	27.8042	21.5429	-1.63821
FBgn0030693	FBtr0074188	625.947	0.0129664	3.21589	0.0729266	0.228363	8.83294	9.35297	0.199054
FBgn0026199	FBtr0089095	81.5033	0.127015	7.06001	0.00788234	0.0470812	4.37804	2.52385	-1.63694
FBgn0030876	FBtr0303767	39.2877	0.407651	9.40518	0.00216373	0.0181594	2.54109	1.4516	-1.63187
FBgn0262124	FBtr0346683	2217.78	0.021914	0.329454	0.565981	0.779028	14.5404	14.7741	0.0691859
FBgn0262124	FBtr0302226	1045.7	0.0237906	0.304125	0.581308	0.785606	11.3254	11.0978	-0.0765515
FBgn0035558	FBtr0113143	894.502	0.0496003	0.0521518	0.81936	0.926914	10.5099	10.4293	-0.0282027
FBgn0035558	FBtr0113142	185.866	0.136577	6.42662	0.0112422	0.061159	3.63633	6.07822	1.57006
FBgn0035558	FBtr0073310	467.452	0.0316888	3.59071	0.0581035	0.19587	8.49624	7.65241	-0.351211
FBgn0034432	FBtr0345425	762.031	0.00894611	2.72855	0.0985688	0.279297	10.123	9.67736	-0.161375
FBgn0034432	FBtr0300283	3115.69	0.00693395	3.44057	0.0636137	0.207889	16.1568	16.5576	0.114116
FBgn0024992	FBtr0345716	277.448	0.0511052	1.37299	0.241299	0.492411	6.1323	6.60185	0.234823
FBgn0024992	FBtr0070502	1465.27	0.0385518	1.78565	0.181457	0.413425	12.9723	12.4386	-0.168196
FBgn0086675	FBtr0308694	29.5943	0.508141	0.771993	0.379601	0.64073	1.91456	1.45293	-0.801905
FBgn0086675	FBtr0343650	11.3507	1.30611	0.000136752	0.99067	0.99698	1.14656	1.17578	0.0728679
FBgn0086675	FBtr0073712	341.559	0.196529	0.638048	0.424418	0.680793	5.95158	6.48735	0.273187
FBgn0026441	FBtr0330039	873.482	0.146473	0.1292	0.719263	0.870416	10.2151	10.6585	0.155433
FBgn0026441	FBtr0334695	994.498	0.144828	0.130667	0.717741	0.869279	11.2263	10.7747	-0.153548
FBgn0040372	FBtr0332992	116.15	0.0652933	5.18735	0.0227519	0.103222	4.70934	3.76296	-0.677073
FBgn0011206	FBtr0331858	51.5283	0.128771	10.1278	0.00146046	0.0135391	2.98021	1.71013	-1.62487
FBgn0024985	FBtr0070225	548.724	0.144157	0.00896924	0.924548	0.969841	8.53359	8.70994	0.0699921
FBgn0024985	FBtr0332292	73.0662	0.213276	0.00482138	0.944642	0.977923	3.48113	3.35599	-0.108818
FBgn0051363	FBtr0082454	94.2063	0.135038	17.861	2.37636e-05	0.000496304	4.28794	2.49396	-1.60898
FBgn0013733	FBtr0304851	52.0702	0.11554	12.6548	0.000374601	0.00460677	3.19486	1.84678	-1.60684
FBgn0052626	FBtr0309246	524.582	0.0223314	0.025501	0.873125	0.951486	8.40814	8.49221	0.0338417
FBgn0052626	FBtr0301044	2194.36	0.0179012	0.0317591	0.858557	0.943738	14.6273	14.541	-0.0256144
FBgn0013759	FBtr0301327	82.8185	0.186281	21.4802	3.57505e-06	0.000101103	3.72431	2.16085	-1.60505
FBgn0014391	FBtr0074177	124.703	0.479576	11.0941	0.000866048	0.00905674	4.12328	2.40237	-1.60048
FBgn0266521	FBtr0079197	84.4251	0.163379	12.0867	0.00050783	0.00585859	4.03212	2.34928	-1.59864
FBgn0260653	FBtr0074953	145.972	0.0467982	5.1962	0.0226363	0.10289	3.75446	2.94228	-0.723596
FBgn0031830	FBtr0343157	7043.94	0.0128341	0.527921	0.467482	0.716051	20.7358	20.5145	-0.0593828
FBgn0031830	FBtr0079288	1121.51	0.0150063	0.454284	0.500308	0.737125	11.3808	11.6001	0.0727774
FBgn0040373	FBtr0070107	216.9	0.0481597	1.57683	0.209218	0.451082	5.95223	5.45815	-0.270811
FBgn0040373	FBtr0070108	1126.91	0.0344769	2.14734	0.142817	0.357067	11.2648	11.8123	0.181281
FBgn0005564	FBtr0112853	38.0751	0.229897	8.52021	0.00351224	0.0260214	2.39353	1.38434	-1.59412
FBgn0031637	FBtr0332479	141.481	0.0453106	6.41928	0.0112888	0.0613664	5.2163	4.09228	-0.739002
FBgn0031637	FBtr0332478	490.579	0.0213877	3.09994	0.0782951	0.239385	8.46228	8.02574	-0.17888
FBgn0004395	FBtr0337052	85.6588	0.0795963	22.6882	1.90537e-06	5.94344e-05	4.31308	2.52476	-1.59065
FBgn0263490	FBtr0304912	71.8876	0.135555	7.22507	0.00718925	0.0442434	4.16996	2.4406	-1.58816
FBgn0260943	FBtr0310006	8.98557	0.781841	0.47978	0.488522	0.729336	0.901602	0.843027	-0.194208
FBgn0261710	FBtr0071460	872.862	0.0159381	0.227577	0.633326	0.819925	10.2099	10.4477	0.0838767
FBgn0261710	FBtr0071461	2305.21	0.0155384	0.00583883	0.939091	0.975742	14.692	14.778	0.025427
FBgn0261710	FBtr0332953	87.6468	0.0965747	2.03563	0.15365	0.373363	4.1967	3.31974	-0.700883
FBgn0042175	FBtr0332971	402.699	0.147892	0.337008	0.561562	0.777859	7.17723	7.56353	0.172018
FBgn0042175	FBtr0081364	1154.53	0.132018	0.376214	0.539636	0.762204	11.742	11.2838	-0.151875
FBgn0265512	FBtr0088370	986.16	0.046161	0.0332931	0.855219	0.943507	10.9654	10.8802	-0.0290748
FBgn0265512	FBtr0331945	219.017	0.061501	0.0249234	0.874558	0.951876	5.70505	5.77981	0.0407288
FBgn0038461	FBtr0083376	1204.76	2.08834	0.335753	0.562291	0.778083	12.3242	11.1253	-0.393758
FBgn0038461	FBtr0337064	1860.23	2.08834	0.335753	0.562291	0.778083	13.1778	14.4755	0.393699
FBgn0052548	FBtr0074568	441.632	0.156556	3.2265	0.0724554	0.227279	5.43303	5.71751	0.15895
FBgn0052548	FBtr0074569	8.43233	0.820171	1.62708	0.202107	0.440851	0.80241	0.020771	-10.5458
FBgn0031762	FBtr0079228	35.0811	1.26053	1.84041	0.174903	0.404581	1.92752	1.74576	-0.288265
FBgn0031762	FBtr0079229	44.499	1.20621	1.87224	0.171218	0.399619	2.12102	2.3286	0.272863
FBgn0021979	FBtr0343188	2642.11	0.0144872	2.29578	0.129726	0.332943	15.2425	15.7617	0.150553
FBgn0021979	FBtr0071958	1894.69	0.0149392	2.2283	0.135503	0.344349	14.1719	13.6542	-0.156616
FBgn0004959	FBtr0342846	39.5348	4.19769	0.772959	0.379303	0.64073	2.77667	2.30381	-0.547632
FBgn0004959	FBtr0074603	24.6712	4.54585	0.730666	0.392668	0.654331	1.71933	2.10924	0.595336
FBgn0029676	FBtr0070597	1101.45	0.0485186	64.5041	9.63331e-16	1.62825e-13	13.8924	9.15778	-1.58472
FBgn0029903	FBtr0308228	90.5883	0.0809296	21.1866	4.16676e-06	0.000113423	4.52121	2.6611	-1.57906
FBgn0022153	FBtr0077432	173.755	0.0353071	2.79143	0.0947697	0.271818	5.46062	4.8879	-0.341601
FBgn0022153	FBtr0305968	1216.57	0.0211652	4.37929	0.0363782	0.142643	11.5659	12.126	0.182899
FBgn0030318	FBtr0073518	180.173	0.0765942	1.57541	0.209423	0.45139	4.93638	5.47605	0.320118
FBgn0030318	FBtr0073519	832.403	0.0567517	2.08561	0.148693	0.366215	10.5777	9.94131	-0.22546
FBgn0033258	FBtr0088823	369.688	0.0106632	1.03795	0.308299	0.571764	7.42513	7.16661	-0.116006
FBgn0033258	FBtr0088822	954.377	0.00762417	1.37241	0.241399	0.492411	10.7029	10.9222	0.0752786
FBgn0262511	FBtr0087173	3065.84	0.0148304	2.95057	0.0858472	0.254827	16.0014	16.5308	0.151025
FBgn0262511	FBtr0087175	779.116	0.0176429	2.50286	0.11364	0.305929	10.2521	9.72846	-0.188589
FBgn0041182	FBtr0335487	31.7171	0.118529	0.333789	0.563436	0.778083	1.99883	2.15661	0.221675
FBgn0041182	FBtr0079511	8.91986	0.537747	0.428896	0.512531	0.745165	1.12773	0.867174	-0.760004
FBgn0041182	FBtr0079510	16.1056	0.259176	5.96331	0.0146066	0.0743423	1.19071	2.20559	1.79157
FBgn0041182	FBtr0335488	44.7697	0.195026	5.55089	0.0184713	0.0886136	2.56791	1.59527	-1.38871
FBgn0285925	FBtr0300036	0	NA	NA	NA	NA	NA	NA	NA
FBgn0035793	FBtr0076792	280.625	0.133994	9.01201	0.00268211	0.0212808	7.86513	4.79309	-1.57159
FBgn0035060	FBtr0308684	66.5558	0.0687381	16.9505	3.8367e-05	0.000729921	3.90377	2.29715	-1.56717
FBgn0285925	FBtr0083334	116.579	1.12732	0.00758148	0.930615	0.973104	3.74075	4.8362	0.775949
FBgn0036316	FBtr0075942	76.2194	0.113093	12.8081	0.000345114	0.00433959	4.05353	2.39985	-1.55222
FBgn0034902	FBtr0072091	454.65	0.494607	9.47422	0.00208379	0.017697	9.95672	6.29613	-1.53766
FBgn0027492	FBtr0085204	119.483	0.05399	18.2657	1.92138e-05	0.000419357	5.17585	3.10889	-1.53435
FBgn0039969	FBtr0273210	453.301	0.0630014	2.42292	0.119572	0.315903	8.35352	7.55042	-0.337993
FBgn0039969	FBtr0273208	606.162	0.0601951	2.53248	0.111524	0.302222	8.59139	9.4231	0.32051
FBgn0038286	FBtr0344380	155.243	0.0381712	4.38872	0.0361776	0.142206	5.25607	4.46346	-0.500151
FBgn0024807	FBtr0301292	326.049	0.0631434	19.5662	9.71756e-06	0.000239414	8.33246	5.17541	-1.53004
FBgn0028980	FBtr0077043	401.082	0.0438805	0.0949989	0.757916	0.894823	7.62913	7.49316	-0.0593695
FBgn0028980	FBtr0333390	612.884	0.0404346	0.10274	0.748566	0.890513	8.98561	9.12595	0.0538566
FBgn0261983	FBtr0306138	116.292	0.131932	0.526082	0.468259	0.716183	4.0832	4.41169	0.23362
FBgn0261983	FBtr0080197	617.347	0.0946202	0.710599	0.399245	0.659702	9.2932	8.87586	-0.159831
FBgn0039272	FBtr0473579	475.051	0.0848019	3.91488	0.0478605	0.172033	7.35316	8.51137	0.488727
FBgn0039272	FBtr0113284	271.88	0.0939371	3.54383	0.0597672	0.20019	6.9259	5.83041	-0.548073
FBgn0058263	FBtr0301780	86.0134	0.0532598	19.2985	1.11794e-05	0.000270764	4.70297	2.82786	-1.52021
FBgn0001078	FBtr0304627	298.783	0.122306	17.8779	2.35544e-05	0.000493352	7.30855	4.5156	-1.51074
FBgn0260934	FBtr0100393	103.863	0.0740227	12.0374	0.000521443	0.00596827	4.86019	2.93908	-1.50696
FBgn0035720	FBtr0300937	195.014	0.0599645	28.8026	8.01446e-08	3.73391e-06	6.16009	3.78914	-1.48935
FBgn0040964	FBtr0079763	121.911	0.107329	0.999249	0.317492	0.581241	4.52522	4.14791	-0.263351
FBgn0040964	FBtr0303880	253.581	0.0897673	1.17643	0.278084	0.536051	5.77707	6.18323	0.21391
FBgn0034758	FBtr0309799	23.7085	4.06735	0.401453	0.52634	0.752406	1.71488	1.66306	-0.0891991
FBgn0034758	FBtr0071862	86.8896	6.15782	-0.0985104	1	1	3.20904	3.35678	0.133486
FBgn0028371	FBtr0330233	26.3548	0.127208	9.78298	0.00176134	0.0156688	2.20973	1.33242	-1.47126
FBgn0051005	FBtr0345211	556.379	0.0478264	60.7023	6.63921e-15	9.65075e-13	8.65199	5.49979	-1.47004
FBgn0033421	FBtr0088547	879.065	0.0326841	0.773109	0.379257	0.64073	10.4277	10.5334	0.0369799
FBgn0033421	FBtr0310032	10.9936	0.25011	0.200294	0.654484	0.831249	1.42152	1.2492	-0.374586
FBgn0263603	FBtr0075494	1274	0.107335	0.459311	0.497946	0.734987	11.4512	12.7154	0.408771
FBgn0263603	FBtr0333294	178.484	0.143382	0.0291196	0.864503	0.946303	5.12872	5.34115	0.125319
FBgn0263603	FBtr0333293	29.1688	0.14766	1.79865	0.179876	0.4115	2.3502	1.93473	-0.567949
FBgn0263603	FBtr0075493	46.2048	0.311942	0.374787	0.540406	0.762396	2.92522	2.45867	-0.510706
FBgn0036571	FBtr0301912	140.004	0.350584	2.38094	0.122824	0.321899	3.97357	5.23309	0.837418
FBgn0036571	FBtr0075452	240.423	0.323257	2.57828	0.108339	0.297698	6.69554	5.24882	-0.765963
FBgn0051388	FBtr0304709	100.394	0.1985	0.77622	0.3783	0.640308	3.76961	4.20433	0.327807
FBgn0051388	FBtr0082356	84.5838	0.206668	0.747341	0.387319	0.648684	3.80192	3.38713	-0.344422
FBgn0264816	FBtr0334146	59.6369	0.146424	0.562429	0.453283	0.705452	2.95686	3.22471	0.256371
FBgn0264816	FBtr0334147	85.6034	0.232853	1.9261	0.165186	0.390557	3.34692	3.98938	0.524198
FBgn0264816	FBtr0334148	217.718	0.190223	0.301498	0.582945	0.786786	6.05868	5.42048	-0.348151
FBgn0264816	FBtr0334149	19.3479	2.03825	4.27913	0.0385832	0.148686	2.53778	0.0103639	-15.8958
FBgn0015321	FBtr0345603	3546.84	0.0273736	0.150733	0.697836	0.858544	16.832	17.2025	0.104211
FBgn0015321	FBtr0076395	2108.47	0.0413657	0.00624915	0.936992	0.974741	14.3462	14.502	0.0464246
FBgn0015321	FBtr0345604	259.094	0.072187	1.20941	0.27145	0.529068	6.57447	5.84791	-0.371058
FBgn0034389	FBtr0345950	47.3952	0.115665	1.99229	0.158101	0.38023	3.01376	2.50751	-0.541048
FBgn0034389	FBtr0110971	686.528	0.0551656	3.70064	0.0543917	0.188606	9.17557	9.7771	0.224055
FBgn0034389	FBtr0330005	0.336286	5.47997	0.00395912	0.949829	0.98073	0.238652	0.232267	-0.0782626
FBgn0027950	FBtr0082068	248.028	0.107261	8.28628	0.00399458	0.0286317	7.2322	4.52587	-1.46949
FBgn0026206	FBtr0333474	54.9136	0.0788057	4.31555	0.0377657	0.146468	3.45566	2.46357	-0.998321
FBgn0039064	FBtr0084390	76.2042	0.0649848	26.121	3.20684e-07	1.25985e-05	3.26361	1.97901	-1.46852
FBgn0030208	FBtr0071452	403.864	0.0307903	0.77944	0.377312	0.639232	7.76831	7.4023	-0.159458
FBgn0030208	FBtr0071451	2218.29	0.0237018	0.998983	0.317557	0.581241	14.4508	14.8417	0.115783
FBgn0051441	FBtr0339400	30.4713	0.218891	2.31123	0.128442	0.331269	1.84809	2.50599	0.889402
FBgn0051441	FBtr0082355	407.652	0.102408	4.4553	0.034793	0.137957	8.04122	7.19644	-0.367085
FBgn0024993	FBtr0345709	297.229	0.0836196	0.400973	0.526587	0.752406	6.45852	6.72591	0.12997
FBgn0024993	FBtr0070478	744.282	0.072125	0.461031	0.497142	0.734546	9.95512	9.65393	-0.109737
FBgn0030505	FBtr0301451	61.4166	0.104735	12.9777	0.000315225	0.00409118	3.65251	2.23682	-1.44596
FBgn0023388	FBtr0333086	110.94	0.0967079	16.127	5.9232e-05	0.00102744	4.79197	2.96676	-1.43608
FBgn0036194	FBtr0076130	1726.66	0.0412283	1.65316	0.198529	0.436847	13.1343	13.8135	0.208348
FBgn0036194	FBtr0076131	251.678	0.0559751	1.22891	0.26762	0.524134	6.38447	5.80759	-0.299104
FBgn0026573	FBtr0346629	218.489	0.221835	0.10205	0.749383	0.890857	5.88809	5.62296	-0.144178
FBgn0026573	FBtr0088041	346.082	0.142248	0.0757907	0.783085	0.908164	7.14055	7.02974	-0.0508595
FBgn0026573	FBtr0088042	2000.77	0.021635	0.207349	0.648853	0.82698	14.1331	14.2059	0.0218523
FBgn0040382	FBtr0070136	80.3191	0.198294	1.48965	0.222271	0.467811	3.0655	4.06635	0.841789
FBgn0040382	FBtr0070135	188.648	0.0309598	5.58822	0.0180817	0.0870891	5.5091	5.21	-0.172905
FBgn0040382	FBtr0070137	43.8346	0.291818	0.0112799	0.915418	0.967139	2.55528	2.7766	0.244088
FBgn0039690	FBtr0310267	14.1798	2.20878	0.215378	0.642585	0.823315	1.85411	1.06641	-1.60454
FBgn0039690	FBtr0333820	269.778	0.421581	1.17466	0.278446	0.536519	5.32967	7.20403	0.955737
FBgn0039690	FBtr0306104	56.3896	0.505278	1.05611	0.304104	0.566732	3.37795	2.56707	-0.810024
FBgn0040823	FBtr0344949	35.7716	0.0926437	0.165294	0.684329	0.850577	2.48634	2.30685	-0.219412
FBgn0025525	FBtr0333271	126.388	0.179509	16.8304	4.08723e-05	0.000755118	4.49815	2.78033	-1.43465
FBgn0259749	FBtr0079269	298.318	0.199905	12.0555	0.000516405	0.00592496	7.33794	4.65327	-1.43256
FBgn0032456	FBtr0090014	2038.68	0.0297115	6.79775	0.00912729	0.0526485	13.3908	14.9775	0.476343
FBgn0051643	FBtr0343119	190.938	1.36098	8.77257	0.00305794	0.0234442	5.80183	3.64205	-1.419
FBgn0032456	FBtr0090022	166.888	0.111836	1.01101	0.31466	0.578594	5.46699	4.66577	-0.487273
FBgn0034542	FBtr0086246	54.9684	0.138658	8.40361	0.00374477	0.0273263	3.43075	2.1187	-1.41784
FBgn0034729	FBtr0071840	51.569	0.0961078	4.58908	0.0321764	0.130825	2.4701	3.17748	0.741526
FBgn0033240	FBtr0305126	98.8536	0.115997	2.79592	0.0945043	0.271378	4.25034	3.50808	-0.575202
FBgn0033240	FBtr0113052	184.264	0.0983552	3.2642	0.0708075	0.223363	4.92282	5.73287	0.471415
FBgn0034300	FBtr0346952	291.386	0.0453212	1.14305	0.285009	0.54383	6.317	6.80023	0.235918
FBgn0034300	FBtr0086732	482.42	0.0404255	1.27439	0.258945	0.513212	8.42736	7.92839	-0.205664
FBgn0259700	FBtr0299949	2039.72	0.0274481	1.3855	0.239166	0.489813	13.8719	14.6239	0.225227
FBgn0261238	FBtr0334677	69.7599	0.0963781	7.09323	0.00773757	0.0464382	4.04204	2.50782	-1.41472
FBgn0259700	FBtr0310316	936.055	0.0231882	0.246426	0.619603	0.812993	10.6779	10.8078	0.0447486
FBgn0266129	FBtr0330231	47.1975	1.10855	6.64332	0.00995285	0.0559453	2.96465	1.73362	-1.56975
FBgn0263706	FBtr0310339	50.8751	0.119244	10.495	0.001197	0.0115382	3.3833	2.10051	-1.40162
FBgn0005536	FBtr0112850	0	NA	NA	NA	NA	NA	NA	NA
FBgn0005536	FBtr0308212	672.469	0.0181992	5.89143	0.0152148	0.076368	9.06605	9.71842	0.244423
FBgn0033717	FBtr0087960	42.0445	0.0895752	9.70063	0.00184205	0.0162871	3.14005	1.9471	-1.40157
FBgn0005536	FBtr0112852	184.206	0.0555893	0.000231409	0.987863	0.995534	5.28827	5.33852	0.0292607
FBgn0005536	FBtr0301575	1.4895	3.61348	0.00678047	0.934373	0.974322	0.586901	0.390808	-1.17403
FBgn0005536	FBtr0112851	261.605	0.0758298	0.882139	0.347617	0.610969	6.51982	5.97605	-0.276235
FBgn0259685	FBtr0304726	368.663	0.0249889	76.7316	1.95846e-18	4.59164e-16	8.41846	5.46378	-1.3971
FBgn0261530	FBtr0306039	586.814	0.108936	179.989	4.87363e-41	5.06022e-38	10.5829	7.0504	-1.39604
FBgn0036624	FBtr0075387	458.669	0.0269194	0.46158	0.496887	0.734546	8.08099	7.94408	-0.0572629
FBgn0021796	FBtr0336615	306.468	0.0224422	0.131127	0.717266	0.869156	6.64146	6.76666	0.0600362
FBgn0021796	FBtr0080422	911.948	0.0168017	0.170635	0.679548	0.847744	10.6927	10.5722	-0.0417902
FBgn0262127	FBtr0344383	174.652	0.0482223	0.00377467	0.95101	0.980829	5.1636	5.20016	0.0217581
FBgn0262127	FBtr0100008	749.3	0.0336866	0.00545822	0.941106	0.977137	9.84862	9.80979	-0.0141234
FBgn0021764	FBtr0070131	158.261	0.105181	9.46373	0.00209575	0.0177308	5.79931	3.66911	-1.39555
FBgn0267912	FBtr0074292	1117.35	0.0330727	3.82184	0.0505887	0.178972	10.5606	12.1081	0.517925
FBgn0267912	FBtr0332870	1709.08	0.0283343	2.69291	0.100795	0.282632	13.4655	13.3385	-0.0390249
FBgn0039254	FBtr0084749	107.389	0.214524	0.918511	0.337866	0.599514	4.38793	3.85972	-0.386268
FBgn0039254	FBtr0337012	555.088	0.162156	1.19762	0.273797	0.531364	8.2819	8.99552	0.282976
FBgn0263738	FBtr0310382	18.7382	1.26161	1.9623	0.161268	0.384041	1.71465	1.25743	-0.899958
FBgn0263738	FBtr0310384	189.995	0.828753	2.39951	0.121373	0.319153	4.75835	5.70728	0.561364
FBgn0039464	FBtr0085084	153.95	0.0590383	24.0896	9.19574e-07	3.2132e-05	5.17435	3.26278	-1.39039
FBgn0040395	FBtr0333754	146.051	0.163335	9.35209	0.00222731	0.0185262	5.13752	3.23959	-1.38951
FBgn0001994	FBtr0343814	291.031	0.099959	2.06836	0.150384	0.368755	6.92478	6.06736	-0.422235
FBgn0001994	FBtr0080854	1009.86	0.0838661	2.45429	0.117204	0.312144	10.5565	11.5779	0.346244
FBgn0037680	FBtr0082019	68.018	0.0956034	0.406188	0.523911	0.751191	3.42808	3.0379	-0.358052
FBgn0037680	FBtr0082018	1014.78	0.0149753	2.10946	0.146391	0.362142	10.8685	11.208	0.115219
FBgn0037680	FBtr0082017	362.479	0.0324405	0.7305	0.392721	0.654331	7.29782	6.9893	-0.140724
FBgn0034345	FBtr0301149	1.70485	3.03183	1.54094	0.214477	0.45709	0.795622	0.0128901	-11.8979
FBgn0034345	FBtr0086686	1419.43	0.0461889	6.65936	0.00986362	0.0556158	13.5516	11.5742	-0.627484
FBgn0034345	FBtr0086687	904.209	0.0446223	1.68668	0.194039	0.431145	11.1524	10.0627	-0.37858
FBgn0035253	FBtr0344837	37.4046	0.168398	10.4363	0.00123566	0.0117728	2.76313	1.72641	-1.37445
FBgn0030447	FBtr0073721	693.564	0.0707472	46.3733	9.77391e-12	8.35727e-10	11.468	7.77932	-1.3734
FBgn0035710	FBtr0076959	74.969	0.503459	0.80394	0.369918	0.630677	2.73905	2.3379	-0.464523
FBgn0086687	FBtr0082627	431.541	0.085529	10.711	0.00106498	0.010531	9.24016	6.09982	-1.37328
FBgn0045823	FBtr0330097	1821.96	0.00641635	0.768336	0.380732	0.641368	13.5923	13.7808	0.0574236
FBgn0045823	FBtr0076401	1247.62	0.00689081	0.720354	0.396028	0.656745	12.0173	11.8223	-0.0634738
FBgn0020385	FBtr0082265	88.2163	0.223995	3.91853	0.0477565	0.171829	4.32821	2.59336	-1.52259
FBgn0020385	FBtr0082264	177.934	0.121227	2.20403	0.137651	0.34814	4.64238	5.86751	0.723318
FBgn0020385	FBtr0100144	348.31	0.169641	0.00168016	0.967304	0.984219	6.95067	7.20986	0.119042
FBgn0030391	FBtr0073668	142.76	0.0518157	2.48028	0.115282	0.309062	4.45599	4.96325	0.328772
FBgn0030391	FBtr0073669	149.193	0.051002	2.51517	0.112755	0.304309	5.05825	4.55154	-0.322589
FBgn0030026	FBtr0071183	732.963	0.0501066	2.90096	0.088527	0.260373	9.36598	10.096	0.267352
FBgn0030026	FBtr0344985	143.455	0.0720172	2.06249	0.150963	0.369677	5.03585	4.40171	-0.410509
FBgn0000559	FBtr0332966	19886	0.0055181	1.81747	0.177614	0.408384	26.1661	26.4797	0.0814055
FBgn0000559	FBtr0085911	53515.2	0.00545701	1.83768	0.175223	0.404934	32.0042	31.6921	-0.080051
FBgn0260749	FBtr0080075	215.889	0.0616773	13.3964	0.000252109	0.00338692	6.69894	4.31765	-1.36407
FBgn0032210	FBtr0080071	260.582	0.294043	15.8311	6.92533e-05	0.00117054	7.5471	4.92289	-1.35291
FBgn0026147	FBtr0300401	974.983	0.00987197	0.0162901	0.89844	0.961365	10.8874	10.9286	0.0140771
FBgn0026147	FBtr0300402	1874.29	0.00879707	0.0181481	0.892837	0.960358	13.8747	13.8349	-0.0120518
FBgn0032078	FBtr0079788	297.317	0.0311762	3.61666	0.0572035	0.194187	6.19531	6.92444	0.3561
FBgn0032078	FBtr0079789	1472.23	0.0222325	4.95475	0.0260191	0.112782	13.1088	12.3603	-0.235676
FBgn0036302	FBtr0300887	8.70977	3.37248	0.282706	0.594933	0.794848	1.67435	0.0109136	-14.5331
FBgn0010504	FBtr0088814	36.8191	0.164628	7.47338	0.0062618	0.0397821	2.80754	1.76871	-1.35098
FBgn0010352	FBtr0112860	214.207	0.133971	8.22678	0.00412767	0.0292234	6.55353	4.23928	-1.34903
FBgn0015239	FBtr0078392	408.646	0.0542055	0.611246	0.434319	0.690276	7.24999	7.84512	0.260328
FBgn0015239	FBtr0078391	261.131	0.0682506	3.5872	0.0582263	0.196177	6.93182	5.58147	-0.687212
FBgn0015239	FBtr0078390	346.451	0.065963	0.365106	0.545684	0.76636	7.27834	6.88898	-0.178781
FBgn0015239	FBtr0078389	378.133	0.0631073	2.76581	0.0962977	0.275063	6.68971	7.78774	0.496504
FBgn0260745	FBtr0082503	16.1791	2.41567	0.100957	0.750684	0.891498	1.18512	2.12472	1.6961
FBgn0260745	FBtr0082489	60.0342	1.63474	2.48475	0.114954	0.308473	2.67194	2.09542	-0.711566
FBgn0260745	FBtr0082491	43.5657	2.06034	0.522862	0.469623	0.716869	2.25355	1.9927	-0.359081
FBgn0260745	FBtr0082492	38.3319	3.09329	0.0116716	0.913968	0.967108	2.10804	1.92448	-0.265644
FBgn0037773	FBtr0082215	124.177	0.120019	0.710913	0.399141	0.659702	4.27534	4.46471	0.131196
FBgn0037773	FBtr0300257	79.4443	1.17227	5.5587	0.0183891	0.0882773	4.11124	2.1048	-1.97825
FBgn0037773	FBtr0306611	293.599	0.102204	1.23832	0.265796	0.52225	6.43795	6.57531	0.0674639
FBgn0019982	FBtr0077453	2388.05	0.0156572	2.75604	0.0968877	0.276041	15.2354	14.775	-0.135085
FBgn0019982	FBtr0110812	286.604	0.0243127	1.85728	0.172939	0.401985	6.19748	6.67022	0.234415
FBgn0051997	FBtr0345283	160.656	7.74418	0.537584	0.463436	0.713874	4.35669	2.00027	-2.30185
FBgn0051997	FBtr0089154	94.8858	7.74441	0.537305	0.463552	0.713874	2.61793	5.62652	2.29963
FBgn0036991	FBtr0078194	756.092	0.0730359	0.95417	0.32866	0.591263	9.62199	10.1219	0.181383
FBgn0036991	FBtr0344821	160.158	0.0976942	0.724308	0.394735	0.655456	5.17219	4.76177	-0.253636
FBgn0029524	FBtr0336920	32.4206	0.533062	0.0561428	0.8127	0.923499	2.20345	2.35091	0.189422
FBgn0029524	FBtr0070078	44.8463	0.498425	0.0598024	0.806809	0.919902	2.70817	2.55141	-0.175124
FBgn0035772	FBtr0076873	1302.84	0.0355996	1.64888	0.199111	0.437186	11.8963	12.4507	0.178497
FBgn0035772	FBtr0076872	308.108	0.045604	1.30192	0.253863	0.508285	6.96845	6.46765	-0.239828
FBgn0000247	FBtr0346613	461.274	0.0464429	0.233444	0.628982	0.817493	8.14045	7.91041	-0.096099
FBgn0000247	FBtr0085484	184.503	0.0582129	0.188787	0.663928	0.837894	5.18481	5.40027	0.125905
FBgn0035321	FBtr0072906	29.6165	0.615894	3.57292	0.0587289	0.197429	2.41489	1.63751	-1.13268
FBgn0051855	FBtr0290000	198.074	0.0299548	42.3131	7.77715e-11	6.14395e-09	6.26121	4.07572	-1.3222
FBgn0020386	FBtr0333218	143.389	0.0346331	15.6873	7.47261e-05	0.00124566	5.53105	3.61306	-1.29363
FBgn0029893	FBtr0070988	2411.36	0.0408546	3.17556	0.0747476	0.232363	15.6501	14.5215	-0.330602
FBgn0029893	FBtr0300772	941.252	0.0444194	2.92349	0.0872991	0.258028	10.1321	11.1845	0.364588
FBgn0003510	FBtr0346862	256.368	0.0476276	0.0125229	0.910898	0.96671	6.16689	6.20156	0.0177536
FBgn0003510	FBtr0085557	471.04	0.0412236	0.0138993	0.906151	0.965052	8.11855	8.08256	-0.0149332
FBgn0038619	FBtr0333830	28.874	1.01738	1.42471	0.232631	0.482405	1.98535	2.29331	0.421005
FBgn0038619	FBtr0083630	196.158	0.71905	1.86525	0.172021	0.400502	5.7338	5.22368	-0.289472
FBgn0050035	FBtr0088074	56.8418	0.210433	0.770305	0.380123	0.641153	2.73299	3.22475	0.488346
FBgn0050035	FBtr0088073	41.8832	0.229634	0.709102	0.399742	0.659702	2.60307	2.15565	-0.552142
FBgn0035227	FBtr0333401	155.892	0.0307704	1.40681	0.235587	0.486849	5.08197	4.74826	-0.208117
FBgn0035227	FBtr0072704	299.115	0.0236441	1.75299	0.185502	0.418444	6.47599	6.78826	0.151054
FBgn0035227	FBtr0072703	0	NA	NA	NA	NA	NA	NA	NA
FBgn0002593	FBtr0331932	5976.25	0.0112599	1.84227	0.174685	0.404335	19.5313	19.9794	0.121314
FBgn0002593	FBtr0078056	67803.8	0.0108262	1.91544	0.16636	0.392057	33.4082	32.9588	-0.115091
FBgn0038976	FBtr0084257	4961.61	0.0108422	0.100435	0.751308	0.891603	18.8341	18.7058	-0.0351259
FBgn0038976	FBtr0301486	1169.29	0.0125334	0.0869724	0.768062	0.900367	11.6324	11.762	0.0425849
FBgn0043884	FBtr0084563	2327.1	0.0187175	1.43164	0.231497	0.480583	14.6467	15.0198	0.109966
FBgn0043884	FBtr0305043	690.043	0.019839	1.16781	0.279852	0.537886	9.63865	9.35017	-0.107295
FBgn0043884	FBtr0084562	2.53729	4.72437	0.253104	0.614898	0.808883	0.97845	0.0129074	-12.492
FBgn0029840	FBtr0345895	226.573	0.226083	8.91366	0.00283046	0.0221679	6.5718	4.33442	-1.29087
FBgn0030289	FBtr0290227	182.752	0.0467185	30.8631	2.76891e-08	1.4073e-06	6.24645	4.12779	-1.2765
FBgn0262714	FBtr0075927	0	NA	NA	NA	NA	NA	NA	NA
FBgn0262714	FBtr0332043	163.374	0.0358354	0.362404	0.547174	0.767119	4.90113	5.09299	0.117883
FBgn0262714	FBtr0075929	1225.68	0.0209286	0.571214	0.449777	0.702553	11.9782	11.791	-0.0609938
FBgn0037213	FBtr0078962	540.491	0.0180869	0.0280336	0.86703	0.948134	8.50944	8.53186	0.00897179
FBgn0037213	FBtr0078961	140.316	0.0308788	0.020047	0.887406	0.958488	4.64025	4.61419	-0.017144
FBgn0041775	FBtr0332635	7810.15	0.0366902	1.03385	0.309256	0.573152	21.4625	20.9218	-0.144375
FBgn0041775	FBtr0332636	14505.5	0.0168947	3.73562	0.053264	0.185493	23.896	25.0971	0.314102
FBgn0041775	FBtr0332637	8123.97	0.00870979	2.49719	0.11405	0.306551	21.6717	21.1383	-0.142191
FBgn0041775	FBtr0332641	6213.38	0.00681791	0.306824	0.579635	0.784505	19.9325	19.9714	0.0104974
FBgn0086906	FBtr0332680	235.958	0.0448054	3.19589	0.0738237	0.230477	5.05597	4.34763	-0.460187
FBgn0086906	FBtr0072848	201.5	0.0456351	7.77437e-07	0.999296	1	4.60617	4.64948	0.0284874
FBgn0086906	FBtr0332677	38.6803	0.102294	0.167984	0.68191	0.849052	2.05028	2.16799	0.16294
FBgn0086906	FBtr0309042	88.6731	0.0945324	2.52003	0.112408	0.303824	2.9719	3.85928	0.77646
FBgn0027066	FBtr0086127	7972.25	0.115934	3.26617	0.0707226	0.223192	20.667	21.9327	0.337732
FBgn0027066	FBtr0300285	38.2197	0.253699	1.62479	0.202425	0.441187	2.77702	2.09949	-0.819333
FBgn0038108	FBtr0334511	233.277	0.0378755	0.589775	0.442506	0.6964	6.11343	5.73249	-0.202244
FBgn0038108	FBtr0334510	614.797	0.0127823	0.764491	0.381927	0.642111	8.9014	9.11603	0.0826538
FBgn0038108	FBtr0306256	361.346	0.0411624	8.09343e-06	0.99773	1	7.23573	7.14561	-0.0408931
FBgn0029911	FBtr0071042	1379.96	0.00843219	6.57796	0.0103249	0.0573272	12.151	12.6108	0.146777
FBgn0029911	FBtr0343323	265.805	0.0146322	4.15311	0.0415581	0.155854	6.59144	6.00772	-0.294548
FBgn0016976	FBtr0301618	0	NA	NA	NA	NA	NA	NA	NA
FBgn0016976	FBtr0301619	130.677	NA	NA	NA	NA	NA	NA	NA
FBgn0030679	FBtr0346187	418.794	0.0414351	0.0220735	0.881892	0.956227	7.71676	7.6578	-0.0254256
FBgn0030679	FBtr0074085	1131.05	0.0352221	0.0256608	0.872732	0.951486	11.4891	11.5523	0.0209461
FBgn0266418	FBtr0344403	288.838	0.0714937	3.02795	0.0818412	0.247038	5.00549	6.42903	0.782129
FBgn0266418	FBtr0344404	663.769	0.0372077	0.597491	0.439537	0.695162	7.92248	9.07585	0.462976
FBgn0025674	FBtr0085941	1565.16	0.0449486	55.9655	7.37537e-14	8.93403e-12	14.7895	10.7566	-1.27489
FBgn0034051	FBtr0087293	141.205	0.185567	7.77472	0.00529824	0.0349544	5.24587	3.44172	-1.27422
FBgn0284435	FBtr0100135	242.758	0.0574801	22.1894	2.47039e-06	7.29869e-05	6.54716	4.35936	-1.26149
FBgn0267385	FBtr0084214	8.5347	0.655073	3.37999	0.0659923	0.213359	1.47991	0.738191	-2.01304
FBgn0037443	FBtr0289939	434.187	0.0285763	5.11061	0.0237799	0.105644	7.19412	8.2991	0.474481
FBgn0037443	FBtr0300261	841.752	0.0150271	5.88024	0.0153117	0.0765375	10.6818	9.93594	-0.263492
FBgn0037443	FBtr0290327	432.075	0.0250116	0.0261	0.871656	0.951231	7.77043	7.82917	0.0250581
FBgn0038747	FBtr0083821	3143.73	0.0432563	2.36739	0.123894	0.323673	16.0612	16.7147	0.185955
FBgn0038747	FBtr0344354	99.6769	0.0810779	1.32967	0.248864	0.501731	4.22617	3.7125	-0.389072
FBgn0261797	FBtr0073359	2073.88	0.0755991	0.265932	0.606074	0.803382	13.9571	14.3119	0.106596
FBgn0261797	FBtr0332748	358.491	0.0924214	0.0317805	0.85851	0.943738	7.0322	7.123	0.0417101
FBgn0261797	FBtr0332750	0	NA	NA	NA	NA	NA	NA	NA
FBgn0261797	FBtr0332747	12.4371	1.61521	0.518883	0.471319	0.718042	2.10718	0.705507	-3.17192
FBgn0016926	FBtr0077988	459.917	0.0107855	0.496048	0.481242	0.723616	8.11269	7.91383	-0.0831649
FBgn0016926	FBtr0077987	4653.8	0.00673167	0.751494	0.386004	0.647366	18.3128	18.4747	0.0445637
FBgn0032812	FBtr0331245	272.702	0.0279913	0.204586	0.651045	0.828227	6.44212	6.25664	-0.0929381
FBgn0032812	FBtr0081263	983.948	0.0203711	0.277309	0.59847	0.797556	10.8045	10.9881	0.0627801
FBgn0032779	FBtr0334165	6.74684	0.324703	0.0796025	0.777837	0.9054	0.984328	1.12314	0.381737
FBgn0032779	FBtr0302938	18.0377	0.249731	1.20091	0.273141	0.530657	1.97875	1.38198	-1.04321
FBgn0032779	FBtr0334164	163.09	0.0719773	1.81872	0.177465	0.40817	4.85947	5.18673	0.200213
FBgn0004901	FBtr0304705	1813.45	0.0377297	1.30776	0.252801	0.507138	13.9331	13.4344	-0.151935
FBgn0004901	FBtr0081764	387.951	0.0471167	1.06088	0.303015	0.565565	7.15771	7.60153	0.197458
FBgn0041582	FBtr0072281	153.228	0.0376112	0.77279	0.379355	0.64073	4.6843	5.01316	0.207576
FBgn0041582	FBtr0343438	1437.45	0.0209266	1.29309	0.25548	0.510099	12.7773	12.4563	-0.101495
FBgn0051712	FBtr0331636	53.6549	0.10416	8.16166	0.00427852	0.0300157	3.42207	2.23149	-1.25882
FBgn0021906	FBtr0077915	4511.48	0.0100401	1.98198	0.159182	0.38145	18.1107	18.3793	0.0740848
FBgn0267791	FBtr0086221	34.2082	0.137308	7.72819	0.00543652	0.035599	2.57373	1.67296	-1.25721
FBgn0025702	FBtr0303600	31.8833	0.45685	1.25929	0.261786	0.516465	1.82163	2.5703	1.00569
FBgn0025702	FBtr0304724	15.6221	0.65112	3.59931	0.0578035	0.195221	1.4789	0.684817	-2.2279
FBgn0025702	FBtr0306595	15.91	2.34751	0.538433	0.463083	0.713684	1.44564	1.08332	-0.835925
FBgn0025702	FBtr0334748	10.4248	0.608337	0.0329112	0.856042	0.943531	1.06987	1.38312	0.743858
FBgn0033309	FBtr0088730	3733.32	0.0304429	4.64323	0.0311763	0.1278	16.8764	17.6471	0.215861
FBgn0033309	FBtr0339357	100.473	0.06341	2.35793	0.124648	0.325176	4.32112	3.63831	-0.516465
FBgn0085432	FBtr0100246	142.98	0.0240778	0.499869	0.479558	0.723117	4.5306	4.69444	0.108103
FBgn0085432	FBtr0309803	82.0544	0.043185	0.837691	0.360058	0.622035	3.40893	3.71288	0.254495
FBgn0085432	FBtr0112657	56.7335	0.0670949	3.2253	0.0725083	0.227287	3.13742	2.47033	-0.703708
FBgn0039705	FBtr0339144	102.608	0.0743614	0.636331	0.425043	0.681493	4.15366	3.8945	-0.193641
FBgn0039705	FBtr0085528	1927.54	0.0405966	1.06092	0.303005	0.565565	13.838	14.1516	0.0946201
FBgn0023097	FBtr0334638	1507.75	0.0109051	2.70254	0.100189	0.281638	13.1127	12.5521	-0.175879
FBgn0023097	FBtr0083912	41.9811	1.83134	5.66512	0.0173055	0.0841053	3.8933	0.0112478	-16.927
FBgn0023097	FBtr0300617	1847.45	0.0205464	2.36505	0.12408	0.32398	13.4512	13.9747	0.159353
FBgn0023097	FBtr0334639	92.7232	0.0685791	4.02337	0.044874	0.164305	3.18152	4.24404	0.860783
FBgn0036987	FBtr0078231	295.287	0.144829	5.2253	0.0222606	0.101627	5.73469	7.22582	0.737734
FBgn0036987	FBtr0078232	709.955	0.1286	5.86771	0.0154211	0.0768718	10.4779	8.73073	-0.646392
FBgn0053002	FBtr0345633	817.93	0.0503459	3.16433	0.0752632	0.233467	9.73176	10.6367	0.322141
FBgn0053002	FBtr0077451	1157.6	0.0484257	3.28675	0.069841	0.221565	12.0775	11.1446	-0.307946
FBgn0037249	FBtr0078944	5297.32	0.0258198	0.0372439	0.846969	0.939669	19.1829	19.0482	-0.0367334
FBgn0037249	FBtr0346646	943.982	0.0295803	0.0324173	0.857115	0.943531	10.7145	10.8403	0.0432749
FBgn0039531	FBtr0344340	227.455	0.039146	1.79631	0.18016	0.411761	5.54889	6.04683	0.26922
FBgn0039531	FBtr0085199	609.039	0.0305068	2.25961	0.132787	0.338988	9.28874	8.77312	-0.198279
FBgn0286783	FBtr0308338	697.202	0.063331	32.9059	9.67304e-09	5.36669e-07	10.9905	7.69658	-1.24844
FBgn0259481	FBtr0089331	5.81554	0.483549	0.768769	0.380598	0.641361	1.04213	0.863301	-0.544468
FBgn0259481	FBtr0089333	1.01909	2.50175	0.427725	0.513108	0.745165	0.488369	0.250383	-1.92833
FBgn0031195	FBtr0077358	129.158	0.0765646	9.79928	0.0017458	0.0155918	5.28145	3.50915	-1.23739
FBgn0032815	FBtr0081325	710.278	0.0880499	1.54127	0.214428	0.45709	9.28275	9.92418	0.236868
FBgn0032815	FBtr0305952	209.21	0.108383	1.26645	0.260434	0.514637	5.79664	5.26342	-0.30018
FBgn0039883	FBtr0343538	2.36814	4.05632	-0.0168852	1	1	0.618465	0.0181664	-10.1801
FBgn0039883	FBtr0302181	35.8201	0.627069	0.822452	0.364464	0.625189	2.23799	1.71826	-0.770192
FBgn0039883	FBtr0302179	13.2548	0.20172	0.147653	0.700789	0.860181	1.30273	1.35013	0.103597
FBgn0039883	FBtr0304595	14.7226	1.4604	0.042554	0.836567	0.93497	1.45388	1.0297	-0.999331
FBgn0039883	FBtr0343539	28.1588	0.216183	1.51746	0.218004	0.46248	1.83493	2.18454	0.508458
FBgn0036516	FBtr0301186	1049.55	0.0166063	0.545888	0.460003	0.711643	11.2605	11.176	-0.0284298
FBgn0036516	FBtr0075592	1484.27	0.0150451	1.11836	0.290271	0.551265	12.4752	12.9812	0.159345
FBgn0036516	FBtr0332095	73.4037	0.0444118	2.21889	0.136331	0.345988	3.71675	3.14708	-0.494614
FBgn0063485	FBtr0306152	10.0837	2.27521	0.894788	0.344183	0.607121	1.02359	1.52476	1.15467
FBgn0063485	FBtr0306151	804.938	0.024839	4.68393	0.030446	0.125585	9.71856	10.5268	0.288782
FBgn0063485	FBtr0100145	597.836	0.0248741	5.20564	0.0225138	0.102589	9.32412	8.53213	-0.307026
FBgn0035162	FBtr0072597	4718.43	0.0555558	3.98807	0.0458235	0.166582	17.9139	19.1013	0.326401
FBgn0035162	FBtr0331404	247.033	0.0772593	2.90236	0.0884502	0.260266	6.45735	5.55043	-0.476735
FBgn0010531	FBtr0333068	108.651	0.166459	0.0176195	0.8944	0.960618	4.12957	4.14671	0.0124739
FBgn0010531	FBtr0300944	706.765	0.120273	0.0223661	0.881117	0.955958	9.61475	9.59135	-0.00864045
FBgn0003559	FBtr0113733	665.156	0.0229445	0.0424227	0.836816	0.93497	9.3537	9.3875	0.0126809
FBgn0003559	FBtr0306544	64.0597	0.0611795	0.0204014	0.886422	0.958373	3.22994	3.1868	-0.0398293
FBgn0033889	FBtr0303991	255.461	0.0266679	1.38777	0.238783	0.489813	6.46299	5.90353	-0.286665
FBgn0033889	FBtr0339957	600.803	0.0245651	3.3097	0.0688719	0.219084	8.41418	9.44554	0.399917
FBgn0033889	FBtr0303989	1669.79	0.0115239	1.90704	0.167292	0.393489	13.4293	13.199	-0.0710114
FBgn0012034	FBtr0333126	862.66	0.0175988	0.788484	0.374559	0.636199	10.254	10.3931	0.049095
FBgn0012034	FBtr0078413	59.6844	0.0551971	0.334041	0.563289	0.778083	3.18927	2.9924	-0.188377
FBgn0039767	FBtr0339142	1708.64	0.0122905	5.04517	0.0246948	0.108437	13.7604	13.0889	-0.206326
FBgn0039767	FBtr0085627	1024.03	0.0133006	4.68272	0.0304674	0.125603	10.7481	11.4244	0.228931
FBgn0001297	FBtr0099990	66.4992	0.165339	11.4777	0.000704364	0.00761803	3.38886	2.22814	-1.23424
FBgn0264491	FBtr0084178	551.792	0.0114468	4.72171	0.0297841	0.123481	8.66028	8.31264	-0.139531
FBgn0264959	FBtr0335276	98.9944	0.109955	9.90053	0.00165231	0.0149469	4.45418	2.94735	-1.23295
FBgn0264491	FBtr0084177	522.194	0.0136104	0.774184	0.378926	0.64073	8.31593	8.37734	0.0249368
FBgn0030421	FBtr0073689	121.694	0.0315218	4.30191	0.0380697	0.147204	4.67755	3.98864	-0.481865
FBgn0263108	FBtr0307304	233.646	0.0514017	12.6477	0.000376024	0.00460813	7.06371	4.77173	-1.23158
FBgn0035047	FBtr0072328	676.1	0.0230222	1.40108	0.236542	0.487791	9.70637	9.16173	-0.203448
FBgn0035047	FBtr0306655	634.872	0.0108667	1.06372	0.302368	0.564648	9.0562	9.2616	0.0782274
FBgn0035047	FBtr0072327	196.614	0.0943609	0.0951081	0.757781	0.894809	5.26512	5.618	0.201352
FBgn0014020	FBtr0087211	4478.92	0.0461672	2.80538	0.0939488	0.270424	17.36	19.0831	0.475632
FBgn0014020	FBtr0087212	2176.23	0.0456754	2.05717	0.151491	0.370209	14.7736	14.2999	-0.140734
FBgn0014020	FBtr0087214	260.969	0.0572171	3.14848	0.0759976	0.235343	6.60339	5.74546	-0.440489
FBgn0001139	FBtr0084963	534.709	0.0474583	0.591716	0.441756	0.695556	8.57613	8.53623	-0.0159242
FBgn0001139	FBtr0339900	924.948	0.0235442	4.47372	0.0344199	0.136926	11.0429	10.3393	-0.243216
FBgn0001139	FBtr0084962	5176.57	0.030636	2.99722	0.0834077	0.250499	18.3716	19.522	0.314439
FBgn0010415	FBtr0474169	437.378	0.0177244	1.42945	0.231854	0.481049	7.59481	8.02788	0.184584
FBgn0010415	FBtr0273206	883.265	0.0220261	1.05957	0.303313	0.565976	10.3163	10.6186	0.105763
FBgn0264078	FBtr0330215	156.973	0.0650659	14.0574	0.000177319	0.00252696	5.71837	3.82502	-1.22714
FBgn0010415	FBtr0305897	293.073	0.0271721	1.29896	0.254404	0.508948	6.28248	6.78471	0.245962
FBgn0031501	FBtr0077656	3.09627	4.5256	0.397283	0.528496	0.754107	0.01125	0.961281	12.8374
FBgn0031501	FBtr0335385	22.6013	2.28103	0.846026	0.357679	0.620284	2.38464	1.41834	-1.51287
FBgn0030218	FBtr0310444	79.6355	0.765983	1.98768	0.158584	0.380894	3.12975	3.58823	0.405928
FBgn0030218	FBtr0071510	13.0815	1.15805	1.71659	0.190132	0.425977	1.38002	1.09929	-0.658835
FBgn0024236	FBtr0345601	70.6735	0.0997577	1.55371	0.212589	0.454708	2.93315	3.79372	0.763884
FBgn0030412	FBtr0307898	234.014	0.0510623	15.3783	8.79909e-05	0.0014339	6.94215	4.69748	-1.22313
FBgn0030809	FBtr0346190	966.942	0.0472213	9.46775	0.00209116	0.0177175	12.7307	9.16828	-1.22234
FBgn0045862	FBtr0330085	2063.48	0.0256752	1.35031	0.245223	0.497069	14.5479	14.0783	-0.140361
FBgn0045862	FBtr0330084	1145.25	0.0272611	1.27369	0.259075	0.513212	11.3767	11.834	0.150952
FBgn0005683	FBtr0333490	645.582	0.0581991	34.0676	5.32307e-09	3.04631e-07	10.4627	7.34337	-1.22123
FBgn0085443	FBtr0112690	127.774	0.0691013	7.86501	0.00504006	0.0339663	5.22504	3.49819	-1.21353
FBgn0020381	FBtr0114561	26.5154	0.236064	4.55223	0.0328758	0.132591	2.48573	1.56955	-1.34051
FBgn0028399	FBtr0075389	247.607	0.0533769	12.7742	0.000351441	0.00440392	7.02623	4.78213	-1.20765
FBgn0038638	FBtr0083665	139.73	0.269598	1.41174	0.234768	0.485453	4.1232	4.77111	0.442491
FBgn0038638	FBtr0083664	57.4976	0.329379	1.17877	0.277607	0.535612	2.88605	2.3829	-0.562653
FBgn0026238	FBtr0309847	7797.96	0.0248755	0.0758632	0.782984	0.908164	21.2351	21.1178	-0.0313232
FBgn0026238	FBtr0309846	10794.9	0.0247051	0.0763828	0.782261	0.907787	22.8786	22.9964	0.0310652
FBgn0027657	FBtr0344381	374.439	0.102783	13.5634	0.000230634	0.00315061	7.82963	5.36933	-1.2073
FBgn0260462	FBtr0303994	69.5619	0.0876472	9.47379	0.00208429	0.017697	3.83975	2.55463	-1.20641
FBgn0265784	FBtr0479857	577.233	0.0312491	0.0346038	0.852428	0.941701	8.79142	8.84481	0.0208628
FBgn0265784	FBtr0308232	597.294	0.0352405	0.305254	0.580607	0.785089	9.11921	8.80142	-0.12284
FBgn0003748	FBtr0071535	213.225	0.0240762	0.668302	0.413644	0.669852	5.68248	5.69536	0.00707101
FBgn0003748	FBtr0071540	112.992	0.2408	4.99916	0.0253596	0.110546	5.32658	2.63704	-2.10808
FBgn0003748	FBtr0071537	934.898	0.0570978	5.67514	0.017207	0.0838365	10.0035	11.3686	0.472388
FBgn0031736	FBtr0332554	76.5807	0.087321	10.7419	0.00104736	0.0104069	4.03532	2.68825	-1.20576
FBgn0264270	FBtr0336728	787.455	0.0283841	0.0292795	0.864135	0.946303	9.84527	10.206	0.129624
FBgn0052676	FBtr0333017	137.677	0.104766	10.4189	0.00124732	0.0118349	5.21162	3.50075	-1.20341
FBgn0001297	FBtr0290076	30.6467	0.151345	7.32845	0.00678715	0.0423425	2.31519	1.53379	-1.19931
FBgn0264270	FBtr0336727	327.825	0.0618814	0.106832	0.743781	0.887149	6.87029	6.92664	0.0264105
FBgn0032482	FBtr0080439	66.6842	0.136906	2.11936	0.145447	0.361136	3.56342	2.86668	-0.644452
FBgn0032482	FBtr0080441	4051.59	0.0688378	3.96646	0.0464153	0.168298	17.1873	18.2364	0.291702
FBgn0005632	FBtr0307550	961.827	0.0377343	0.0621121	0.803188	0.919795	10.7582	10.9074	0.0511625
FBgn0005632	FBtr0339189	0	NA	NA	NA	NA	NA	NA	NA
FBgn0005632	FBtr0085843	2004.33	0.0350887	0.0667432	0.796139	0.916285	14.2467	14.0903	-0.0469523
FBgn0024150	FBtr0305501	63.4787	1.05179	0.0378497	0.845745	0.939171	3.03452	3.33708	0.281416
FBgn0024150	FBtr0330067	10.7806	1.63389	0.0240565	0.876741	0.953915	1.39053	1.1877	-0.456884
FBgn0035482	FBtr0289977	108.191	0.0504391	0.013377	0.907923	0.965878	4.14685	4.1029	-0.0320883
FBgn0035482	FBtr0307170	644.882	0.0288388	0.022712	0.880208	0.955793	9.20963	9.25274	0.0163333
FBgn0263780	FBtr0300103	10.6004	0.335113	1.18484	0.276373	0.534508	1.13178	1.5225	0.859567
FBgn0263780	FBtr0334734	130.063	0.13235	2.50481	0.113499	0.30575	4.65106	4.24051	-0.280178
FBgn0025725	FBtr0072812	436.982	0.0361378	4.83447e-05	0.994452	0.999679	7.86999	7.82524	-0.0190029
FBgn0025725	FBtr0072811	1934.08	0.029143	9.05215e-05	0.992409	0.998177	13.9861	14.0348	0.0146675
FBgn0027086	FBtr0078498	1207.52	0.0299381	0.307972	0.578927	0.784324	11.8588	11.6158	-0.0797059
FBgn0027086	FBtr0078500	1383.67	0.0294875	0.31254	0.576126	0.783255	12.2677	12.5129	0.0782402
FBgn0033429	FBtr0113060	40.3024	0.185428	0.948073	0.33021	0.592731	2.39402	2.73228	0.387813
FBgn0033429	FBtr0088541	279.482	0.106494	1.51384	0.218555	0.463096	6.58534	6.17824	-0.203191
FBgn0016701	FBtr0086830	1413.47	0.105785	0.0982289	0.753965	0.892624	12.7024	12.3909	-0.0987821
FBgn0016701	FBtr0086829	418.809	0.120577	0.0861798	0.769091	0.900556	7.56445	7.82918	0.114068
FBgn0032961	FBtr0085903	2648.43	0.0172442	0.462596	0.496413	0.734514	15.692	15.401	-0.0842854
FBgn0032961	FBtr0085904	2882.1	0.0171402	0.465365	0.495127	0.733956	15.8168	16.1082	0.0836439
FBgn0032236	FBtr0332194	882.069	0.00865143	0.25112	0.616288	0.810124	10.5567	10.4288	-0.0446997
FBgn0032236	FBtr0080007	2022.98	0.00734849	0.291236	0.589429	0.791212	14.1657	14.2853	0.0358231
FBgn0003638	FBtr0070178	104.347	0.110461	4.14156	0.0418426	0.156597	4.53209	3.45134	-0.818096
FBgn0003638	FBtr0070177	231.658	0.0528532	2.30112	0.129281	0.332725	6.07254	5.7175	-0.189237
FBgn0003638	FBtr0070176	2551.66	0.0449461	5.14208	0.0233526	0.10477	14.5531	16.1246	0.457631
FBgn0030838	FBtr0074427	558.774	0.0339607	1.697	0.192681	0.429436	8.9416	8.49251	-0.176919
FBgn0030838	FBtr0339777	281.443	0.0242563	6.16158	0.0130555	0.0686181	5.72598	7.04653	0.660651
FBgn0030838	FBtr0074425	621.058	0.0314823	2.73903	0.0979243	0.278557	8.54248	9.5841	0.399851
FBgn0259221	FBtr0299763	46.1473	0.136535	14.368	0.000150336	0.00224362	2.88769	1.91757	-1.19869
FBgn0002709	FBtr0303847	249.545	0.092272	0.926316	0.335822	0.598078	6.30896	5.91447	-0.20403
FBgn0002709	FBtr0299823	38.2811	0.163792	0.548622	0.458881	0.710362	2.31584	2.65711	0.402979
FBgn0036144	FBtr0100422	293.449	0.0490752	0.543427	0.461016	0.712301	6.25241	6.91873	0.324347
FBgn0036144	FBtr0306255	1099.73	0.0454518	3.81911	0.0506711	0.179036	10.8335	12.0232	0.396198
FBgn0259978	FBtr0086039	1588.36	0.0589507	12.9557	0.000318951	0.00411747	14.8344	11.0233	-1.19693
FBgn0022987	FBtr0306248	202.598	0.0801978	2.47296	0.11582	0.309939	5.09015	6.04067	0.533006
FBgn0022987	FBtr0086923	256.57	0.053022	1.92289	0.165539	0.390883	6.34625	5.96336	-0.196875
FBgn0022987	FBtr0331464	44.9977	0.148641	1.1018	0.293871	0.555489	2.87799	2.44302	-0.481437
FBgn0034180	FBtr0340073	358.79	0.0720736	0.0225999	0.880502	0.955793	7.0133	7.38048	0.166527
FBgn0034180	FBtr0114627	20.8579	0.260337	5.76136	0.0163824	0.0806142	2.25624	1.11571	-2.04631
FBgn0034180	FBtr0114628	692.405	0.0705498	0.237783	0.625812	0.81606	9.13724	9.92581	0.292669
FBgn0040233	FBtr0344017	64.3776	0.110581	8.32513	0.00391004	0.0282036	3.74083	2.50014	-1.19156
FBgn0000464	FBtr0081260	465.631	0.0792111	4.07855	0.043431	0.160917	7.01941	8.97043	0.820765
FBgn0027287	FBtr0074043	254.316	0.118886	11.7443	0.0006103	0.00678235	6.9592	4.77452	-1.18143
FBgn0000464	FBtr0331241	265.055	0.0492304	0.0129383	0.909438	0.966035	5.87023	6.68171	0.410993
FBgn0261844	FBtr0303409	542.248	0.0758619	0.00118842	0.9725	0.98651	8.60307	8.59351	-0.00379953
FBgn0261844	FBtr0445402	128.673	0.10323	0.000924239	0.975747	0.988808	4.48004	4.48807	0.00542817
FBgn0031485	FBtr0077675	593.54	0.0859797	4.53082	0.0332897	0.133526	9.50105	8.37836	-0.435075
FBgn0031485	FBtr0343783	159.346	0.110004	3.57814	0.0585447	0.196992	4.44107	5.36387	0.578205
FBgn0039958	FBtr0113704	3334.44	0.229394	0.69934	0.403006	0.661931	16.7543	16.6455	-0.0307746
FBgn0039958	FBtr0300703	28.5853	0.444844	0.446521	0.503992	0.739703	2.13161	2.17907	0.064303
FBgn0262519	FBtr0302046	4103.51	0.00593053	0.461778	0.496794	0.734546	17.8242	17.7021	-0.0339231
FBgn0262519	FBtr0100394	1035.01	0.00735106	0.381993	0.536538	0.760445	11.0813	11.2168	0.0457184
FBgn0029866	FBtr0331394	963.755	0.160976	0.113643	0.736035	0.882464	11.0695	10.6573	-0.14115
FBgn0029866	FBtr0070904	807.329	0.163494	0.111901	0.73799	0.883788	9.92952	10.3315	0.143519
FBgn0011586	FBtr0071266	6916.07	1.9395	1.56244	0.211309	0.453045	18.58	22.5288	1.0617
FBgn0011586	FBtr0333604	2286.77	1.9395	1.56244	0.211309	0.453045	15.336	11.8708	-1.06193
FBgn0260233	FBtr0300642	24.2113	1.93948	4.7524	0.0292575	0.121789	1.41983	0.0197368	-12.3449
FBgn0260233	FBtr0300641	564.82	2.66243	3.50256	0.0612742	0.203413	4.52454	15.1006	4.2099
FBgn0039861	FBtr0337032	96.9316	0.192414	0.316902	0.573475	0.782178	4.00539	3.83936	-0.127
FBgn0039861	FBtr0085820	589.099	0.137867	0.422052	0.515915	0.74584	8.7873	9.01247	0.0874352
FBgn0030703	FBtr0074166	5084.04	0.00694808	0.00333477	0.95395	0.982189	18.8956	18.8908	-0.00129775
FBgn0030703	FBtr0333719	1258.51	0.0117438	0.133287	0.715048	0.86766	11.9532	12.0782	0.0404955
FBgn0030703	FBtr0301598	5173.33	0.00607915	0.0136418	0.90702	0.965469	19.0213	18.9513	-0.0191172
FBgn0015000	FBtr0330714	616.788	0.00989734	6.60269	0.0101825	0.0567967	8.67655	9.32034	0.248199
FBgn0259481	FBtr0089332	65.3862	0.0792289	10.7956	0.0010174	0.0102258	3.65556	2.45352	-1.17785
FBgn0033544	FBtr0113064	124.614	0.18434	0.182268	0.669432	0.84177	3.93256	4.92417	0.681391
FBgn0033544	FBtr0088217	760.669	0.13671	0.617623	0.431932	0.687976	9.43408	10.3721	0.339802
FBgn0020493	FBtr0083394	36.486	0.117565	7.30028	0.00689438	0.0427911	2.79499	1.87175	-1.17301
FBgn0264090	FBtr0332994	98.699	0.0792361	8.39361	0.00376542	0.0274219	4.65771	3.15026	-1.17204
FBgn0264270	FBtr0331271	747.333	0.0555987	16.9006	3.93881e-05	0.000741873	10.9523	7.84957	-1.16999
FBgn0032600	FBtr0343767	33.9384	0.109899	3.99156	0.0457287	0.166428	2.52069	2.02581	-0.639045
FBgn0041210	FBtr0333331	71.1952	0.0632896	9.61203	0.00193307	0.0167656	4.01789	2.71329	-1.16548
FBgn0032600	FBtr0329945	81.8152	0.139825	3.75458	0.0526632	0.183752	3.93384	3.00737	-0.798806
FBgn0030735	FBtr0344216	324.013	0.0464273	1.41376	0.234433	0.485291	7.29274	6.48809	-0.377877
FBgn0030735	FBtr0112990	379.915	0.0123803	1.3906	0.238303	0.489539	7.21493	7.45093	0.105489
FBgn0030735	FBtr0112988	608.34	0.0250433	0.283313	0.594538	0.794612	8.96951	9.01278	0.0166843
FBgn0015279	FBtr0083941	140.76	0.0890022	0.0310716	0.860081	0.944413	4.70566	4.65002	-0.0362441
FBgn0015279	FBtr0083940	846.389	0.0623501	0.0426617	0.836364	0.93497	10.2743	10.3422	0.0239558
FBgn0020279	FBtr0088774	270.901	0.12744	1.19116	0.275095	0.532437	6.864	5.81925	-0.525055
FBgn0000183	FBtr0330225	103.332	0.0996899	9.25461	0.00234903	0.0192261	4.6197	3.13076	-1.16546
FBgn0010300	FBtr0081160	170.453	0.0712702	7.58596	0.00588247	0.0380711	5.96634	4.08752	-1.16106
FBgn0020279	FBtr0304682	1715.95	0.010481	0.0107847	0.917289	0.967918	13.5654	13.3195	-0.0754772
FBgn0030671	FBtr0344214	586.355	0.0218763	0.364388	0.546079	0.76636	8.98574	8.78179	-0.0792902
FBgn0030671	FBtr0074054	1709.76	0.0183978	0.428682	0.512636	0.745165	13.2839	13.4914	0.0638294
FBgn0266000	FBtr0343135	251.987	0.0209983	4.61758	0.0316459	0.129287	5.72587	6.39948	0.350946
FBgn0266000	FBtr0343137	1461.55	0.0131978	6.91646	0.00854057	0.0501876	12.9995	12.3838	-0.19416
FBgn0261550	FBtr0303586	691.387	0.0412158	1.62169	0.202857	0.441559	9.13929	9.73259	0.221604
FBgn0261550	FBtr0302673	1007.83	0.0391019	1.70637	0.191457	0.42763	11.356	10.7424	-0.208115
FBgn0036762	FBtr0331810	3651.37	0.0155414	1.27481	0.258866	0.513212	17.3504	16.9957	-0.0994987
FBgn0036762	FBtr0075140	525.316	0.0203995	0.987564	0.320339	0.582787	8.30635	8.65589	0.140357
FBgn0032940	FBtr0301459	144.133	0.196769	2.59753	0.10703	0.294993	5.11012	4.18888	-0.605318
FBgn0032940	FBtr0301463	182.6	0.187539	2.71972	0.0991152	0.28005	4.81364	5.79286	0.57264
FBgn0037137	FBtr0089580	5231.2	0.0262836	0.0555176	0.813726	0.924088	19.1433	18.9515	-0.0523347
FBgn0037137	FBtr0089579	1021.74	0.0297602	0.0488117	0.825144	0.930067	11.0164	11.1961	0.0607677
FBgn0037026	FBtr0331529	844.686	0.0370222	4.30433	0.0380154	0.147122	9.82124	10.7157	0.316803
FBgn0037026	FBtr0078272	582.597	0.0392736	4.06677	0.0437347	0.161864	9.3067	8.43422	-0.339768
FBgn0003053	FBtr0100265	200.961	0.0705099	0.00190249	0.965209	0.984042	5.51148	5.49118	-0.0114682
FBgn0003053	FBtr0070680	75.425	0.0961319	0.00145621	0.96956	0.985149	3.44341	3.46271	0.0166286
FBgn0036353	FBtr0075864	450.411	0.0930489	2.0998	0.147318	0.363354	7.5858	8.32892	0.312568
FBgn0036353	FBtr0075865	224.739	0.105813	1.8577	0.17289	0.401985	6.08274	5.41771	-0.362242
FBgn0021872	FBtr0310044	2985.24	0.122066	1.03184	0.309727	0.573485	15.8825	16.4075	0.150149
FBgn0021872	FBtr0310045	590.941	0.137613	0.918855	0.337776	0.5995	9.10839	8.6687	-0.170905
FBgn0015777	FBtr0100382	199.634	0.101081	10.8003	0.00101484	0.0102258	4.97492	3.38909	-1.15677
FBgn0004837	FBtr0346621	526.859	0.0440028	38.8698	4.53033e-10	3.13585e-08	9.52029	6.74826	-1.15624
FBgn0001316	FBtr0110818	328.839	0.091697	2.45054	0.117485	0.312547	7.86031	5.9636	-0.892633
FBgn0001316	FBtr0072565	541.904	0.0436069	5.93419	0.0148499	0.0750029	9.61462	7.56209	-0.820099
FBgn0026869	FBtr0345197	7.22424	0.64844	3.44864	0.0633039	0.207436	1.31095	0.568222	-2.4174
FBgn0030892	FBtr0308352	147.217	0.0846038	11.8742	0.000569158	0.00638371	5.36925	3.67599	-1.14993
FBgn0283510	FBtr0339423	428.156	0.14661	0.0901736	0.763957	0.89825	8.1578	7.37835	-0.333764
FBgn0283510	FBtr0339422	1305.8	0.0496332	0.0457262	0.830674	0.93284	12.2463	12.1303	-0.0372914
FBgn0283510	FBtr0088385	507.273	0.0177564	0.53694	0.463704	0.713874	8.29393	8.43898	0.0588018
FBgn0052137	FBtr0075758	34.8962	1.24721	0.463291	0.49609	0.73444	2.09131	1.70218	-0.599567
FBgn0052137	FBtr0075757	26.5487	1.31649	0.44374	0.505323	0.740824	1.70674	2.11984	0.631346
FBgn0003071	FBtr0088422	381.486	0.0357056	3.13712	0.0765287	0.236082	7.63148	6.92142	-0.319475
FBgn0003071	FBtr0088421	1991.06	0.0276723	3.99341	0.0456785	0.166328	13.7427	14.5221	0.234222
FBgn0000320	FBtr0079334	38.778	0.203323	3.65853	0.0557828	0.191669	2.66098	2.07501	-0.728043
FBgn0000320	FBtr0079335	49.8985	0.186692	3.93448	0.0473057	0.170629	2.54283	3.167	0.646657
FBgn0030672	FBtr0340308	8752.97	0.0151315	5.2738	0.0216487	0.0993952	21.3815	22.2153	0.221595
FBgn0030672	FBtr0074056	1337.68	0.0171676	4.66256	0.0308271	0.126726	12.683	11.8707	-0.260447
FBgn0039900	FBtr0343990	43.8251	0.544317	0.115842	0.733588	0.880857	2.12482	2.18829	0.0859486
FBgn0039900	FBtr0089137	15.9321	2.25547	0.679867	0.409632	0.66651	1.32929	0.934731	-1.01941
FBgn0039900	FBtr0089139	15.5119	0.501434	0.068459	0.793594	0.914804	1.26401	1.33886	0.166731
FBgn0036660	FBtr0075346	164.919	0.0479951	0.0686871	0.793258	0.914707	5.05728	4.97318	-0.051508
FBgn0036660	FBtr0333610	1376.7	0.0298561	0.105724	0.745066	0.888019	12.2973	12.3883	0.0291067
FBgn0004507	FBtr0100485	5975.54	0.0183564	0.30541	0.580511	0.785089	19.6501	19.8547	0.0554003
FBgn0004507	FBtr0077828	4153.97	0.0186338	0.300917	0.583308	0.78713	17.9415	17.7381	-0.0564493
FBgn0029687	FBtr0342739	0	NA	NA	NA	NA	NA	NA	NA
FBgn0029687	FBtr0070616	6787.84	NA	NA	NA	NA	NA	NA	NA
FBgn0001090	FBtr0074657	501.615	0.0480175	0.0714478	0.78924	0.911888	8.35293	8.19881	-0.0629667
FBgn0001090	FBtr0074656	163.213	0.063328	0.0537005	0.816745	0.925959	4.93534	5.07791	0.0874525
FBgn0032006	FBtr0079625	46.9527	0.118327	0.0431338	0.835473	0.93497	2.41923	2.45293	0.0405285
FBgn0032006	FBtr0302147	7.9132	0.596337	0.0164399	0.897976	0.961365	0.985944	1.06946	0.235259
FBgn0032006	FBtr0301338	79.149	0.0637282	0.157044	0.691893	0.8558	3.14096	3.09098	-0.0474446
FBgn0034033	FBtr0340005	422.415	0.154648	3.46629	0.0626315	0.206106	6.4306	7.64781	0.562774
FBgn0034033	FBtr0087349	70.1541	0.220745	2.44528	0.117879	0.312737	3.82313	2.88071	-0.840192
FBgn0032938	FBtr0346464	63.0568	0.0734217	8.84596	0.00293739	0.0227669	3.68281	2.49623	-1.14944
FBgn0030876	FBtr0074492	95.7624	0.844367	0.988684	0.320064	0.582787	3.11186	4.8267	1.31709
FBgn0030876	FBtr0303768	24.947	1.1138	0.231997	0.630047	0.818037	1.3175	2.99013	2.39173
FBgn0286785	FBtr0087370	117.163	0.100716	16.4279	5.05369e-05	0.000909163	4.32417	2.95876	-1.13185
FBgn0027580	FBtr0088457	574.539	0.0738712	25.1018	5.43807e-07	2.05854e-05	9.74689	6.97906	-1.1311
FBgn0263873	FBtr0329844	29.604	0.492779	0.29955	0.584165	0.787717	2.13721	1.99302	-0.203772
FBgn0263873	FBtr0336736	14.3662	0.24666	0.076613	0.781941	0.907765	1.48821	1.40523	-0.166447
FBgn0263873	FBtr0329839	26.8911	0.405123	0.349219	0.554555	0.77359	1.91232	2.19168	0.397711
FBgn0030964	FBtr0074640	736.455	0.0221374	0.633458	0.42609	0.68234	9.61331	9.71595	0.0377392
FBgn0030964	FBtr0343604	27.1369	0.108494	0.218613	0.640099	0.823252	2.13567	1.96952	-0.236231
FBgn0261674	FBtr0302981	36.5697	0.216879	0.916592	0.338371	0.599972	2.10545	2.82098	0.857301
FBgn0261674	FBtr0302982	128.318	0.0353985	3.96262	0.0465213	0.168385	4.51573	4.05941	-0.321899
FBgn0261674	FBtr0302980	145.681	0.0652028	0.365173	0.545647	0.76636	4.48955	4.91368	0.275237
FBgn0035152	FBtr0333377	189.146	0.112326	0.00063415	0.97991	0.991259	5.25197	5.495	0.140162
FBgn0035152	FBtr0072611	84.6939	1.29881	0.232228	0.629877	0.818037	3.25475	4.12035	0.704189
FBgn0035152	FBtr0333379	97.4056	0.254633	0.617636	0.431927	0.687976	4.15367	3.56394	-0.458745
FBgn0002921	FBtr0089516	739.424	0.029774	0.435029	0.509531	0.743337	9.54819	10.0221	0.172898
FBgn0002921	FBtr0089513	1040.09	0.0181393	3.19175	0.074011	0.230764	10.6517	11.7319	0.363882
FBgn0002921	FBtr0089510	2059.04	0.0191371	0.261407	0.609155	0.804971	14.2883	14.3097	0.0064055
FBgn0020309	FBtr0335475	279.205	0.0585811	10.804	0.00101279	0.0102258	7.33236	5.15472	-1.11657
FBgn0031483	FBtr0077677	1247.71	0.0564979	2.84007e-05	0.995748	0.999925	11.8587	11.9895	0.0425533
FBgn0031483	FBtr0077676	4149.46	0.0525171	3.30611e-05	0.995412	0.999925	17.8552	17.7142	-0.0391748
FBgn0011259	FBtr0303878	44.4203	0.152376	7.31253	0.00684755	0.0426461	2.70479	1.84701	-1.11524
FBgn0029825	FBtr0070859	220.399	1.28955	8.76507	0.00307055	0.0235161	6.2138	4.33484	-1.11216
FBgn0036875	FBtr0345147	147.155	0.0630552	0.125501	0.723143	0.872912	4.56807	4.6473	0.0523184
FBgn0036875	FBtr0333847	16.4566	0.183742	0.042797	0.836108	0.93497	1.60174	1.50173	-0.187177
FBgn0000212	FBtr0330160	2335.95	0.0263507	0.0032553	0.954501	0.982189	14.9269	14.9169	-0.00292442
FBgn0000212	FBtr0075523	663.869	0.03069	0.00288872	0.957137	0.98239	9.35626	9.36562	0.00351611
FBgn0028919	FBtr0331626	191.65	0.0445553	2.55956	0.109629	0.299397	5.07593	5.69242	0.355239
FBgn0028919	FBtr0080540	1461.6	0.0292214	3.77424	0.0520476	0.182304	13.0381	12.3622	-0.213097
FBgn0035997	FBtr0076475	579.924	1.90959	0.237303	0.626161	0.81606	9.0709	8.61284	-0.17869
FBgn0035997	FBtr0345600	2729.31	1.90959	0.237303	0.626161	0.81606	15.3847	16.0031	0.178563
FBgn0031489	FBtr0331629	17.9421	3.32385	-0.0317402	1	1	1.62123	0.0139681	-13.7275
FBgn0031489	FBtr0300815	26.199	0.209036	3.09182	0.0786867	0.239889	1.71103	2.13114	0.639542
FBgn0031489	FBtr0077672	171.812	0.275325	0.092731	0.760734	0.896559	4.55652	4.06243	-0.346982
FBgn0034269	FBtr0086884	272.697	0.0644115	0.0362862	0.848926	0.940753	6.29464	6.39516	0.0503945
FBgn0034269	FBtr0086883	485.495	0.0573599	0.0407701	0.839982	0.935982	8.24985	8.14296	-0.043973
FBgn0031060	FBtr0309217	198.253	0.0273505	36.0985	1.87594e-09	1.20658e-07	6.39459	4.46764	-1.11187
FBgn0035986	FBtr0309088	420.083	0.0377016	3.12797	0.0769596	0.237009	7.19585	8.22009	0.44137
FBgn0035986	FBtr0076486	189.166	0.0377219	3.82564	0.0504741	0.178972	4.79211	5.94014	0.665148
FBgn0051716	FBtr0331638	631.619	0.02311	5.42858	0.0198098	0.0936136	8.78345	9.57008	0.29934
FBgn0051716	FBtr0080009	1623.41	0.0483415	5.10278	0.0238875	0.105927	13.9736	12.0856	-0.588616
FBgn0051716	FBtr0304112	51.0861	2.42445	1.59782	0.206212	0.446855	3.39725	2.09047	-1.42783
FBgn0051716	FBtr0304113	154.759	3.29019	0.171401	0.67887	0.84748	3.42166	6.09361	1.75926
FBgn0051716	FBtr0331639	696.587	0.0230115	0.7124	0.398648	0.659544	9.54209	9.53849	-0.00133474
FBgn0267487	FBtr0072719	110.497	0.201984	3.717	0.0538611	0.187297	3.03927	4.65656	1.27733
FBgn0267487	FBtr0072718	1298.5	0.00841155	0.855156	0.355098	0.617872	12.1148	11.9963	-0.0383268
FBgn0267487	FBtr0072717	823.568	0.0137301	0.0975049	0.754845	0.893083	10.1535	10.077	-0.027342
FBgn0030347	FBtr0331588	88.4034	0.942434	0.680935	0.409265	0.666488	3.76777	3.26279	-0.428419
FBgn0030347	FBtr0073569	115.726	0.899653	0.710887	0.399149	0.659702	3.93043	4.49868	0.407404
FBgn0283531	FBtr0335133	614.759	0.0355754	0.374769	0.540416	0.762396	9.19725	8.93352	-0.101139
FBgn0283531	FBtr0300382	1344.1	0.0318727	0.41693	0.518473	0.74767	12.1461	12.4228	0.0886817
FBgn0001215	FBtr0085301	1641.85	0.0397333	0.406909	0.523543	0.751191	12.9329	13.5428	0.188576
FBgn0001215	FBtr0085303	23.3858	1.7609	0.11338	0.736328	0.882526	2.17283	1.66587	-0.773883
FBgn0001215	FBtr0085302	1398.13	0.0244212	0.213753	0.643842	0.823844	12.5866	12.3714	-0.0684127
FBgn0001215	FBtr0085299	2837.61	0.0138737	0.199711	0.654954	0.831375	15.9158	15.8404	-0.0216898
FBgn0038268	FBtr0114533	445.03	0.0240063	0.0612645	0.804508	0.919795	7.97108	7.8448	-0.0533272
FBgn0038268	FBtr0344378	104.824	0.0518224	0.0329859	0.855881	0.943507	4.12468	4.01806	-0.0787894
FBgn0038268	FBtr0082997	49.7832	0.0564497	0.518235	0.471596	0.718114	2.70233	2.9462	0.254437
FBgn0001218	FBtr0073608	330.139	0.104225	12.1352	0.000494802	0.00575395	7.59736	5.36161	-1.11184
FBgn0036290	FBtr0089321	836.753	0.0192765	122.392	1.89458e-28	9.17986e-26	11.5456	8.48325	-1.10772
FBgn0016070	FBtr0076549	2226.01	0.00861208	4.35616	0.0368753	0.143782	15.0173	14.3642	-0.193246
FBgn0016070	FBtr0076550	19395	0.00670354	4.04792	0.0442259	0.162916	25.8822	26.3943	0.133012
FBgn0016070	FBtr0290103	749.544	0.00987299	0.273985	0.600671	0.798591	9.79619	9.84663	0.0183549
FBgn0031836	FBtr0079291	4686.24	0.0667024	0.633337	0.426134	0.68234	18.6156	18.2714	-0.094688
FBgn0031836	FBtr0079293	31.9773	1.27628	3.10471	0.0780663	0.239088	1.51065	2.70756	1.70252
FBgn0031836	FBtr0079292	105.509	0.116167	0.068486	0.793554	0.914804	4.05439	4.07502	0.0152666
FBgn0028996	FBtr0310610	81.127	0.682187	0.372055	0.541886	0.763539	3.15697	3.03941	-0.112212
FBgn0028996	FBtr0089104	95.5222	0.657031	0.382474	0.536282	0.760371	3.37491	3.49934	0.107656
FBgn0036463	FBtr0075671	26.1023	3.81635	0.651604	0.41954	0.675951	1.85085	2.19998	0.503896
FBgn0036463	FBtr0333876	12.4516	4.41475	0.596042	0.440092	0.695218	1.42094	1.15923	-0.589877
FBgn0264493	FBtr0100361	435.419	0.0539107	21.3297	3.86685e-06	0.000107268	8.65747	6.18377	-1.10457
FBgn0004436	FBtr0078849	77.1827	0.0784764	9.47542	0.00208244	0.017697	3.94386	2.71879	-1.10368
FBgn0034021	FBtr0345392	5219.02	0.0895801	0.257621	0.61176	0.807191	18.6826	19.1575	0.129811
FBgn0034021	FBtr0087359	2654.08	0.0916635	0.251779	0.615825	0.809744	15.7514	15.2922	-0.133089
FBgn0285955	FBtr0112630	236.342	0.110919	6.66356	0.0098404	0.055528	5.22098	6.06221	0.466023
FBgn0285955	FBtr0112632	37.5561	0.431168	3.46158	0.0628104	0.206309	2.3543	1.6274	-1.07629
FBgn0285955	FBtr0112631	17.6819	0.253127	1.02272	0.311876	0.575232	1.58574	1.29636	-0.584496
FBgn0023213	FBtr0112904	106.077	0.0811762	0.580737	0.446024	0.699698	4.14171	3.73804	-0.307708
FBgn0023213	FBtr0089243	4142.04	0.0449487	1.02457	0.311436	0.574969	17.3888	17.9356	0.15214
FBgn0266711	FBtr0086541	281.474	0.0285461	2.99217	0.0836678	0.250969	6.15468	6.72591	0.283077
FBgn0266711	FBtr0086540	498.55	0.0242888	3.46445	0.0627015	0.206206	8.58891	8.02057	-0.231698
FBgn0261995	FBtr0303825	1097.24	0.0143015	2.5454	0.110616	0.300953	11.249	11.5833	0.111298
FBgn0261995	FBtr0347068	155.436	0.0275251	1.46603	0.225973	0.472897	5.10503	4.70718	-0.248561
FBgn0262976	FBtr0307286	33.6983	0.134575	2.83772	0.0920747	0.267252	2.64336	1.95435	-0.883207
FBgn0262976	FBtr0071248	1314.46	0.0461229	6.88599	0.00868741	0.0507557	11.8295	12.6053	0.249342
FBgn0036967	FBtr0074837	3085.83	0.0288556	0.052194	0.819289	0.926914	16.2733	16.355	0.0232772
FBgn0036967	FBtr0074838	297.326	0.0344114	0.00848177	0.926621	0.971255	6.63462	6.60758	-0.0130942
FBgn0036967	FBtr0332775	594.627	0.0834906	0.0809051	0.776075	0.904508	8.9949	8.89561	-0.0384201
FBgn0033087	FBtr0086145	418.609	0.0868221	1.74489	0.18652	0.42022	8.07332	7.3458	-0.313261
FBgn0033087	FBtr0302190	341.744	0.0901977	1.68151	0.194725	0.431876	6.63095	7.33531	0.327234
FBgn0032614	FBtr0345747	14.4507	2.05778	2.88081	0.089641	0.262812	1.08368	2.15975	2.00289
FBgn0032614	FBtr0080926	164.243	1.27032	4.32717	0.0375086	0.14586	4.52663	3.02342	-1.2067
FBgn0011474	FBtr0309996	930.048	0.0766439	3.60959	0.0574473	0.194494	11.5711	9.84201	-0.598037
FBgn0011474	FBtr0082930	527.106	0.0327681	0.069182	0.792531	0.914159	8.4881	8.49445	0.00254689
FBgn0011474	FBtr0082929	1458.26	0.0314888	4.99843	0.0253703	0.110546	12.2381	13.0138	0.245265
FBgn0052039	FBtr0345605	324.1	0.104967	15.239	9.47265e-05	0.00152262	7.77127	5.50818	-1.10316
FBgn0033905	FBtr0087524	52.6346	0.151874	7.42012	0.00644986	0.0407631	3.40465	2.34427	-1.09947
FBgn0036819	FBtr0333708	238.84	0.0692214	23.7483	1.09791e-06	3.71146e-05	6.8405	4.82069	-1.09639
FBgn0000536	FBtr0308617	55.4935	0.0744012	7.90973	0.00491697	0.0333987	3.43641	2.3714	-1.09339
FBgn0285925	FBtr0300037	297.77	0.073621	12.0787	0.000510004	0.00587434	7.45251	5.28904	-1.09054
FBgn0263006	FBtr0072212	256.823	0.138083	8.35332	0.00384984	0.0279527	6.8809	4.87019	-1.08416
FBgn0025456	FBtr0089897	433.666	0.886079	7.39242	0.00654994	0.0412521	9.08344	6.56678	-1.07906
FBgn0041164	FBtr0309840	368.873	0.377464	8.26377	0.00404441	0.0288467	8.42227	6.05438	-1.07743
FBgn0262733	FBtr0304990	258.712	0.0312687	17.0069	3.72439e-05	0.000714217	7.15604	5.10394	-1.06751
FBgn0028331	FBtr0071470	925.946	0.0263149	23.9077	1.01065e-06	3.49781e-05	12.1652	9.10476	-1.06654
FBgn0000719	FBtr0100538	205.437	0.0542342	18.3413	1.84658e-05	0.000408504	6.54279	4.64936	-1.06383
FBgn0259708	FBtr0345939	109.152	0.082561	16.9416	3.85481e-05	0.000729921	4.79526	3.38896	-1.04427
FBgn0029711	FBtr0308917	48.0242	0.0768764	7.2742	0.00699521	0.0433428	3.30893	2.32485	-1.03914
FBgn0262740	FBtr0300733	690.882	0.0652327	0.291294	0.589392	0.791212	9.71839	9.29366	-0.157859
FBgn0036945	FBtr0074821	833.814	0.087864	0.0940222	0.759125	0.895523	8.38594	8.29026	-0.0388815
FBgn0036945	FBtr0074820	210.486	0.112869	0.0756105	0.783337	0.90831	4.4761	4.55366	0.0521652
FBgn0040334	FBtr0070445	174.074	0.852233	4.34483	0.0371214	0.144509	5.8376	3.64828	-1.43317
FBgn0040334	FBtr0307159	336.543	0.776162	4.75997	0.029129	0.121393	5.63712	8.41691	1.29926
FBgn0034598	FBtr0071629	2104.2	0.0209406	0.463185	0.496139	0.73444	14.261	14.4653	0.0609768
FBgn0034598	FBtr0310422	237.324	0.0494225	0.447993	0.50329	0.73942	6.12199	5.81988	-0.159295
FBgn0034598	FBtr0113100	29.5847	3.08231	0.0133731	0.907936	0.965878	2.0242	2.30746	0.382496
FBgn0250837	FBtr0080156	5436	0.0184977	0.858447	0.354174	0.617469	19.0013	19.3601	0.0977627
FBgn0250837	FBtr0080157	8635.19	0.0182352	0.870673	0.350769	0.614015	21.8906	21.5295	-0.0960223
FBgn0015772	FBtr0340326	156.261	0.0798987	7.2826	0.00696257	0.0431774	5.75415	4.10083	-1.03763
FBgn0000259	FBtr0073560	1467.92	0.0321027	0.071824	0.788699	0.911765	12.5826	12.8531	0.0851929
FBgn0000259	FBtr0073561	3405.39	0.0293334	0.158795	0.690268	0.855115	16.5186	17.1136	0.167946
FBgn0011290	FBtr0290205	200.898	0.0816077	7.2651	0.00703074	0.0434519	6.36364	4.56221	-1.03282
FBgn0034420	FBtr0290317	220.626	0.0857076	8.01294	0.00464442	0.0318149	6.51797	4.68122	-1.03088
FBgn0263706	FBtr0310335	5.85342	0.381537	0.667538	0.413911	0.669852	1.04958	0.893134	-0.466852
FBgn0016031	FBtr0077161	279.644	0.137413	0.725639	0.3943	0.655317	6.69258	6.17254	-0.257935
FBgn0016031	FBtr0077160	791.01	0.119082	0.833334	0.36131	0.622571	9.73851	10.3519	0.220153
FBgn0260463	FBtr0303039	193.726	0.0820352	0.685591	0.407668	0.665392	5.20203	5.227	0.0147749
FBgn0260463	FBtr0082095	87.2007	0.101164	1.23358	0.266712	0.523061	3.82741	3.45143	-0.308531
FBgn0260463	FBtr0082097	49.9658	0.906518	5.56077	0.0183673	0.0882311	1.36224	3.11439	2.41524
FBgn0004108	FBtr0075322	464.45	0.0181263	49.1043	2.42708e-12	2.23291e-10	9.09752	6.68076	-1.02926
FBgn0051523	FBtr0078935	1232.31	0.0262743	1.51148	0.218913	0.46319	11.4979	12.3641	0.281815
FBgn0051523	FBtr0345142	47.6895	2.21776	1.81473	0.177942	0.409007	3.42667	1.46889	-2.47995
FBgn0051523	FBtr0078936	546.389	0.0625699	5.15121	0.0232302	0.104414	7.52962	9.73375	0.878073
FBgn0030878	FBtr0074493	252.338	0.135971	1.71615	0.190189	0.425977	6.48206	5.77515	-0.365029
FBgn0030878	FBtr0334034	476.998	0.122966	1.89046	0.16915	0.396319	7.74549	8.53385	0.326177
FBgn0011361	FBtr0072677	3235.15	0.00810081	0.0957401	0.757003	0.894327	16.5853	16.5154	-0.0198277
FBgn0011361	FBtr0072676	4241.51	0.007937	0.0976236	0.7547	0.893058	17.9121	17.9816	0.0192683
FBgn0031066	FBtr0074816	3328.99	0.0241988	1.23863	0.265734	0.52225	16.4302	16.9367	0.143315
FBgn0031066	FBtr0074817	5769.8	0.0236351	1.26786	0.260168	0.514531	19.825	19.3116	-0.139269
FBgn0027513	FBtr0339310	821.827	0.0224257	0.461974	0.496703	0.734546	9.95479	10.2027	0.088766
FBgn0027513	FBtr0088685	1000.21	0.0217155	0.476339	0.490085	0.730557	10.9427	10.6941	-0.0853294
FBgn0035499	FBtr0073270	1158.03	0.0218526	1.13449	0.286819	0.546505	11.1996	11.5239	0.108287
FBgn0035499	FBtr0310531	429.636	0.0265747	0.950059	0.329704	0.591969	7.61158	7.29761	-0.138594
FBgn0031030	FBtr0074771	2687.26	0.0352016	3.05616	0.0804315	0.243878	14.6867	16.3746	0.489368
FBgn0031030	FBtr0304000	2867.93	0.0160469	0.962011	0.326681	0.590323	15.9443	15.941	-0.000945249
FBgn0031030	FBtr0074772	1563.57	0.0154347	4.60169	0.0319405	0.130125	13.3866	12.6237	-0.237834
FBgn0031030	FBtr0303999	349.412	0.028568	0.13199	0.716377	0.868785	7.07535	7.15085	0.0345476
FBgn0039993	FBtr0302409	4044.95	0.0580653	0.221954	0.637555	0.8214	17.5786	17.7988	0.0612372
FBgn0039993	FBtr0302410	2288.46	0.0595945	0.216337	0.641845	0.823315	14.9303	14.7164	-0.0630419
FBgn0002948	FBtr0340297	1242.07	0.0587715	2.12654	0.144767	0.360578	12.3759	11.5605	-0.264836
FBgn0002948	FBtr0073516	3710.07	0.0548943	2.2747	0.1315	0.336767	16.7355	17.6098	0.245239
FBgn0283468	FBtr0084032	1864.44	0.0115084	0.215884	0.642194	0.823315	13.9075	13.7624	-0.0439769
FBgn0283468	FBtr0333931	2613.46	0.0111116	0.223328	0.636516	0.8214	15.4026	15.5472	0.0419682
FBgn0287225	FBtr0305998	752.05	0.0244146	0.307565	0.579178	0.784324	9.72239	9.94868	0.0822812
FBgn0287225	FBtr0083276	1811.05	0.0217032	0.344334	0.557338	0.775854	13.8115	13.578	-0.0711168
FBgn0015316	FBtr0301665	105.828	0.54415	5.81459	0.0158937	0.0786891	3.48369	2.39469	-1.10543
FBgn0015316	FBtr0345312	24.0005	0.81687	4.01273	0.045158	0.164898	1.43122	2.556	1.69005
FBgn0250869	FBtr0339775	1842.73	0.0384115	4.24418	0.0393851	0.150579	13.1621	14.2062	0.318141
FBgn0250869	FBtr0290308	2139.74	0.0380898	4.27946	0.0385755	0.148686	15.0305	13.972	-0.314805
FBgn0015609	FBtr0081020	0	NA	NA	NA	NA	NA	NA	NA
FBgn0015609	FBtr0081016	38.4527	1.72351	3.33789	0.0677014	0.216907	2.369	0.019764	-13.8315
FBgn0015609	FBtr0100315	73.1502	0.28912	1.48572	0.222882	0.468724	2.88805	3.3406	0.430532
FBgn0015609	FBtr0081017	56.4111	0.865433	3.27959	0.0701466	0.221974	2.76565	1.64445	-1.51851
FBgn0015609	FBtr0081015	72.2626	0.146583	1.48444	0.223082	0.468796	2.86035	3.3619	0.477797
FBgn0034304	FBtr0329999	541.904	0.0350836	1.02489	0.311363	0.574969	8.3738	8.76595	0.156325
FBgn0034304	FBtr0086780	342.646	0.0388153	0.931882	0.334374	0.597218	7.24708	6.86371	-0.17658
FBgn0038721	FBtr0083806	18.0861	0.917631	0.297424	0.585502	0.788626	1.80368	1.64107	-0.27471
FBgn0038721	FBtr0083805	669.522	0.422542	0.495797	0.481353	0.723616	9.18997	9.50865	0.119731
FBgn0003209	FBtr0303868	766.481	0.0594086	1.63583	0.200899	0.438611	9.65514	10.2	0.196981
FBgn0003209	FBtr0340232	58.1225	0.11512	0.88097	0.347936	0.610969	3.26159	2.81947	-0.430329
FBgn0011672	FBtr0089521	781.991	0.0397397	0.0807755	0.776249	0.904566	9.92787	10.0641	0.049025
FBgn0011672	FBtr0301478	1620.3	0.029383	0.400836	0.526658	0.752406	12.9191	13.3817	0.143446
FBgn0011672	FBtr0306351	65.6986	0.106221	1.95687	0.161848	0.385045	3.6372	2.84544	-0.727473
FBgn0027518	FBtr0330297	1235.78	0.103401	0.025595	0.872893	0.951486	11.7748	12.0809	0.0995578
FBgn0027518	FBtr0085543	179.209	0.137618	0.0180429	0.893146	0.960407	5.36531	5.13287	-0.136802
FBgn0037873	FBtr0335221	347.687	0.0441265	0.0709498	0.789959	0.91235	7.03594	7.16383	0.0586099
FBgn0037873	FBtr0082372	2273.64	0.0338072	0.0907664	0.763205	0.897859	14.8588	14.714	-0.0427045
FBgn0039713	FBtr0085489	8486.12	0.00515952	0.121142	0.727799	0.876513	21.6829	21.5972	-0.0227978
FBgn0039713	FBtr0346158	59023.6	0.00497399	0.125606	0.723032	0.872912	32.3727	32.4569	0.0215603
FBgn0033998	FBtr0329939	1145.22	0.0233438	0.989301	0.319913	0.582787	11.7783	11.4213	-0.117867
FBgn0033998	FBtr0087403	524.111	0.0267747	0.869056	0.351217	0.614355	8.27257	8.61944	0.139695
FBgn0053087	FBtr0344893	549.834	0.0971127	0.35863	0.549268	0.768537	8.8933	8.41738	-0.18842
FBgn0053087	FBtr0344894	284.451	0.107864	0.323341	0.569607	0.780829	6.22609	6.6545	0.212244
FBgn0037760	FBtr0334684	838.989	0.0244457	2.36855	0.123802	0.323549	10.5851	9.99166	-0.209885
FBgn0037760	FBtr0082155	1140.56	0.0233644	2.47355	0.115776	0.309939	11.2119	11.8108	0.198574
FBgn0039349	FBtr0084891	217.066	0.10974	0.908005	0.340644	0.602678	6.26342	5.24343	-0.556104
FBgn0039349	FBtr0100570	626.75	0.0343584	0.500646	0.479217	0.723053	9.027	9.15215	0.0479061
FBgn0039349	FBtr0100569	256.008	0.0219733	0.52701	0.467867	0.716183	6.05193	6.22984	0.0916272
FBgn0030357	FBtr0073591	0	NA	NA	NA	NA	NA	NA	NA
FBgn0030357	FBtr0302182	226.036	NA	NA	NA	NA	NA	NA	NA
FBgn0262115	FBtr0111300	159.314	0.056141	3.33753	0.0677161	0.216907	5.30052	4.56077	-0.460698
FBgn0262115	FBtr0111298	3014.11	0.0334684	5.35831	0.0206237	0.0963323	15.7565	16.6279	0.248952
FBgn0265192	FBtr0339102	757.838	0.0111158	0.0174073	0.895034	0.960731	9.87265	9.86861	-0.00146596
FBgn0265192	FBtr0339100	758.577	0.0306933	0.268443	0.604378	0.802012	10.0105	9.75333	-0.0932468
FBgn0265192	FBtr0339099	2022.84	0.0212601	0.197892	0.656428	0.83233	14.0941	14.314	0.0659369
FBgn0085370	FBtr0343830	38.9402	0.106286	8.72513	0.00313853	0.0239279	2.9335	2.06688	-1.02651
FBgn0036193	FBtr0290309	355.637	0.164723	10.5916	0.00113605	0.0110385	8.34663	6.11813	-1.01373
FBgn0259203	FBtr0299693	582.018	0.0272499	0.405869	0.524074	0.751191	8.98857	8.74563	-0.0945735
FBgn0259203	FBtr0344452	1199.06	0.0241959	0.454785	0.500071	0.736926	11.6728	11.9226	0.0817234
FBgn0261609	FBtr0074300	4693.55	0.0287013	0.0350852	0.851417	0.941156	18.5543	18.4013	-0.0420441
FBgn0261609	FBtr0343016	1461.17	0.0309476	0.0325006	0.856933	0.943531	12.6223	12.7682	0.0459963
FBgn0032586	FBtr0080866	2025.99	0.0455754	35.5494	2.48666e-09	1.49504e-07	15.2673	11.968	-1.01031
FBgn0058160	FBtr0301802	136.304	0.0512591	14.9152	0.000112455	0.00178067	4.87037	3.48323	-1.01022
FBgn0260388	FBtr0300655	16.4635	0.772051	1.03261	0.309548	0.573468	1.87232	1.20733	-1.27367
FBgn0260388	FBtr0300656	508.597	0.367014	0.382586	0.536222	0.760371	8.06971	8.66354	0.240815
FBgn0260388	FBtr0300657	123.356	0.415399	0.186535	0.665816	0.838989	4.14195	4.66816	0.362282
FBgn0031050	FBtr0345991	204.238	0.12806	0.0741656	0.785365	0.909792	5.65699	5.49714	-0.0892776
FBgn0031050	FBtr0074760	714.747	0.105036	0.0901437	0.763995	0.89825	9.54416	9.73824	0.0714706
FBgn0038569	FBtr0083623	899.742	0.0271013	0.189809	0.663076	0.837109	10.4644	10.6712	0.0719687
FBgn0038569	FBtr0344646	1359.24	0.0256704	0.200217	0.654546	0.831249	12.4727	12.2618	-0.0673533
FBgn0024183	FBtr0080721	603.562	0.0757004	1.80346	0.179294	0.410687	9.23406	8.25532	-0.384989
FBgn0024183	FBtr0080720	1150.67	0.0702597	1.94136	0.163521	0.387754	11.064	12.1341	0.353462
FBgn0020767	FBtr0329880	246.685	0.0783823	11.1018	0.000862429	0.00903189	6.63152	4.81107	-1.00267
FBgn0015614	FBtr0309866	228.123	0.0729838	12.6057	0.000384563	0.00468175	6.45553	4.68005	-1.00089
FBgn0032910	FBtr0331378	144.563	0.0379705	0.294777	0.587176	0.790149	4.80912	4.68034	-0.0828442
FBgn0032910	FBtr0331377	42.3415	0.122625	0.351932	0.553021	0.772264	2.74649	2.48933	-0.28868
FBgn0032910	FBtr0331376	918.846	0.0311026	0.629544	0.427523	0.683961	10.4853	10.8404	0.122921
FBgn0003169	FBtr0334030	60.5699	0.0913971	4.9398	0.0262451	0.113474	3.52502	2.60337	-0.895557
FBgn0259984	FBtr0080509	1948.75	0.0349502	1.20164	0.272995	0.530515	13.4972	14.5861	0.32817
FBgn0259984	FBtr0301412	72.3068	1.2031	0.258482	0.611165	0.806747	2.00735	4.42391	2.33793
FBgn0259984	FBtr0100660	74.9356	0.159169	3.56437	0.0590321	0.198082	4.00355	2.71927	-1.14827
FBgn0259984	FBtr0080510	457.536	0.0360685	2.54235	0.110829	0.30135	8.19579	7.77923	-0.174652
FBgn0034634	FBtr0071700	710.459	0.0422138	1.4116	0.234791	0.485453	9.85045	9.35439	-0.183181
FBgn0034634	FBtr0071699	340.383	0.0484889	1.23755	0.265944	0.52226	6.7046	7.16796	0.216318
FBgn0262582	FBtr0305026	2099.17	0.0108315	1.31477	0.251534	0.505432	14.031	14.7192	0.205377
FBgn0262582	FBtr0305028	816.505	0.0613394	0.0323089	0.857351	0.943531	10.0497	10.292	0.0862763
FBgn0262582	FBtr0305027	38.9891	0.119513	5.71069	0.0168619	0.0825824	3.0225	1.92327	-1.32465
FBgn0262582	FBtr0334306	572.978	0.144257	0.408398	0.522784	0.751191	8.45272	9.10885	0.257235
FBgn0262582	FBtr0334305	629.339	0.0140922	2.28901	0.130293	0.334145	9.36435	8.95809	-0.154716
FBgn0262582	FBtr0305029	654.311	0.00834641	0.872953	0.350139	0.613246	9.33797	9.27386	-0.0241615
FBgn0050372	FBtr0339300	12.9359	1.51376	0.830907	0.36201	0.622891	1.97955	0.805636	-2.60617
FBgn0035497	FBtr0073271	110.308	0.0467062	0.95569	0.328275	0.591029	4.25431	3.95743	-0.217772
FBgn0035497	FBtr0073272	293.272	0.0315623	1.32137	0.250347	0.503743	6.41282	6.69107	0.135917
FBgn0039594	FBtr0305088	133.428	0.299716	4.77365	0.0288985	0.120918	3.07608	4.3395	1.02771
FBgn0039594	FBtr0305087	57.0547	1.73134	0.497073	0.480789	0.723616	2.10058	1.81195	-0.430713
FBgn0039594	FBtr0336787	48.8642	0.354867	3.73992	0.0531269	0.185104	1.95731	1.44436	-0.883418
FBgn0039594	FBtr0303343	17.3847	1.50635	1.42097	0.233243	0.483382	1.19013	0.0271606	-10.9122
FBgn0039594	FBtr0085308	51.2818	0.211257	0.446039	0.504222	0.739892	1.97045	2.09951	0.185031
FBgn0033391	FBtr0302511	1913.56	0.0205587	1.96556	0.16092	0.383795	13.476	14.2612	0.237845
FBgn0033391	FBtr0302512	4124.21	0.0101772	2.11248	0.146102	0.361796	17.9323	17.6339	-0.0828553
FBgn0033391	FBtr0088611	348.94	0.0644887	0.381044	0.537045	0.760619	7.35805	6.86869	-0.223999
FBgn0039908	FBtr0332905	9.6734	1.47423	0.498317	0.480241	0.723247	1.44284	0.60877	-2.49629
FBgn0039908	FBtr0300342	86.6341	0.0535035	0.667628	0.41388	0.669852	3.68832	3.46872	-0.182968
FBgn0039908	FBtr0300344	22.8513	0.293505	4.31969	0.0376738	0.146268	2.17119	1.09358	-1.99201
FBgn0039908	FBtr0332904	60.6411	0.284801	0.2838	0.594221	0.794452	2.92706	3.24981	0.309242
FBgn0039908	FBtr0300343	227.287	0.0363147	2.79175	0.0947506	0.271818	5.47693	6.1378	0.356969
FBgn0036202	FBtr0113164	56.4081	0.0935751	0.508079	0.475972	0.719651	2.53829	2.72969	0.21353
FBgn0036202	FBtr0332132	66.1025	0.0868102	0.535061	0.464487	0.714046	2.8034	2.6202	-0.198714
FBgn0061200	FBtr0299587	1403.33	0.0115717	0.213929	0.643705	0.823815	12.4196	12.5792	0.0507021
FBgn0061200	FBtr0074284	1937.88	0.0110817	0.223	0.636763	0.8214	14.0949	13.9361	-0.0478618
FBgn0026570	FBtr0346076	195.777	0.0871072	0.186163	0.666129	0.839214	5.52856	5.27832	-0.143628
FBgn0026570	FBtr0072915	412.802	0.0744935	0.216861	0.641442	0.823315	7.48821	7.764	0.119658
FBgn0037611	FBtr0337072	551.31	0.0396794	0.426901	0.513513	0.745165	8.79898	8.53726	-0.103495
FBgn0037611	FBtr0081903	400.992	0.042333	0.401728	0.526198	0.752406	7.42351	7.67934	0.111828
FBgn0039065	FBtr0334500	389.274	1.81933	0.391991	0.531255	0.756348	7.85056	7.03145	-0.362347
FBgn0039065	FBtr0301088	155.803	1.18915	2.68962	0.101004	0.282972	1.24497	6.70297	5.01796
FBgn0039065	FBtr0084388	516.653	0.279833	0.0339841	0.853741	0.942577	8.10172	8.75058	0.261824
FBgn0039065	FBtr0334501	357.014	0.0896936	3.1061	0.0779993	0.238996	7.64852	6.65773	-0.452032
FBgn0034688	FBtr0071802	1303.86	0.0181892	0.414141	0.519875	0.749247	12.2859	12.078	-0.0669045
FBgn0034688	FBtr0303766	488.633	0.0219432	0.347789	0.555367	0.774149	8.12663	8.33306	0.0846814
FBgn0031118	FBtr0301537	385.355	0.139334	6.51691	0.0106854	0.0588788	8.42737	6.30359	-0.951778
FBgn0031118	FBtr0304906	127.598	1.35677	6.07754	0.0136911	0.0710765	2.1165	5.74233	2.98563
FBgn0031118	FBtr0340405	433.26	0.0732529	0.928351	0.335292	0.597799	7.37873	8.1777	0.3418
FBgn0037885	FBtr0304707	578.06	0.0610164	0.124041	0.724692	0.874056	8.94622	8.7369	-0.0816483
FBgn0037885	FBtr0304708	140.599	0.143157	0.0165629	0.897597	0.961365	4.60413	4.74865	0.0941788
FBgn0037885	FBtr0082354	284.908	0.0437013	0.0701931	0.791056	0.913072	6.45747	6.52219	0.0318526
FBgn0032682	FBtr0332321	72.3002	1.98919	1.45378	0.227922	0.475397	3.84382	2.99012	-0.746392
FBgn0032682	FBtr0300674	17.6663	2.55833	1.24065	0.265346	0.521931	1.35953	1.90294	0.976874
FBgn0029976	FBtr0071092	646.992	0.0345741	0.617445	0.431998	0.687976	9.08497	9.39361	0.116872
FBgn0029976	FBtr0340148	582.496	0.0352357	0.606406	0.436144	0.691664	9.02167	8.7146	-0.119535
FBgn0033252	FBtr0339281	80.5774	0.0530625	0.115363	0.734119	0.881129	3.27417	3.3451	0.0635886
FBgn0033252	FBtr0088827	272.544	0.0526329	1.00418	0.3163	0.580084	5.84842	5.941	0.0493314
FBgn0033252	FBtr0088828	60.5094	0.543347	1.40545	0.235813	0.486873	3.03695	2.14119	-1.02574
FBgn0026576	FBtr0084536	965.962	0.0233161	1.35855	0.243789	0.495902	10.6146	11.0646	0.154296
FBgn0026576	FBtr0084537	1465.42	0.0220711	1.43215	0.231414	0.480548	12.9383	12.481	-0.144118
FBgn0052528	FBtr0074793	1999.3	0.0396646	0.707057	0.400423	0.660042	13.9065	14.4016	0.148686
FBgn0052528	FBtr0346042	670.349	0.0447344	0.627939	0.428112	0.684452	9.62938	9.17231	-0.17112
FBgn0266916	FBtr0089973	2428.71	0.0150929	2.03413	0.153802	0.373607	15.3286	14.9021	-0.124806
FBgn0266916	FBtr0339328	568.249	0.0189606	1.64422	0.199748	0.437279	8.53486	8.95959	0.166915
FBgn0034674	FBtr0345537	327.413	0.0571484	3.5244	0.0604717	0.201794	7.36088	6.43229	-0.435921
FBgn0034674	FBtr0071726	714.224	0.0496817	4.03483	0.0445701	0.163866	9.11563	10.1175	0.369802
FBgn0260400	FBtr0114366	35.3601	0.280911	0.697809	0.403521	0.662478	2.41074	2.06104	-0.458044
FBgn0260400	FBtr0070091	445.796	0.0180274	1.84252	0.174656	0.404335	7.54796	7.89412	0.148817
FBgn0260400	FBtr0100254	220.06	0.0457778	0.194189	0.659453	0.834855	5.5184	5.68862	0.0946933
FBgn0260400	FBtr0307173	226.451	0.0493307	2.01108	0.156154	0.376928	5.86241	5.12267	-0.419167
FBgn0261239	FBtr0081479	260.599	0.0363802	5.05396	0.0245697	0.10816	6.65411	5.77166	-0.450788
FBgn0261239	FBtr0081480	1444.52	0.0259407	6.92654	0.00849258	0.0500601	12.1573	13.1004	0.298177
FBgn0034420	FBtr0290316	192.29	0.0311834	0.0163729	0.898183	0.961365	5.5114	5.29981	-0.121397
FBgn0014009	FBtr0086124	592.738	0.0835897	2.7016	0.100247	0.281638	9.30503	8.32382	-0.38385
FBgn0014009	FBtr0336658	4164.24	0.072055	3.12492	0.0771038	0.237253	17.2684	18.4404	0.325188
FBgn0032849	FBtr0081339	667.124	0.0777352	6.20233	0.0127582	0.0673398	10.0377	8.47444	-0.592317
FBgn0032849	FBtr0081338	1172.3	0.0730948	6.58886	0.0102619	0.0571151	10.8566	12.5353	0.55243
FBgn0038156	FBtr0303259	67.0446	0.21873	0.00270725	0.958504	0.98239	2.88777	2.97278	0.0855653
FBgn0038156	FBtr0309090	31.8059	0.280772	0.00267605	0.958743	0.98239	2.02707	1.94795	-0.116044
FBgn0267002	FBtr0346959	146.693	0.0727867	0.232989	0.629317	0.817493	4.75142	4.65392	-0.0632193
FBgn0267002	FBtr0304680	11.8395	0.554736	2.76452	0.0963756	0.275121	1.62561	0.820675	-1.97956
FBgn0267002	FBtr0113087	212.066	0.0777407	0.770022	0.38021	0.641153	5.38123	5.93597	0.306232
FBgn0260008	FBtr0301784	1177.07	0.0181718	0.629052	0.427703	0.684099	11.8935	11.5389	-0.116436
FBgn0260008	FBtr0301783	9684.11	0.0157365	0.724567	0.39465	0.655456	22.1763	22.5426	0.0969488
FBgn0264743	FBtr0334125	3109.54	0.171937	2.13648	0.143831	0.358985	15.6523	17.0412	0.395631
FBgn0264743	FBtr0334124	35.4289	0.331766	1.15191	0.283149	0.541845	2.67946	2.017	-0.83108
FBgn0087035	FBtr0075559	1242.12	0.248112	0.325612	0.568254	0.780732	12.4373	11.4398	-0.324448
FBgn0087035	FBtr0331933	366.325	0.276972	0.291815	0.58906	0.791212	6.84823	7.65633	0.364592
FBgn0031738	FBtr0301235	714.632	0.0433524	0.711005	0.39911	0.659702	9.88703	9.40628	-0.176998
FBgn0031738	FBtr0301234	264.625	0.0484174	1.92674	0.165116	0.390519	5.8538	6.56527	0.363415
FBgn0031738	FBtr0301236	252.439	0.0311569	0.0732155	0.786711	0.910481	6.24199	6.03786	-0.105149
FBgn0287186	FBtr0113751	70.3518	0.762177	0.0796189	0.777815	0.9054	2.93122	3.43543	0.469944
FBgn0287186	FBtr0113750	9.06132	1.37361	0.0405909	0.84033	0.936147	1.1652	0.844697	-0.93055
FBgn0032515	FBtr0080497	126.955	0.0466737	0.151084	0.697502	0.858544	4.42606	4.49129	0.0443698
FBgn0032515	FBtr0080498	881.676	0.0134628	4.9617	0.0259148	0.112581	10.8334	10.1563	-0.236644
FBgn0032515	FBtr0303269	214.091	0.0175652	5.29864	0.021342	0.0982356	5.36432	5.98762	0.343247
FBgn0000008	FBtr0100521	899.045	0.0304356	0.886381	0.34646	0.610293	10.324	10.8121	0.169855
FBgn0000008	FBtr0071763	280.819	0.0321021	0.282271	0.595217	0.795081	6.47857	6.42702	-0.0254915
FBgn0000008	FBtr0071764	41.872	0.123719	1.6521	0.198674	0.43687	2.89211	2.28454	-0.692186
FBgn0051140	FBtr0084498	2.66838	4.81589	0.0214798	0.88348	0.957126	0.470378	0.0219839	-8.83943
FBgn0051140	FBtr0300963	63.7855	1.69949	-0.043831	1	1	2.17413	2.79346	0.734718
FBgn0025571	FBtr0331706	136.593	0.0430179	5.91977	0.0149719	0.0753572	5.07516	4.18152	-0.589495
FBgn0000319	FBtr0112798	308.517	0.152802	1.04961	0.305598	0.568343	6.79329	6.10686	-0.339831
FBgn0000319	FBtr0074179	1962.83	0.126201	1.26223	0.26123	0.515928	13.4969	14.4083	0.275394
FBgn0030753	FBtr0074278	779.996	0.0291115	0.00523009	0.942348	0.977309	10.0015	9.98914	-0.00443336
FBgn0030753	FBtr0343349	3538.83	0.0250247	0.00599804	0.938268	0.975026	17.0031	17.0162	0.00369142
FBgn0025726	FBtr0308806	0	NA	NA	NA	NA	NA	NA	NA
FBgn0025726	FBtr0334487	124.093	0.0343201	2.72663	0.098687	0.279306	4.6274	4.16807	-0.316625
FBgn0025726	FBtr0089246	204.09	0.0569689	1.13822	0.286029	0.545489	5.72411	5.41018	-0.175635
FBgn0025726	FBtr0089245	509.767	0.0358572	3.63589	0.0565463	0.193493	7.8948	8.85536	0.389474
FBgn0266019	FBtr0479991	180.595	0.0397456	1.41751	0.233813	0.484146	5.32713	5.17453	-0.0897782
FBgn0266019	FBtr0305605	178.625	0.0716724	3.04801	0.0808363	0.244799	5.537	4.83423	-0.418566
FBgn0266019	FBtr0305603	549.342	0.0716856	3.31321	0.0687251	0.219076	7.9701	9.3397	0.543074
FBgn0013765	FBtr0087704	346.15	0.0873164	4.85026	0.027642	0.117693	7.62395	6.2473	-0.644405
FBgn0013765	FBtr0087703	2796.14	0.0697064	6.04826	0.01392	0.071854	14.951	16.6852	0.499583
FBgn0086704	FBtr0085781	47.5752	1.41108	1.19383	0.274558	0.531987	2.4095	3.15642	0.794621
FBgn0086704	FBtr0085782	0	NA	NA	NA	NA	NA	NA	NA
FBgn0086704	FBtr0301346	2.53729	4.28876	0.341355	0.559048	0.776598	0.858843	0.0102336	-12.7848
FBgn0033265	FBtr0344881	28.7117	0.220892	0.000232327	0.987839	0.995534	2.18151	2.14387	-0.0508215
FBgn0033265	FBtr0100668	239.522	0.115955	0.00196071	0.964681	0.984042	5.97715	6.02262	0.0238725
FBgn0005775	FBtr0073375	81.1436	0.0557633	4.45068	0.0348875	0.138181	3.14432	3.58737	0.391468
FBgn0005775	FBtr0309972	44.1545	0.0789751	3.52799	0.0603407	0.20158	2.49348	2.01473	-0.623209
FBgn0036111	FBtr0076252	475.46	0.333044	1.02383	0.311611	0.575112	8.38754	7.88384	-0.208392
FBgn0036111	FBtr0076251	6860.5	0.290959	1.16675	0.280071	0.537886	20.1432	20.8167	0.181004
FBgn0016054	FBtr0336829	511.768	0.623482	0.43694	0.508603	0.742492	6.41297	6.1242	-0.146236
FBgn0016054	FBtr0336830	372.056	0.650273	0.42193	0.515976	0.74584	5.06195	5.31925	0.152929
FBgn0004598	FBtr0074262	0	NA	NA	NA	NA	NA	NA	NA
FBgn0004598	FBtr0074261	2443.46	0.00638073	0.0132406	0.908391	0.966028	15.033	15.1748	0.0414979
FBgn0004598	FBtr0301301	2055.22	0.00763625	1.02339	0.311716	0.575159	14.0281	14.4528	0.127217
FBgn0004598	FBtr0074267	911.54	0.00856231	3.04658	0.0809073	0.244912	10.9343	10.3282	-0.210192
FBgn0037391	FBtr0078663	60.1197	0.164472	1.23237	0.266947	0.523239	3.27231	2.843	-0.415583
FBgn0037391	FBtr0078664	16.4238	0.209573	0.756772	0.384341	0.645572	1.74655	1.46387	-0.512831
FBgn0037391	FBtr0078661	262.603	0.0950726	2.19759	0.138226	0.349194	5.86428	6.67581	0.411344
FBgn0038829	FBtr0110823	59.0449	0.206409	3.69333	0.0546306	0.189254	3.38042	2.42183	-0.982948
FBgn0038829	FBtr0083993	959.438	0.119181	6.07621	0.0137015	0.0710794	10.0969	11.621	0.522619
FBgn0000454	FBtr0345229	2079.78	0.0166169	0.489695	0.484063	0.725546	14.5	14.2094	-0.0867626
FBgn0000454	FBtr0082831	1541.57	0.0191339	0.277688	0.598221	0.797556	12.8183	13.0694	0.078466
FBgn0000454	FBtr0082833	301.027	0.152641	0.0339046	0.85391	0.942621	6.47756	6.83584	0.172804
FBgn0039348	FBtr0300730	2512.73	0.0419844	0.512732	0.473959	0.718657	14.8693	15.6661	0.232336
FBgn0039348	FBtr0084893	9.07367	0.441863	6.66561	0.00982912	0.0555074	1.63967	0.558114	-3.11844
FBgn0039348	FBtr0084892	2699.06	0.0420482	0.443845	0.505273	0.740824	15.6747	15.6066	-0.0196767
FBgn0024754	FBtr0087352	262.248	0.0739011	0.409187	0.522383	0.751191	6.34308	6.10092	-0.123378
FBgn0024754	FBtr0087351	846.224	0.0607695	0.490869	0.48354	0.72521	10.1744	10.4528	0.0983001
FBgn0037215	FBtr0078964	603.266	0.0123477	0.0673952	0.795168	0.915457	8.81301	8.90135	0.0344183
FBgn0037215	FBtr0336703	36.5792	0.0895922	2.39811	0.121482	0.319324	2.59193	1.96771	-0.805646
FBgn0037215	FBtr0306022	181.983	0.0221955	0.227417	0.633445	0.819925	5.11241	5.30926	0.116593
FBgn0010265	FBtr0079724	14447.6	0.00860877	0.0556579	0.813495	0.924088	24.562	24.4873	-0.0195368
FBgn0010265	FBtr0100541	52263.1	0.00848548	0.056464	0.812175	0.923336	31.6705	31.7452	0.0191459
FBgn0028953	FBtr0345418	138.501	0.144982	2.05671	0.151537	0.370209	4.97881	4.22692	-0.498036
FBgn0028953	FBtr0086921	2500.72	0.0984499	2.95994	0.0853512	0.254209	14.7051	15.8126	0.323033
FBgn0032202	FBtr0089736	827.985	0.0954167	0.38802	0.533342	0.758281	10.5666	9.88558	-0.241761
FBgn0032202	FBtr0089737	205.205	0.0455761	1.97699	0.159708	0.382331	5.39846	5.77526	0.210194
FBgn0032202	FBtr0089735	231.518	0.149742	0.00178858	0.966266	0.984042	6.14281	5.6615	-0.256337
FBgn0034877	FBtr0343265	9382.79	0.0118963	0.00275828	0.958115	0.98239	22.2038	22.1632	-0.0107554
FBgn0034877	FBtr0072061	7595.78	0.0119704	0.00274117	0.958245	0.98239	21.0192	21.0597	0.0108442
FBgn0020521	FBtr0072312	14.4192	0.886819	1.72258	0.189361	0.424972	1.26198	1.7948	1.02237
FBgn0020521	FBtr0301502	39.5617	0.130745	1.40597	0.235726	0.48687	2.30536	2.26787	-0.0479433
FBgn0020521	FBtr0072313	4.62957	1.17649	0.982352	0.321619	0.583943	0.841154	0.560127	-1.17471
FBgn0053207	FBtr0334025	16.5925	0.151818	1.94176	0.163478	0.387754	1.74898	1.3144	-0.829196
FBgn0053207	FBtr0083162	110.37	0.0544844	3.91313	0.0479104	0.172127	3.96167	4.28605	0.23701
FBgn0004607	FBtr0089070	68.0272	0.455221	6.26303	0.0123283	0.065573	3.51515	1.37977	-2.73733
FBgn0004607	FBtr0332913	67.7609	0.0687232	5.04648	0.024676	0.108437	2.95945	3.45657	0.459908
FBgn0004607	FBtr0307167	102.251	0.0358073	2.71587	0.0993547	0.280287	3.78269	3.79188	0.00725688
[truncated: 4,601 more rows]
