# Supplementary material for: Drosophila Topoisomerase 3β binds to mRNAs in vivo, contributes to their localization and stability, and counteracts premature aging
Source: PLoS One. 2025 Feb 11;20(2):e0318142. doi: 10.1371/journal.pone.0318142 (PMC12140118; doi:10.1371/journal.pone.0318142)
Supplement: S6 Table — This table lists the transcript isoforms that change their expression levels in Top3𝛽∆RGG mutant embryos compared to the wild type. (XLSX) [file pone.0318142.s012.xlsx]

## Sheet: S6
groupID	featureID	exonBaseMean	dispersion	stat	pvalue	padj	embryo_delRGG	embryo_WT	log2fold_embryo_WT_embryo_delRGG
FBgn0250732	FBtr0334671	2779.87	1.22883	1.41117	0.234862	0.585346	18.58	14.5497	-1.08753
FBgn0250732	FBtr0114531	119.209	0.847593	2.0094	0.156327	0.481011	3.61675	4.66007	0.7587
FBgn0261530	FBtr0306040	200.818	0.0691789	213.145	2.82899e-48	2.94215e-45	7.99258	0.0126561	-18.8067
FBgn0035534	FBtr0073288	140.3	0.113942	121.511	2.95314e-28	1.53563e-25	6.28331	0.0104462	-18.5899
FBgn0036451	FBtr0075693	443.821	0.0139486	1.20508	0.272308	0.622577	8.32896	7.99026	-0.136955
FBgn0036451	FBtr0333074	874.8	0.0139999	6.15966	0.0130696	0.124213	10.3706	11.3483	0.324493
FBgn0036451	FBtr0333075	547.159	0.0182157	3.01376	0.0825604	0.35715	9.26346	8.57626	-0.260265
FBgn0031250	FBtr0330651	207.754	0.093781	2.53475	0.111365	0.411749	5.39496	6.08835	0.37396
FBgn0031250	FBtr0078095	192.151	0.0397189	3.53023	0.0602594	0.302645	5.27621	5.81341	0.298549
FBgn0031250	FBtr0078094	1055.88	0.0483502	5.33628	0.0208861	0.16646	12.5063	10.8889	-0.513715
FBgn0027948	FBtr0301479	569.922	0.0656619	0.0775137	0.780695	0.924347	8.98429	9.21026	0.0843546
FBgn0027948	FBtr0304802	1197.89	0.0181706	0.0764095	0.782223	0.924879	12.198	12.3543	0.0482279
FBgn0027948	FBtr0301480	1582.35	0.0183997	0.356368	0.550531	0.807061	13.7214	13.475	-0.072115
FBgn0029878	FBtr0331599	192.635	0.100908	3.67343e-07	0.999516	1	5.63568	5.54895	-0.0478129
FBgn0029878	FBtr0070945	84.7339	0.170673	0.328067	0.5668	0.816233	3.43976	4.05775	0.491458
FBgn0029878	FBtr0331600	107.276	0.220398	0.431786	0.511114	0.790596	4.59635	3.87183	-0.514397
FBgn0011817	FBtr0076755	88.7812	0.166181	74.0938	7.44929e-18	2.25962e-15	5.36986	0.0115534	-17.8124
FBgn0029723	FBtr0345320	26.9977	0.36878	27.9976	1.21463e-07	9.30793e-06	2.90091	0.00984514	-16.4326
FBgn0033019	FBtr0347210	356.215	0.0372528	0.580966	0.445934	0.753147	7.2647	7.55914	0.128257
FBgn0033019	FBtr0347209	1374.5	0.0290527	0.735875	0.390985	0.71813	13.0779	12.7605	-0.0953465
FBgn0034366	FBtr0086711	52.1332	0.130207	71.0116	3.55129e-17	9.94361e-15	3.89618	0.015615	-15.9743
FBgn0030301	FBtr0073500	255.083	0.669088	21.5208	3.5002e-06	0.000196011	8.43339	0.974918	-6.44629
FBgn0036211	FBtr0302136	377.04	0.0913928	5.5197	0.0188035	0.155344	8.59672	6.56688	-0.873061
FBgn0036211	FBtr0076079	760.617	0.0420318	2.69506	0.10066	0.394668	10.0026	10.4433	0.151941
FBgn0036211	FBtr0076078	248.979	0.0592272	1.84776	0.174044	0.505804	5.88049	6.60917	0.36566
FBgn0036090	FBtr0076255	145.047	0.291553	0.014846	0.903023	0.974506	4.9217	4.84738	-0.0461981
FBgn0036090	FBtr0076254	263.844	0.264328	0.0162549	0.898549	0.974026	6.4095	6.4946	0.0415036
FBgn0053095	FBtr0100204	1026.36	0.136313	2.31047	0.128505	0.441074	11.2784	10.0824	-0.401232
FBgn0053095	FBtr0084774	474.803	0.148526	2.12393	0.145014	0.46703	7.64267	8.73228	0.43995
FBgn0261859	FBtr0303486	307.672	0.0361961	1.77848	0.182336	0.520035	6.68769	7.17124	0.222401
FBgn0261859	FBtr0303485	306.775	0.0362265	1.77711	0.182505	0.520217	7.17521	6.69113	-0.222551
FBgn0283471	FBtr0074522	1.21473	6.90139	0.238365	0.62539	0.853231	0.641168	0.0141989	-10.995
FBgn0283471	FBtr0074520	2201.6	3.85476	0.439672	0.507281	0.787472	11.8311	17.5561	1.62987
FBgn0085370	FBtr0303163	680.552	0.444178	31.1511	2.38701e-08	2.02064e-06	11.7784	1.87324	-5.72434
FBgn0085442	FBtr0301849	285.058	0.327018	35.7749	2.21482e-09	2.20875e-07	8.94129	1.68446	-5.05843
FBgn0001987	FBtr0080765	169.706	0.0815648	1.07145	0.300619	0.646674	4.88315	5.53429	0.382595
FBgn0001987	FBtr0343721	34.6103	0.0872333	3.42223	0.0643239	0.31407	2.71914	2.1728	-0.655712
FBgn0001987	FBtr0080768	40.2931	0.239953	0.0506295	0.821972	0.941762	2.44689	2.74603	0.337747
FBgn0032169	FBtr0343737	484.21	0.0930535	0.910422	0.340003	0.679072	8.77193	8.17114	-0.236254
FBgn0032169	FBtr0079884	526.955	0.0918622	0.92193	0.336969	0.677474	8.49347	9.10229	0.232862
FBgn0030716	FBtr0074154	58.7308	1.36071	4.27632	0.038647	0.24006	3.45644	2.49092	-0.963498
FBgn0030716	FBtr0074153	100.161	1.25758	0.12865	0.719836	0.900086	4.12511	3.91798	-0.153935
FBgn0030716	FBtr0346191	94.9771	1.20404	0.661502	0.41603	0.733875	3.36802	4.69934	0.99519
FBgn0000546	FBtr0086009	1389.73	0.0786357	3.91476	0.0478638	0.268657	13.8505	12.1357	-0.514083
FBgn0000546	FBtr0302439	19.5602	0.335417	2.2789	0.131145	0.445331	1.39977	2.1091	1.19082
FBgn0000546	FBtr0086011	221.974	0.0976895	2.68696	0.101172	0.394714	5.56918	6.24095	0.353571
FBgn0045852	FBtr0332016	44.7077	0.257719	0.00633019	0.936585	0.983138	3.0611	2.49369	-0.601581
FBgn0045852	FBtr0305620	41.3823	0.104715	8.2382	0.00410177	0.0574248	2.19357	2.80641	0.720654
FBgn0045852	FBtr0479832	34.1469	0.414857	2.86039	0.0907854	0.376163	3.07761	1.86645	-1.4621
FBgn0032363	FBtr0336631	206.933	0.0521285	4.40679	0.0357961	0.231024	5.27424	6.28457	0.542475
FBgn0032363	FBtr0080247	170.058	0.0569913	0.139216	0.709062	0.894312	5.31888	5.22017	-0.0573318
FBgn0032363	FBtr0080246	1165.33	0.0352764	3.63143	0.0566981	0.294341	12.6	11.6009	-0.311022
FBgn0036428	FBtr0333037	442.242	0.159515	0.061993	0.803373	0.93406	8.11132	8.19033	0.0319688
FBgn0036428	FBtr0075724	3406.39	0.013083	2.08887	0.148375	0.469696	17.7742	17.4738	-0.0791291
FBgn0036428	FBtr0075723	1809.87	0.0386237	0.795394	0.372474	0.707438	13.8586	14.641	0.224031
FBgn0025638	FBtr0343564	829.749	0.00688341	0.038107	0.845228	0.952757	10.5965	10.6647	0.0229398
FBgn0025638	FBtr0070122	6432.09	0.00483291	0.0522287	0.81923	0.940789	21.2306	21.1742	-0.0141459
FBgn0039229	FBtr0331696	198.163	0.165618	1.06558	0.301946	0.647944	6.03799	5.12302	-0.506338
FBgn0039229	FBtr0392911	27.1382	0.244073	0.0382456	0.844951	0.952757	2.09415	2.23527	0.190118
FBgn0039229	FBtr0084700	1468.77	0.0974918	1.40432	0.236002	0.587307	12.8758	13.6328	0.224465
FBgn0031675	FBtr0333538	9.19369	1.02035	7.02279	0.00804789	0.0910397	0.0165645	1.32461	12.6483
FBgn0031675	FBtr0301206	24.6731	0.918756	0.982318	0.321627	0.666319	1.97965	1.86891	-0.167451
FBgn0031675	FBtr0079032	26.3208	1.99372	1.6273	0.202077	0.545961	3.21583	1.35302	-2.52514
FBgn0015286	FBtr0070584	2400.56	0.038965	1.14899	0.283762	0.63277	15.377	15.9806	0.165896
FBgn0015286	FBtr0070582	1115.32	0.0419127	1.06963	0.301029	0.647209	12.2355	11.6603	-0.180314
FBgn0051643	FBtr0343119	262.981	1.91434	0.37153	0.542171	0.8037	5.79821	6.94925	0.568559
FBgn0051643	FBtr0079182	352.703	1.91434	0.37153	0.542171	0.8037	8.02905	6.73178	-0.568235
FBgn0035142	FBtr0072552	160.032	0.037932	2.23155	0.135218	0.449492	4.84631	5.38785	0.323152
FBgn0035142	FBtr0072551	832.4	0.0232887	3.42853	0.064079	0.313505	10.9125	10.3798	-0.178968
FBgn0023529	FBtr0300792	758.317	0.0111792	0.549085	0.458692	0.759617	10.3673	10.1312	-0.0812716
FBgn0023529	FBtr0070411	3677.32	0.00864035	0.697235	0.403714	0.725266	17.9351	18.1568	0.0579506
FBgn0030593	FBtr0343381	42.3946	0.967476	30.4388	3.44558e-08	2.81841e-06	4.84877	1.08145	-4.40031
FBgn0032084	FBtr0079784	143.655	0.113617	8.37436	0.00380552	0.0548597	5.69405	4.13217	-0.973629
FBgn0038966	FBtr0346142	291.946	0.0813383	2.27528	0.131452	0.445331	7.06514	6.15445	-0.435923
FBgn0038966	FBtr0084297	332.763	0.0791242	2.33709	0.126325	0.436433	6.72687	7.67082	0.421355
FBgn0035708	FBtr0076981	35.095	0.702528	0.30916	0.578196	0.823667	2.31859	2.43111	0.138438
FBgn0035708	FBtr0474136	61.4882	0.602986	0.336874	0.561639	0.81384	3.23296	3.10714	-0.11708
FBgn0023388	FBtr0081503	1001	0.0885381	4.11297	0.0425556	0.251969	12.0835	10.8273	-0.403769
FBgn0023388	FBtr0333086	142.259	0.125183	2.96722	0.0849678	0.362935	4.31839	5.25941	0.597328
FBgn0024806	FBtr0072520	941.376	0.0321552	0.00973541	0.921402	0.978669	11.1974	11.1686	-0.00939199
FBgn0024806	FBtr0332108	637.044	0.0343058	0.00912598	0.923894	0.979535	9.52236	9.55045	0.0101437
FBgn0260442	FBtr0305210	1672.46	0.148781	2.25622	0.133078	0.446915	14.422	13.3609	-0.30754
FBgn0260442	FBtr0333109	130.11	0.211272	1.63076	0.201598	0.545561	4.21348	4.89388	0.451557
FBgn0087011	FBtr0302581	45.1509	0.529008	0.574105	0.448632	0.75499	3.07198	2.23163	-0.936346
FBgn0087011	FBtr0114111	158.415	0.384681	0.913687	0.339138	0.678276	3.6251	4.53156	0.667433
FBgn0034093	FBtr0340024	88.7517	0.0879149	0.240805	0.623626	0.852087	3.7641	3.92855	0.127398
FBgn0034093	FBtr0344079	61.7817	0.10094	0.0821103	0.774458	0.922008	3.25331	3.15295	-0.0924573
FBgn0034093	FBtr0087191	1.5618	5.21582	0.0606758	0.805431	0.934726	0.669009	0.0156328	-10.8402
FBgn0025809	FBtr0074190	2040.85	0.0291156	1.18333	0.276679	0.627092	15.1467	14.6532	-0.138521
FBgn0025809	FBtr0074191	307.13	0.0401448	0.867068	0.351768	0.690263	6.70179	7.14312	0.203142
FBgn0263144	FBtr0085993	2912.07	0.00863138	3.69294	0.0546433	0.288683	16.5177	17.0302	0.137295
FBgn0263144	FBtr0085992	1236.16	0.00977034	3.28811	0.0697831	0.328201	12.6624	12.1351	-0.161924
FBgn0036188	FBtr0331530	84.2248	0.0336528	0.256656	0.612427	0.845828	3.67729	3.85737	0.142262
FBgn0036188	FBtr0076107	1367.58	0.0100195	0.637646	0.424565	0.740148	12.9595	12.8478	-0.0335851
FBgn0086347	FBtr0304138	144.175	0.0829541	1.36083	0.243393	0.592941	4.54933	5.0877	0.339127
FBgn0086347	FBtr0080035	927.523	0.0562815	1.94595	0.163024	0.490015	11.4444	10.7843	-0.215911
FBgn0052452	FBtr0345591	585.277	0.0374612	0.366559	0.544886	0.8037	9.31979	9.07896	-0.0891961
FBgn0052452	FBtr0078524	922.118	0.0349692	2.00798	0.156474	0.481141	11.7081	10.4807	-0.402144
FBgn0052452	FBtr0078523	167.76	0.0288349	6.32503	0.0119046	0.117592	4.79036	5.5862	0.469548
FBgn0034527	FBtr0086225	1574.27	0.0435007	0.313834	0.575337	0.822409	13.4547	13.729	0.080333
FBgn0034527	FBtr0086226	251.348	0.0595911	0.233532	0.628917	0.855163	6.43458	6.20145	-0.115734
FBgn0000179	FBtr0343569	23.6377	0.229472	0.769055	0.38051	0.711228	1.91948	2.01912	0.147272
FBgn0000179	FBtr0308914	27.8512	1.45048	3.40864	0.064856	0.314978	2.41426	1.98074	-0.577157
FBgn0000179	FBtr0300609	33.5838	0.432563	0.429691	0.512141	0.790596	2.39622	2.34018	-0.0691309
FBgn0003162	FBtr0071579	31.9856	1.06428	0.0453345	0.83139	0.945876	2.17136	2.36148	0.244936
FBgn0003162	FBtr0071580	89.3781	0.833178	0.430265	0.511859	0.790596	3.64853	3.88324	0.185508
FBgn0003162	FBtr0071578	54.3092	0.255084	0.43019	0.511896	0.790596	3.06047	2.93687	-0.121307
FBgn0022942	FBtr0070684	986.393	0.00561014	0.738042	0.390289	0.71791	11.4814	11.276	-0.0662071
FBgn0022942	FBtr0070683	2095.91	0.00464941	0.870684	0.350766	0.689039	14.9428	15.126	0.05122
FBgn0000406	FBtr0331931	78.2591	1.45006	16.0437	6.18959e-05	0.00250335	6.76458	1.85578	-3.86573
FBgn0039065	FBtr0301088	200.343	0.0272122	281.041	4.45342e-63	6.48418e-60	6.08362	1.6909	-3.80246
FBgn0027594	FBtr0334078	200.726	0.0680952	0.109526	0.740685	0.906611	5.6654	5.71109	0.0248148
FBgn0027594	FBtr0334079	324.532	0.161424	1.27042	0.259688	0.607691	7.76341	6.46646	-0.585113
FBgn0027594	FBtr0309845	132.569	0.0423378	0.715891	0.397495	0.721308	4.566	4.76577	0.129456
FBgn0027594	FBtr0072799	178.669	0.180223	0.540127	0.46238	0.761446	5.13016	5.59435	0.265645
FBgn0027594	FBtr0072798	162.121	0.14524	0.0325353	0.856858	0.957609	5.26018	5.05481	-0.121601
FBgn0004611	FBtr0078048	47.996	0.814349	0.395942	0.529193	0.798119	2.9564	2.7688	-0.19258
FBgn0004611	FBtr0330673	564.231	0.0308154	0.401406	0.526364	0.797279	9.19695	8.92408	-0.10216
FBgn0004611	FBtr0078049	48.7004	0.265477	0.609598	0.434939	0.74735	2.51492	3.21166	0.718315
FBgn0004611	FBtr0078047	784.643	0.0242121	0.136207	0.712081	0.896257	10.3631	10.4273	0.0219014
FBgn0037944	FBtr0082433	53.1902	0.707389	11.1638	0.000834079	0.0177029	3.53111	1.09078	-3.42545
FBgn0004395	FBtr0084402	89.2502	0.0841374	6.39514	0.0114433	0.115224	3.41076	4.19603	0.616833
FBgn0004395	FBtr0337052	100.446	0.138132	6.74049	0.00942489	0.101199	3.38233	4.5797	0.904722
FBgn0004574	FBtr0310632	266.247	0.0456399	0.68506	0.40785	0.728005	6.30133	6.69394	0.190407
FBgn0004574	FBtr0073263	1652.61	0.032714	0.93945	0.332419	0.673536	14.0506	13.6083	-0.128427
FBgn0002945	FBtr0075039	476.288	0.119638	1.58034	0.208712	0.55441	8.71591	8.10612	-0.241075
FBgn0002945	FBtr0332649	73.2699	0.18311	1.09709	0.294905	0.64298	3.21944	3.67389	0.390955
FBgn0011290	FBtr0335213	692.826	0.0132718	0.918255	0.337934	0.677894	9.79008	9.95283	0.0574257
FBgn0011290	FBtr0290205	244.191	0.0294164	1.0522	0.305001	0.650996	6.01578	6.44582	0.216062
FBgn0011290	FBtr0082440	473.339	0.0286006	2.14594	0.142948	0.463397	8.80034	7.99761	-0.317778
FBgn0037747	FBtr0100583	180.969	0.0555998	1.08813	0.296885	0.644017	5.17993	5.67767	0.281783
FBgn0037747	FBtr0082134	1064.42	0.0376839	1.56841	0.210439	0.556034	12.0047	11.4429	-0.178008
FBgn0027779	FBtr0335143	274.025	0.0552002	4.34531	0.0371111	0.234929	5.99503	6.92307	0.452909
FBgn0027779	FBtr0080940	3141.69	0.0389439	6.0355	0.014021	0.129863	17.7489	16.6149	-0.301271
FBgn0005674	FBtr0084512	378.003	0.0960293	0.305028	0.580747	0.824821	7.51929	7.70192	0.0779082
FBgn0005674	FBtr0084511	958.229	0.084209	0.344749	0.557101	0.810977	11.367	11.1595	-0.0673095
FBgn0030520	FBtr0112981	2271.87	0.0682785	0.0197419	0.88826	0.969974	15.5532	15.3206	-0.0643208
FBgn0030520	FBtr0331712	519.218	0.298836	0.0329518	0.855955	0.957607	8.67731	8.806	0.049434
FBgn0030520	FBtr0331711	574.243	0.0525864	0.206257	0.649717	0.863478	9.06731	9.17985	0.0419226
FBgn0005648	FBtr0088786	118.026	0.222368	0.0164979	0.897797	0.974026	4.56624	4.29289	-0.185786
FBgn0005648	FBtr0088785	1978.13	0.152598	0.0265795	0.870493	0.963099	14.5217	14.9587	0.123206
FBgn0017561	FBtr0346304	431.668	0.186768	0.247243	0.619023	0.848839	7.86725	8.22981	0.148134
FBgn0017561	FBtr0073405	1164.75	0.00928692	0.428466	0.512743	0.790596	12.1117	12.0451	-0.0207337
FBgn0017561	FBtr0073404	835.519	0.0544471	0.000136465	0.990679	0.998572	10.5137	10.7217	0.0699932
FBgn0086365	FBtr0334869	74.3687	1.76891	0.463068	0.496194	0.779687	2.96063	4.05433	0.931496
FBgn0086365	FBtr0084598	30.6945	2.06138	0.397282	0.528496	0.797816	2.67124	1.83513	-1.09526
FBgn0020412	FBtr0076236	249.314	0.0411801	0.709903	0.399476	0.723069	6.52744	6.06603	-0.22978
FBgn0020412	FBtr0076237	48.8536	0.314793	0.251645	0.615919	0.847136	2.83491	2.94352	0.110471
FBgn0020412	FBtr0332707	1097.91	0.00735189	1.6861	0.194115	0.535897	11.8156	11.9404	0.0392742
FBgn0029959	FBtr0307272	93.0571	0.085348	0.00618501	0.937315	0.983627	3.95742	3.95759	0.000129639
FBgn0029959	FBtr0071072	498.436	0.0537411	0.00970217	0.921536	0.978669	8.59205	8.59186	-7.52189e-05
FBgn0003415	FBtr0112830	334.07	0.0158937	3.00583	0.0829653	0.358237	6.95211	7.46663	0.229191
FBgn0003415	FBtr0078328	1063.54	0.0237165	1.1681	0.279793	0.629059	12.0582	11.2375	-0.261102
FBgn0003415	FBtr0333284	884.7	0.0346289	0.0585745	0.808763	0.936459	11.0067	10.7332	-0.0906703
FBgn0003415	FBtr0078329	495.843	0.0453901	0.386106	0.534353	0.800283	8.50008	8.61922	0.0464769
FBgn0037720	FBtr0334616	191.383	0.0314422	2.2588	0.132857	0.446744	5.83439	5.28507	-0.304572
FBgn0037720	FBtr0082075	1397.97	0.0183045	3.65095	0.0560371	0.292437	12.752	13.2792	0.157786
FBgn0052982	FBtr0110960	27.8981	0.325628	0.814138	0.3669	0.701794	2.49937	1.91565	-0.775675
FBgn0052982	FBtr0330219	76.7743	0.110793	0.0942659	0.758822	0.913397	3.55951	3.57872	0.0159617
FBgn0052982	FBtr0301040	24.6942	0.24869	0.120486	0.728508	0.902536	1.83005	2.17747	0.505977
FBgn0052982	FBtr0301039	86.9398	0.944929	0.412902	0.5205	0.795057	3.58696	3.92959	0.271411
FBgn0000108	FBtr0307295	115.671	0.0579669	1.37247	0.241388	0.591884	4.54287	4.25123	-0.199573
FBgn0000108	FBtr0307293	46.9942	0.335574	0.914717	0.338866	0.678276	2.65778	2.93339	0.289601
FBgn0000108	FBtr0307291	63.0853	0.133273	1.03774	0.308347	0.653789	3.40586	3.1497	-0.230954
FBgn0000108	FBtr0307294	53.4248	0.130946	2.01698	0.155548	0.480232	2.66815	3.23125	0.563074
FBgn0051072	FBtr0085099	200.576	0.152038	4.98331	0.0255929	0.18858	6.45595	4.92555	-0.835554
FBgn0051072	FBtr0334310	76.0591	0.250427	0.209216	0.647382	0.863146	3.31125	3.79009	0.400518
FBgn0051072	FBtr0085097	135.325	0.177432	1.08889	0.296718	0.644017	4.35057	5.01715	0.431089
FBgn0051072	FBtr0300939	13.209	3.11814	0.331346	0.564868	0.815112	0.0122017	2.0448	14.7908
FBgn0034649	FBtr0071681	148.838	0.0969399	0.464269	0.495636	0.779651	5.07231	4.80803	-0.16265
FBgn0034649	FBtr0071680	894.738	0.0677357	0.637636	0.424568	0.740148	10.797	11.1244	0.107993
FBgn0023479	FBtr0076527	188.619	0.165381	3.54271	0.0598077	0.301315	4.7159	5.85226	0.660827
FBgn0023479	FBtr0076525	7.44058	0.727884	0.560082	0.454227	0.757099	1.39583	0.919243	-1.20874
FBgn0023479	FBtr0344980	10.8266	0.333412	1.6631	0.197185	0.540275	1.64249	1.14497	-1.04559
FBgn0050015	FBtr0088243	93.698	0.07426	0.0444983	0.832929	0.946276	3.85539	3.90136	0.0353262
FBgn0050015	FBtr0088242	64.5664	0.0898868	0.49342	0.482406	0.773135	3.11718	3.30981	0.17695
FBgn0050015	FBtr0331939	20.5184	0.170853	0.687617	0.406976	0.727477	2.02989	1.73489	-0.456666
FBgn0037070	FBtr0078406	711.603	0.0469024	5.27422	0.0216434	0.170156	9.36946	10.5873	0.427019
FBgn0037070	FBtr0331798	7.4427	2.02087	2.96564	0.0850505	0.362935	0.0115489	1.64283	14.3132
FBgn0037070	FBtr0321283	123.287	0.0518084	7.29147	0.00692828	0.0821464	4.92654	4.02429	-0.60926
FBgn0021875	FBtr0072253	212.692	0.0946223	1.02934	0.310314	0.656902	5.62141	6.09745	0.25211
FBgn0021875	FBtr0343432	235.747	0.0924069	1.05257	0.304917	0.650996	6.36735	5.88593	-0.24539
FBgn0000084	FBtr0070025	1467.29	0.829357	14.039	0.000179057	0.00537125	18.9744	8.57084	-3.13266
FBgn0039145	FBtr0334920	544.596	1.88461	10.2825	0.00134295	0.025484	10.017	4.18354	-2.7774
FBgn0031143	FBtr0077268	2461.46	0.0336513	6.92501	0.00849984	0.0946449	15.1257	16.6363	0.413185
FBgn0031143	FBtr0339633	1494.5	0.035013	6.65999	0.00986013	0.103283	13.8194	12.3678	-0.433328
FBgn0037094	FBtr0301197	108.738	0.038077	4.19232	0.0406075	0.246544	3.83068	4.62192	0.562984
FBgn0037094	FBtr0078359	1250.74	0.0181594	0.27981	0.596826	0.8362	12.7126	12.2576	-0.139174
FBgn0037094	FBtr0078363	366.289	0.0393139	0.117043	0.732264	0.903646	7.72693	7.28766	-0.189448
FBgn0032721	FBtr0089314	650.248	0.0194922	1.25182	0.263205	0.612183	9.39679	9.84244	0.160036
FBgn0032721	FBtr0089315	3554.36	0.0154306	1.568	0.210498	0.556034	18.0701	17.6144	-0.119566
FBgn0033673	FBtr0306003	340.701	0.0146857	0.181426	0.67015	0.874318	7.33193	7.18171	-0.0665397
FBgn0033673	FBtr0088043	1486.78	0.00955517	0.264497	0.607047	0.843217	13.245	13.3755	0.0386023
FBgn0266598	FBtr0310464	617.838	0.0535846	1.30844	0.252677	0.599964	9.64176	9.06771	-0.210177
FBgn0266598	FBtr0301216	125.672	0.0790547	0.89583	0.343902	0.683859	4.32294	4.82433	0.33116
FBgn0036030	FBtr0345034	463.169	0.0370297	0.51195	0.474296	0.768161	8.12217	8.52787	0.161593
FBgn0036030	FBtr0076415	298.406	0.0426502	0.0387015	0.844041	0.952064	6.84231	6.85018	0.00365309
FBgn0036030	FBtr0345032	1264.47	0.0316048	0.52671	0.467993	0.763763	12.7446	12.2988	-0.136164
FBgn0052675	FBtr0071500	792.711	0.0174171	4.02783	0.0447555	0.258999	10.0799	10.8006	0.245166
FBgn0052675	FBtr0346377	161.222	0.0298598	2.12438	0.144972	0.46703	5.38927	4.84654	-0.32382
FBgn0052675	FBtr0300569	332.217	0.0355654	0.931669	0.33443	0.675353	7.34909	6.98964	-0.160805
FBgn0035016	FBtr0306137	595.161	0.00785508	4.35116	0.0369838	0.234929	9.00999	9.50382	0.182128
FBgn0035016	FBtr0072346	861.457	0.00689297	4.85456	0.0275731	0.197951	11.0282	10.5665	-0.153727
FBgn0037199	FBtr0078577	4809.82	0.0154955	0.173607	0.676926	0.878728	19.4709	19.5766	0.0269975
FBgn0037199	FBtr0347060	785.931	0.0190008	0.142839	0.705475	0.894114	10.4269	10.3248	-0.0348659
FBgn0284231	FBtr0452131	142.301	0.0831259	0.884353	0.347012	0.685922	4.58263	5.12277	0.338079
FBgn0284231	FBtr0452130	1077.89	0.0549909	1.32514	0.249672	0.598606	12.089	11.4262	-0.209705
FBgn0037894	FBtr0346638	2957.37	0.0498782	1.51775	0.21796	0.566329	17.2872	16.3665	-0.246391
FBgn0037894	FBtr0082386	1408.32	0.0525761	1.44061	0.230041	0.582648	12.6063	13.4808	0.261451
FBgn0052816	FBtr0273442	72.5305	0.51842	14.0573	0.000177328	0.00535663	5.27323	2.09681	-2.73527
FBgn0034500	FBtr0344185	426.315	0.25611	45.1311	1.84277e-11	2.35358e-09	11.7	5.25487	-2.64676
FBgn0030151	FBtr0089385	3393.25	0.00800952	0.507442	0.476248	0.769537	17.5076	17.6949	0.0493356
FBgn0030151	FBtr0474138	1670.34	0.00873136	0.467789	0.494006	0.778771	13.9705	13.7793	-0.0554378
FBgn0051224	FBtr0344327	61.8798	0.11703	1.18045	0.277264	0.627499	3.59249	2.83047	-0.703456
FBgn0051224	FBtr0344326	1144.02	0.0110981	2.79243	0.0947104	0.383904	12.2804	11.8344	-0.139108
FBgn0051224	FBtr0083691	304.727	0.0169533	4.90684	0.0267505	0.194744	6.53606	7.27664	0.341718
FBgn0033236	FBtr0305127	318.295	0.136211	45.7832	1.3209e-11	1.74839e-09	7.29251	3.14254	-2.56547
FBgn0039714	FBtr0303033	480.696	0.0602911	6.16438	0.0130348	0.124044	7.46962	8.98173	0.609111
FBgn0039714	FBtr0089923	35.2962	0.848107	1.1079	0.29254	0.639931	1.70132	2.85309	1.50847
FBgn0020503	FBtr0301441	338.099	0.0126379	0.220833	0.638406	0.858984	7.28542	7.19584	-0.0397491
FBgn0020503	FBtr0080975	679.46	0.0209939	0.0172114	0.895623	0.973591	9.72321	9.8476	0.0441463
FBgn0020503	FBtr0339796	2.56542	2.2349	0.376318	0.539581	0.803482	0.758769	0.580342	-0.774276
FBgn0020503	FBtr0290262	2.83564	3.3265	0.00200313	0.964302	0.993239	0.562783	0.800212	1.01664
FBgn0020503	FBtr0332452	15.629	0.462324	0.0499795	0.823099	0.942421	1.60532	1.67829	0.129026
FBgn0020503	FBtr0479834	15.5299	1.74651	0.349354	0.554479	0.809786	1.43694	1.79872	0.651679
FBgn0010263	FBtr0077639	18.8509	0.981666	0.124909	0.723771	0.900407	1.81404	1.69173	-0.202783
FBgn0010263	FBtr0100468	9.77446	0.649674	0.491559	0.483233	0.773342	1.07438	1.31786	0.591247
FBgn0010263	FBtr0330213	21.6184	2.44606	0.103837	0.747273	0.907979	2.46075	1.50981	-1.4215
FBgn0030174	FBtr0309219	33.8146	0.183536	1.43673	0.230668	0.582821	1.75947	1.62475	-0.231302
FBgn0030174	FBtr0071423	3.40711	3.79753	1.19006	0.275317	0.625389	1.56742	0.379526	-4.09963
FBgn0030174	FBtr0309221	186.431	0.719619	1.85115	0.17365	0.505063	2.36051	3.84887	1.44008
FBgn0262732	FBtr0330137	5559.26	0.00540315	1.75308	0.18549	0.523331	20.4603	20.2539	-0.0521898
FBgn0262732	FBtr0305569	798.92	0.0108246	4.14807	0.0416819	0.250126	10.0484	10.8921	0.286531
FBgn0262732	FBtr0075394	484.438	0.0101156	0.985954	0.320733	0.665793	8.69168	8.24603	-0.175259
FBgn0034543	FBtr0345354	542.649	0.115397	2.58708	0.107739	0.405374	8.12219	9.43901	0.505014
FBgn0034543	FBtr0086236	585.347	0.114256	2.61251	0.106024	0.403469	9.8872	8.5398	-0.499219
FBgn0037117	FBtr0333967	467.836	0.0712298	0.104308	0.74672	0.907979	8.63849	8.07699	-0.223026
FBgn0037117	FBtr0078431	508.311	0.017527	3.95098	0.0468441	0.265493	8.41771	8.88756	0.181878
FBgn0037117	FBtr0078430	766.242	0.0455348	0.621556	0.43047	0.744552	10.7156	9.85836	-0.294468
FBgn0250830	FBtr0329829	160.557	0.069109	2.59681	0.107079	0.404113	4.79764	5.47904	0.405315
FBgn0250830	FBtr0111273	496.128	0.0522127	3.37686	0.0661181	0.317926	8.88953	8.14448	-0.291878
FBgn0017550	FBtr0078742	692.794	0.063099	1.37987	0.240123	0.590572	9.45355	10.2355	0.2765
FBgn0017550	FBtr0078741	2292.54	0.056039	1.55148	0.212917	0.559091	15.9393	15.0632	-0.241891
FBgn0261439	FBtr0086552	2484.79	0.0108563	4.34644	0.0370865	0.234929	16.3152	15.5333	-0.213577
FBgn0261439	FBtr0086554	726.35	0.0153364	3.29774	0.0693752	0.327106	9.69508	10.4016	0.246441
FBgn0261439	FBtr0086553	721.638	0.0199117	0.554785	0.456369	0.758012	9.9083	10.1666	0.090146
FBgn0025790	FBtr0089627	215.95	0.148973	0.833531	0.361254	0.698705	6.23882	5.56039	-0.357371
FBgn0025790	FBtr0301643	196.771	0.11908	1.80648	0.178931	0.514869	5.1059	6.09017	0.543368
FBgn0025790	FBtr0089626	202.639	0.0469587	0.310456	0.5774	0.823565	5.82733	5.63073	-0.106123
FBgn0033777	FBtr0087816	299.679	0.259521	0.793992	0.372896	0.707714	7.13192	6.57047	-0.260674
FBgn0033777	FBtr0306583	8.81517	0.627034	0.370897	0.542516	0.8037	1.07376	1.38526	0.737414
FBgn0037679	FBtr0082055	1177.93	0.0150111	3.95778	0.0466551	0.265144	11.9504	12.4408	0.151973
FBgn0037679	FBtr0082056	225.637	0.0244936	2.58019	0.108208	0.40555	6.23595	5.70258	-0.278026
FBgn0032513	FBtr0080468	1322.69	0.20604	4.51596	0.0335801	0.221635	11.5468	13.8954	0.712673
FBgn0032513	FBtr0346420	718.545	0.216502	4.29959	0.0381215	0.238461	10.8743	8.75982	-0.751183
FBgn0033929	FBtr0087548	1961.93	0.0327428	0.940336	0.332191	0.673261	14.472	14.9253	0.127974
FBgn0033929	FBtr0087549	384.519	0.0420647	0.738723	0.39007	0.71791	7.8622	7.45719	-0.171934
FBgn0003997	FBtr0075133	105.282	0.101141	1.00684	0.315661	0.663016	3.96889	4.32092	0.25446
FBgn0003997	FBtr0332862	91.7156	0.105709	0.967295	0.325356	0.66821	4.10617	3.75395	-0.267559
FBgn0027587	FBtr0344842	476.295	0.126458	0.0305872	0.861164	0.959456	8.52458	8.30985	-0.0848185
FBgn0027587	FBtr0072528	775.134	0.118965	0.0325915	0.856736	0.957609	10.2274	10.4593	0.0793382
FBgn0003741	FBtr0100244	108.646	0.117919	0.720882	0.395855	0.721308	4.45829	4.01074	-0.317261
FBgn0003741	FBtr0075364	475.663	0.0844507	0.990027	0.319736	0.664809	8.15023	8.69662	0.215758
FBgn0014931	FBtr0081757	726.729	0.0581926	0.826316	0.36334	0.699476	10.2452	9.90208	-0.119445
FBgn0014931	FBtr0304703	124.939	0.0866538	0.573325	0.448941	0.75515	4.40593	4.6922	0.189879
FBgn0001253	FBtr0076607	229.172	0.19327	3.06775	0.0798597	0.351924	5.46298	5.93701	0.257119
FBgn0001253	FBtr0076606	280.607	0.182257	3.16997	0.0750038	0.339586	6.71841	6.22271	-0.241283
FBgn0000181	FBtr0087783	20769.9	0.0139379	0.719157	0.396421	0.721308	28.3039	27.9364	-0.0882261
FBgn0000181	FBtr0087782	15535.8	0.013997	0.716134	0.397415	0.721308	26.2025	26.5696	0.0887007
FBgn0052195	FBtr0333696	181.731	1.00408	1.00596	0.315871	0.663075	4.80545	5.98951	0.675858
FBgn0052195	FBtr0333697	64.6482	1.17756	0.864301	0.352538	0.690451	3.72816	2.84464	-0.798897
FBgn0022960	FBtr0086183	2717.68	0.0208619	0.0127461	0.910111	0.975462	16.3458	16.3993	0.0144549
FBgn0022960	FBtr0086182	343.437	0.029692	0.00933691	0.923022	0.979105	7.29402	7.2438	-0.022212
FBgn0038745	FBtr0344262	460.912	0.0289008	1.09904	0.294477	0.642816	8.09123	8.50758	0.166219
FBgn0038745	FBtr0083855	1307.77	0.023856	1.31477	0.251532	0.599265	12.9112	12.4769	-0.131694
FBgn0038321	FBtr0334590	127.279	0.089874	0.215803	0.642256	0.860122	4.56479	4.48489	-0.0532419
FBgn0038321	FBtr0083119	153.307	0.0850061	0.225946	0.634546	0.857705	4.87982	4.9606	0.0498858
FBgn0083984	FBtr0301007	488.368	0.0178898	0.401248	0.526445	0.797279	8.59158	8.42162	-0.0666081
FBgn0083984	FBtr0392905	257.999	0.0224093	0.331785	0.56461	0.815112	6.31432	6.4932	0.0877974
FBgn0026160	FBtr0076268	64.1074	0.11412	0.481542	0.487725	0.775902	3.00786	3.39543	0.35761
FBgn0026160	FBtr0076267	320.007	0.0695659	0.793942	0.372911	0.707714	7.24067	6.80349	-0.198899
FBgn0038881	FBtr0343805	203.181	0.14653	0.111208	0.738773	0.905889	5.43367	5.80517	0.203983
FBgn0038881	FBtr0343806	162.58	0.155824	0.135907	0.712385	0.896484	5.57831	4.77696	-0.473679
FBgn0038881	FBtr0084095	68.8072	0.0533852	0.183994	0.667963	0.873597	3.3054	3.42831	0.107976
FBgn0259139	FBtr0089918	439.165	0.0403433	0.947171	0.33044	0.671223	8.40359	7.83218	-0.231995
FBgn0259139	FBtr0089919	2065.72	0.0283	0.566937	0.451479	0.7565	14.7687	15.1577	0.109004
FBgn0259139	FBtr0089917	346.544	0.0218718	0.00030482	0.98607	0.997895	7.27516	7.36832	0.0409705
FBgn0262739	FBtr0305592	465.058	0.088354	0.0762372	0.782463	0.924879	8.22222	8.45745	0.0935577
FBgn0262739	FBtr0087614	2060.03	0.0752226	0.0895637	0.764733	0.917034	15.0857	14.8064	-0.0782629
FBgn0029999	FBtr0071151	1159.16	0.0370498	1.09327	0.295747	0.644017	12.2965	11.9151	-0.118675
FBgn0029999	FBtr0339695	243.195	0.0506614	0.824296	0.363927	0.699608	6.06619	6.40773	0.171428
FBgn0265182	FBtr0339098	20.7544	0.958595	4.6223	0.0315589	0.214118	1.24165	2.34624	1.84883
FBgn0265182	FBtr0339097	21.955	0.944813	4.68445	0.0304368	0.209038	2.44205	1.30836	-1.81423
FBgn0260635	FBtr0075499	122.146	0.244677	1.35448	0.244497	0.593907	3.83598	4.91137	0.742863
FBgn0260635	FBtr0075500	4225.66	0.166496	1.96781	0.16068	0.485811	19.7691	17.8773	-0.488546
FBgn0035046	FBtr0301036	1051.13	0.0269444	1.00103	0.317063	0.66414	11.3155	12.0145	0.222173
FBgn0035046	FBtr0072324	1039.69	0.0147682	1.21501	0.270343	0.62085	11.8205	11.4321	-0.123666
FBgn0035046	FBtr0072325	1138	0.0174211	0.0305405	0.86127	0.959456	12.0449	12.0389	-0.00186642
FBgn0052707	FBtr0309872	377.037	0.0679647	0.0114674	0.914721	0.976275	7.63248	7.5398	-0.0396354
FBgn0052707	FBtr0071285	795.486	0.0599659	0.0128664	0.909689	0.975462	10.3915	10.4925	0.034358
FBgn0030503	FBtr0340395	433.771	0.0157617	0.100018	0.751808	0.910092	8.13014	8.04379	-0.035147
FBgn0030503	FBtr0073807	333.459	0.017367	0.0919229	0.761747	0.914951	7.14907	7.23789	0.0396232
FBgn0011205	FBtr0078187	110.572	0.382678	1.483	0.223306	0.573428	3.81593	4.5299	0.513783
FBgn0011205	FBtr0078186	1626.12	0.275014	2.00091	0.157204	0.482279	14.3662	13.1272	-0.360927
FBgn0035533	FBtr0306534	0	NA	NA	NA	NA	NA	NA	NA
FBgn0035533	FBtr0308201	111.572	0.0360192	0.807625	0.368823	0.703441	4.40767	4.19178	-0.150795
FBgn0035533	FBtr0306094	505.41	0.0413519	0.386769	0.534002	0.800283	8.63517	8.63259	-0.000998482
FBgn0035533	FBtr0073339	527.366	0.0354008	2.12434	0.144975	0.46703	8.9973	8.54519	-0.173282
FBgn0035533	FBtr0333571	565.203	0.0722278	2.09178	0.148093	0.46936	8.27095	9.85192	0.593077
FBgn0030360	FBtr0339626	75.2148	2.42644	0.0462954	0.82964	0.944987	3.28306	3.46408	0.158742
FBgn0030360	FBtr0073574	189.432	3.55808	0.0320352	0.85795	0.95819	5.59903	5.19185	-0.231718
FBgn0033483	FBtr0088406	34.007	0.663815	4.89892e-07	0.999442	1	2.28648	2.46418	0.218643
FBgn0033483	FBtr0088405	220.407	0.490094	8.72811e-05	0.992546	0.998572	6.08004	5.7827	-0.155775
FBgn0015664	FBtr0310483	1379.21	0.0543561	4.773	0.0289095	0.203935	12.2649	13.6156	0.405644
FBgn0015664	FBtr0079889	1432.07	0.0541669	4.78944	0.0286347	0.202287	13.7248	12.3733	-0.404131
FBgn0002924	FBtr0344976	59.9972	0.0523031	0.0194659	0.889039	0.970352	3.21043	3.16813	-0.0391279
FBgn0002924	FBtr0085534	3026.86	0.0113925	0.0542588	0.815812	0.939082	16.9585	16.9834	0.006645
FBgn0035853	FBtr0332138	263.16	0.0407827	0.0200311	0.88745	0.969507	6.43861	6.48295	0.0215986
FBgn0035853	FBtr0076722	1313.29	0.0168054	0.128036	0.720477	0.900389	12.7768	12.6468	-0.0393896
FBgn0035853	FBtr0332139	308.037	0.0241148	0.0728464	0.787237	0.927764	6.89017	6.99495	0.0480989
FBgn0013773	FBtr0339983	574.897	0.0266954	0.00105498	0.974089	0.994303	9.11049	9.15327	0.0159252
FBgn0013773	FBtr0345526	1078.85	0.0237986	0.00114627	0.972992	0.993756	11.8154	11.7715	-0.0138476
FBgn0011509	FBtr0333891	1496.24	0.0280454	4.49454	0.0340032	0.223591	13.8317	12.7984	-0.305765
FBgn0011509	FBtr0076598	1312.58	0.0284656	4.42997	0.0353131	0.22934	12.1832	13.2094	0.311221
FBgn0000228	FBtr0310625	61.0331	0.233865	0.970135	0.324646	0.668188	3.77171	2.58374	-1.11553
FBgn0000228	FBtr0302568	411.493	0.0251016	6.32012	0.0119376	0.117758	7.33368	8.37744	0.434964
FBgn0000228	FBtr0079085	1147.34	0.0199317	3.56628	0.0589643	0.299417	12.4558	11.6991	-0.235817
FBgn0027291	FBtr0307904	2944	0.0448413	1.21312	0.270715	0.62091	16.4606	17.1913	0.195512
FBgn0027291	FBtr0074780	948.043	0.0494521	1.10115	0.294013	0.642382	11.5366	10.8653	-0.218575
FBgn0051211	FBtr0082480	170.875	0.93493	0.769501	0.380371	0.711228	5.50373	5.04435	-0.266778
FBgn0051211	FBtr0082479	657.682	1.43387	0.508629	0.475733	0.769118	9.08482	10.22	0.407019
FBgn0283680	FBtr0344170	22.4639	0.252967	0.026451	0.870804	0.963296	1.97503	1.89087	-0.126687
FBgn0283680	FBtr0346133	110.571	0.0617602	1.33997	0.247039	0.5965	4.06739	4.24624	0.128883
FBgn0283680	FBtr0344171	15.4827	0.580078	0.0954022	0.757419	0.912764	1.90906	1.40517	-0.889569
FBgn0015371	FBtr0087415	2717.46	0.0609887	1.72069	0.189604	0.529264	16.8203	15.9672	-0.230465
FBgn0015371	FBtr0305214	0	NA	NA	NA	NA	NA	NA	NA
FBgn0015371	FBtr0087416	813.098	0.0676899	1.55311	0.212678	0.559091	10.1456	10.9107	0.258896
FBgn0030872	FBtr0339750	89.4647	0.41085	0.0151539	0.902027	0.974506	3.7009	4.06939	0.282969
FBgn0030872	FBtr0303572	211.431	0.0476107	2.27752	0.131262	0.445331	6.01773	5.58031	-0.233723
FBgn0030872	FBtr0074464	594.703	0.082191	0.500422	0.479315	0.771652	8.84149	9.7036	0.317702
FBgn0052112	FBtr0301047	71.2136	0.30446	1.91115	0.166835	0.495746	2.91137	3.82135	0.804256
FBgn0052112	FBtr0075915	618.724	0.211306	2.6926	0.100815	0.394714	10.1721	8.70224	-0.535633
FBgn0024987	FBtr0070215	355.409	0.220247	57.6102	3.19563e-14	6.46228e-12	10.2934	4.7368	-2.49913
FBgn0015222	FBtr0085634	3148.72	0.0142085	213.236	2.70321e-48	2.94215e-45	20.3728	11.8632	-2.34598
FBgn0043854	FBtr0344864	952.362	0.208677	1.31828	0.250901	0.599265	10.8411	11.6367	0.258513
FBgn0043854	FBtr0290281	1602.86	0.201181	1.36688	0.242349	0.592219	14.0259	13.1762	-0.24876
FBgn0005655	FBtr0086307	2717.89	0.0218411	0.168911	0.681081	0.88051	16.4521	16.2824	-0.0458684
FBgn0005655	FBtr0086308	3079.79	0.0216541	0.170351	0.6798	0.880477	16.9707	17.1412	0.0453903
FBgn0015521	FBtr0273293	1719.44	0.00873715	578.569	7.68156e-128	2.79609e-124	16.2308	9.0143	-2.23932
FBgn0027780	FBtr0089673	272.463	0.614416	13.4409	0.000246203	0.00711253	8.88043	4.44085	-2.1846
FBgn0262962	FBtr0415453	17.3018	1.00167	0.307342	0.579316	0.824198	1.77184	1.68141	-0.15216
FBgn0262962	FBtr0306717	471.287	0.519393	0.432023	0.510998	0.790596	8.29182	8.48088	0.0748829
FBgn0261238	FBtr0081614	1392.19	0.0106575	0.122434	0.726409	0.901866	13.0451	12.9398	-0.0315464
FBgn0261238	FBtr0081613	275.561	0.0685272	0.129645	0.7188	0.900006	6.46654	6.7399	0.130784
FBgn0261238	FBtr0334677	85.72	0.17205	0.929048	0.33511	0.675984	3.42257	4.15543	0.57747
FBgn0261238	FBtr0081612	756.975	0.0196654	0.282818	0.59486	0.83473	10.0923	10.3919	0.103192
FBgn0261238	FBtr0334672	1062.56	0.0129709	0.500781	0.479157	0.771652	11.8778	11.5662	-0.0987353
FBgn0036621	FBtr0333265	25.4538	0.215385	1.55039	0.213078	0.559091	1.80752	2.33725	0.748596
FBgn0036621	FBtr0331173	2815.84	0.0643654	3.9178	0.0477775	0.268587	16.9423	16.2391	-0.189123
FBgn0036842	FBtr0075037	2351.02	0.0322648	0.25734	0.611953	0.845828	15.7306	15.5319	-0.0546679
FBgn0036842	FBtr0332648	201.79	0.0505665	0.170636	0.679547	0.880424	5.63119	5.80289	0.0928493
FBgn0035431	FBtr0073089	42.0107	0.163648	0.230198	0.631377	0.856583	2.816	2.4553	-0.401558
FBgn0035431	FBtr0073086	90.9141	0.0941358	0.609313	0.435047	0.74735	3.54109	3.82246	0.227198
FBgn0262743	FBtr0081392	2049.9	0.017042	4.10135	0.0428489	0.251987	15.3479	14.4978	-0.238467
FBgn0262743	FBtr0305586	533.091	0.0155698	2.81954	0.0931232	0.380077	8.61526	9.0421	0.16282
FBgn0262743	FBtr0305587	211.74	0.0605864	1.38848	0.238662	0.589368	5.55963	6.08427	0.279424
FBgn0031893	FBtr0079405	969.305	0.943912	3.17678	0.0746918	0.339586	12.9191	9.81716	-1.00553
FBgn0031893	FBtr0113028	8.68385	1.23429	2.70779	0.0998591	0.393597	0.826478	1.37648	1.47573
FBgn0037383	FBtr0078666	71.2433	0.0697013	1.13911	0.28584	0.6344	3.27566	3.67942	0.344312
FBgn0037383	FBtr0344117	1674.36	0.0283173	2.41259	0.120363	0.425588	14.0637	13.6539	-0.118882
FBgn0000635	FBtr0070665	336.908	0.0290708	0.234071	0.628522	0.855081	7.18642	7.05073	-0.0610419
FBgn0000635	FBtr0336884	184.014	0.0338577	0.0964878	0.756086	0.912366	5.34335	5.39164	0.027594
FBgn0000635	FBtr0070667	138.294	0.0319844	0.108137	0.742275	0.907202	4.72774	4.676	-0.0332907
FBgn0000635	FBtr0070666	106.215	0.253921	1.16871	0.279667	0.629059	3.65218	4.37652	0.540506
FBgn0029936	FBtr0331308	858.744	1.51681	0.398293	0.527972	0.797816	10.2035	11.38	0.392122
FBgn0029936	FBtr0071019	186.89	0.980493	0.608741	0.435262	0.74735	5.68171	5.22979	-0.254697
FBgn0283473	FBtr0074634	772.879	0.029494	0.0294452	0.863755	0.960168	10.3647	10.2974	-0.023042
FBgn0283473	FBtr0307199	117.524	0.0964429	0.0151154	0.902151	0.974506	4.39937	4.45543	0.0381046
FBgn0283473	FBtr0307198	104.917	0.162379	0.167049	0.682748	0.881608	4.14169	4.23427	0.0662452
FBgn0031456	FBtr0077715	1253.94	0.040127	1.56522	0.210903	0.556698	12.256	12.7219	0.142479
FBgn0031456	FBtr0335126	51.4604	0.0992296	0.69675	0.403878	0.725266	3.12815	2.71591	-0.415425
FBgn0025720	FBtr0086319	1058.38	0.0189071	5.12552	0.0235766	0.179537	11.2885	12.1392	0.269755
FBgn0025720	FBtr0086317	929.975	0.019335	5.01783	0.0250875	0.186365	11.4759	10.6302	-0.277615
FBgn0003218	FBtr0331716	7.31887	0.57898	0.449879	0.502393	0.782838	1.04965	1.21228	0.416804
FBgn0003218	FBtr0301535	77.9079	0.266725	0.0948655	0.75808	0.913259	3.58867	3.66878	0.0655493
FBgn0003218	FBtr0331717	388.463	0.0340457	1.74294	0.186766	0.525637	8.07266	7.29816	-0.328105
FBgn0003218	FBtr0301534	0.330088	9.98249	0.0345258	0.852593	0.955786	0.335103	0.0131655	-9.33989
FBgn0003218	FBtr0340289	1062.49	0.00815707	4.19435	0.040559	0.246468	11.6089	11.848	0.0757561
FBgn0010340	FBtr0082909	526.059	0.0747592	6.18198	0.0129058	0.123461	8.22438	9.34234	0.428462
FBgn0010340	FBtr0337095	105.313	0.109368	4.36707	0.0366399	0.234187	4.61063	3.69094	-0.666161
FBgn0265276	FBtr0305186	133.399	0.0465349	1.10819	0.292475	0.639931	4.45435	4.85382	0.259581
FBgn0265276	FBtr0110876	491.849	0.0717866	0.326018	0.568013	0.817544	8.55054	8.49033	-0.0235662
FBgn0265276	FBtr0330170	247.452	0.0812239	1.41561	0.234127	0.585137	6.67539	5.91105	-0.381091
FBgn0014930	FBtr0081763	262.456	0.114187	0.0148288	0.903078	0.974506	6.57187	6.34098	-0.112549
FBgn0014930	FBtr0339712	891.074	0.0947122	0.0184749	0.891883	0.971556	10.7975	11.0742	0.0914109
FBgn0028572	FBtr0079012	54.6922	1.88922	2.28704	0.130458	0.445003	2.36316	3.55254	1.19867
FBgn0028572	FBtr0332215	16.1253	2.67216	0.515537	0.472752	0.767536	0.0100526	2.2947	15.686
FBgn0028572	FBtr0332212	24.6007	1.57905	7.88819	0.00497587	0.0657429	2.97543	0.00954051	-16.5979
FBgn0031187	FBtr0309238	548.421	0.0400041	0.110941	0.739076	0.906108	9.03969	8.86391	-0.0663776
FBgn0031187	FBtr0339506	583.314	0.0395371	0.11221	0.737642	0.905723	9.10231	9.27895	0.0654626
FBgn0023510	FBtr0344155	210.056	0.0549078	3.74169	0.0530708	0.284503	5.38338	6.20033	0.437465
FBgn0023510	FBtr0070316	723.415	0.041497	4.86481	0.0274098	0.197763	10.5021	9.6019	-0.313976
FBgn0038428	FBtr0337016	1642.96	0.0504114	0.90433	0.341623	0.681002	13.5299	14.0819	0.160416
FBgn0038428	FBtr0083314	1895.57	0.0498387	0.914577	0.338903	0.678276	14.7702	14.2128	-0.158371
FBgn0036493	FBtr0334105	600.047	0.078938	0.0843615	0.771472	0.920405	9.29947	9.2626	-0.0135723
FBgn0036493	FBtr0100360	55.1418	0.148614	0.0612217	0.804575	0.934726	3.04697	3.07617	0.0280828
FBgn0010621	FBtr0087988	829.621	0.104945	0.00459544	0.945953	0.986909	10.5819	10.6855	0.0348172
FBgn0010621	FBtr0087987	4412.25	0.0941365	0.00508	0.94318	0.986261	19.1175	18.9972	-0.0309512
FBgn0030323	FBtr0073533	1466.06	0.0183646	0.014319	0.904751	0.974793	13.2408	13.2099	-0.00917152
FBgn0030323	FBtr0073534	441.955	0.0233347	0.0112638	0.915479	0.97651	8.12571	8.15615	0.0123286
FBgn0016131	FBtr0087102	600.676	0.0581828	0.000459602	0.982896	0.996724	9.05847	9.48545	0.157284
FBgn0016131	FBtr0087103	259.544	0.0687586	0.105288	0.745574	0.907979	6.23378	6.56467	0.162525
FBgn0016131	FBtr0087104	51.4485	0.0945135	1.59667	0.206375	0.54973	3.14947	2.60183	-0.561194
FBgn0033523	FBtr0330615	248.938	0.483316	21.4374	3.65567e-06	0.000201616	5.7934	2.84648	-2.13109
FBgn0035539	FBtr0073291	64.4216	0.786802	9.66416	0.00187898	0.033041	4.64902	2.315	-2.06347
FBgn0030234	FBtr0073376	136.919	0.115294	0.0508066	0.821666	0.941762	4.79912	4.445	-0.231539
FBgn0030234	FBtr0343639	348.246	0.0891941	0.0434137	0.834948	0.947237	6.75603	7.13491	0.173907
FBgn0003165	FBtr0305197	237.155	0.128958	1.46661	0.225881	0.576796	5.65381	6.66335	0.51313
FBgn0003165	FBtr0081992	1924.9	0.0239786	0.140576	0.707709	0.894155	14.8647	14.2849	-0.164335
FBgn0003165	FBtr0333667	2.47159	2.37069	-0.000550504	1	1	0.403857	0.846579	2.13737
FBgn0003165	FBtr0081993	251.573	0.118153	1.51712	0.218056	0.566329	5.73514	6.91006	0.584392
FBgn0003165	FBtr0081990	2787.17	0.0523484	0.293559	0.587949	0.82951	16.7741	16.2516	-0.140764
FBgn0026430	FBtr0301308	422.668	0.0165275	0.368331	0.543916	0.8037	8.07377	7.89003	-0.0755445
FBgn0026430	FBtr0074775	0	NA	NA	NA	NA	NA	NA	NA
FBgn0026430	FBtr0074777	3767.83	0.0109714	0.530083	0.466572	0.76329	18.087	18.2591	0.0449057
FBgn0002781	FBtr0084084	14216.4	0.247239	0.103162	0.748067	0.90826	25.9131	25.7934	-0.0290165
FBgn0002781	FBtr0084080	3116.32	0.254089	0.100401	0.751349	0.910092	17.0832	17.1954	0.0298496
FBgn0038332	FBtr0303235	199.441	2.33625	0.966384	0.325584	0.66821	6.23386	5.14876	-0.590711
FBgn0038332	FBtr0303236	8.95878	2.36943	0.958292	0.327618	0.669921	1.09207	1.35633	0.627351
FBgn0023519	FBtr0332579	150.533	0.0632719	0.0803695	0.776797	0.922949	4.925	5.02323	0.0600681
FBgn0023519	FBtr0070314	779.882	0.0425303	0.117008	0.732302	0.903646	10.4084	10.2983	-0.0376367
FBgn0035308	FBtr0333452	76.0631	0.231071	2.93974	0.0864245	0.365273	3.77602	3.20271	-0.487871
FBgn0035308	FBtr0300831	51.5945	0.267422	2.69456	0.100691	0.394668	2.37739	2.8997	0.581831
FBgn0259978	FBtr0086041	529.498	0.0810788	32.551	1.16108e-08	1.0184e-06	10.4029	5.70396	-1.96856
FBgn0051441	FBtr0339400	57.2117	0.135959	15.3948	8.72263e-05	0.00315924	3.65836	2.025	-1.7361
FBgn0012051	FBtr0086529	159.419	0.111698	0.165733	0.683932	0.882439	5.30565	4.93364	-0.221788
FBgn0012051	FBtr0086530	72.839	0.062814	5.25944	0.0218281	0.170686	3.04054	3.81232	0.669495
FBgn0012051	FBtr0112869	758.388	0.0614589	1.65147	0.19876	0.541328	10.8804	9.64638	-0.424731
FBgn0034075	FBtr0087220	180.537	0.194046	12.691	0.000367425	0.00958729	6.85659	3.89371	-1.7331
FBgn0027492	FBtr0085204	143.149	0.0744569	6.00498	0.0142656	0.131128	4.06016	5.56557	0.955819
FBgn0027492	FBtr0085209	171.031	0.0255171	0.915854	0.338566	0.678276	5.19126	5.3877	0.113731
FBgn0030114	FBtr0071316	80.3907	0.289453	0.39353	0.53045	0.798381	3.30191	4.048	0.605232
FBgn0030114	FBtr0340122	255.515	0.0786632	0.719862	0.396189	0.721308	6.68679	6.02203	-0.328656
FBgn0030114	FBtr0340123	62.8471	0.25104	8.08179e-05	0.992827	0.998572	3.45414	3.05718	-0.360475
FBgn0030114	FBtr0071315	704.464	0.010115	0.919599	0.33758	0.677894	9.8918	10.001	0.03834
FBgn0085339	FBtr0333516	8197.49	0.019826	7.31996	0.00681928	0.081251	23.1875	22.0177	-0.289335
FBgn0085339	FBtr0112506	955.219	0.0235276	6.19362	0.0128212	0.122813	10.6448	11.7393	0.356661
FBgn0025637	FBtr0070126	9084.88	0.00857634	0.743991	0.388386	0.716535	23.3473	23.0674	-0.0688838
FBgn0025637	FBtr0070125	7421.33	0.00864233	0.73839	0.390177	0.71791	21.8898	22.1698	0.0696025
FBgn0011289	FBtr0085156	76.6618	0.22984	0.952158	0.329171	0.671186	3.2154	3.9284	0.594068
FBgn0011289	FBtr0085155	3277.72	0.139341	1.54254	0.214241	0.560269	18.0425	16.7533	-0.341075
FBgn0250903	FBtr0336885	792.382	0.0616222	0.322208	0.570284	0.819521	10.9714	9.83142	-0.388945
FBgn0250903	FBtr0079695	1323.83	0.0458789	0.00876441	0.925412	0.979917	13.0957	12.3799	-0.216651
FBgn0250903	FBtr0333419	122.446	0.0710773	5.95054	0.0147128	0.133553	3.83374	5.10413	0.861787
FBgn0034858	FBtr0072014	119.957	0.0348106	44.268	2.86357e-11	3.53335e-09	5.13393	2.8985	-1.70646
FBgn0015269	FBtr0330183	53.7273	1.88559	5.63783	0.0175769	0.148964	0.0100405	3.88975	17.2436
FBgn0015269	FBtr0084952	167.682	0.0526816	2.9584	0.0854326	0.3635	4.85024	5.43157	0.345503
FBgn0024734	FBtr0080856	5020.07	0.117617	2.49783	0.114003	0.415931	20.5663	19.0128	-0.395706
FBgn0024734	FBtr0080857	66.1385	0.212847	1.41556	0.234135	0.585137	2.81543	3.65506	0.77036
FBgn0032780	FBtr0335465	0	NA	NA	NA	NA	NA	NA	NA
FBgn0032780	FBtr0081203	31.8021	NA	NA	NA	NA	NA	NA	NA
FBgn0031047	FBtr0074743	109.226	0.0947322	0.625704	0.428935	0.744374	4.55426	4.00353	-0.386823
FBgn0031047	FBtr0074744	715.086	0.043066	0.0822093	0.774325	0.922008	10.0787	9.92573	-0.0534898
FBgn0031047	FBtr0334277	116.199	0.0785701	1.1302	0.287732	0.636297	4.05193	4.67574	0.430418
FBgn0030311	FBtr0433504	291.875	0.0590107	1.57138	0.210007	0.555717	6.43111	7.0429	0.288032
FBgn0030311	FBtr0073510	1395.54	0.0453653	2.01318	0.155939	0.480623	13.3633	12.6537	-0.21241
FBgn0259708	FBtr0299961	58.7938	1.06734	0.0120213	0.912694	0.975541	3.29641	3.03443	-0.24422
FBgn0259708	FBtr0345939	125.698	0.934173	0.0130068	0.9092	0.975462	4.37615	4.69521	0.212219
FBgn0259204	FBtr0299695	194.035	0.0315268	0.0040639	0.94917	0.988267	5.58741	5.63693	0.0272165
FBgn0259204	FBtr0299694	767.037	0.0207156	0.00633528	0.93656	0.983138	10.322	10.2744	-0.0163377
FBgn0020621	FBtr0306585	82.5586	0.11371	1.76021	0.184598	0.522503	3.35086	4.11481	0.610698
FBgn0020621	FBtr0088601	1798.77	0.0324556	0.00735844	0.93164	0.981668	14.3699	14.1099	-0.0744763
FBgn0020621	FBtr0339291	486.701	0.0674358	0.225613	0.634796	0.857705	8.70883	8.25012	-0.18023
FBgn0260954	FBtr0301740	6664.47	0.0271601	0.0428509	0.836006	0.9477	20.8395	20.6502	-0.0476475
FBgn0260954	FBtr0301741	1018.83	0.0312267	0.0371029	0.847256	0.953352	10.8684	11.0394	0.0563958
FBgn0053156	FBtr0087682	828.384	0.0182608	6.07664	0.0136981	0.127522	10.0768	11.0069	0.314504
FBgn0053156	FBtr0087684	2687.86	0.0155501	7.08828	0.00775895	0.0893253	16.8215	15.8716	-0.256878
FBgn0031459	FBtr0077718	2883.2	0.0135453	0.0360509	0.84941	0.953981	16.735	16.7027	-0.00866948
FBgn0031459	FBtr0335128	4418.93	0.0131568	0.0370916	0.847279	0.953352	19.0504	19.0829	0.00835181
FBgn0000662	FBtr0304697	106.748	0.343885	1.89374	0.168781	0.497863	4.78882	3.47855	-0.95672
FBgn0000662	FBtr0087647	2916.91	0.0204647	0.477172	0.489706	0.777249	16.7708	16.7827	0.00320302
FBgn0000662	FBtr0087648	129.349	0.156495	0.85583	0.354908	0.693061	4.31562	4.95713	0.418701
FBgn0033166	FBtr0089009	474.933	0.0210192	7.49787	0.0061772	0.0760914	8.79807	7.90193	-0.356369
FBgn0036105	FBtr0333403	695.272	0.0648855	62.1337	3.20909e-15	7.07945e-13	12.1329	7.6236	-1.61333
FBgn0033166	FBtr0089006	108.612	0.0385454	0.0166074	0.897461	0.974026	4.34031	4.15717	-0.129321
FBgn0028734	FBtr0308123	21.3409	2.79566	0.315941	0.574057	0.82196	2.62099	0.00869279	-16.4941
FBgn0028734	FBtr0301386	19.8993	2.97999	0.415972	0.518954	0.794195	0.0081534	2.69594	16.7615
FBgn0028734	FBtr0347104	2316.57	0.0493834	0.0883959	0.766226	0.917995	15.6224	15.4617	-0.0443065
FBgn0028734	FBtr0082197	1020.77	0.0545157	0.045698	0.830726	0.945542	11.4603	11.6221	0.0517152
FBgn0265297	FBtr0086740	16129.4	0.00686887	3.14079	0.0763569	0.343347	26.3734	26.8485	0.114693
FBgn0265297	FBtr0086738	3701.44	0.00735476	2.93857	0.0864875	0.365273	18.3034	17.8205	-0.126195
FBgn0015772	FBtr0340325	638.63	0.0216802	8.29292	0.00397999	0.0563703	9.92788	8.96333	-0.350949
FBgn0015772	FBtr0340326	181.396	0.0650269	3.13162	0.0767874	0.344671	4.95945	5.94473	0.55675
FBgn0015772	FBtr0081189	283.218	0.0261192	1.45345	0.227976	0.580149	6.46055	6.90985	0.212824
FBgn0013733	FBtr0087618	376.061	0.0289357	0.243319	0.621819	0.851711	7.71275	7.49083	-0.094756
FBgn0013733	FBtr0087617	584.199	0.119152	2.41407	0.120249	0.425579	9.89292	8.47848	-0.52526
FBgn0013733	FBtr0304851	71.2458	0.202814	2.50237	0.113675	0.415931	3.05144	3.81356	0.659926
FBgn0013733	FBtr0087621	330.905	0.0834195	2.56133	0.109507	0.407154	6.71611	7.5449	0.372699
FBgn0036337	FBtr0075896	23.3104	0.737708	2.81982	0.093107	0.380077	1.45543	2.17659	1.1696
FBgn0036337	FBtr0075895	3080.86	0.664061	3.07075	0.0797127	0.351702	18.951	15.2714	-0.980865
FBgn0011766	FBtr0346157	966.252	0.0100432	1.08126	0.298417	0.645804	11.4231	11.1748	-0.0804186
FBgn0011766	FBtr0084119	567.579	0.0116849	0.94865	0.330063	0.671223	8.94394	9.20505	0.0976469
FBgn0085408	FBtr0290253	90.5059	0.0645909	0.711163	0.399058	0.722852	3.68172	3.90801	0.177563
FBgn0085408	FBtr0112614	76.9116	0.0695341	0.67233	0.41224	0.731451	3.68174	3.45005	-0.192798
FBgn0030354	FBtr0073596	1379.44	0.0259415	1.20381	0.272561	0.622801	12.7173	13.1651	0.134404
FBgn0030354	FBtr0342744	321.877	0.0344261	0.918509	0.337867	0.677894	7.24871	6.83156	-0.189391
FBgn0036837	FBtr0075042	1347.16	3.14549	0.300878	0.583332	0.826633	9.82422	16.2494	1.94917
FBgn0036837	FBtr0332651	3.63097	4.05073	0.222306	0.637288	0.858738	0.82966	0.0140086	-11.7785
FBgn0032480	FBtr0080438	1495.45	0.0393666	0.00650922	0.935697	0.982954	13.333	13.3431	0.00295802
FBgn0032480	FBtr0333235	222.43	0.0560116	0.00510918	0.943017	0.986232	5.98287	5.97428	-0.00447091
FBgn0023441	FBtr0302330	240.673	0.0311146	0.200877	0.654014	0.866305	6.12628	6.28621	0.0805964
FBgn0023441	FBtr0087348	0	NA	NA	NA	NA	NA	NA	NA
FBgn0023441	FBtr0087346	914.318	0.0218949	0.273737	0.600836	0.838591	11.1348	10.9747	-0.0525372
FBgn0036545	FBtr0333572	261.212	0.0285975	2.49474	0.114227	0.415931	6.0086	6.77486	0.377072
FBgn0036545	FBtr0273189	216.812	0.0318786	3.27867	0.0701859	0.328201	6.32594	5.49579	-0.436789
FBgn0036545	FBtr0075509	702.711	0.0259443	0.00498993	0.943685	0.986454	9.91047	9.93866	0.00991131
FBgn0031390	FBtr0301660	1242.47	0.0152967	0.393505	0.530463	0.798381	12.5323	12.2986	-0.0716895
FBgn0031390	FBtr0077853	743.355	0.016884	0.357611	0.549836	0.80653	10.0394	10.2738	0.0811484
FBgn0005561	FBtr0100346	13.6556	0.693869	0.577585	0.447261	0.753891	1.55247	1.45073	-0.196556
FBgn0005561	FBtr0089327	13.6945	2.8543	1.10919	0.292258	0.639904	1.82394	1.29784	-0.987146
FBgn0005561	FBtr0301563	25.074	0.153824	0.0425771	0.836524	0.948029	1.97541	2.02367	0.0702629
FBgn0005561	FBtr0100344	24.2102	0.934376	0.0555667	0.813645	0.938128	1.8644	2.01837	0.230857
FBgn0001942	FBtr0307068	4597.78	0.0206352	8.1009	0.00442432	0.0600915	20.7943	17.8018	-0.767865
FBgn0032801	FBtr0081278	78.5558	0.142937	10.7509	0.00104231	0.0210194	4.52321	2.69519	-1.53584
FBgn0001942	FBtr0079176	22510.3	0.00805492	0.0529087	0.818077	0.939992	28.9407	28.1556	-0.188213
FBgn0035207	FBtr0310555	519.426	0.0202407	2.49942	0.113888	0.415931	9.03162	8.44015	-0.227388
FBgn0035207	FBtr0072671	1744.07	0.0161126	3.10011	0.078287	0.348434	13.6783	14.2711	0.171268
FBgn0003210	FBtr0070702	485.125	0.0155356	0.114958	0.734568	0.904177	8.51851	8.43012	-0.0347392
FBgn0003210	FBtr0343568	1471.69	0.0119581	0.14372	0.70461	0.893964	13.2057	13.2898	0.024938
FBgn0262866	FBtr0333715	35.085	0.0899698	0.284264	0.59392	0.834054	2.34525	2.56694	0.264076
FBgn0262866	FBtr0077360	1007.24	0.0187315	0.973349	0.323846	0.66747	11.5417	11.4047	-0.0439648
FBgn0038535	FBtr0089412	3084.26	0.025735	3.82536	0.0504825	0.277159	17.5306	16.5607	-0.258376
FBgn0038535	FBtr0335027	773.368	0.028719	3.76335	0.0523875	0.28273	9.89639	10.7615	0.296385
FBgn0038535	FBtr0335026	76.9955	0.426778	0.141006	0.707283	0.894114	3.59724	3.61842	0.0174216
FBgn0260444	FBtr0445304	468.549	0.121837	2.63305	0.10466	0.400421	7.83055	8.88771	0.420195
FBgn0260444	FBtr0082643	276.231	0.13284	2.42194	0.119646	0.424684	7.04228	6.08157	-0.462738
FBgn0033457	FBtr0472834	160.65	0.0591753	0.276959	0.598701	0.838027	5.06164	5.21267	0.089733
FBgn0033457	FBtr0088375	1472.9	0.0366772	0.411237	0.521342	0.795353	13.3525	13.1796	-0.0512566
FBgn0038369	FBtr0334594	486.944	0.0557548	0.0150288	0.90243	0.974506	8.51852	8.4763	-0.0165612
FBgn0038369	FBtr0300570	983.214	0.0501205	0.0166331	0.897382	0.974026	11.3478	11.3932	0.0146492
FBgn0086758	FBtr0307047	478.715	0.125033	1.69883	0.192441	0.53378	7.63459	8.54254	0.369857
FBgn0086758	FBtr0303933	105.566	0.171198	1.28886	0.256258	0.603936	4.56781	3.83385	-0.524971
FBgn0000565	FBtr0330176	1081.66	0.063046	4.3955	0.0360338	0.231512	12.4908	11.1173	-0.433845
FBgn0000565	FBtr0075553	180.661	3.55607	3.74636	0.0529226	0.283918	0.00983895	7.24242	19.2132
FBgn0000565	FBtr0303531	133.266	0.201231	1.74372	0.186669	0.525637	5.22987	4.15769	-0.693835
FBgn0000565	FBtr0075554	714.513	0.0430617	0.64223	0.422905	0.738131	9.51807	10.3828	0.303638
FBgn0037705	FBtr0082117	213.135	0.113433	0.34497	0.556975	0.810955	6.02357	5.70491	-0.168592
FBgn0037705	FBtr0082116	311.117	0.104523	0.372864	0.541447	0.8037	6.80082	7.13677	0.153776
FBgn0002174	FBtr0089504	906.262	0.0132467	4.24833	0.0392889	0.242187	11.1419	10.641	-0.165893
FBgn0029830	FBtr0070865	76.5821	0.315199	37.5772	8.78648e-10	9.27037e-08	4.60022	2.75453	-1.5229
FBgn0002174	FBtr0089505	294.217	0.0168944	1.24192	0.265101	0.615413	6.94011	6.46482	-0.224662
FBgn0052152	FBtr0346507	387.689	0.0470306	3.00659	0.0829268	0.358237	8.02339	7.35727	-0.281995
FBgn0052152	FBtr0479927	155.775	0.0605155	2.37778	0.123072	0.431375	4.63859	5.26018	0.382308
FBgn0051998	FBtr0089145	1405.95	0.0132859	0.739327	0.389877	0.71791	12.9313	13.1508	0.065633
FBgn0051998	FBtr0308249	298.492	0.0201881	0.512402	0.474101	0.768161	6.96156	6.72394	-0.110392
FBgn0028331	FBtr0347008	2266.78	0.010936	2.44994	0.11753	0.420864	15.7943	15.0174	-0.215009
FBgn0037443	FBtr0289939	593.302	0.0270676	68.95	1.0099e-16	2.66057e-14	11.0027	7.05628	-1.50135
FBgn0028331	FBtr0347009	1146.29	0.0133487	4.42524	0.035411	0.22934	12.6311	11.3761	-0.392592
FBgn0034258	FBtr0340269	1287.81	0.0141804	0.336552	0.561826	0.813949	12.5322	12.7131	0.0549953
FBgn0034258	FBtr0086836	7217.12	0.012224	0.38776	0.533479	0.800143	21.9585	21.7759	-0.0454565
FBgn0030892	FBtr0089576	1574.13	0.0610153	7.55695	0.0059779	0.0743916	14.4462	12.7521	-0.49631
FBgn0030892	FBtr0308352	166.561	0.0891464	5.25313	0.0219073	0.170936	4.44587	5.72296	0.769618
FBgn0052831	FBtr0091680	561.366	0.014098	0.0646778	0.79925	0.932623	9.0802	8.98325	-0.0363782
FBgn0052831	FBtr0091682	1506.29	0.0112972	0.0791051	0.778514	0.923459	13.3257	13.4185	0.0273947
FBgn0035228	FBtr0333400	875.638	0.0403418	0.0375028	0.846445	0.952856	10.7967	10.8936	0.032186
FBgn0035228	FBtr0072831	1458.75	0.0380127	0.0398043	0.841864	0.950262	13.2367	13.1357	-0.0300245
FBgn0036816	FBtr0075081	54.986	0.328607	2.65088	0.103493	0.399216	2.45774	3.41124	0.963736
FBgn0036816	FBtr0075083	2580.62	0.186225	4.4007	0.0359241	0.231236	17.084	15.1886	-0.515373
FBgn0030974	FBtr0074652	835.13	0.0772421	0.013331	0.908081	0.975462	10.6131	10.6767	0.0213658
FBgn0030974	FBtr0342880	67.9732	0.137424	0.0098991	0.920746	0.978669	3.40612	3.35871	-0.0414699
FBgn0035763	FBtr0076884	1499.24	0.024315	5.10483	0.0238594	0.180934	13.7631	12.7301	-0.306446
FBgn0035763	FBtr0332734	1654.4	0.0240543	5.15861	0.0231314	0.177817	13.3236	14.3649	0.302292
FBgn0033212	FBtr0332912	1512.85	0.080779	1.99161	0.158173	0.483093	13.7634	13.0267	-0.217284
FBgn0033212	FBtr0332911	108.665	0.0556468	0.00602725	0.938118	0.983653	4.35267	4.17943	-0.121878
FBgn0033212	FBtr0300779	66.7512	0.344281	3.77553	0.0520073	0.281706	2.34268	4.09357	1.64624
FBgn0260634	FBtr0089623	1582.1	0.0101403	1.61189	0.204226	0.548217	13.4264	13.8004	0.109414
FBgn0260634	FBtr0344335	1476.58	0.0102535	1.59518	0.206587	0.550094	13.4294	13.055	-0.11107
FBgn0016041	FBtr0071073	3687.39	0.0231646	0.123207	0.725582	0.901866	18.1448	17.9768	-0.0438946
FBgn0016041	FBtr0333748	2029.74	0.0241647	0.118163	0.731036	0.903646	14.7892	14.9536	0.0461828
FBgn0085452	FBtr0112724	15.7551	4.38432	2.86726	0.0903987	0.375369	1.09191	0.0249355	-10.9088
FBgn0085452	FBtr0301854	18.3434	4.21265	2.94032	0.0863936	0.365273	0.843593	3.72017	4.32332
FBgn0031450	FBtr0089750	2042.33	3.35644	3.65179	0.056009	0.292437	29.6853	5.03168	-7.45035
FBgn0031450	FBtr0089749	78.401	1.74034	6.92722	0.00848935	0.0946449	0.0382492	1.49742	10.589
FBgn0010398	FBtr0331671	307.68	0.0283091	0.0721011	0.788302	0.927764	6.97078	6.91194	-0.0270161
FBgn0010398	FBtr0080092	710.857	0.02277	0.0882969	0.766354	0.917995	9.95069	10.0098	0.0206975
FBgn0026080	FBtr0070668	203.982	0.0233213	0.621614	0.430448	0.744552	5.61779	5.87284	0.137342
FBgn0026080	FBtr0333186	1394.21	0.0128639	1.03002	0.310155	0.656756	13.0972	12.8766	-0.0660929
FBgn0030608	FBtr0073967	15918.7	0.0245721	120.189	5.7519e-28	2.61712e-25	28.3387	22.3396	-1.45909
FBgn0085453	FBtr0112725	267.213	1.08507	9.18227	0.0024437	0.0397512	8.01157	5.04834	-1.45384
FBgn0033185	FBtr0088979	1230.68	0.174446	17.8162	2.43302e-05	0.00112104	14.2463	9.65461	-1.45232
FBgn0030873	FBtr0074469	1158.43	0.0286201	0.0686116	0.793369	0.930069	12.1794	12.0645	-0.0357312
FBgn0030873	FBtr0074468	840.828	0.0299959	0.0654994	0.798006	0.932215	10.6332	10.7461	0.0377934
FBgn0031834	FBtr0079330	258.576	0.143969	1.48019	0.223744	0.574059	6.80537	5.99793	-0.396869
FBgn0031834	FBtr0343161	77.2483	0.190482	1.12326	0.289219	0.638249	3.26143	3.92133	0.546741
FBgn0035356	FBtr0302434	217.934	0.764406	0.0219111	0.882324	0.967784	5.96987	5.86998	-0.0524064
FBgn0035356	FBtr0072930	149.658	0.798233	0.0209849	0.88482	0.968645	4.90925	4.99863	0.0548562
FBgn0021856	FBtr0330677	358.817	0.147773	0.0128905	0.909605	0.975462	7.4528	7.41042	-0.0184195
FBgn0021856	FBtr0081482	580.34	0.138181	0.0137094	0.906791	0.975462	9.14403	9.19013	0.0171155
FBgn0015924	FBtr0331232	2173.8	0.00711281	3.4432	0.0635124	0.31178	14.9761	15.471	0.137639
FBgn0015924	FBtr0078087	2187.2	0.00710669	3.44599	0.0634053	0.311669	15.4963	15.0016	-0.137487
FBgn0004876	FBtr0305321	79.5588	0.114577	0.0714442	0.789246	0.928172	3.60872	3.72629	0.0952437
FBgn0004876	FBtr0083716	1040.62	0.0631994	0.121462	0.727454	0.902192	11.7088	11.5578	-0.0480647
FBgn0014037	FBtr0302047	901.416	0.0105515	0.193984	0.659621	0.86962	10.9232	11.0646	0.0465601
FBgn0014037	FBtr0074920	3236.52	0.00861002	0.235381	0.627563	0.854274	17.4099	17.2754	-0.0356137
FBgn0004117	FBtr0083079	877.498	0.00660239	0.132201	0.71616	0.898977	10.322	10.4048	0.0282915
FBgn0004117	FBtr0083080	9.98085	0.295045	0.011055	0.916262	0.976631	1.34284	1.20789	-0.306682
FBgn0004117	FBtr0083078	2100.26	0.00532472	0.141221	0.70707	0.894114	14.4901	14.4319	-0.016547
FBgn0030749	FBtr0334040	74.2827	0.0370594	2.76912	0.0960988	0.386008	3.2416	3.77959	0.455059
FBgn0030749	FBtr0334038	597.792	0.0132358	5.89154	0.0152138	0.136321	9.46682	9.10443	-0.13335
FBgn0000723	FBtr0082052	28.1223	0.240756	0.10221	0.749194	0.909173	2.27055	2.11549	-0.20626
FBgn0000723	FBtr0082051	155.942	0.134811	0.197246	0.656953	0.868146	4.90328	5.0762	0.105463
FBgn0030744	FBtr0074307	665.292	0.0258014	1.09131	0.296181	0.644017	9.86886	9.50246	-0.130959
FBgn0030744	FBtr0074310	517.364	0.0655062	2.68487	0.101305	0.395021	7.9345	9.50841	0.607021
FBgn0030744	FBtr0074308	728.922	0.0337843	1.04233	0.307279	0.652755	10.2699	9.84567	-0.147844
FBgn0037890	FBtr0082360	6845.79	2.26529	0.781857	0.376574	0.710222	22.1165	20.9946	-0.280102
FBgn0037890	FBtr0082361	8.85961	2.32119	0.771973	0.379607	0.711228	1.17264	1.30114	0.301049
FBgn0039350	FBtr0084886	3060.22	0.0529138	0.0116598	0.914011	0.975946	17.1895	16.8745	-0.0839339
FBgn0039350	FBtr0113288	420.222	0.208916	0.221365	0.638002	0.858849	8.76779	6.97742	-0.746714
FBgn0039350	FBtr0084887	847.883	0.0188576	0.417855	0.518009	0.793249	10.7092	10.7398	0.0102442
FBgn0039350	FBtr0336450	131.345	0.102819	1.57394	0.209636	0.555164	4.26622	5.04728	0.508123
FBgn0000114	FBtr0331645	67.3996	0.45338	2.09421	0.147858	0.468991	2.53566	4.09918	1.41894
FBgn0000114	FBtr0331648	11.4824	1.65081	0.0582567	0.809273	0.936459	1.5387	1.25616	-0.587906
FBgn0000114	FBtr0300567	17610	0.00283748	1.33786	0.247412	0.597004	27.0308	27.2361	0.049456
FBgn0000114	FBtr0331646	11045.8	0.00290876	1.64411	0.199762	0.543246	24.4691	24.2263	-0.0593018
FBgn0261873	FBtr0089978	202.226	0.502454	0.309253	0.578139	0.823667	5.71415	5.687	-0.0147165
FBgn0261873	FBtr0340142	3.94554	3.76775	0.197072	0.657095	0.868176	0.0102424	1.09511	13.4846
FBgn0261873	FBtr0333720	41.4288	1.72373	0.410554	0.521688	0.795353	2.10142	3.00551	1.0472
FBgn0261873	FBtr0089975	29.6257	0.276523	0.11067	0.739383	0.90618	2.41872	2.11347	-0.39367
FBgn0052425	FBtr0113436	356.081	0.0120749	0.0627298	0.802232	0.933565	7.47732	7.33522	-0.0619299
FBgn0052425	FBtr0078203	267.349	0.0240296	2.53277	0.111505	0.411996	6.07711	6.8325	0.36866
FBgn0052425	FBtr0078202	2144.73	0.00685497	0.718058	0.396782	0.721308	15.2395	15.0497	-0.0528949
FBgn0052425	FBtr0078204	87.6676	0.134573	0.175322	0.675424	0.8776	4.01845	3.66971	-0.27046
FBgn0037737	FBtr0082126	2500.08	0.0217123	5.26879	0.0217111	0.170177	15.4683	16.4536	0.26891
FBgn0037737	FBtr0113210	1144.08	0.0236146	4.85622	0.0275466	0.197951	12.4748	11.5222	-0.297981
FBgn0010551	FBtr0112861	406.592	0.0192041	41.2773	1.32096e-10	1.55106e-08	9.22937	5.89885	-1.4485
FBgn0035558	FBtr0113142	174.205	0.066158	17.8819	2.35044e-05	0.00108989	5.99214	3.80655	-1.37686
FBgn0029094	FBtr0074947	1257.25	0.0270803	4.12391	0.0422812	0.251596	12.8148	11.9082	-0.278904
FBgn0029094	FBtr0302381	6304.32	0.024127	4.61547	0.0316849	0.214573	20.5898	21.5574	0.242762
FBgn0028515	FBtr0331443	1330.13	2.29799	3.67603	0.0552	0.290054	11.0578	14.6169	1.07756
FBgn0028515	FBtr0080824	177.387	1.49937	5.08269	0.0241658	0.181743	5.60499	4.44494	-0.705942
FBgn0028411	FBtr0072241	4328.78	0.030674	0.69694	0.403814	0.725266	19.1738	18.726	-0.115372
FBgn0028411	FBtr0343270	356.857	0.0422736	0.509639	0.475295	0.768593	7.22072	7.60713	0.168297
FBgn0028371	FBtr0302374	0	NA	NA	NA	NA	NA	NA	NA
FBgn0028371	FBtr0330233	32.3972	0.665897	2.86654	0.0904392	0.375369	2.06972	2.43307	0.4719
FBgn0028371	FBtr0302116	73.1244	0.549509	3.24876	0.0714775	0.331648	3.72549	3.27736	-0.379762
FBgn0002719	FBtr0082660	3102.67	3.62321	0.0314772	0.85918	0.958435	17.2016	17.0064	-0.0519484
FBgn0002719	FBtr0330025	278.096	3.62321	0.0314773	0.85918	0.958435	6.56366	6.67255	0.0519955
FBgn0011300	FBtr0088659	512.923	0.176537	4.86834	0.0273538	0.197555	9.18076	8.23636	-0.364085
FBgn0011300	FBtr0300599	10.3915	0.627141	1.99104	0.158232	0.483093	0.943372	1.5918	1.51476
FBgn0050463	FBtr0113380	583.077	0.0191469	109.088	1.55229e-25	6.64745e-23	10.6871	7.23834	-1.31492
FBgn0035267	FBtr0303104	9.45849	3.10446	0.0153315	0.901457	0.974506	0.785714	1.7394	2.30071
FBgn0035267	FBtr0303105	253.027	0.0489304	5.40208	0.0201127	0.163095	6.76446	5.57211	-0.605728
FBgn0035264	FBtr0072797	10.9279	0.747176	1.24366	0.264767	0.615226	1.53135	1.09828	-0.962751
FBgn0035264	FBtr0334077	61.8555	0.416691	1.89907	0.168183	0.4972	2.98445	3.52337	0.490134
FBgn0030330	FBtr0073553	2214.33	0.0173478	0.343074	0.55806	0.811562	15.2033	15.4256	0.061691
FBgn0030330	FBtr0073552	501.822	0.0222738	0.271043	0.602633	0.839384	8.70388	8.48752	-0.0841447
FBgn0039261	FBtr0334507	2626.86	0.0199485	7.82037	0.00516605	0.0669197	15.0935	17.3791	0.620183
FBgn0039261	FBtr0084794	622.425	0.0508033	2.01489	0.155762	0.480623	8.32587	10.6434	0.843683
FBgn0036193	FBtr0332762	261.319	0.165214	13.3917	0.000252737	0.00725273	6.71923	4.42107	-1.28847
FBgn0016687	FBtr0072343	4996.95	0.0609583	0.191214	0.661908	0.870464	19.5147	19.9914	0.121462
FBgn0016687	FBtr0273253	5176.06	0.0608918	0.191423	0.661735	0.870464	20.1977	19.7203	-0.121316
FBgn0010303	FBtr0073748	72.9544	0.0468433	3.41311	0.0646803	0.314957	3.1575	3.84868	0.586552
FBgn0010303	FBtr0479993	467.4	0.0304068	1.46658	0.225885	0.576796	8.72998	7.93019	-0.318572
FBgn0010303	FBtr0340303	570.176	0.0259571	0.434094	0.509987	0.790214	9.09584	9.10559	0.00363742
FBgn0033631	FBtr0433531	112.031	0.0592933	0.0293788	0.863907	0.96019	4.28996	4.35757	0.0469735
FBgn0033631	FBtr0110897	9520.84	0.00839263	6.84577	0.00888515	0.0969773	23.1438	23.7933	0.15957
FBgn0033631	FBtr0089938	1055.43	0.0139454	4.83645	0.0278642	0.198874	12.1429	11.2298	-0.28997
FBgn0260857	FBtr0074990	286.113	0.0228654	1.43923	0.230263	0.582648	6.52607	6.90655	0.179514
FBgn0260857	FBtr0074989	1326.64	0.0152615	2.04744	0.152463	0.476016	12.924	12.5635	-0.109078
FBgn0024187	FBtr0332787	332.937	0.0168937	5.26399	0.021771	0.170423	7.34814	6.88804	-0.207048
FBgn0024187	FBtr0300412	452.224	0.060965	0.153948	0.694791	0.889132	7.87849	8.59895	0.289327
FBgn0024187	FBtr0076768	436.536	0.066039	0.490189	0.483843	0.773342	7.63597	8.61042	0.39571
FBgn0024187	FBtr0345912	41.0447	0.5316	0.128545	0.719946	0.900086	2.64096	2.63954	-0.00157078
FBgn0030882	FBtr0300972	69.8036	2.13278	2.63214	0.10472	0.400421	1.05359	4.7519	4.41464
FBgn0030882	FBtr0300973	930.882	0.106166	0.732001	0.392235	0.71872	11.4285	10.8058	-0.203636
FBgn0030882	FBtr0300969	582.859	0.03599	0.0016117	0.967977	0.993408	9.19418	9.18007	-0.00523227
FBgn0003435	FBtr0301609	137.953	0.244067	0.593346	0.441128	0.750713	4.79215	4.60056	-0.123423
FBgn0003435	FBtr0310331	19.4737	0.167266	0.293647	0.587893	0.82951	1.72723	1.83199	0.171083
FBgn0003435	FBtr0086492	137.92	0.128943	1.7604	0.184574	0.522503	5.0858	4.42617	-0.420686
FBgn0003435	FBtr0308785	163.857	0.0332201	1.11687	0.290594	0.638976	4.95664	5.13531	0.107876
FBgn0003435	FBtr0304655	42.156	0.119907	0.0594963	0.807294	0.936271	2.62106	2.63244	0.0126906
FBgn0031043	FBtr0332482	415.582	0.0149069	0.893715	0.344473	0.684432	8.04686	7.82776	-0.0904662
FBgn0031043	FBtr0074763	215.792	0.0197685	0.70438	0.401316	0.724126	5.77507	6.01727	0.127528
FBgn0019960	FBtr0335199	1668.5	0.262986	49.938	1.58685e-12	2.62551e-10	16.1438	11.7439	-1.27959
FBgn0013759	FBtr0084161	882.714	0.208127	10.965	0.000928509	0.019424	12.5942	8.85365	-1.26072
FBgn0000250	FBtr0080846	582.92	0.0279794	2.0289	0.154333	0.478918	8.84033	9.47388	0.23548
FBgn0000250	FBtr0080845	10871.3	0.0214144	2.62407	0.105254	0.401584	24.6158	23.9183	-0.170456
FBgn0030757	FBtr0334035	33.5058	0.106546	0.00524612	0.94226	0.986149	2.40942	2.39063	-0.0228786
FBgn0030757	FBtr0074296	496.709	0.0319879	0.0117558	0.913659	0.975946	8.56794	8.58258	0.00570455
FBgn0002723	FBtr0343585	82.9645	0.0631434	6.66688	0.00982208	0.10328	3.29684	4.2066	0.724817
FBgn0029676	FBtr0333764	1732.93	0.0529069	37.6927	8.28133e-10	8.8659e-08	14.7718	10.826	-1.19782
FBgn0086784	FBtr0088716	1357.46	1.16906	2.31761	0.127916	0.440162	14.4255	11.4031	-0.910978
FBgn0086784	FBtr0301639	0	NA	NA	NA	NA	NA	NA	NA
FBgn0086784	FBtr0088715	10.7029	1.34265	2.15001	0.142569	0.462728	1.01352	1.49966	1.13443
FBgn0035483	FBtr0073193	447.665	0.0225927	4.04389	0.0443314	0.257363	8.45669	7.81609	-0.259666
FBgn0035483	FBtr0346806	413.339	0.0231251	3.96011	0.0465907	0.265144	7.60153	8.24633	0.266705
FBgn0036369	FBtr0075820	21.0479	0.725144	0.0476668	0.827174	0.944382	2.07756	1.74356	-0.509784
FBgn0036369	FBtr0075823	101.237	0.0792215	0.063659	0.800804	0.932776	4.12604	4.02226	-0.0761848
FBgn0036369	FBtr0331535	35.4664	0.132449	0.301281	0.58308	0.826484	2.30937	2.51144	0.245131
FBgn0037466	FBtr0305315	32.671	0.294042	3.17777	0.0746467	0.339586	1.89468	2.70724	1.04166
FBgn0037466	FBtr0081634	790.108	0.130992	6.17525	0.0129549	0.123769	11.0441	9.80955	-0.420595
FBgn0026323	FBtr0340404	43.3387	0.398296	3.61598	0.0572271	0.29589	2.18829	3.05081	0.973178
FBgn0026323	FBtr0077319	1935.4	0.222872	5.89516	0.0151826	0.136321	15.5436	13.7322	-0.51278
FBgn0029118	FBtr0344756	1123.88	0.0435177	2.08503	0.148749	0.469696	12.3709	11.5977	-0.241993
FBgn0029118	FBtr0077134	481.987	0.0495453	1.83992	0.174961	0.506982	8.08225	8.79571	0.281403
FBgn0086674	FBtr0113443	792.036	0.0402978	0.103605	0.747546	0.907979	10.5686	10.3021	-0.0906595
FBgn0086674	FBtr0310433	85.0224	0.134538	0.511702	0.474403	0.768161	3.5271	4.02515	0.393062
FBgn0086674	FBtr0310432	1130.7	0.0316758	0.00414349	0.948676	0.988267	12.039	11.9865	-0.0163844
FBgn0011655	FBtr0085816	17.8743	0.297437	1.67209	0.195978	0.539403	1.47207	1.95754	0.827695
FBgn0011655	FBtr0337030	1012.81	0.0963101	3.73029	0.0534341	0.285819	11.8638	11.1604	-0.225313
FBgn0033783	FBtr0087806	787.276	0.134344	0.889019	0.345743	0.685904	9.96086	10.8708	0.310072
FBgn0033783	FBtr0339738	521.28	0.141012	0.84733	0.357309	0.695696	9.09294	8.24755	-0.326915
FBgn0015513	FBtr0304729	1108.27	0.0320958	5.34107	0.0208287	0.16646	12.4013	11.3604	-0.32743
FBgn0015513	FBtr0084459	417.204	0.0382629	4.51359	0.0336266	0.22174	7.45383	8.43043	0.403488
FBgn0033886	FBtr0087611	6303.11	0.00712547	0.23393	0.628625	0.855081	21.1417	21.0207	-0.0303503
FBgn0033886	FBtr0114494	1464.39	0.00832813	0.202351	0.65283	0.865836	13.1751	13.3016	0.0375454
FBgn0086357	FBtr0345753	1537.07	0.0145386	0.00697084	0.933461	0.982436	13.4748	13.4521	-0.00667982
FBgn0086357	FBtr0079266	5193.18	0.0130926	0.00761871	0.930445	0.981391	19.9516	19.9746	0.00584209
FBgn0024733	FBtr0299869	25495.5	0.0229578	4.1862	0.0407543	0.246832	29.9272	28.7896	-0.272089
FBgn0024733	FBtr0299870	5577.46	0.0236609	4.06228	0.0438512	0.255594	19.7553	20.8701	0.282093
FBgn0024689	FBtr0305685	118.003	0.0758731	4.36768	0.0366267	0.234187	3.86511	4.97652	0.76038
FBgn0024689	FBtr0080999	151.037	0.0713572	0.0211959	0.884247	0.968645	5.00867	4.95681	-0.0316595
FBgn0024689	FBtr0081000	699.405	0.0266754	3.67323	0.0552929	0.290054	10.2266	9.54174	-0.241509
FBgn0017581	FBtr0082535	3304.68	0.0162958	0.359895	0.548564	0.806452	17.5515	17.3657	-0.049103
FBgn0017581	FBtr0082534	3055.46	0.0163856	0.35798	0.54963	0.80653	16.94	17.1256	0.0494416
FBgn0020249	FBtr0081845	437.444	0.277136	1.04536	0.306578	0.652459	7.13657	8.83369	0.699807
FBgn0020249	FBtr0081844	1515.49	0.249079	1.16319	0.280805	0.629404	14.4327	12.3172	-0.625234
FBgn0024329	FBtr0331353	199.384	0.0647478	1.27055	0.259664	0.607691	5.90786	5.38531	-0.285809
FBgn0024329	FBtr0083684	981.62	0.0465126	1.72478	0.189078	0.528551	11.0711	11.674	0.194497
FBgn0039465	FBtr0336726	121.627	0.0839923	0.642727	0.422725	0.738131	4.27546	4.70977	0.291519
FBgn0039465	FBtr0085082	367.592	0.0372447	5.47146	0.0193294	0.158496	7.82599	7.19119	-0.273817
FBgn0039465	FBtr0344664	34.6884	0.348077	2.24438	0.134101	0.44844	1.81509	2.93457	1.40317
FBgn0013343	FBtr0392904	289.291	0.0277094	5.98628	0.0144176	0.132131	6.27393	7.10122	0.392068
FBgn0013343	FBtr0084588	482.216	0.0237635	6.88038	0.00871471	0.0961259	8.88996	8.06541	-0.324174
FBgn0035425	FBtr0073094	1014.99	0.0253169	0.290985	0.58959	0.831019	11.4253	11.6122	0.0598322
FBgn0035425	FBtr0073093	2554	0.0228713	0.321157	0.570913	0.819934	16.1633	15.9689	-0.0529186
FBgn0038197	FBtr0337094	270.754	0.0592069	4.18992	0.0406651	0.246544	7.23183	5.71308	-0.741863
FBgn0038197	FBtr0305052	942.441	0.0158738	0.798036	0.371681	0.70667	11.082	11.295	0.0693848
FBgn0038197	FBtr0082887	450.906	0.0671323	0.0326598	0.856587	0.957609	8.18292	8.27214	0.0358432
FBgn0038197	FBtr0082886	138.945	0.0627086	1.47926	0.22389	0.574118	4.38964	5.17832	0.500632
FBgn0036897	FBtr0290116	479.363	0.0204683	1.34944	0.245377	0.594654	8.62306	8.24225	-0.150228
FBgn0036897	FBtr0331862	82.8477	0.0356007	0.00406566	0.949159	0.988267	3.75581	3.71495	-0.0325296
FBgn0036897	FBtr0074962	90.9639	0.0734118	0.383949	0.535497	0.801484	3.79716	4.02628	0.174742
FBgn0036897	FBtr0306354	85.8465	0.0360105	1.05147	0.305168	0.650996	3.6413	3.96204	0.251327
FBgn0043841	FBtr0080391	0	NA	NA	NA	NA	NA	NA	NA
FBgn0043841	FBtr0334762	126.974	NA	NA	NA	NA	NA	NA	NA
FBgn0052251	FBtr0346538	1271.75	0.21322	0.389863	0.532371	0.799436	12.766	12.346	-0.128074
FBgn0052251	FBtr0073286	575.439	0.22856	0.364322	0.546115	0.804639	8.95213	9.32245	0.137823
FBgn0004915	FBtr0333489	590.672	0.0510688	0.958829	0.327482	0.669921	8.83691	9.46175	0.232381
FBgn0004915	FBtr0080025	2083.92	0.0440596	1.10916	0.292264	0.639904	15.3464	14.6462	-0.196019
FBgn0030412	FBtr0300375	452.326	0.0168635	8.32163	0.00391758	0.0558121	8.78079	7.67482	-0.444916
FBgn0030412	FBtr0307900	37.0324	0.149481	1.1894	0.27545	0.625477	2.85042	2.16493	-0.804668
FBgn0030412	FBtr0307899	64.4833	0.168647	2.45242	0.117344	0.420738	3.95222	2.55399	-1.28875
FBgn0030505	FBtr0301450	920.644	0.0871521	9.04255	0.00263768	0.0420181	12.7217	9.17528	-1.17858
FBgn0000139	FBtr0084659	8.293	1.57649	0.00667365	0.934891	0.982715	1.22955	1.0864	-0.358203
FBgn0000139	FBtr0084660	1079.9	1.27315	0.0081502	0.928066	0.97999	11.3183	12.1628	0.267458
FBgn0286508	FBtr0346059	126.429	0.151363	0.623129	0.429887	0.744552	4.75161	4.40311	-0.229886
FBgn0286508	FBtr0074240	296.214	0.126452	0.735704	0.391041	0.71813	6.54544	6.94418	0.187479
FBgn0031769	FBtr0346135	837.135	0.022293	3.57541	0.058641	0.298569	11.033	10.2661	-0.257626
FBgn0031769	FBtr0343121	5928.06	0.0183998	4.29886	0.038138	0.238461	20.324	21.1326	0.203609
FBgn0020238	FBtr0083565	15421.3	0.00852037	1.31757	0.251028	0.599265	26.2464	26.437	0.0460812
FBgn0020238	FBtr0083567	5899.22	0.0106899	1.54243	0.214257	0.560269	21.0309	20.3642	-0.167934
FBgn0020238	FBtr0083568	641.753	0.0148523	0.648654	0.420594	0.737081	9.33339	9.793	0.165714
FBgn0032034	FBtr0079652	1043.07	0.0412076	0.00393567	0.949978	0.988542	11.6452	11.6407	-0.00144122
FBgn0032034	FBtr0303472	1081.71	0.0410205	0.00395264	0.94987	0.988542	11.8067	11.8113	0.00143365
FBgn0032881	FBtr0335148	60.9298	0.585268	6.50311	0.0107686	0.110572	1.88158	3.53852	1.85099
FBgn0265174	FBtr0339072	248.19	0.019871	49.1652	2.35293e-12	3.80652e-10	7.22666	4.95761	-1.17426
FBgn0032881	FBtr0081460	468.54	0.384338	9.41568	0.00215138	0.0363388	9.93581	6.98595	-1.17091
FBgn0036290	FBtr0089322	165.877	0.037675	27.6021	1.4902e-07	1.11841e-05	6.21652	4.24441	-1.1662
FBgn0032586	FBtr0080867	77.7728	0.187033	1.71111	0.190841	0.530884	4.30091	3.0417	-1.02889
FBgn0036571	FBtr0301912	164.982	0.146338	11.5644	0.000672281	0.014967	6.01441	4.12916	-1.14555
FBgn0001316	FBtr0333850	110.016	0.043391	9.3763	0.00219808	0.0367863	4.92124	3.36136	-1.14092
FBgn0022709	FBtr0076018	114.105	0.0747776	0.43299	0.510525	0.790325	4.48478	4.23725	-0.17066
FBgn0022709	FBtr0076017	236.106	0.059515	0.531779	0.46586	0.76285	5.98521	6.24048	0.130319
FBgn0000117	FBtr0089991	8475.35	0.0103508	2.7859	0.0950972	0.384615	23.1091	22.4983	-0.150816
FBgn0000117	FBtr0089990	249.519	0.109237	1.51482	0.218404	0.566358	5.64585	6.8082	0.585644
FBgn0000117	FBtr0089992	1837.97	0.00876106	1.87098	0.171363	0.501616	14.1912	14.4925	0.0860182
FBgn0038965	FBtr0084229	1238.86	0.00764248	0.409662	0.522141	0.795353	12.3641	12.5093	0.0445081
FBgn0038965	FBtr0337044	659.682	0.00911727	0.351165	0.553454	0.809025	9.75385	9.59723	-0.056013
FBgn0032979	FBtr0100407	808.739	0.0330633	0.0921407	0.761473	0.914924	10.5933	10.4175	-0.0595535
FBgn0032979	FBtr0085964	5113.81	0.0280684	0.108085	0.742335	0.907202	19.7877	19.9806	0.0490665
FBgn0051729	FBtr0344851	138.655	0.936561	0.834254	0.361045	0.698488	4.24696	5.32486	0.685267
FBgn0051729	FBtr0080461	539.059	0.0102373	0.0581208	0.809491	0.936459	8.88162	8.87174	-0.00375343
FBgn0051729	FBtr0080462	1926.52	0.0174045	0.42714	0.513396	0.790596	14.6053	14.579	-0.00745234
FBgn0260935	FBtr0081986	535.415	2.8492	2.70268e-05	0.995852	0.999952	8.95719	8.7421	-0.0818965
FBgn0260935	FBtr0333666	56.9787	2.0086	6.56551e-05	0.993535	0.998572	3.08369	3.14519	0.0582012
FBgn0026566	FBtr0301623	3315.66	0.0149242	0.290738	0.589748	0.831081	17.3433	17.5743	0.0610296
FBgn0026566	FBtr0346140	813.692	0.0178855	0.244183	0.621201	0.851261	10.6248	10.3984	-0.0766562
FBgn0259927	FBtr0300218	32.0234	0.14416	0.605125	0.436629	0.748279	2.4805	2.19622	-0.355463
FBgn0259927	FBtr0310343	36.7792	0.134291	0.646852	0.42124	0.737081	2.27488	2.54822	0.331607
FBgn0015320	FBtr0345437	823.251	0.0207575	0.994453	0.318656	0.66414	10.3965	10.8042	0.137332
FBgn0015320	FBtr0080115	3432.7	0.0163606	1.19153	0.27502	0.625281	17.9136	17.3844	-0.139337
FBgn0015320	FBtr0333492	404.048	0.0173322	0.337113	0.5615	0.813801	7.78624	7.88682	0.0419368
FBgn0034002	FBtr0339993	14.7339	0.205926	1.14266	0.285092	0.634312	1.40999	1.77627	0.670055
FBgn0005616	FBtr0077571	69.2617	0.0648076	32.3572	1.28283e-08	1.11179e-06	4.06365	2.76863	-1.13533
FBgn0034002	FBtr0339994	32.2018	0.728745	1.97085	0.160358	0.485408	1.85521	2.792	1.19331
FBgn0051522	FBtr0306343	191.457	0.874233	5.84494	0.0156219	0.138187	5.99125	4.58468	-0.819022
FBgn0051522	FBtr0335431	125.701	0.930905	5.60535	0.0179058	0.150524	3.06538	4.12198	0.878667
FBgn0031312	FBtr0331287	455.281	0.0333854	0.0835386	0.772558	0.921249	8.20548	8.31705	0.044691
FBgn0031312	FBtr0077961	2480.66	0.0261028	0.104458	0.746544	0.907979	15.9687	15.8469	-0.0332921
FBgn0023083	FBtr0083638	387.668	0.0446933	1.14271	0.285081	0.634312	7.15927	7.704	0.236848
FBgn0023083	FBtr0083637	1914.57	0.0352964	1.43762	0.230525	0.582821	14.7165	14.0892	-0.178734
FBgn0267792	FBtr0339354	59.2251	0.0541705	0.148295	0.70017	0.891833	3.10742	3.24509	0.127859
FBgn0267792	FBtr0088692	953.787	0.0152648	0.375022	0.54028	0.8037	11.2878	11.1974	-0.0293579
FBgn0015031	FBtr0307035	3015.16	0.0208223	0.138899	0.709378	0.894408	17.0415	16.8783	-0.043566
FBgn0015031	FBtr0079072	4636.96	0.0203251	0.14227	0.706034	0.894114	19.2487	19.4138	0.0423037
FBgn0034894	FBtr0072096	1756.46	0.827467	0.343923	0.557573	0.811178	15.2912	12.9708	-0.667903
FBgn0034894	FBtr0072097	12.2071	1.01719	0.294022	0.587654	0.829468	1.19304	1.6234	0.892621
FBgn0032699	FBtr0343117	118.122	0.0881569	0.00113335	0.973144	0.993756	4.41947	4.44306	0.016024
FBgn0032699	FBtr0089628	514.754	0.0612662	0.00113728	0.973098	0.993756	8.71326	8.68607	-0.0104815
FBgn0030400	FBtr0273245	1044.62	0.0220676	0.704269	0.401353	0.724126	11.7849	11.5079	-0.0880914
FBgn0030400	FBtr0331718	25.5235	0.173636	1.1389	0.285884	0.6344	1.83235	2.33931	0.711516
FBgn0030400	FBtr0073662	136.284	0.035031	0.0868322	0.768244	0.919115	4.73516	4.76829	0.0211151
FBgn0004107	FBtr0083922	712.518	0.0135141	5.87273	0.0153772	0.136829	10.3215	9.5348	-0.276625
FBgn0004107	FBtr0083921	2016.46	0.0111162	7.03941	0.00797354	0.090841	14.4575	15.2221	0.214987
FBgn0250823	FBtr0479900	2.12479	2.8379	1.416	0.234063	0.585137	0.0106917	0.851308	12.6326
FBgn0250823	FBtr0083265	738.562	0.0217962	0.03608	0.84935	0.953981	10.0904	10.1913	0.0349458
FBgn0250823	FBtr0301304	2223.32	0.0139079	0.204259	0.651305	0.864291	15.4069	15.2796	-0.0353053
FBgn0250823	FBtr0305071	130.329	0.079406	0.941658	0.331852	0.672947	4.94544	4.34145	-0.393603
FBgn0250823	FBtr0334606	94.5769	0.15455	1.08006	0.298684	0.645804	3.4066	4.46914	0.809889
FBgn0040805	FBtr0113333	66.3764	0.167824	0.397913	0.528169	0.797816	3.2767	3.1999	-0.0700154
FBgn0040805	FBtr0075606	17.289	0.355074	0.356957	0.550201	0.80674	1.59794	1.6882	0.159477
FBgn0284253	FBtr0077562	955.142	0.0933407	2.70216	0.100212	0.394254	11.93	10.4975	-0.46642
FBgn0284253	FBtr0345640	1101.04	0.0920403	2.74004	0.0978624	0.390163	11.1075	12.5638	0.459319
FBgn0262114	FBtr0088262	1970.51	0.0172707	2.66813	0.102376	0.397493	14.9696	14.4664	-0.142005
FBgn0262114	FBtr0100460	341.464	0.0246863	1.92835	0.164939	0.49353	6.9877	7.48505	0.220872
FBgn0263998	FBtr0330332	73.5707	0.187379	0.469444	0.493243	0.778242	3.36693	3.67798	0.261919
FBgn0263998	FBtr0330329	1612.37	0.108318	0.757226	0.384198	0.713147	13.9554	13.4686	-0.14192
FBgn0262730	FBtr0307164	125.27	0.058737	0.0715995	0.789022	0.928172	4.51281	4.61889	0.0701073
FBgn0262730	FBtr0307165	834.543	0.0102155	2.16652	0.141045	0.460244	10.7879	10.5168	-0.0910044
FBgn0262730	FBtr0339696	141.51	0.03204	0.961751	0.326746	0.669683	4.62336	5.0549	0.270688
FBgn0052311	FBtr0332115	47.197	0.179056	3.5631	0.0590774	0.299417	3.09345	2.61487	-0.493655
FBgn0052311	FBtr0332120	21.96	0.153747	0.548399	0.458973	0.759737	2.03666	1.87026	-0.248007
FBgn0052311	FBtr0332118	157.043	0.135578	4.66833	0.0307237	0.210809	4.51688	5.37458	0.528468
FBgn0039877	FBtr0085856	1813.67	0.0195538	0.170717	0.679475	0.880424	14.384	14.2103	-0.0496462
FBgn0039877	FBtr0307551	541.717	0.0239565	0.13969	0.70859	0.894181	8.82036	8.98845	0.0637162
FBgn0086856	FBtr0343777	87.1342	0.130528	0.537136	0.463622	0.762319	3.97763	3.68553	-0.227181
FBgn0086856	FBtr0078128	1189.17	0.075738	0.857613	0.354408	0.692455	12.0389	12.435	0.122502
FBgn0262782	FBtr0345435	2303.15	0.0125373	0.325469	0.56834	0.817852	15.4213	15.6307	0.0577603
FBgn0262782	FBtr0080050	9632.14	0.0115323	0.353288	0.552258	0.808257	23.6512	23.4402	-0.0518138
FBgn0030930	FBtr0074624	803.288	0.0181022	0.00807084	0.928416	0.97999	10.461	10.5193	0.0197706
FBgn0030930	FBtr0074625	1367.68	0.0165061	0.00885891	0.925012	0.979655	12.9287	12.8701	-0.0176148
FBgn0032820	FBtr0347410	799.772	0.333142	1.9934	0.157986	0.483093	11.3543	9.64342	-0.580777
FBgn0032820	FBtr0081321	314.241	0.367008	1.81422	0.178003	0.513213	6.08548	7.45428	0.643443
FBgn0000273	FBtr0335495	407.565	0.0562722	0.92868	0.335206	0.675984	8.08538	7.62766	-0.190529
FBgn0000273	FBtr0079851	550.522	0.0531688	0.980307	0.322123	0.666588	8.73182	9.20469	0.17836
FBgn0039764	FBtr0085629	1173.55	0.0561387	6.78839	0.00917527	0.0993466	12.7483	11.4544	-0.402916
FBgn0039764	FBtr0346511	235.586	0.0742366	5.20348	0.0225417	0.174764	5.59184	6.6799	0.554975
FBgn0035987	FBtr0110863	2508.4	0.0098245	0.414716	0.519585	0.794326	16.0005	15.8602	-0.0383253
FBgn0035987	FBtr0076456	284.132	0.0173858	0.248532	0.618111	0.848506	6.59643	6.7619	0.0784121
FBgn0011837	FBtr0073683	2313.49	0.019717	8.57811	0.00340228	0.0503427	16.0524	14.8473	-0.33324
FBgn0011837	FBtr0333756	1294.92	0.0210126	8.06433	0.00451452	0.0609753	12.0599	13.2451	0.36014
FBgn0033607	FBtr0332422	185.056	0.0550226	0.0123543	0.911498	0.975541	5.49955	5.46703	-0.0182351
FBgn0033607	FBtr0088181	2156.77	0.034696	0.0191696	0.889881	0.970537	15.1564	15.1945	0.0106082
FBgn0040551	FBtr0335222	33.6113	0.16678	2.67232	0.102107	0.397323	2.64239	2.18303	-0.55808
FBgn0040551	FBtr0082735	224.91	0.0856067	4.4143	0.0356389	0.230214	5.60064	6.08376	0.256511
FBgn0031413	FBtr0100648	247.66	0.0654512	7.22082	0.00720628	0.0843436	5.73065	6.84255	0.555582
FBgn0031413	FBtr0077799	150.024	0.075394	6.33043	0.0118684	0.117394	5.41882	4.36249	-0.658324
FBgn0029891	FBtr0100415	326.239	0.0718975	0.0166019	0.897478	0.974026	7.14524	7.09778	-0.0213432
FBgn0029891	FBtr0100416	451.373	0.0183055	0.763385	0.382271	0.711951	8.34888	8.09106	-0.103662
FBgn0029891	FBtr0100413	517.134	0.0360928	0.491085	0.483444	0.773342	8.89606	8.53123	-0.14049
FBgn0029891	FBtr0070957	735.651	0.0365223	0.533251	0.465243	0.76285	9.8024	10.4512	0.225118
FBgn0029891	FBtr0100420	342.573	0.0734869	0.109871	0.740291	0.906478	7.0195	7.55326	0.235755
FBgn0261885	FBtr0089583	2191.22	0.00532326	5.28071	0.0215629	0.169913	15.4092	14.9985	-0.114291
FBgn0261885	FBtr0335025	155.884	0.100706	0.10993	0.740224	0.906478	5.07827	5.00926	-0.0416826
FBgn0261885	FBtr0335024	273.508	0.0363951	0.994815	0.318568	0.66414	6.27357	6.90369	0.302199
FBgn0261885	FBtr0301487	570.65	0.0126787	1.39817	0.23703	0.587417	8.85905	9.34627	0.181833
FBgn0037955	FBtr0082520	268.804	0.0716087	0.265104	0.606635	0.842822	6.35397	6.68318	0.159216
FBgn0037955	FBtr0082519	1246.16	0.055792	0.337601	0.561217	0.813801	12.6616	12.271	-0.119599
FBgn0003502	FBtr0079616	583.363	0.00920402	0.0019253	0.965001	0.993388	9.1924	9.16338	-0.0107644
FBgn0003502	FBtr0330692	92.9396	0.13952	2.44792	0.117681	0.420991	3.26074	4.61106	1.03353
FBgn0003502	FBtr0079617	1798.25	0.026508	0.148912	0.699577	0.891306	14.1512	14.3452	0.0555398
FBgn0003502	FBtr0079615	1237.95	0.0201844	0.967823	0.325224	0.66821	12.6657	12.1238	-0.166425
FBgn0031044	FBtr0332481	276.774	0.18512	10.1539	0.00143992	0.0268098	7.18809	4.99992	-1.13122
FBgn0045064	FBtr0331184	208.788	0.162581	14.7341	0.00012379	0.00413391	6.67491	4.66563	-1.10512
FBgn0029688	FBtr0342740	1071.55	0.0494777	0.206113	0.649831	0.863478	11.8737	11.656	-0.0688495
FBgn0029688	FBtr0070626	1066.83	0.049503	0.20601	0.649913	0.863478	11.6375	11.8551	0.0688893
FBgn0261560	FBtr0345289	140.294	0.217794	2.39902	0.121411	0.427405	5.19489	4.44813	-0.470563
FBgn0261560	FBtr0077524	917.459	0.162797	3.14399	0.0762071	0.342885	10.2743	11.3035	0.34299
FBgn0261261	FBtr0302092	0	NA	NA	NA	NA	NA	NA	NA
FBgn0261261	FBtr0334947	358.593	0.0449911	1.597	0.206328	0.54973	7.65478	7.20707	-0.194654
FBgn0261261	FBtr0302091	314.496	0.0464803	1.55014	0.213115	0.559091	6.78488	7.22876	0.202312
FBgn0039109	FBtr0084446	158.436	0.0337836	22.7217	1.87243e-06	0.00010993	5.86922	4.11025	-1.08336
FBgn0030055	FBtr0331728	352.458	0.102421	15.965	6.4526e-05	0.00258104	8.48362	6.11599	-1.05207
FBgn0039109	FBtr0084447	84.666	0.140417	0.720035	0.396133	0.721308	3.86659	3.67993	-0.147239
FBgn0259243	FBtr0302641	126.636	1.03377	0.109187	0.741072	0.906766	5.36387	3.9126	-0.9529
FBgn0259243	FBtr0302639	16.5708	0.279578	3.65112	0.0560316	0.292437	1.34569	1.76863	0.792791
FBgn0259243	FBtr0299891	444.72	0.266425	0.513744	0.473522	0.767998	9.6053	6.91647	-1.08534
FBgn0259243	FBtr0302638	48.4205	0.250854	4.36521	0.03668	0.234237	2.31775	2.98896	0.745184
FBgn0036510	FBtr0331934	1473.11	0.0163989	1.54753	0.2135	0.55944	13.0393	13.4765	0.129605
FBgn0036510	FBtr0075561	824.781	0.0180758	1.41145	0.234816	0.585346	10.823	10.3883	-0.146375
FBgn0004387	FBtr0085211	1029.83	0.0124121	0.839326	0.35959	0.697239	11.659	11.4771	-0.0580797
FBgn0004387	FBtr0304671	191.637	0.0227033	0.517707	0.471821	0.766538	5.47284	5.69222	0.121127
FBgn0031090	FBtr0333549	27.3184	0.182271	0.106237	0.74447	0.907829	2.22378	2.11268	-0.14942
FBgn0031090	FBtr0303258	2032.46	0.0570378	0.237797	0.625802	0.853305	14.8085	14.9483	0.0392646
FBgn0034946	FBtr0072154	701.891	0.0136724	0.0218613	0.882457	0.967784	9.93874	9.91385	-0.00874876
FBgn0034946	FBtr0072153	208.364	0.0933633	0.0143152	0.904763	0.974793	5.66191	5.94828	0.152836
FBgn0034946	FBtr0072155	388.732	0.0685326	0.0376281	0.846192	0.952856	7.78139	7.61695	-0.0695153
FBgn0039543	FBtr0085236	251.399	0.0548609	0.221555	0.637858	0.858813	6.40727	6.21272	-0.0966807
FBgn0039543	FBtr0452076	650.398	0.0445665	0.26816	0.604569	0.841534	9.50923	9.72005	0.0757245
FBgn0033446	FBtr0339403	273.281	0.610171	0.92466	0.336254	0.676411	6.12568	6.19378	0.0345384
FBgn0033446	FBtr0088493	303.719	0.599528	0.938127	0.33276	0.673851	6.53618	6.4662	-0.0339138
FBgn0263934	FBtr0329857	12.9313	1.15687	0.24036	0.623946	0.85222	1.69876	1.31933	-0.733003
FBgn0263934	FBtr0329858	121.029	0.566201	0.535562	0.464278	0.762625	4.05819	4.54727	0.34167
FBgn0061515	FBtr0333052	517.788	0.0109758	7.46888	0.00627745	0.0765306	8.31203	9.13308	0.316098
FBgn0036958	FBtr0306327	1252.86	0.0153773	53.504	2.58068e-13	4.69684e-11	13.9346	10.5496	-1.0515
FBgn0000414	FBtr0305085	0	NA	NA	NA	NA	NA	NA	NA
FBgn0000414	FBtr0075318	256.781	0.187155	0.908614	0.340483	0.679658	6.61334	6.17363	-0.216168
FBgn0000414	FBtr0305084	95.9817	0.229319	0.758363	0.383841	0.71303	3.80319	4.16514	0.271468
FBgn0037670	FBtr0081977	1330.54	0.0238777	0.608721	0.43527	0.74735	12.9079	12.6085	-0.0905397
FBgn0037670	FBtr0339168	355.607	0.0310894	0.47529	0.490564	0.777249	7.26496	7.55091	0.124614
FBgn0037923	FBtr0300581	148.574	0.0420283	2.67153	0.102158	0.397323	5.15275	4.74884	-0.248175
FBgn0037923	FBtr0345158	77.5625	0.0567901	2.07885	0.149353	0.469813	3.38863	3.81983	0.35549
FBgn0036814	FBtr0332801	1060.08	0.0434695	1.44784	0.228875	0.581718	11.9736	11.3206	-0.207735
FBgn0036814	FBtr0075084	681.953	0.0462351	1.36367	0.242902	0.592941	9.29078	9.91204	0.223416
FBgn0033571	FBtr0331935	406.041	0.0215761	0.398041	0.528103	0.797816	7.73587	7.96885	0.0969985
FBgn0033571	FBtr0088237	2579.58	0.0153095	0.549853	0.458378	0.759443	16.2407	16.0077	-0.0633284
FBgn0039890	FBtr0089150	497.693	0.0288429	0.775574	0.378498	0.711088	9.08894	8.09263	-0.387999
FBgn0039890	FBtr0089149	249.483	0.0321054	7.97142	0.00475216	0.0633621	5.55891	6.85447	0.655019
FBgn0039890	FBtr0089148	265.015	0.0219386	2.16811	0.140899	0.459975	6.25099	6.6644	0.201537
FBgn0039890	FBtr0308247	753.562	0.147001	0.0314406	0.859261	0.958435	10.0378	10.3643	0.112723
FBgn0039890	FBtr0089147	782.912	0.0511249	1.09822	0.294657	0.642823	11.0965	9.66475	-0.489334
FBgn0039890	FBtr0089146	1232.21	0.0554026	0.106978	0.743612	0.907524	12.8483	11.9836	-0.265375
FBgn0261836	FBtr0332404	171.479	0.0681292	0.0971514	0.755275	0.912141	5.33951	5.11223	-0.133011
FBgn0261836	FBtr0332405	51.8934	0.297358	1.54751	0.213503	0.55944	3.23127	2.72035	-0.506296
FBgn0261836	FBtr0303383	233.98	0.105042	1.37711	0.240593	0.590931	5.67855	6.16749	0.256549
FBgn0261836	FBtr0303387	147.803	0.0538165	0.309783	0.577813	0.823667	4.83404	4.84518	0.00698076
FBgn0261836	FBtr0303386	161.93	0.0543738	0.0173488	0.89521	0.973432	4.99532	5.08979	0.0570723
FBgn0266717	FBtr0082239	778.362	0.0400578	1.47219	0.225001	0.575546	10.8564	9.79351	-0.364322
FBgn0266717	FBtr0331682	1017.11	0.0365315	0.578965	0.446718	0.753827	11.5163	11.5436	0.00874841
FBgn0266717	FBtr0331684	78.3719	0.0780209	4.29021	0.0383324	0.239241	3.14529	4.09295	0.781683
FBgn0039026	FBtr0113270	1479.45	0.0605696	0.532703	0.465473	0.76285	13.2245	13.3135	0.0263755
FBgn0039026	FBtr0113271	238.666	0.229956	3.72835	0.0534963	0.285942	4.74649	7.46468	1.41072
FBgn0039026	FBtr0344297	585.237	0.0265795	1.89695	0.16842	0.4972	9.40101	8.90992	-0.18253
FBgn0032586	FBtr0333487	2841.81	0.0106409	149.42	2.32078e-34	1.53594e-31	18.6084	14.7043	-1.05112
FBgn0042135	FBtr0330327	1128.46	0.0555756	15.8848	6.73163e-05	0.00266338	13.506	10.1883	-1.05001
FBgn0031023	FBtr0307195	499.117	0.0171885	5.29127	0.0214325	0.169525	8.18861	8.92616	0.287928
FBgn0031023	FBtr0074721	1179.68	0.0140604	6.34604	0.0117644	0.116682	12.5746	11.8532	-0.223359
FBgn0039635	FBtr0085367	2146.07	0.0190606	0.303368	0.581779	0.825444	15.3907	14.8827	-0.141617
FBgn0039635	FBtr0085366	2119.19	0.014466	0.00895351	0.924614	0.979652	15.1749	14.9934	-0.0506876
FBgn0039635	FBtr0085368	531.653	0.0165344	1.49172	0.22195	0.571559	8.57958	9.09378	0.196029
FBgn0260959	FBtr0301429	699.275	0.00955202	0.061799	0.803675	0.93406	9.92466	9.86592	-0.0206896
FBgn0260959	FBtr0301431	990.519	0.00865523	0.0674767	0.795047	0.930986	11.365	11.4215	0.0182036
FBgn0017418	FBtr0332850	529.053	0.0169036	0.513884	0.473462	0.767998	8.71086	8.89449	0.0701842
FBgn0017418	FBtr0089507	1157.27	0.0195395	3.69765	0.0544892	0.288286	12.5304	11.7125	-0.25435
FBgn0017418	FBtr0089506	369.508	0.072423	0.0461391	0.829923	0.945071	7.47329	7.58066	0.0462027
FBgn0017418	FBtr0306057	139.187	0.116778	3.81134	0.0509068	0.278784	3.90543	5.4567	1.01105
FBgn0013770	FBtr0087593	1663.33	2.26754	7.67909	0.00558643	0.0707329	14.0794	7.99323	-2.03988
FBgn0013770	FBtr0087592	14074.1	2.26758	7.67899	0.00558674	0.0707329	21.5957	29.9886	2.03892
FBgn0038755	FBtr0335240	125.905	0.139562	0.413027	0.520437	0.795057	4.36709	4.73973	0.247013
FBgn0038755	FBtr0083846	721.957	0.100428	0.562162	0.453391	0.75707	10.293	9.80436	-0.170396
FBgn0261444	FBtr0330205	181.736	0.0181274	2.96587	0.0850387	0.362935	5.27921	5.59182	0.176709
FBgn0261444	FBtr0308707	898.394	0.0243565	8.40196	0.00374817	0.0543559	11.5928	10.3429	-0.412447
FBgn0261444	FBtr0330206	210.741	0.0608809	4.34553	0.0371062	0.234929	5.35	6.23877	0.47588
FBgn0261444	FBtr0336978	32.92	0.0799433	0.420783	0.516546	0.792343	2.30856	2.4412	0.163205
FBgn0000448	FBtr0452140	21.9816	0.203478	0.764388	0.381959	0.711909	1.68464	1.99755	0.495255
FBgn0000448	FBtr0306345	104.59	0.0954474	1.26011	0.26163	0.610666	4.25878	3.97717	-0.204755
FBgn0267330	FBtr0080023	1303.17	0.00907191	0.111805	0.738099	0.905833	12.6244	12.7177	0.0283101
FBgn0267330	FBtr0080021	4705.15	0.00776318	0.129082	0.719386	0.900086	19.4621	19.3724	-0.0229458
FBgn0030808	FBtr0290096	472.691	0.0352526	2.90608	0.0882461	0.369214	8.70833	7.94464	-0.304271
FBgn0030808	FBtr0110990	857.48	0.0314351	3.24224	0.0717624	0.332134	10.3821	11.1774	0.265132
FBgn0266083	FBtr0303783	259.085	0.0267994	1.54851	0.213356	0.55944	6.16717	6.64875	0.236325
FBgn0266083	FBtr0343436	141.806	0.0414065	0.00066916	0.979363	0.996686	4.91057	4.774	-0.0855674
FBgn0266083	FBtr0072260	816.442	0.0229262	1.07226	0.300436	0.646674	10.7762	10.3514	-0.143406
FBgn0038744	FBtr0308829	122.714	0.0720262	1.35917	0.243681	0.592941	4.65199	4.22276	-0.291388
FBgn0038744	FBtr0308828	165.889	0.0651861	1.48606	0.222829	0.57281	4.99035	5.42954	0.257829
FBgn0034046	FBtr0308814	21.5238	0.68835	3.57818	0.0585432	0.298569	0.980761	2.2001	2.34357
FBgn0034046	FBtr0087287	1311.64	0.350689	6.43139	0.0112121	0.113524	14.5358	11.0054	-1.07179
FBgn0033990	FBtr0087421	273.083	0.037202	0.418043	0.517915	0.793249	6.42243	6.62593	0.0983354
FBgn0033990	FBtr0332259	103.117	0.05377	0.304057	0.58135	0.824996	4.25051	4.03926	-0.152642
FBgn0025641	FBtr0303264	99.6291	0.369234	2.9044	0.0883382	0.369387	3.42825	4.50591	0.815827
FBgn0025641	FBtr0070239	1933.12	0.259216	4.04068	0.044416	0.257648	15.6108	13.6424	-0.55747
FBgn0003651	FBtr0331183	100.995	0.196126	0.152869	0.695809	0.889439	4.03515	4.15017	0.0840771
FBgn0003651	FBtr0082563	37.9983	0.257118	0.12247	0.72637	0.901866	2.59982	2.49911	-0.115637
FBgn0031702	FBtr0343226	102.644	0.271861	1.21153	0.27103	0.62091	3.23127	3.97296	0.613209
FBgn0031702	FBtr0307038	116.958	0.600737	0.181269	0.670285	0.874336	3.89159	4.11458	0.166429
FBgn0031702	FBtr0079079	67.5244	0.25429	0.122398	0.726448	0.901866	3.65876	2.93147	-0.654698
FBgn0005649	FBtr0084594	1953.98	0.00610896	1.53158	0.215876	0.563088	14.5127	14.8383	0.0920063
FBgn0005649	FBtr0084592	6167.61	0.00540143	1.72151	0.189499	0.529172	21.1123	20.8045	-0.0773132
FBgn0015218	FBtr0076488	1044.14	0.0294601	14.1717	0.000166861	0.00510397	12.9365	9.74177	-1.0375
FBgn0003520	FBtr0301614	1643.78	0.0217032	67.1111	2.56632e-16	6.44235e-14	14.8012	11.3607	-1.03102
FBgn0265003	FBtr0335515	2600.62	0.01002	0.537966	0.463277	0.76201	16.2595	16.0365	-0.0605766
FBgn0265003	FBtr0335512	1396.35	0.0108814	0.497439	0.480628	0.772843	12.8917	13.1172	0.0675167
FBgn0032130	FBtr0079835	170.782	0.0836423	1.93561	0.164146	0.491965	5.00176	5.5029	0.292132
FBgn0032130	FBtr0079834	56.6627	0.121645	1.36719	0.242296	0.592219	3.35109	2.87228	-0.454346
FBgn0262126	FBtr0077810	465.589	0.0326958	2.25787	0.132937	0.446806	8.63017	8.02423	-0.241348
FBgn0262126	FBtr0329964	417.405	0.033569	2.20249	0.137788	0.455353	7.64981	8.2536	0.249059
FBgn0266449	FBtr0343126	3708.54	0.018514	0.00347768	0.952975	0.990103	18.0955	18.081	-0.0037869
FBgn0266449	FBtr0079192	1051.09	0.0210624	0.0030922	0.955654	0.99056	11.6672	11.6811	0.00443823
FBgn0033476	FBtr0088434	1241.88	0.0163712	0.0785874	0.779221	0.923627	12.4383	12.4355	-0.000831984
FBgn0033476	FBtr0345629	105.409	1.15732	0.024887	0.874649	0.964911	4.3444	4.01405	-0.236948
FBgn0033476	FBtr0339416	70.8597	1.9162	0.197679	0.656601	0.867996	3.18498	3.75226	0.48546
FBgn0041210	FBtr0333331	95.8016	0.185436	0.675872	0.411012	0.730688	3.6976	4.35502	0.488977
FBgn0041210	FBtr0308576	642.408	0.0558471	0.487016	0.485262	0.774383	9.0535	10.0955	0.375652
FBgn0041210	FBtr0301299	453.259	0.0248719	0.937325	0.332967	0.674082	7.82777	8.66659	0.336659
FBgn0259734	FBtr0302907	1447.92	0.0316689	46.4752	9.27843e-12	1.32028e-09	14.6224	11.221	-1.02582
FBgn0031883	FBtr0089636	486.465	0.0198711	0.920037	0.337465	0.677894	8.34995	8.65268	0.118703
FBgn0031883	FBtr0344709	240.603	0.0833867	0.722373	0.395367	0.721308	6.00606	6.39548	0.196447
FBgn0031883	FBtr0089640	2017.46	0.0211023	1.72437	0.189131	0.528551	15.121	14.533	-0.165388
FBgn0000352	FBtr0089015	665.211	0.037328	0.0199641	0.887637	0.969542	9.69428	9.70275	0.00302349
FBgn0000352	FBtr0336916	1600.04	0.0331495	0.0221238	0.881758	0.967784	13.6611	13.6521	-0.00262957
FBgn0039431	FBtr0305049	46.9705	0.687282	0.00301757	0.956192	0.99056	2.74245	2.88559	0.149374
FBgn0039431	FBtr0302210	15.2819	0.9335	0.0054861	0.940956	0.984965	1.6866	1.56862	-0.210482
FBgn0023517	FBtr0070366	2893.35	0.0149415	2.18898	0.139002	0.456476	16.4956	16.9809	0.130114
FBgn0023517	FBtr0339601	442.242	0.0207892	1.61333	0.204024	0.5482	8.37057	7.8864	-0.196363
FBgn0038475	FBtr0083422	19.7121	0.277295	0.472466	0.491855	0.777362	1.6614	2.02618	0.577024
FBgn0038475	FBtr0083424	222.232	0.0836133	5.70503	0.0169164	0.146087	6.37112	5.48861	-0.463147
FBgn0038475	FBtr0083423	30.6856	0.206131	2.94047	0.0863856	0.365273	1.96045	2.61212	0.837571
FBgn0032378	FBtr0080259	1217.35	0.0411594	0.615973	0.432548	0.746107	12.1372	12.5776	0.135493
FBgn0032378	FBtr0333425	1031.01	0.0420289	0.603534	0.437233	0.748778	11.7951	11.3603	-0.138788
FBgn0020655	FBtr0332088	169.828	0.0500456	0.518914	0.471305	0.766072	5.36093	5.10612	-0.148935
FBgn0020655	FBtr0075981	2624.99	0.0287767	0.830627	0.362091	0.699078	16.0499	16.3355	0.077509
FBgn0032833	FBtr0081300	14869.4	0.015568	0.571253	0.449762	0.755675	26.2734	25.9771	-0.0717073
FBgn0032833	FBtr0081301	3543.6	0.0163819	0.543266	0.461082	0.760462	17.6889	17.9802	0.0764277
FBgn0039240	FBtr0334575	558.046	0.0345326	0.418412	0.517731	0.793249	8.8439	9.19763	0.132853
FBgn0039240	FBtr0334574	1061.56	0.030983	0.465511	0.49506	0.779419	11.8917	11.5234	-0.116775
FBgn0027570	FBtr0305133	0.650636	7.16055	0.397397	0.528437	0.797816	0.567698	0.00991658	-11.6793
FBgn0027570	FBtr0078891	394.314	0.126978	6.07977	0.0136738	0.127522	7.50612	7.59884	0.0397908
FBgn0032198	FBtr0079951	2753.49	0.00582155	2.06179	0.151032	0.47356	16.2878	16.6565	0.0994342
FBgn0032198	FBtr0079952	8035.6	0.00533705	2.24032	0.134453	0.449206	22.6587	22.304	-0.0878096
FBgn0052039	FBtr0076441	356.61	0.0810708	18.4776	1.71912e-05	0.000819015	8.57333	6.24472	-1.02205
FBgn0037299	FBtr0305002	166.977	0.0925671	0.0532379	0.817522	0.939769	5.38189	5.05759	-0.190015
FBgn0037299	FBtr0078777	995.522	0.0440908	7.70284	0.00551339	0.0701704	12.1794	10.5196	-0.53674
FBgn0025820	FBtr0072788	277.289	0.0460374	0.995379	0.318431	0.66414	6.3422	6.90888	0.27048
FBgn0025820	FBtr0332877	292.889	0.0505644	3.26086	0.0709521	0.330123	7.18465	6.17216	-0.480666
FBgn0025820	FBtr0332876	424.066	0.0377727	0.608796	0.435241	0.74735	7.83221	8.1679	0.137788
FBgn0037617	FBtr0337073	423.21	0.0728339	15.8033	7.02787e-05	0.00275069	8.97869	6.56815	-1.01864
FBgn0026086	FBtr0339274	240.527	0.019272	46.493	9.19441e-12	1.32028e-09	6.94326	5.01375	-1.012
FBgn0085271	FBtr0300028	674.179	0.11834	1.18717	0.275902	0.625926	10.1605	9.38268	-0.27643
FBgn0085271	FBtr0112436	196.441	0.144625	0.976264	0.323123	0.666955	5.27978	5.90633	0.345662
FBgn0037279	FBtr0345174	310.353	0.0324011	0.029554	0.863506	0.960168	6.94291	6.98852	0.0208804
FBgn0037279	FBtr0078870	1340.14	0.0239291	0.0391576	0.843137	0.951303	12.8346	12.7866	-0.0144624
FBgn0023515	FBtr0339494	2134.51	0.101428	0.0580546	0.809598	0.936459	14.7911	15.4697	0.189243
FBgn0023515	FBtr0070370	983.347	0.293202	0.0923736	0.761181	0.914724	11.1275	11.6222	0.159571
FBgn0023515	FBtr0070369	1244.61	0.012547	1.14751	0.284071	0.633202	12.484	12.3795	-0.032047
FBgn0017429	FBtr0330166	195.039	0.0889624	11.3427	0.00075744	0.0164112	6.33241	4.57149	-1.00073
FBgn0286783	FBtr0088384	1114.5	0.0283035	51.685	6.51573e-13	1.12939e-10	13.2321	10.098	-1.00043
FBgn0004856	FBtr0333809	833.918	0.0247202	1.065	0.302077	0.647944	10.4459	10.8551	0.137426
FBgn0004856	FBtr0071350	2438.75	0.0216442	1.21099	0.271136	0.62091	16.038	15.6109	-0.116927
FBgn0038740	FBtr0330036	197.589	0.110952	8.27723	0.00401452	0.0565294	4.45025	5.81693	0.81706
FBgn0038740	FBtr0330035	41.2528	0.186849	4.74478	0.0293873	0.205119	3.07689	2.28358	-0.873904
FBgn0038740	FBtr0330034	18.7938	0.142147	2.23718	0.134726	0.449256	1.96244	1.62082	-0.555749
FBgn0033241	FBtr0088878	459.271	0.0206344	46.4434	9.43054e-12	1.32028e-09	9.38419	6.92752	-1.00015
FBgn0001297	FBtr0099990	83.4917	0.0918294	6.73273	0.00946597	0.101342	3.20875	4.06331	0.701031
FBgn0001297	FBtr0290076	38.5874	0.139311	2.74338	0.0976583	0.389949	2.21728	2.78053	0.662113
FBgn0028968	FBtr0330096	1593.26	0.00786409	0.0111277	0.915989	0.976625	13.6666	13.6304	-0.0105634
FBgn0028968	FBtr0085793	894.303	0.00893276	0.00980267	0.921132	0.978669	10.937	10.9748	0.0125029
FBgn0031818	FBtr0303229	96.4327	0.124629	0.04022	0.841051	0.950094	4.03264	4.00785	-0.0184255
FBgn0031818	FBtr0079267	1043.13	0.0772753	0.0580502	0.809605	0.936459	11.6272	11.6608	0.0106762
FBgn0036918	FBtr0330181	1045.32	0.0266363	0.677475	0.410458	0.730688	11.8459	11.4212	-0.135181
FBgn0036918	FBtr0074894	4539.64	0.0234138	0.769514	0.380368	0.711228	18.9942	19.4453	0.115768
FBgn0261788	FBtr0303114	0	NA	NA	NA	NA	NA	NA	NA
FBgn0261788	FBtr0303117	156.858	0.0969659	1.45332	0.227995	0.580149	4.70274	5.04284	0.211953
FBgn0261788	FBtr0303119	187.964	0.0909024	1.51465	0.218431	0.566358	5.60361	5.25602	-0.196677
FBgn0028292	FBtr0071317	1719.31	0.0158673	6.48233	0.0108952	0.111524	14.3091	13.7282	-0.167605
FBgn0028292	FBtr0346166	148.774	0.0328003	3.49078	0.0617114	0.308126	4.6123	5.26682	0.403333
FBgn0026666	FBtr0332613	130.683	0.0685119	0.534104	0.464887	0.76285	4.51307	4.80698	0.190717
FBgn0026666	FBtr0074084	783.022	0.0442154	0.792763	0.373266	0.708058	10.527	10.1937	-0.113944
FBgn0032475	FBtr0080492	2837.9	0.0279794	0.123725	0.725029	0.901334	16.6852	16.5489	-0.0366361
FBgn0032475	FBtr0289981	45.0089	0.257109	0.0155711	0.900694	0.974506	2.60382	2.95398	0.370261
FBgn0032475	FBtr0080491	402.957	0.0286019	0.034329	0.853009	0.955958	7.82478	7.82236	-0.00100685
FBgn0052442	FBtr0273421	172.983	0.0576042	4.45235	0.0348533	0.227787	5.75271	4.87884	-0.504728
FBgn0052442	FBtr0089798	288.529	0.0496001	5.11762	0.0236841	0.180167	6.24144	7.13355	0.422876
FBgn0031244	FBtr0343780	256.972	0.0642315	0.0504525	0.822278	0.941816	6.35104	6.43204	0.0398203
FBgn0031244	FBtr0078137	166.708	0.115664	0.127026	0.721536	0.900389	5.36772	5.07266	-0.172862
FBgn0031244	FBtr0343779	276.468	0.0823193	0.0609316	0.805029	0.934726	6.53718	6.68755	0.0718497
FBgn0035630	FBtr0077121	7496.55	0.0171876	7.46205	0.00630131	0.0765306	22.5139	21.3737	-0.283616
FBgn0035630	FBtr0345606	6611.84	0.0172596	7.43124	0.00641012	0.0773891	20.7919	21.9313	0.285031
FBgn0024909	FBtr0114520	528.484	0.0283737	0.430231	0.511875	0.790596	8.72625	8.89715	0.0652727
FBgn0024909	FBtr0081756	209.654	0.0372433	0.33909	0.560355	0.813274	5.89973	5.72966	-0.0906258
FBgn0030693	FBtr0074187	1946.38	0.00554488	0.00304817	0.955971	0.99056	14.6663	14.6374	-0.00816659
FBgn0030693	FBtr0074186	806.788	0.00686294	0.416279	0.5188	0.794125	10.4174	10.6055	0.0636877
FBgn0030693	FBtr0074188	586.985	0.016054	0.362921	0.546889	0.805289	9.35737	9.04501	-0.115678
FBgn0053229	FBtr0072499	6349.82	0.00810782	3.50039	0.0613544	0.306983	20.7043	21.1803	0.11959
FBgn0053229	FBtr0345592	910.105	0.0103913	2.77304	0.0958641	0.385788	11.2354	10.7305	-0.16634
FBgn0262124	FBtr0346683	2111.63	0.0146327	0.28646	0.592498	0.833211	15.1706	14.9814	-0.0528499
FBgn0262124	FBtr0302226	1009.27	0.0162419	0.258873	0.610895	0.845659	11.3966	11.5846	0.0602926
FBgn0035558	FBtr0113143	875.099	0.0374447	0.480519	0.488187	0.775902	10.5373	11.0764	0.179411
FBgn0035558	FBtr0073310	381.395	0.0727859	6.72176	0.00952435	0.101668	6.44113	8.93819	1.06489
FBgn0034432	FBtr0345425	854.155	0.00796417	0.043207	0.835336	0.947382	10.7787	10.7273	-0.017151
FBgn0034432	FBtr0300283	3140.51	0.00618689	0.0539667	0.816299	0.939254	17.1557	17.2016	0.0122122
FBgn0024992	FBtr0345716	277.899	0.0562389	0.28169	0.595595	0.83544	6.69681	6.47036	-0.108608
FBgn0024992	FBtr0070502	1593.78	0.0412115	0.37546	0.540043	0.8037	13.4967	13.7562	0.0758788
FBgn0086675	FBtr0308694	38.057	0.217705	0.227815	0.633148	0.857561	2.36055	2.50064	0.168525
FBgn0086675	FBtr0343650	10.6656	2.43901	0.845522	0.357822	0.696133	0.669279	1.49918	2.33273
FBgn0086675	FBtr0073712	445.842	0.195145	0.321777	0.570542	0.819725	8.41333	7.65307	-0.311235
FBgn0026441	FBtr0330039	849.796	0.063319	0.149897	0.698634	0.890728	10.7847	10.6775	-0.035809
FBgn0026441	FBtr0334695	1052.13	0.0617559	0.153535	0.69518	0.889283	11.6267	11.7364	0.0348149
FBgn0040372	FBtr0332992	119.242	0.0386006	7.47597	0.00625279	0.0763763	3.90464	4.93634	0.705398
FBgn0024985	FBtr0070225	538.196	0.130282	0.913821	0.339103	0.678276	9.24279	8.50328	-0.281158
FBgn0024985	FBtr0332292	59.6824	0.209768	0.562906	0.453092	0.75707	2.91454	3.43256	0.482495
FBgn0016119	FBtr0084432	5732.48	0.0489938	0.580819	0.445992	0.753147	20.19	20.8154	0.157893
FBgn0016119	FBtr0333777	2728.33	0.0505315	0.563206	0.452971	0.75707	16.7272	16.1217	-0.163443
FBgn0052626	FBtr0309246	581.431	0.0133158	2.72111	0.0990291	0.391981	9.36949	8.82171	-0.204559
FBgn0052626	FBtr0301044	2166.31	0.0102099	3.4719	0.0624196	0.308916	14.9299	15.4502	0.144839
FBgn0260653	FBtr0333862	796.776	0.171808	3.63033	0.0567355	0.294341	10.3182	9.63697	-0.238713
FBgn0260653	FBtr0074953	175.197	0.234449	3.01668	0.0824122	0.357119	4.56287	5.09226	0.332897
FBgn0031830	FBtr0343157	6799.87	0.00954121	1.31189	0.252054	0.599265	21.358	21.6902	0.0829477
FBgn0031830	FBtr0079288	1102.84	0.0115709	1.09216	0.295992	0.644017	12.0561	11.7162	-0.106851
FBgn0040373	FBtr0070107	297.412	0.035558	2.59279	0.107351	0.404512	7.13912	6.48722	-0.304113
FBgn0040373	FBtr0070108	1107.57	0.0268115	3.38009	0.0659884	0.317512	11.5696	12.2587	0.216392
FBgn0031637	FBtr0300941	787.641	0.0158481	0.49546	0.481502	0.773022	10.2832	10.5382	0.0868846
FBgn0031637	FBtr0332479	198.822	0.0516012	0.544744	0.460473	0.760323	5.88297	5.46308	-0.228673
FBgn0031637	FBtr0332478	544.084	0.0186471	0.00885693	0.925021	0.979655	8.94924	8.89303	-0.0212774
FBgn0260943	FBtr0333861	24.0402	0.223735	0.451273	0.501731	0.782838	2.07161	1.90025	-0.251291
FBgn0260943	FBtr0310005	49.1763	0.146333	0.0584415	0.808976	0.936459	2.73998	2.80101	0.0646385
FBgn0260943	FBtr0310006	11.5105	0.316533	0.452029	0.501373	0.782838	1.28308	1.38911	0.230016
FBgn0261710	FBtr0071460	865.471	0.0202104	0.275559	0.599627	0.838027	10.8289	10.5995	-0.0767451
FBgn0261710	FBtr0071461	2266.15	0.0160036	0.0620528	0.80328	0.93406	15.344	15.3565	0.00348647
FBgn0261710	FBtr0332953	100.338	0.0826016	0.531775	0.465862	0.76285	3.88878	4.31694	0.312526
FBgn0042175	FBtr0332971	357.505	0.137541	0.00314073	0.955308	0.99056	7.30487	7.34781	0.0188753
FBgn0042175	FBtr0081364	1201.21	0.118911	0.00350338	0.952801	0.990103	12.1669	12.115	-0.0160993
FBgn0265512	FBtr0088370	1075.3	0.0172635	0.0850264	0.770598	0.919825	11.7383	11.8052	0.0211447
FBgn0265512	FBtr0331945	237.902	0.0264386	0.0588982	0.808246	0.936459	6.20341	6.13311	-0.0356127
FBgn0038461	FBtr0083376	1310.25	0.0175644	2.03737	0.153475	0.477223	12.3657	12.9303	0.171502
FBgn0038461	FBtr0337064	1752.43	0.0169204	2.11177	0.146171	0.468157	14.4072	13.8382	-0.163595
FBgn0052548	FBtr0074568	523.13	0.177285	0.586161	0.443907	0.751778	8.12622	7.62757	-0.20716
FBgn0052548	FBtr0074569	9.50764	0.625677	0.152759	0.695913	0.889439	0.838534	1.15569	0.927643
FBgn0031762	FBtr0079228	36.6562	0.221459	7.05784	0.00789192	0.0901934	1.66256	2.4273	1.10187
FBgn0031762	FBtr0079229	58.516	0.17716	8.21075	0.00416429	0.0580717	3.51546	2.66603	-0.814745
FBgn0021979	FBtr0343188	2420	0.0224501	0.0756183	0.783326	0.925433	15.7191	15.8554	0.037338
FBgn0021979	FBtr0071958	1996.73	0.0228232	0.0743982	0.785037	0.925922	14.8535	14.7182	-0.0380908
FBgn0004959	FBtr0342846	35.0992	4.75612	0.000126304	0.991033	0.998572	2.73867	2.19327	-0.649353
FBgn0004959	FBtr0074603	9.1154	6.3489	0.000155589	0.990048	0.998572	0.991487	1.34351	0.879313
FBgn0034897	FBtr0113113	1251.01	0.0352741	3.52488	0.0604543	0.302896	12.8539	11.8564	-0.306998
FBgn0034897	FBtr0072087	962.38	0.0364646	3.41217	0.0647174	0.314957	10.7951	11.7791	0.318966
FBgn0022153	FBtr0077432	191.436	0.0270231	0.718305	0.3967	0.721308	5.44284	5.72185	0.154064
FBgn0022153	FBtr0305968	1211.4	0.0155218	1.14376	0.284859	0.634182	12.4429	12.1893	-0.0781322
FBgn0030318	FBtr0073518	138.466	0.101931	0.0215715	0.883233	0.968218	4.7617	4.80174	0.0253716
FBgn0030318	FBtr0073519	803.28	0.0714393	0.0302426	0.861941	0.959616	10.5185	10.4687	-0.0168925
FBgn0262511	FBtr0087173	3070.89	0.00732232	2.06633	0.150584	0.472725	17.2142	16.8882	-0.0868028
FBgn0262511	FBtr0087175	818.088	0.0093272	1.65951	0.197669	0.540584	10.3949	10.7498	0.119732
FBgn0041182	FBtr0335487	31.3676	0.149125	0.194485	0.659209	0.869235	2.00639	2.13964	0.187298
FBgn0041182	FBtr0079511	11.0052	0.663839	0.108716	0.741611	0.906925	1.40847	1.2072	-0.446611
FBgn0041182	FBtr0079510	11.1527	0.460108	0.255352	0.613331	0.845898	1.21894	1.27609	0.13265
FBgn0041182	FBtr0335488	54.7919	0.256166	0.216552	0.64168	0.860122	2.91578	2.74505	-0.177177
FBgn0285925	FBtr0300036	0	NA	NA	NA	NA	NA	NA	NA
FBgn0285925	FBtr0300037	377.385	0.13757	1.13208	0.287333	0.635906	7.00583	8.1422	0.487375
FBgn0285925	FBtr0083332	1222.6	0.0170548	6.00595	0.0142577	0.131128	12.486	12.2664	-0.0675034
FBgn0285925	FBtr0083334	86.6639	1.5153	3.95032	0.0468624	0.265493	3.51213	4.1006	0.461202
FBgn0085370	FBtr0343830	45.7216	0.167068	5.62433	0.0177129	0.149942	2.35698	3.29803	0.986265
FBgn0039969	FBtr0273210	518.48	0.065739	0.0148474	0.903018	0.974506	8.73353	8.74376	0.00392995
FBgn0039969	FBtr0273208	553.752	0.0648645	0.0150419	0.902388	0.974506	8.99518	8.9849	-0.00387198
FBgn0038286	FBtr0344380	211.273	0.0416312	0.120257	0.728756	0.902576	5.91786	5.75043	-0.0889584
FBgn0038286	FBtr0113236	4416.47	0.0250212	0.196018	0.657954	0.868523	18.9689	19.1571	0.0484301
FBgn0028980	FBtr0077043	429.235	0.0588042	0.00452924	0.946343	0.986909	8.06489	8.03192	-0.0134706
FBgn0028980	FBtr0333390	625.444	0.0550348	0.00487906	0.944313	0.986454	9.44332	9.47768	0.0124789
FBgn0261983	FBtr0306138	121.209	0.137424	0.706434	0.40063	0.723731	4.66926	4.24071	-0.289869
FBgn0261983	FBtr0080197	619.498	0.0990998	0.953366	0.328864	0.671186	9.15385	9.70363	0.200184
FBgn0039272	FBtr0473579	420.785	0.085532	4.12504	0.0422529	0.251596	8.48354	7.30093	-0.491236
FBgn0039272	FBtr0113284	250.031	0.0947586	3.73442	0.0533021	0.285323	5.76083	6.8689	0.551551
FBgn0039920	FBtr0310539	85.6944	0.132273	1.40188	0.236408	0.58739	3.54316	3.93153	0.309325
FBgn0039920	FBtr0310541	42.7737	0.167217	1.14596	0.284396	0.633733	2.8993	2.52234	-0.408393
FBgn0261538	FBtr0302554	61.6375	1.03554	7.87287	0.00501819	0.0658242	4.57102	2.26217	-2.07975
FBgn0261538	FBtr0309868	21.8848	1.51025	5.50728	0.0189375	0.155956	0.0150545	2.03425	14.1695
FBgn0040964	FBtr0079763	96.2388	0.143334	2.17416	0.140346	0.458827	3.68488	4.38204	0.517816
FBgn0040964	FBtr0303880	231.929	0.115342	2.65912	0.102957	0.399094	6.38832	5.61114	-0.40362
FBgn0034758	FBtr0309799	40.1413	1.38166	0.614686	0.433029	0.746107	3.06845	2.24203	-0.919381
FBgn0034758	FBtr0071862	95.0154	1.14563	0.762157	0.382654	0.711951	3.24952	4.19176	0.756924
FBgn0024989	FBtr0344149	227.894	0.379984	4.25075	0.0392329	0.242047	4.46559	5.80799	0.801933
FBgn0024989	FBtr0070068	263.401	0.368165	4.35986	0.0367954	0.234303	7.09469	5.54488	-0.77267
FBgn0033421	FBtr0088547	978.44	0.0351861	3.48139	0.0620626	0.308564	11.4793	11.2221	-0.0830521
FBgn0033421	FBtr0310032	10.3302	0.276739	0.947699	0.330306	0.671223	1.13227	1.5262	0.8648
FBgn0263603	FBtr0075494	1219.12	0.108045	0.0713145	0.789432	0.928172	12.3695	12.3526	-0.0051775
FBgn0263603	FBtr0333294	200.221	0.141812	0.266191	0.605899	0.842766	5.87232	5.52142	-0.190375
FBgn0263603	FBtr0333293	38.2707	0.147598	0.00687329	0.933927	0.982436	2.594	2.52926	-0.0739831
FBgn0263603	FBtr0075493	49.3714	0.281158	0.0926857	0.76079	0.914563	2.61914	3.14165	0.53444
FBgn0051388	FBtr0082356	78.0004	0.156	8.21872	0.00414605	0.0579332	2.87412	4.11342	1.06195
FBgn0264816	FBtr0334146	78.0166	0.0995796	4.08731	0.0432063	0.252863	3.9539	3.17959	-0.646422
FBgn0264816	FBtr0334147	74.3583	0.368004	0.0377325	0.845981	0.952856	3.49915	3.59109	0.0769137
FBgn0264816	FBtr0334149	88.75	0.90555	2.43359	0.118761	0.423418	4.57287	2.72533	-1.53616
FBgn0015321	FBtr0345603	3405.69	0.0224246	0.571491	0.449667	0.755675	17.4778	17.7687	0.0766139
FBgn0015321	FBtr0076395	2203.53	0.0293121	0.519593	0.471015	0.765913	15.4773	15.1064	-0.102967
FBgn0015321	FBtr0345604	298.779	0.0425253	0.000306341	0.986036	0.997895	6.84375	6.85233	0.00398284
FBgn0034389	FBtr0345950	57.3099	0.0925728	0.0444922	0.832941	0.946276	3.09304	3.15618	0.0595615
FBgn0034389	FBtr0110971	662.33	0.0428951	0.0785562	0.779264	0.923627	9.72677	9.65363	-0.026129
FBgn0034389	FBtr0330005	0.303012	5.91669	0.00306682	0.955837	0.99056	0.215807	0.250451	0.429614
FBgn0026206	FBtr0333475	1317.84	0.0103944	0.000535559	0.981537	0.996724	12.7301	12.7237	-0.00192348
FBgn0026206	FBtr0333474	63.4532	0.0967865	0.27988	0.59678	0.8362	3.14946	3.40501	0.23043
FBgn0026206	FBtr0071303	1574.95	0.0101523	0.0269813	0.869527	0.962761	13.6267	13.5576	-0.0202099
FBgn0030208	FBtr0071452	377.661	0.0255873	3.27866	0.0701861	0.328201	7.27985	7.92077	0.273828
FBgn0030208	FBtr0071451	2194.78	0.018456	4.42382	0.0354405	0.22934	15.594	14.9341	-0.183346
FBgn0024993	FBtr0345709	223.086	0.0886336	3.96322	0.0465046	0.265116	5.39303	6.53891	0.598921
FBgn0024993	FBtr0070478	880.473	0.0697302	5.00351	0.0252959	0.187353	11.5161	10.1464	-0.455551
FBgn0039300	FBtr0084868	5381.41	0.00763589	1.31539	0.251421	0.599265	20.3616	19.999	-0.0918959
FBgn0039300	FBtr0304693	39741	0.00724476	1.38542	0.23918	0.589686	31.8625	32.2217	0.0854124
FBgn0036194	FBtr0076130	1773.19	0.0420512	5.40162	0.0201181	0.163095	14.8093	13.5739	-0.35449
FBgn0036194	FBtr0076131	233.621	0.0592587	3.88624	0.0486832	0.271998	5.48826	6.50831	0.530361
FBgn0026573	FBtr0346629	155.577	0.126535	5.58503	0.0181147	0.151556	3.73594	6.04531	1.46008
FBgn0026573	FBtr0088041	411.206	0.0580517	1.72358	0.189232	0.528631	8.42345	7.32792	-0.455697
FBgn0026573	FBtr0088042	1985.67	0.0104685	0.220076	0.638982	0.859374	14.8257	14.6942	-0.0370834
FBgn0040382	FBtr0070136	58.9198	0.168393	0.000306624	0.986029	0.997895	3.14078	3.18668	0.0427859
FBgn0040382	FBtr0070135	208.247	0.0922427	0.22785	0.633123	0.857561	5.87377	5.72716	-0.0782904
FBgn0040382	FBtr0070137	37.8085	0.407802	0.121087	0.727859	0.902521	2.42879	2.64562	0.250251
FBgn0039690	FBtr0310267	16.0215	1.35108	0.731252	0.392478	0.718983	1.27275	2.0218	1.34326
FBgn0039690	FBtr0333820	275.941	0.329456	0.143156	0.705163	0.894061	7.16431	5.83961	-0.643945
FBgn0039690	FBtr0306104	72.189	0.314287	0.0929486	0.760462	0.914563	3.30987	3.69143	0.323308
FBgn0040823	FBtr0344949	37.6339	0.076314	5.02127	0.0250378	0.186185	2.33626	2.74491	0.47173
FBgn0040823	FBtr0331536	268.956	0.151399	5.21762	0.0223592	0.173905	7.22963	5.63882	-0.781287
FBgn0040823	FBtr0076353	27.3461	1.39382	3.69293	0.0546435	0.288683	1.92568	2.4064	0.649666
FBgn0032456	FBtr0090014	1954.66	0.0369044	3.67506	0.0552324	0.290054	15.3493	13.9351	-0.400127
FBgn0032456	FBtr0090025	1015.01	0.0276194	2.36836	0.123817	0.432779	11.3703	11.6681	0.0953215
FBgn0032456	FBtr0090022	149.547	0.112341	2.78636	0.0950701	0.384615	4.19732	5.6056	0.878448
FBgn0034729	FBtr0071840	51.9367	0.0954636	4.84828	0.0276737	0.198097	3.30047	2.54359	-0.765684
FBgn0033240	FBtr0305126	115.81	0.117233	1.85521e-05	0.996563	0.999952	4.33514	4.41218	0.0529627
FBgn0033240	FBtr0113052	163.337	0.106976	2.98191e-05	0.995643	0.999952	5.20164	5.12123	-0.0475727
FBgn0034300	FBtr0346952	280.588	0.0367856	0.213503	0.644035	0.861396	6.77251	6.54461	-0.108279
FBgn0034300	FBtr0086732	506.605	0.0314448	0.248892	0.617857	0.848358	8.52943	8.76103	0.0896963
FBgn0259700	FBtr0299949	2085.65	0.0214505	7.27879	0.00697736	0.0821525	15.7062	14.2926	-0.39579
FBgn0259700	FBtr0299950	97.4881	0.275986	1.91302	0.166628	0.495746	3.42829	4.52339	0.827463
FBgn0259700	FBtr0310316	832.667	0.0122847	8.40981	0.00373201	0.0542296	10.3161	10.9241	0.204595
FBgn0266129	FBtr0330231	76.2592	0.192119	0.270992	0.602667	0.839384	3.47679	3.69666	0.181944
FBgn0266129	FBtr0072458	77.9026	0.191024	0.272352	0.601758	0.839384	3.73888	3.51812	-0.180698
FBgn0005536	FBtr0112850	0	NA	NA	NA	NA	NA	NA	NA
FBgn0005536	FBtr0308212	711.397	0.0286287	1.16418	0.280601	0.629322	10.102	9.79299	-0.108487
FBgn0005536	FBtr0333616	45.7053	0.884981	0.762854	0.382437	0.711951	2.35776	3.23791	0.930984
FBgn0005536	FBtr0112852	204.813	0.0213052	0.0262224	0.871358	0.963403	5.77423	5.70794	-0.0357159
FBgn0005536	FBtr0301575	1.02927	6.0403	0.18381	0.668119	0.873597	0.0110291	0.629919	11.6728
FBgn0005536	FBtr0112851	302.09	0.0374834	0.445429	0.504514	0.784706	6.72736	7.04251	0.145683
FBgn0036624	FBtr0333596	602.859	0.0169835	4.85494	0.027567	0.197951	8.95013	9.68464	0.269726
FBgn0036624	FBtr0075386	450.474	0.0384294	1.79719	0.180052	0.515851	8.63022	7.73904	-0.359773
FBgn0036624	FBtr0075387	498.865	0.018154	0.192781	0.660612	0.870152	8.72741	8.43624	-0.113379
FBgn0021796	FBtr0336615	319.18	0.0339436	0.000136121	0.990691	0.998572	7.06458	7.02799	-0.0165963
FBgn0021796	FBtr0080422	976.401	0.0265567	0.000223523	0.988072	0.998218	11.3154	11.3536	0.0123435
FBgn0262127	FBtr0344383	184.578	0.0331266	0.161677	0.687617	0.88349	5.3996	5.56792	0.0943928
FBgn0262127	FBtr0100008	843.646	0.0209953	0.248245	0.618314	0.848506	10.785	10.6227	-0.0543204
FBgn0267912	FBtr0305198	34.9981	0.265172	5.11331	0.023743	0.180427	1.66921	3.10107	1.80896
FBgn0267912	FBtr0074292	925.148	0.0138907	1.29284	0.255526	0.603267	11.3048	10.8595	-0.1459
FBgn0267912	FBtr0332870	1662.58	0.00898809	0.54175	0.461708	0.761219	13.7979	13.9195	0.0352658
FBgn0039254	FBtr0084749	117.049	0.269911	0.0360535	0.849405	0.953981	4.30369	4.53366	0.156645
FBgn0039254	FBtr0337012	521.715	0.213148	0.0451712	0.831689	0.945899	8.90161	8.58661	-0.120991
FBgn0263738	FBtr0310382	17.1633	0.953568	3.31805	0.0685233	0.324947	0.786447	1.62688	2.10385
FBgn0263738	FBtr0310384	194.43	0.548692	4.70677	0.030044	0.207915	6.44549	4.54986	-1.07064
FBgn0030817	FBtr0074384	704.129	0.0181699	1.71004	0.19098	0.531068	9.69715	10.1884	0.172507
FBgn0030817	FBtr0074385	7797.83	0.0140528	2.18722	0.13916	0.456476	22.5284	22.0248	-0.124877
FBgn0001994	FBtr0343814	334.807	0.0488903	1.5192	0.21774	0.566327	6.90162	7.50603	0.269437
FBgn0001994	FBtr0080854	1077.42	0.0395888	1.8629	0.17229	0.503117	12.1123	11.4465	-0.210406
FBgn0037680	FBtr0082019	91.9855	0.0893829	1.39705	0.237219	0.587417	4.29615	3.59862	-0.528673
FBgn0037680	FBtr0082018	979.52	0.0131732	2.52217	0.112256	0.413366	11.0292	11.4762	0.145104
FBgn0037680	FBtr0082017	404.573	0.0199967	0.581941	0.445553	0.753091	7.94508	7.67973	-0.110917
FBgn0034345	FBtr0301149	2.62663	2.21442	0.581139	0.445866	0.753147	0.526491	0.807208	1.23426
FBgn0034345	FBtr0086686	1591.76	0.0255421	1.51451	0.218452	0.566358	13.315	13.9837	0.195408
FBgn0034345	FBtr0086687	882.793	0.0383399	1.89389	0.168764	0.497863	10.3471	11.4574	0.367676
FBgn0034345	FBtr0301148	1827.88	0.0222682	6.78277	0.00920418	0.0994161	14.9317	13.5571	-0.39379
FBgn0035710	FBtr0076959	105.665	0.359857	0.0296447	0.863299	0.960168	4.31008	3.87308	-0.31981
FBgn0045823	FBtr0330097	1941.87	0.00533013	2.2476	0.133822	0.447714	14.7845	14.472	-0.088404
FBgn0045823	FBtr0076401	1301.67	0.00580544	2.08207	0.149038	0.469696	12.4553	12.7826	0.0995258
FBgn0020385	FBtr0082265	118.107	0.250261	1.19081	0.275167	0.625389	3.75104	5.11391	0.932545
FBgn0020385	FBtr0082264	202.601	0.0655468	0.759304	0.383546	0.712664	5.89121	5.48891	-0.218518
FBgn0020385	FBtr0100144	460.215	0.13572	0.151014	0.697569	0.89067	8.36154	8.18766	-0.0695622
FBgn0030391	FBtr0073668	141.568	0.0726275	0.88782	0.346069	0.685904	5.01598	4.6495	-0.230117
FBgn0030391	FBtr0073669	158.337	0.0701199	0.916537	0.338386	0.678262	4.91123	5.27989	0.220715
FBgn0030026	FBtr0071183	690.901	0.0472865	2.56656	0.109145	0.406852	10.2239	9.51225	-0.251232
FBgn0030026	FBtr0344985	139.19	0.0695681	1.78854	0.181104	0.518253	4.45323	5.07586	0.396371
FBgn0000559	FBtr0332966	19130.4	0.0282991	0.619499	0.431233	0.745165	27.4162	27.8048	0.0934566
FBgn0000559	FBtr0085911	57737.9	0.0280639	0.624684	0.429312	0.744495	34.5112	34.1206	-0.0925654
FBgn0035211	FBtr0072723	71.8973	0.123612	4.30175	0.0380733	0.238461	3.081	3.91047	0.706314
FBgn0035211	FBtr0331866	157.054	0.0974343	5.3352	0.020899	0.16646	5.16654	4.32553	-0.537902
FBgn0026147	FBtr0300401	983.99	0.0112315	0.684968	0.407881	0.728005	11.5066	11.2448	-0.0844276
FBgn0026147	FBtr0300402	1806.78	0.0100827	0.756752	0.384347	0.713226	14.1521	14.4084	0.0733105
FBgn0032078	FBtr0079788	216.431	0.0293023	2.25847e-05	0.996208	0.999952	5.89264	5.88668	-0.00313799
FBgn0032078	FBtr0079789	1345.26	0.0174303	2.01765e-05	0.996416	0.999952	12.799	12.8046	0.00168016
FBgn0036302	FBtr0300887	12.3286	3.11072	2.46701e-05	0.996037	0.999952	1.10237	1.73632	1.31659
FBgn0036302	FBtr0300889	286.91	0.0355525	5.80476	0.0159829	0.13985	7.19684	6.2232	-0.460359
FBgn0036302	FBtr0332042	428.04	0.0255378	6.11979	0.0133676	0.126379	7.63044	8.4041	0.317208
FBgn0015239	FBtr0078392	382.745	0.0461075	0.465888	0.494885	0.779313	7.82879	7.41431	-0.176641
FBgn0015239	FBtr0078391	291.596	0.0620021	0.644339	0.422144	0.737688	6.47303	7.0829	0.285695
FBgn0015239	FBtr0078390	379.456	0.0569002	0.222077	0.637462	0.858738	7.74649	7.4519	-0.125825
FBgn0015239	FBtr0078389	287.116	0.075106	0.0148043	0.903158	0.974506	6.60981	6.83828	0.107677
FBgn0260745	FBtr0082503	18.7751	1.08552	0.468722	0.493575	0.778389	2.08077	1.53908	-0.876341
FBgn0260745	FBtr0082489	93.1025	0.456297	0.00255998	0.959647	0.992556	4.43256	3.46031	-0.738827
FBgn0260745	FBtr0082491	39.3089	1.58152	5.03723	0.0248081	0.185044	0.0161037	2.90944	15.0214
FBgn0260745	FBtr0082492	53.1059	0.885108	1.01727	0.313167	0.659871	3.18115	2.72345	-0.456824
FBgn0037773	FBtr0082215	170.035	0.151972	2.78739	0.0950089	0.384615	5.97134	4.6312	-0.778182
FBgn0037773	FBtr0300257	115.889	0.144694	0.260295	0.609918	0.84543	4.24861	4.44806	0.137862
FBgn0037773	FBtr0306611	288.655	0.0779128	2.59773	0.107017	0.404113	6.28038	6.96859	0.328614
FBgn0019982	FBtr0077453	2239.32	0.0154834	3.81878	0.0506811	0.27783	15.0879	15.6729	0.162029
FBgn0019982	FBtr0110812	275.143	0.0248856	2.48837	0.11469	0.416092	6.85321	6.24983	-0.290719
FBgn0051997	FBtr0345283	204.233	12	0.217622	0.640858	0.860013	5.00579	5.57453	0.3295
FBgn0051997	FBtr0089154	81.9493	12	0.217761	0.640752	0.860013	3.7905	3.39189	-0.3297
FBgn0036991	FBtr0078194	798.833	0.0348645	2.6966	0.100563	0.394668	10.7696	10.1631	-0.205984
FBgn0036991	FBtr0344821	162.881	0.0520928	1.85428	0.173286	0.504702	4.87632	5.43714	0.332381
FBgn0029524	FBtr0336920	26.2174	1.04193	1.04312	0.307098	0.652636	1.74967	2.22314	0.697024
FBgn0029524	FBtr0070078	53.6767	0.894367	1.19002	0.275326	0.625389	3.32943	2.72849	-0.585925
FBgn0035772	FBtr0076873	1327.45	0.035637	5.83338	0.0157249	0.138592	13.3	12.2327	-0.322721
FBgn0035772	FBtr0076872	283.071	0.0475246	4.44741	0.0349541	0.228016	6.1485	7.09749	0.453556
FBgn0000247	FBtr0346613	433.582	0.0422147	1.4962	0.221258	0.570722	7.84976	8.33125	0.195976
FBgn0000247	FBtr0085484	187.69	0.0530141	1.21335	0.27067	0.62091	5.73402	5.27436	-0.257055
FBgn0035321	FBtr0072906	33.3076	0.117331	4.31478	0.0377826	0.237939	2.0498	2.52265	0.60581
FBgn0035321	FBtr0072905	1351.51	0.0993432	6.1247	0.0133306	0.126199	14.1681	11.602	-0.773667
FBgn0035321	FBtr0072907	135.763	0.177341	3.13149	0.0767934	0.344671	4.00171	5.02805	0.688115
FBgn0029893	FBtr0070988	2744.49	0.0255735	0.258659	0.611043	0.845702	16.5277	16.3365	-0.0515894
FBgn0029893	FBtr0300772	783.925	0.0295249	0.225105	0.635178	0.857902	10.2954	10.4749	0.0612614
FBgn0003510	FBtr0346862	250.955	0.321956	0.335146	0.562645	0.814001	5.73162	6.96578	0.611878
FBgn0003510	FBtr0085557	759.157	0.283838	0.380293	0.537446	0.802258	10.6765	9.15638	-0.535535
FBgn0038619	FBtr0333830	28.3181	1.03563	1.22859	0.267682	0.618159	2.30538	2.06376	-0.322825
FBgn0038619	FBtr0083630	205.968	0.719243	1.62185	0.202834	0.546217	5.56947	5.97606	0.218095
FBgn0050035	FBtr0088074	61.793	0.24055	0.0894587	0.764866	0.917034	3.25479	3.16109	-0.0861954
FBgn0050035	FBtr0088073	53.0289	0.250487	0.0868467	0.768225	0.919115	2.91196	3.00299	0.0905283
FBgn0035227	FBtr0333401	162.026	0.0418085	0.783927	0.375943	0.70953	5.01442	5.30291	0.170801
FBgn0035227	FBtr0072704	305.343	0.0335193	0.946968	0.330492	0.671223	7.05209	6.76782	-0.131012
FBgn0035227	FBtr0072703	0	NA	NA	NA	NA	NA	NA	NA
FBgn0002593	FBtr0331932	6954.31	0.010603	7.72988	0.00543144	0.0694805	22.0906	21.1172	-0.242908
FBgn0002593	FBtr0078056	71904.4	0.0102202	8.01724	0.00463342	0.0622349	35.1626	36.1401	0.231291
FBgn0038976	FBtr0084257	5150.04	0.00546873	0.0282592	0.866501	0.961312	19.9493	19.913	-0.00921426
FBgn0038976	FBtr0301486	1172.57	0.00680649	0.0229181	0.87967	0.967372	12.1592	12.1994	0.0124633
FBgn0043884	FBtr0084563	2272.94	0.0166182	0.111421	0.738533	0.905836	15.4209	15.4122	-0.0024222
FBgn0043884	FBtr0305043	731.607	0.0182495	0.0961958	0.756443	0.91238	10.0683	10.0736	0.00183416
FBgn0043884	FBtr0084562	5.52325	3.57097	0.0127014	0.910268	0.975462	0.947284	1.00885	0.182057
FBgn0014163	FBtr0100477	3996	0.0092769	5.26837	0.0217163	0.170177	18.8654	18.1479	-0.18614
FBgn0014163	FBtr0075412	2333.12	0.00974115	5.02636	0.0249643	0.185828	15.1798	15.9006	0.198787
FBgn0262714	FBtr0075927	0	NA	NA	NA	NA	NA	NA	NA
FBgn0262714	FBtr0332043	184.764	0.0445131	2.91689	0.0876566	0.367804	5.77281	5.0767	-0.394593
FBgn0262714	FBtr0075929	1162.21	0.0287002	4.36077	0.0367757	0.234303	11.7675	12.5173	0.23293
FBgn0037213	FBtr0078962	575.049	0.0228913	0.103671	0.747468	0.907979	9.15015	9.02718	-0.0459345
FBgn0037213	FBtr0078961	144.778	0.0373965	0.0646684	0.799264	0.932623	4.778	4.91022	0.0828075
FBgn0041775	FBtr0332635	8593.63	0.00771299	1.55081	0.213015	0.559091	23.1772	22.5587	-0.152638
FBgn0041775	FBtr0332636	13490.1	0.00538881	3.90495	0.0481442	0.269607	25.8716	25.1791	-0.168057
FBgn0041775	FBtr0332637	8084.42	0.0112035	0.882393	0.347547	0.686083	22.2721	22.7837	0.126604
FBgn0086906	FBtr0332680	326.963	0.0486607	0.545591	0.460125	0.760088	6.9527	6.97499	0.0102079
FBgn0086906	FBtr0072848	256.131	0.0289081	0.490393	0.483752	0.773342	5.96412	6.37266	0.207018
FBgn0086906	FBtr0332677	54.992	0.0727306	0.141825	0.706473	0.894114	3.21359	2.87619	-0.326595
FBgn0086906	FBtr0309042	115.658	0.0813411	1.75378	0.185403	0.523331	4.52637	4.15322	-0.258515
FBgn0027066	FBtr0086127	8028.24	0.0596949	0.653402	0.418899	0.735904	22.751	22.2219	-0.130981
FBgn0027066	FBtr0300285	45.7047	0.146939	0.255404	0.613296	0.845898	2.6113	2.96232	0.370153
FBgn0038108	FBtr0334511	258.826	0.0335462	0.247502	0.618839	0.848839	6.52419	6.24374	-0.138014
FBgn0038108	FBtr0334510	575.023	0.0084072	0.0654921	0.798017	0.932215	9.10452	9.13744	0.0122653
FBgn0038108	FBtr0306256	347.627	0.0269714	0.0344497	0.852754	0.955819	7.24065	7.40885	0.0739519
FBgn0029911	FBtr0343323	244.312	0.0177572	5.37916	0.0203787	0.164475	5.87169	6.6053	0.368454
FBgn0016976	FBtr0301618	14.7485	2.42861	4.76043	0.0291213	0.204242	1.49708	0.0143452	-13.418
FBgn0016976	FBtr0301619	163.413	2.93816	3.95887	0.046625	0.265144	2.61127	8.88449	3.7593
FBgn0030679	FBtr0346187	365.649	0.0317738	0.991003	0.319497	0.664809	7.31607	7.67807	0.15628
FBgn0030679	FBtr0074085	1067.56	0.0254476	1.2184	0.269675	0.620293	11.9343	11.5569	-0.119476
FBgn0266418	FBtr0344403	119.771	0.111385	2.30783	0.128724	0.441617	4.90093	3.98123	-0.625563
FBgn0266418	FBtr0344404	254.904	0.0520725	0.790284	0.374014	0.70817	6.29605	6.43972	0.0708468
FBgn0266418	FBtr0344405	91.0452	0.0571214	0.461809	0.49678	0.780021	3.80502	4.01291	0.158649
FBgn0266418	FBtr0344408	14.7029	0.482456	0.555946	0.455898	0.758012	1.33619	1.82123	0.898476
FBgn0267385	FBtr0084213	23165.4	0.0589369	2.1447	0.143063	0.463507	28.9875	28.5742	-0.0990111
FBgn0267385	FBtr0084214	11.4521	0.313079	0.706125	0.400733	0.723731	1.23958	1.56498	0.675499
FBgn0038747	FBtr0083821	3082.26	0.0211841	7.59002	0.00586924	0.0731644	17.4476	16.703	-0.198241
FBgn0038747	FBtr0344354	92.7307	0.0521383	3.45673	0.062995	0.310803	3.53926	4.30233	0.582326
FBgn0261797	FBtr0073359	1797.27	0.0379348	0.149283	0.699221	0.891009	14.1337	14.2463	0.0323052
FBgn0261797	FBtr0332748	328.974	0.0582138	0.054554	0.81532	0.938738	7.13789	7.06287	-0.0338177
FBgn0261797	FBtr0332750	0	NA	NA	NA	NA	NA	NA	NA
FBgn0261797	FBtr0332747	32.4369	1.83711	0.19768	0.6566	0.867996	2.51176	2.08927	-0.537588
FBgn0032812	FBtr0331245	265.675	0.0276162	0.15006	0.698478	0.890728	6.40221	6.56981	0.0813852
FBgn0032812	FBtr0081263	948.403	0.0196136	0.208049	0.648301	0.863146	11.2722	11.1076	-0.0536057
FBgn0032779	FBtr0334165	6.9797	0.810607	0.0114865	0.91465	0.976275	1.23714	0.981072	-0.670972
FBgn0032779	FBtr0302938	18.7209	0.253935	0.522698	0.469693	0.765002	1.53488	1.96956	0.724363
FBgn0032779	FBtr0334164	151.546	0.0908273	0.532281	0.46565	0.76285	5.12297	4.86326	-0.158312
FBgn0004901	FBtr0304705	1778.28	0.0373831	0.185419	0.666757	0.872884	14.1179	14.2687	0.0432626
FBgn0004901	FBtr0081764	343.6	0.0485726	0.146347	0.702051	0.892685	7.34969	7.21677	-0.0587079
FBgn0041582	FBtr0072281	138.384	0.052589	0.00261876	0.959187	0.992309	4.78701	4.78139	-0.00355774
FBgn0041582	FBtr0343438	1462.44	0.029773	0.00349363	0.952867	0.990103	13.2249	13.231	0.00181149
FBgn0021906	FBtr0334842	465.241	0.0487409	1.06243	0.302661	0.648666	8.71645	7.95153	-0.304557
FBgn0021906	FBtr0077915	3994.39	0.010722	0.825283	0.36364	0.699476	18.3506	18.6475	0.0770154
FBgn0021906	FBtr0334843	1962.03	0.0257084	0.063861	0.800494	0.9327	14.7461	14.65	-0.0271416
FBgn0025702	FBtr0303600	33.2629	0.428481	0.0981517	0.754059	0.910977	2.22877	2.34241	0.14515
FBgn0025702	FBtr0304724	20.6266	0.28787	0.0880013	0.766734	0.918063	1.65735	1.89553	0.390145
FBgn0025702	FBtr0306595	19.2182	1.12543	0.085976	0.769357	0.919238	1.53271	1.85188	0.549271
FBgn0025702	FBtr0334748	16.417	0.563815	0.375033	0.540274	0.8037	2.07296	1.37308	-1.19625
FBgn0033309	FBtr0088730	3665.61	0.0297947	0.00554903	0.940619	0.984873	18.0572	17.9786	-0.0205655
FBgn0033309	FBtr0339357	123.57	0.0592339	0.0016011	0.968082	0.993408	4.49507	4.56426	0.0460587
FBgn0085432	FBtr0100246	159.247	0.027186	0.0790438	0.778597	0.923459	5.10191	5.03747	-0.0387395
FBgn0085432	FBtr0309803	88.4393	0.0366744	0.0320243	0.857974	0.95819	3.86371	3.79357	-0.0545718
FBgn0085432	FBtr0112657	70.1875	0.0570067	0.227045	0.633724	0.857689	3.30168	3.48987	0.164004
FBgn0039705	FBtr0339144	107.962	0.0921152	0.609959	0.434803	0.74735	4.11632	4.37141	0.180348
FBgn0039705	FBtr0085528	2022.62	0.0529777	0.991044	0.319487	0.664809	15.0223	14.6839	-0.0950961
FBgn0023097	FBtr0334638	1490.8	0.0210866	3.90885	0.0480325	0.269189	12.9173	13.735	0.241816
FBgn0023097	FBtr0083912	181.122	3.30221	0.15918	0.689913	0.885189	6.27041	4.01804	-1.35729
FBgn0023097	FBtr0300617	1848.44	0.0205283	0.769512	0.380368	0.711228	14.5609	14.1009	-0.131354
FBgn0023097	FBtr0334639	77.0923	0.085998	0.708712	0.399872	0.723388	3.8215	3.28932	-0.444722
FBgn0036987	FBtr0078231	236.111	0.151824	1.33803	0.247382	0.597004	6.50989	5.76197	-0.380994
FBgn0036987	FBtr0078232	749.693	0.128047	1.57779	0.20908	0.554487	9.72472	10.6379	0.315815
FBgn0053002	FBtr0345633	882.593	0.0365622	3.48335	0.061989	0.308564	11.3384	10.4148	-0.30625
FBgn0053002	FBtr0077451	1251.6	0.0349254	3.64196	0.0563405	0.293406	11.9985	12.9464	0.290204
FBgn0037249	FBtr0078944	5855.62	0.0432329	0.59622	0.440024	0.750396	20.8464	20.4525	-0.0992724
FBgn0037249	FBtr0346646	939.348	0.0490728	0.52674	0.467981	0.763763	10.9988	11.3505	0.114673
FBgn0039531	FBtr0344340	177.051	0.0272027	0.330668	0.565266	0.815448	5.2805	5.47234	0.109475
FBgn0039531	FBtr0085199	605.489	0.0172816	0.485873	0.485774	0.774383	9.41965	9.24756	-0.0630941
FBgn0259481	FBtr0089332	81.9019	0.134242	0.543645	0.460926	0.760377	3.50842	3.83018	0.26068
FBgn0259481	FBtr0089331	6.38873	0.387006	0.214539	0.643233	0.860956	0.987221	1.09146	0.290333
FBgn0259481	FBtr0089333	0.87981	3.9334	0.631429	0.426832	0.742294	0.0116194	0.510988	10.9182
FBgn0259481	FBtr0089330	779.373	0.0726271	1.07115	0.300686	0.646674	10.6371	10.0678	-0.194679
FBgn0032815	FBtr0081325	821.235	0.0305353	0.0889694	0.765492	0.917481	10.6465	10.5318	-0.0386753
FBgn0032815	FBtr0305952	271.756	0.0394173	0.0697024	0.791771	0.928988	6.50571	6.61484	0.0524917
FBgn0039883	FBtr0343538	10.1587	3.09363	0.0190751	0.890151	0.970686	1.80421	0.82955	-2.25013
FBgn0039883	FBtr0302181	46.317	0.975899	0.36509	0.545693	0.804341	2.44197	3.00099	0.604479
FBgn0039883	FBtr0302179	15.9147	0.304896	0.983668	0.321295	0.666127	1.48675	1.7515	0.475608
FBgn0039883	FBtr0304595	22.3655	1.23795	0.00729552	0.931932	0.981833	1.94511	1.94992	0.00719048
FBgn0039883	FBtr0343539	38.1036	0.144148	0.257264	0.612006	0.845828	2.64274	2.46575	-0.2029
FBgn0036516	FBtr0301186	1063.11	0.00756217	0.0526336	0.818542	0.940349	11.7096	11.7333	0.00750038
FBgn0036516	FBtr0075592	1428.95	0.00647272	0.359304	0.548893	0.806524	13.188	13.0235	-0.0490521
FBgn0036516	FBtr0332095	75.592	0.056916	1.16559	0.28031	0.629063	3.33052	3.83417	0.417801
FBgn0063485	FBtr0306152	15.6897	2.99761	0.00110068	0.973534	0.994015	2.09367	1.07614	-1.93065
FBgn0063485	FBtr0306151	798.559	0.026072	1.13061	0.287645	0.636297	10.7086	10.2329	-0.161476
FBgn0063485	FBtr0100145	648.243	0.0222158	2.00481	0.156801	0.48165	9.37877	9.81065	0.15536
FBgn0035162	FBtr0072597	4798.99	0.0804251	0.676187	0.410903	0.730688	19.8035	19.263	-0.138124
FBgn0035162	FBtr0331404	287.028	0.106645	0.515705	0.47268	0.767536	6.50955	6.90911	0.188685
FBgn0010531	FBtr0333068	126.706	0.0241178	0.99496	0.318533	0.66414	4.7115	4.40577	-0.202414
FBgn0010531	FBtr0300944	746.399	0.0106175	1.85606	0.17308	0.504413	10.0656	10.2836	0.0753628
FBgn0003559	FBtr0113733	671.997	0.0153154	0.000276287	0.986738	0.997983	9.75326	9.75012	-0.00111648
FBgn0003559	FBtr0306544	65.8625	0.0468732	3.73027e-06	0.998459	1	3.33925	3.34391	0.00412452
FBgn0033889	FBtr0303991	212.935	0.0330304	8.29329	0.00397919	0.0563703	5.06208	6.48786	0.767878
FBgn0033889	FBtr0339957	551.338	0.0214307	2.41895	0.119875	0.424874	9.4511	8.47918	-0.366914
FBgn0033889	FBtr0303989	1641.59	0.0115182	0.00301078	0.956242	0.99056	13.8921	13.7062	-0.054029
FBgn0012034	FBtr0333126	749.253	0.0179004	1.29955	0.254295	0.601422	10.2811	10.11	-0.0590927
FBgn0012034	FBtr0078413	51.2525	0.0630419	0.497054	0.480797	0.772843	2.82928	3.08421	0.253738
FBgn0039767	FBtr0339142	1798.85	0.0105882	5.17626	0.0228976	0.176772	13.9208	14.5975	0.193725
FBgn0039767	FBtr0085627	1070.69	0.0115685	4.76361	0.0290675	0.204242	12.0537	11.3678	-0.217531
FBgn0264491	FBtr0100514	465.494	0.0231059	2.40308	0.121097	0.426746	7.92484	8.56892	0.25843
FBgn0264491	FBtr0084178	640.376	0.0161748	0.360068	0.548468	0.806452	9.48858	9.53668	0.017402
FBgn0264491	FBtr0301402	988.059	0.0284496	1.75943	0.184695	0.522517	11.8845	10.9178	-0.311474
FBgn0264491	FBtr0084177	586.304	0.0159712	0.0796514	0.77777	0.92314	9.18672	9.1573	-0.0109189
FBgn0030421	FBtr0073689	128.488	0.0330937	2.70182	0.100234	0.394254	4.28813	4.88872	0.39567
FBgn0030421	FBtr0073688	1503.73	0.0144873	5.40667	0.02006	0.163027	13.6168	13.1216	-0.146169
FBgn0035047	FBtr0306655	534.021	0.0243183	7.59569	0.0058508	0.0731644	8.12264	9.6124	0.567506
FBgn0035047	FBtr0072327	210.243	0.0298728	0.96916	0.32489	0.668188	5.96216	5.57485	-0.20788
FBgn0014020	FBtr0087211	4589.43	0.0450535	2.37563	0.123242	0.431632	20.1723	18.3675	-0.463008
FBgn0014020	FBtr0087212	2278.4	0.0451453	1.57535	0.209432	0.55503	15.3076	15.5746	0.0738228
FBgn0014020	FBtr0087214	263.926	0.0538074	3.95793	0.0466511	0.265144	5.89201	6.90147	0.49682
FBgn0001139	FBtr0084963	557.331	0.0306543	0.110466	0.739615	0.906257	8.9868	9.03802	0.019246
FBgn0001139	FBtr0339900	1010.87	0.0187749	0.952589	0.329061	0.671186	11.341	11.6631	0.10321
FBgn0001139	FBtr0084962	5032.58	0.0211262	0.747119	0.38739	0.715605	20.0241	19.5372	-0.124011
FBgn0010415	FBtr0474169	404.139	0.0165093	0.0014352	0.96978	0.993408	7.7847	7.88359	0.0412456
FBgn0010415	FBtr0273206	893.636	0.0221179	1.42273	0.232955	0.583759	11.0938	10.7555	-0.111816
FBgn0010415	FBtr0342895	185.892	0.11859	5.83748	0.0156883	0.138438	4.2802	6.58889	1.32383
FBgn0010415	FBtr0305897	300.374	0.0323898	1.62706	0.202111	0.545961	7.12813	6.51347	-0.286452
FBgn0031501	FBtr0077656	9.19663	2.27986	3.94423	0.0470323	0.26599	1.46798	0.0142768	-13.3749
FBgn0031501	FBtr0335385	24.215	1.64987	5.34313	0.020804	0.16646	1.3702	2.86121	2.1446
FBgn0030218	FBtr0310444	121.396	0.168183	0.566874	0.451504	0.7565	4.64418	4.35046	-0.196877
FBgn0030218	FBtr0071510	19.2016	0.304451	0.348053	0.555217	0.81006	1.68529	1.93325	0.398925
FBgn0024236	FBtr0345601	46.2967	0.167739	1.4216	0.23314	0.583853	2.4177	3.15348	0.77967
FBgn0024236	FBtr0331417	756.639	0.0443636	0.102413	0.748953	0.909033	10.4386	10.0432	-0.136161
FBgn0024236	FBtr0076624	3004.72	0.0342063	0.0132581	0.908331	0.975462	17.0149	16.87	-0.0386674
FBgn0039064	FBtr0084390	95.1195	0.0549844	1.14175	0.285282	0.634348	3.56998	3.88593	0.252175
FBgn0039064	FBtr0110801	100.952	0.0533649	1.17294	0.278798	0.628308	4.13934	3.81923	-0.240327
FBgn0020381	FBtr0114561	33.9575	0.222264	1.15609	0.282277	0.631426	2.15864	2.66912	0.620333
FBgn0020381	FBtr0114560	450.898	0.114947	2.11655	0.145714	0.467931	8.54043	7.82591	-0.288408
FBgn0038638	FBtr0083665	155.104	0.981792	0.0533007	0.817416	0.939769	4.98241	4.85927	-0.0760428
FBgn0038638	FBtr0083664	71.8147	1.11212	0.0476779	0.827154	0.944382	3.31381	3.4124	0.0866981
FBgn0026238	FBtr0309847	8180.23	0.0142736	0.608316	0.435423	0.747436	22.7179	22.4458	-0.0673051
FBgn0026238	FBtr0309846	10535.4	0.0141752	0.612507	0.433845	0.746489	23.9428	24.2155	0.0667161
FBgn0265784	FBtr0112879	437.979	0.0224506	1.94972	0.162617	0.489397	7.73571	8.47205	0.299428
FBgn0265784	FBtr0074557	1025.49	0.0147164	0.0498654	0.823298	0.942421	11.6192	11.5121	-0.0342175
FBgn0265784	FBtr0479857	487.649	0.0238205	1.12184	0.289522	0.63837	8.21863	8.78259	0.221197
FBgn0265784	FBtr0308232	646.413	0.0167486	4.0516	0.0441296	0.256395	10.055	9.11667	-0.337951
FBgn0003748	FBtr0071535	216.576	0.0224516	0.000583147	0.980734	0.996724	5.93243	5.88719	-0.023768
FBgn0003748	FBtr0071540	141.393	0.266264	0.428919	0.51252	0.790596	4.03862	5.49873	0.934525
FBgn0003748	FBtr0071537	837.752	0.0637254	0.849472	0.356702	0.694919	10.9152	10.4244	-0.16465
FBgn0264270	FBtr0331271	1010.42	0.0170804	1.2115	0.271035	0.62091	11.2648	11.6712	0.130464
FBgn0264270	FBtr0336728	762.276	0.0338573	1.07362	0.300128	0.646597	9.99184	10.484	0.169533
FBgn0264270	FBtr0331258	51.1424	0.309329	1.90019	0.168057	0.497138	2.28618	3.41598	1.17923
FBgn0264270	FBtr0331247	2204.66	0.014987	4.85003	0.0276457	0.198091	15.8147	14.7895	-0.284576
FBgn0264270	FBtr0336727	321.912	0.0765798	0.445329	0.504562	0.784706	6.79887	7.29692	0.225938
FBgn0032482	FBtr0080439	93.6883	0.11133	0.00360757	0.952105	0.989765	3.98938	3.93951	-0.0375466
FBgn0032482	FBtr0080441	4215.11	0.0607071	0.00591652	0.938688	0.983825	18.7654	18.838	0.0187524
FBgn0005632	FBtr0307550	937.781	0.0173698	0.525155	0.468651	0.764288	11.016	11.3028	0.0935396
FBgn0005632	FBtr0339189	0	NA	NA	NA	NA	NA	NA	NA
FBgn0005632	FBtr0085843	2166.45	0.0154446	0.588196	0.443117	0.751778	15.3171	15.0273	-0.0807112
FBgn0024150	FBtr0305501	63.9655	6.29573	-0.0163024	1	1	3.49197	3.08017	-0.370673
FBgn0024150	FBtr0330067	10.9782	4.94247	0.0598498	0.806733	0.93579	1.26754	1.4039	0.295989
FBgn0035482	FBtr0289977	96.1827	0.0621373	0.276298	0.599138	0.838027	3.92758	4.10022	0.128516
FBgn0035482	FBtr0307170	599.77	0.03513	0.451214	0.501759	0.782838	9.38726	9.20996	-0.0651704
FBgn0263780	FBtr0300103	5.24919	0.642029	0.383063	0.535968	0.802025	0.667758	0.86638	0.752324
FBgn0263780	FBtr0334734	103.048	0.138993	0.685175	0.40781	0.728005	3.76131	3.61138	-0.120881
FBgn0025725	FBtr0072812	472.855	0.0397804	0.494982	0.481713	0.773114	8.54876	8.24933	-0.118469
FBgn0025725	FBtr0072811	1926.91	0.0325269	0.599722	0.438684	0.750004	14.4387	14.7687	0.0934446
FBgn0027086	FBtr0078498	1447.37	0.0222795	0.864615	0.35245	0.690451	12.9781	13.3809	0.119784
FBgn0027086	FBtr0078500	1725.45	0.0218397	0.881494	0.347793	0.686083	14.2468	13.8412	-0.116911
FBgn0033429	FBtr0113060	31.5543	0.286205	0.168866	0.681122	0.88051	2.19654	2.35552	0.20393
FBgn0033429	FBtr0088541	285.075	0.156766	0.261688	0.608963	0.844589	6.74682	6.53189	-0.102363
FBgn0016701	FBtr0086830	1450.79	0.0644977	0.0024993	0.960128	0.992653	13.2244	13.1631	-0.0181912
FBgn0016701	FBtr0086829	391.66	0.0768728	0.00218173	0.962745	0.993239	7.70691	7.75952	0.0221648
FBgn0032961	FBtr0085903	2958.81	0.0105828	3.48262	0.0620164	0.308564	17.1429	16.5436	-0.160309
FBgn0032961	FBtr0085904	2703.89	0.0106709	3.45489	0.0630651	0.310803	16.0732	16.6728	0.162058
FBgn0032236	FBtr0332194	954.127	0.00983712	0.00122728	0.972054	0.993486	11.2368	11.249	0.00396102
FBgn0032236	FBtr0080007	2135.95	0.00848694	0.00139668	0.970188	0.993408	15.1405	15.1288	-0.00325867
FBgn0003638	FBtr0070178	129.154	0.0967085	0.424499	0.514701	0.790596	4.51933	4.72699	0.135703
FBgn0003638	FBtr0070177	232.136	0.0411036	2.65131	0.103464	0.399216	5.81481	6.34661	0.272845
FBgn0003638	FBtr0070176	2479.41	0.0404624	2.43353	0.118765	0.423418	16.456	15.364	-0.298406
FBgn0030838	FBtr0074427	569.847	0.0331283	0.567525	0.451244	0.7565	8.78178	9.42117	0.238681
FBgn0030838	FBtr0339777	258.922	0.0259014	3.84389	0.0499275	0.276195	6.74497	6.01205	-0.361265
FBgn0030838	FBtr0074425	510.662	0.0278712	0.437613	0.508277	0.788631	8.38264	8.98732	0.233466
FBgn0030838	FBtr0074428	313.889	0.0118217	0.703598	0.401577	0.724256	7.03831	6.9542	-0.0383739
FBgn0002709	FBtr0303847	260.404	0.0643628	0.220887	0.638365	0.858984	6.34197	6.51685	0.0855468
FBgn0002709	FBtr0299823	35.4717	0.13613	0.116427	0.732943	0.903646	2.5544	2.38052	-0.206146
FBgn0036144	FBtr0100422	328.15	0.0498308	1.17991	0.277375	0.627499	7.57581	6.68476	-0.400764
FBgn0036144	FBtr0306255	1073.08	0.0402195	0.158885	0.690185	0.885383	11.9444	11.6011	-0.108548
FBgn0036144	FBtr0076190	550.765	0.0254034	2.78001	0.0954476	0.385788	8.5825	9.31858	0.278109
FBgn0022987	FBtr0306248	204.572	0.0218465	6.24069	0.0124848	0.119907	6.10861	5.39993	-0.381491
FBgn0022987	FBtr0086923	269.102	0.0203059	3.01365	0.0825664	0.35715	6.26	6.73795	0.231781
FBgn0022987	FBtr0331464	46.0531	0.104357	1.27731	0.2584	0.606432	2.49675	3.04991	0.587198
FBgn0034180	FBtr0340073	365.813	0.0366028	0.0894705	0.764851	0.917034	7.57682	7.41525	-0.0697517
FBgn0034180	FBtr0114627	27.9911	0.270755	0.58049	0.44612	0.75319	1.95238	2.37675	0.573371
FBgn0034180	FBtr0114628	662.663	0.0304158	0.0120943	0.91243	0.975541	9.68731	9.67932	-0.00285558
FBgn0000464	FBtr0331240	39.1415	0.3507	2.24351	0.134176	0.448485	1.95269	3.1591	1.40775
FBgn0000464	FBtr0081260	423.016	0.0535621	1.95943	0.161574	0.487468	8.28308	7.64133	-0.264463
FBgn0000464	FBtr0331242	51.9341	0.36077	3.08137	0.0791937	0.350048	2.25602	3.61975	1.38973
FBgn0000464	FBtr0331241	265.221	0.0279503	0.182155	0.669527	0.874318	6.55999	6.38807	-0.0836115
FBgn0261844	FBtr0303409	561.963	0.0737503	1.82267e-05	0.996594	0.999952	9.03998	9.02948	-0.00394165
FBgn0261844	FBtr0445402	132.105	0.101843	6.21163e-06	0.998011	1	4.66923	4.67806	0.00571065
FBgn0031485	FBtr0077675	689.906	0.0870588	0.0010232	0.974482	0.99433	9.83413	9.87753	0.0153304
FBgn0031485	FBtr0343783	127.69	0.12146	0.000551729	0.98126	0.996724	4.62002	4.58588	-0.0223953
FBgn0039958	FBtr0113704	3067.14	0.195414	4.05321	0.0440875	0.256355	16.4464	17.653	0.321442
FBgn0039958	FBtr0300703	36.9803	0.378425	2.38346	0.122626	0.430224	2.76567	2.2011	-0.667744
FBgn0262519	FBtr0302046	4319.13	0.0144527	0.0095002	0.922354	0.978693	18.9262	18.9046	-0.00556881
FBgn0262519	FBtr0100394	1052.48	0.0167955	0.00833048	0.927277	0.97999	11.6567	11.6779	0.00673069
FBgn0029866	FBtr0331394	901.176	0.059735	0.163473	0.685979	0.882819	10.8656	11.0239	0.0522637
FBgn0029866	FBtr0070904	704.972	0.0617134	0.158455	0.690583	0.885459	10.0012	9.84698	-0.054225
FBgn0011586	FBtr0071266	7318.46	0.0366077	0.0753941	0.783639	0.925518	21.8642	22.0349	0.0424598
FBgn0011586	FBtr0333604	3998.85	0.0373619	0.0738782	0.785772	0.926477	18.5901	18.4226	-0.0434626
FBgn0260233	FBtr0300642	24.6392	1.88174	4.98913	0.025507	0.188328	0.0206692	1.45543	12.2824
FBgn0260233	FBtr0300641	580.536	2.66243	3.57284	0.0587318	0.298581	16.054	4.66821	-4.27581
FBgn0039861	FBtr0337032	112.459	0.0617585	0.019286	0.88955	0.970537	4.35831	4.28362	-0.0519247
FBgn0039861	FBtr0085820	613.867	0.0378739	0.0331069	0.85562	0.957607	9.33319	9.41257	0.0290165
FBgn0030703	FBtr0074166	5211.35	0.0057406	0.0203579	0.886542	0.969507	20.0057	19.9801	-0.00651748
FBgn0030703	FBtr0333719	1359.37	0.0116382	1.7429	0.186772	0.525637	13.1654	12.5406	-0.188212
FBgn0030703	FBtr0301598	5188.79	0.0042857	1.06397	0.302311	0.648254	19.8296	20.117	0.073015
FBgn0033544	FBtr0113064	88.6942	0.126411	1.33159	0.248523	0.5978	3.44913	4.1811	0.573039
FBgn0033544	FBtr0088217	777.183	0.0395272	4.76502	0.0290437	0.204242	10.6497	10.065	-0.199913
FBgn0033544	FBtr0088218	52.8583	0.878635	0.605115	0.436633	0.748279	2.62196	3.29554	0.672428
FBgn0032600	FBtr0343767	38.4191	0.0961442	2.0012	0.157175	0.482279	2.35332	2.71799	0.421583
FBgn0032600	FBtr0080893	2443.56	0.0668948	3.06146	0.0801694	0.352254	16.627	15.0556	-0.43024
FBgn0032600	FBtr0329945	94.9534	0.141947	1.33422	0.248056	0.597568	3.64258	4.23976	0.452988
FBgn0030735	FBtr0344216	326.958	0.036066	0.329023	0.566235	0.815857	6.956	7.31299	0.16033
FBgn0030735	FBtr0112990	350.633	0.0138952	0.94816	0.330188	0.671223	7.47088	7.22946	-0.105855
FBgn0030735	FBtr0112988	549.696	0.01977	0.000489985	0.98234	0.996724	8.89588	9.02284	0.0479095
FBgn0015279	FBtr0083941	163.811	0.0555484	1.17397	0.278588	0.628289	5.37513	4.92064	-0.269691
FBgn0015279	FBtr0083940	813.114	0.0374983	1.68961	0.193653	0.535322	10.2958	10.7963	0.169136
FBgn0020279	FBtr0088774	292.334	0.0463037	1.11961	0.290002	0.638526	6.35211	7.21351	0.40353
FBgn0020279	FBtr0301915	3096.77	0.0185353	2.20006	0.138006	0.455431	16.6337	17.5803	0.251865
FBgn0020279	FBtr0304681	2021.1	0.00979733	2.19839	0.138155	0.455511	15.0527	14.5892	-0.130401
FBgn0020279	FBtr0304682	1927.85	0.0137351	1.55546	0.212331	0.558444	14.802	14.3591	-0.125501
FBgn0030671	FBtr0344214	521.025	0.0870682	0.366512	0.544912	0.8037	8.50177	9.00496	0.193153
FBgn0030671	FBtr0074054	1627.56	0.076689	0.415215	0.519334	0.794248	14.0385	13.4622	-0.167787
FBgn0266000	FBtr0343135	204.383	0.0760253	0.0238799	0.877191	0.966363	5.79264	5.70363	-0.0479024
FBgn0266000	FBtr0343137	1433.06	0.0543939	0.0340941	0.853507	0.956369	13.0789	13.1884	0.0326116
FBgn0261550	FBtr0303586	611.166	0.0302751	0.0238752	0.877203	0.966363	9.36677	9.35441	-0.00451936
FBgn0261550	FBtr0302673	1050.25	0.0275505	0.0259299	0.872072	0.963605	11.654	11.6667	0.00403636
FBgn0036762	FBtr0331810	3727.61	0.0168936	0.771536	0.379742	0.711228	17.9589	18.2833	0.0846891
FBgn0036762	FBtr0075140	529.231	0.022304	0.591242	0.441939	0.750832	8.96767	8.65506	-0.119406
FBgn0032940	FBtr0301459	149.717	0.0874969	2.7687	0.096124	0.386008	4.49599	5.26221	0.477703
FBgn0032940	FBtr0301463	174.404	0.0838608	2.88045	0.0896607	0.372775	5.74381	4.95471	-0.453059
FBgn0037137	FBtr0089580	4672.6	0.00998389	0.788635	0.374513	0.70817	19.2154	19.4678	0.0646736
FBgn0037137	FBtr0089579	918.523	0.012312	0.645766	0.421631	0.737322	11.1968	10.9376	-0.0849862
FBgn0037026	FBtr0331529	774.366	0.0191218	0.0626349	0.802379	0.933565	10.366	10.295	-0.0243052
FBgn0037026	FBtr0078272	666.894	0.0197508	0.0607305	0.805345	0.934726	9.68071	9.75166	0.0253011
FBgn0003053	FBtr0100265	219.573	0.0732353	0.113072	0.736674	0.905673	5.84966	6.02336	0.0909207
FBgn0003053	FBtr0070680	87.5975	0.096994	0.0856089	0.769836	0.919659	3.92716	3.7637	-0.126659
FBgn0036353	FBtr0075864	409.901	0.0545676	0.575611	0.448038	0.754703	8.01671	7.68304	-0.138967
FBgn0036353	FBtr0075865	230.286	0.0625373	0.50807	0.475975	0.769339	5.83275	6.14708	0.163297
FBgn0021872	FBtr0310044	3025.36	0.0202876	1.03754	0.308395	0.653789	16.7369	17.2147	0.12746
FBgn0021872	FBtr0310045	733.362	0.024184	0.873932	0.349869	0.688063	10.3347	9.88003	-0.157945
FBgn0001316	FBtr0110818	339.37	0.0562057	5.46421	0.0194098	0.158946	6.32974	8.14638	0.810146
FBgn0026869	FBtr0345197	11.0195	0.442551	0.104107	0.746956	0.907979	1.30493	1.44178	0.288948
FBgn0026869	FBtr0089106	663.81	0.126795	0.223022	0.636747	0.858586	9.7916	9.59746	-0.0693405
FBgn0283510	FBtr0339423	656.295	0.140609	5.36886	0.0204994	0.164901	11.1789	8.03812	-1.13695
FBgn0283510	FBtr0339422	1098.79	0.0505497	5.95342	0.0146887	0.133553	11.3421	12.2006	0.271451
FBgn0283510	FBtr0088385	436.518	0.0260019	1.65384	0.198437	0.541282	7.97212	8.16126	0.0771363
FBgn0052137	FBtr0075758	40.8618	0.16188	2.55828	0.109718	0.407523	2.17964	2.70862	0.635174
FBgn0052137	FBtr0075757	36.169	0.170174	2.46103	0.116702	0.419628	2.77494	2.21524	-0.658879
FBgn0003071	FBtr0088422	384.211	0.0299237	0.935907	0.333333	0.674347	7.3216	7.70079	0.163461
FBgn0003071	FBtr0088421	1844.93	0.0226194	1.21966	0.269427	0.620116	14.4778	14.0723	-0.116012
FBgn0000320	FBtr0079334	44.259	0.212413	2.55642	0.109847	0.407795	2.41183	2.9677	0.607964
FBgn0000320	FBtr0079335	57.0591	0.195845	2.74421	0.0976074	0.389949	3.41791	2.83708	-0.548972
FBgn0030672	FBtr0340308	8503.22	0.0132721	0.0450574	0.831898	0.945989	22.7869	22.8589	0.017781
FBgn0030672	FBtr0074056	1553.08	0.0149794	0.0401992	0.841092	0.950094	13.5599	13.4892	-0.0207474
FBgn0039900	FBtr0343990	45.1697	0.676922	7.01638	0.00807673	0.0910397	1.75524	2.9673	1.53321
FBgn0039900	FBtr0089137	26.9761	0.508477	3.13569	0.0765958	0.344208	2.48412	1.85885	-0.845312
FBgn0039900	FBtr0089139	21.6924	0.650902	0.331847	0.564573	0.815112	2.04533	1.76616	-0.426825
FBgn0036660	FBtr0075346	175.872	0.037114	0.266171	0.605912	0.842766	5.41007	5.20903	-0.116
FBgn0036660	FBtr0333610	1320.21	0.0215822	0.424807	0.514548	0.790596	12.5967	12.796	0.0604003
FBgn0029687	FBtr0342739	0	NA	NA	NA	NA	NA	NA	NA
FBgn0029687	FBtr0070616	6762	NA	NA	NA	NA	NA	NA	NA
FBgn0001090	FBtr0074657	546.75	0.0365801	0.0712771	0.789486	0.928172	8.86014	8.9829	0.0464684
FBgn0001090	FBtr0074656	176.693	0.050016	0.0533634	0.817311	0.939769	5.42288	5.30507	-0.0673629
FBgn0032006	FBtr0079625	61.2013	0.0641941	0.0584588	0.808949	0.936459	3.21211	3.13497	-0.0716949
FBgn0032006	FBtr0302147	10.1089	0.588366	0.0263237	0.871112	0.963345	1.33474	1.2793	-0.122883
FBgn0032006	FBtr0301338	100.82	0.0589172	0.0693269	0.792319	0.928988	3.96165	4.06056	0.0736719
FBgn0034033	FBtr0340005	378.323	0.155515	1.12434	0.288986	0.638101	7.4577	6.66051	-0.361392
FBgn0034033	FBtr0087349	81.6064	0.212807	0.819895	0.365211	0.700405	3.33026	3.95948	0.513926
FBgn0030876	FBtr0303767	55.4577	0.129449	2.27547	0.131435	0.445331	2.77208	3.2264	0.446581
FBgn0030876	FBtr0074492	100.11	0.102036	0.0726068	0.787578	0.927764	4.23401	3.94101	-0.214513
FBgn0030876	FBtr0303768	25.7474	1.10947	0.159298	0.689803	0.885189	2.57276	1.67153	-1.25649
FBgn0034997	FBtr0072265	127.346	0.0936653	1.67444	0.195665	0.538746	4.18356	4.79164	0.408866
FBgn0034997	FBtr0072266	874.299	0.0618977	2.43482	0.118667	0.423418	11.217	10.4561	-0.252811
FBgn0263873	FBtr0329844	38.2408	0.887561	0.295009	0.587028	0.829244	2.47654	2.61309	0.157074
FBgn0263873	FBtr0336736	20.1027	0.155717	0.308314	0.578717	0.823667	1.90656	1.8216	-0.132536
FBgn0263873	FBtr0329839	29.9357	0.430023	0.0271842	0.869041	0.962615	2.16726	2.33668	0.21961
FBgn0030964	FBtr0074640	997.29	0.0180656	7.85054	0.00508057	0.0662841	11.6033	11.2569	-0.111376
FBgn0030964	FBtr0343604	29.6677	0.0979579	2.47536	0.115643	0.417807	1.95319	2.54667	0.774082
FBgn0261674	FBtr0302981	33.3592	0.240448	0.0488545	0.825069	0.943676	2.35749	2.40624	0.0597968
FBgn0261674	FBtr0302982	160.045	0.0367433	0.16201	0.687312	0.883315	5.0346	5.15095	0.069665
FBgn0261674	FBtr0302980	166.815	0.0516151	0.169238	0.68079	0.88051	5.30497	5.12427	-0.105947
FBgn0035152	FBtr0333377	205.026	0.271275	0.0868845	0.768176	0.919115	6.0452	5.48061	-0.303401
FBgn0035152	FBtr0072611	86.1523	2.2363	0.00280979	0.957726	0.991643	4.24909	3.40134	-0.662692
FBgn0035152	FBtr0333379	94.9504	0.468735	1.27089	0.2596	0.607691	3.45446	4.32339	0.668857
FBgn0002921	FBtr0089516	689.423	0.0282703	0.00585163	0.939025	0.983857	9.62111	10.0466	0.150541
FBgn0002921	FBtr0089510	1934.41	0.0151859	3.64085	0.0563781	0.293406	13.9999	15.1158	0.316501
FBgn0002921	FBtr0333324	203.006	0.171055	2.54327	0.110765	0.409948	4.62204	6.524	1.06126
FBgn0031483	FBtr0077677	1150.85	0.0262648	0.174046	0.676541	0.878562	12.1482	12.0182	-0.0405006
FBgn0031483	FBtr0077676	3839.58	0.0235798	0.193051	0.660389	0.870152	18.211	18.3477	0.0355822
FBgn0004868	FBtr0306169	2344.97	0.00970438	0.18939	0.663425	0.87164	15.538	15.6992	0.0443512
FBgn0004868	FBtr0079862	7718.97	0.00892309	0.205719	0.650143	0.863478	22.3282	22.1684	-0.0396309
FBgn0036875	FBtr0345147	195.56	0.0518947	2.44121	0.118185	0.422378	5.77918	5.48923	-0.158817
FBgn0036875	FBtr0333847	18.3785	0.170395	0.929005	0.335122	0.675984	1.55525	1.93504	0.634673
FBgn0000212	FBtr0330160	2430.06	0.0184323	0.455657	0.499661	0.78168	15.6716	15.9335	0.0717425
FBgn0000212	FBtr0075523	731.878	0.0217803	0.387717	0.533502	0.800143	10.2085	9.9551	-0.0881498
FBgn0028919	FBtr0331626	203.706	0.0312102	6.889	0.00867276	0.095954	6.17873	5.22598	-0.517445
FBgn0035997	FBtr0076475	561.817	0.077604	1.55151	0.212912	0.559091	8.62779	9.38937	0.286424
FBgn0035997	FBtr0345600	2780.81	0.0665439	1.80241	0.179421	0.515058	16.9733	16.0773	-0.241334
FBgn0031489	FBtr0331629	41.3173	2.31793	2.47326	0.115798	0.417916	3.75358	1.86793	-2.04741
FBgn0031489	FBtr0300815	25.2947	1.156	0.0303349	0.861733	0.959616	1.75307	1.96456	0.331164
FBgn0031489	FBtr0077672	192.967	0.241429	3.28388	0.0699635	0.328201	4.97652	5.2249	0.148537
FBgn0034269	FBtr0086884	289.509	0.0307222	1.94524	0.163101	0.490044	6.96496	6.47367	-0.231751
FBgn0034269	FBtr0086883	455.092	0.026968	2.19374	0.138572	0.456266	8.01527	8.50835	0.19754
FBgn0035986	FBtr0309088	428.586	0.036243	2.10736	0.146592	0.468294	8.44513	7.62496	-0.335739
FBgn0035986	FBtr0076486	190.438	0.0359591	2.9093	0.0880699	0.3689	6.023	5.06658	-0.532378
FBgn0051716	FBtr0331638	570.422	0.0255998	0.548582	0.458898	0.759737	9.06233	9.10922	0.0175193
FBgn0051716	FBtr0080009	2025.76	0.0336172	0.0329643	0.855927	0.957607	15.1022	14.6162	-0.136569
FBgn0051716	FBtr0304112	92.2613	0.990931	0.335446	0.56247	0.814001	4.39123	3.49264	-0.683099
FBgn0051716	FBtr0304113	198.17	0.80447	3.10164	0.0782133	0.348434	7.3172	3.51879	-2.24208
FBgn0051716	FBtr0331639	654.326	0.0319734	2.93299	0.0867864	0.36584	9.27575	9.91023	0.228311
FBgn0267487	FBtr0072719	63.673	0.265026	0.12618	0.722426	0.900389	3.37454	3.08664	-0.263226
FBgn0267487	FBtr0072718	1282.14	0.0137226	0.00807028	0.928419	0.97999	12.5205	12.5148	-0.00172867
FBgn0267487	FBtr0072717	803.757	0.0151448	0.0200293	0.887455	0.969507	10.4019	10.4528	0.0173067
FBgn0030347	FBtr0331588	106.564	0.142806	0.137891	0.710387	0.895208	4.06515	4.23596	0.123261
FBgn0030347	FBtr0073569	124.348	0.137042	0.143141	0.705178	0.894061	4.5985	4.42291	-0.117352
FBgn0283531	FBtr0335133	611.3	0.0260138	0.130689	0.717719	0.899473	9.30235	9.44366	0.0516539
FBgn0283531	FBtr0300382	1287.65	0.0229063	0.14788	0.70057	0.891984	12.6857	12.5402	-0.0442449
FBgn0001215	FBtr0085301	1737.41	0.0235644	0.482507	0.487289	0.775731	14.2967	13.8671	-0.123677
FBgn0001215	FBtr0085303	33.8147	0.881967	0.233494	0.628945	0.855163	2.50269	2.3187	-0.223161
FBgn0001215	FBtr0085302	1492.87	0.0245816	0.30057	0.583526	0.826633	13.1701	13.4874	0.0938133
FBgn0001215	FBtr0085299	3064.41	0.00885601	0.0939948	0.759159	0.913651	17.0194	17.0764	0.0151786
FBgn0038268	FBtr0114533	434.683	0.0238127	0.0483415	0.825975	0.944268	8.02716	8.16546	0.056244
FBgn0038268	FBtr0344378	99.7259	0.060733	0.175168	0.675559	0.8776	3.96909	4.20221	0.17072
FBgn0038268	FBtr0082997	51.2223	0.0673752	0.966077	0.32566	0.66821	3.1453	2.74734	-0.397787
FBgn0027547	FBtr0333433	794.38	1.78684	1.1664	0.280141	0.629063	8.4044	11.1322	0.974457
FBgn0027547	FBtr0072853	2935.41	1.78684	1.1664	0.280141	0.629063	18.6592	15.0262	-0.973822
FBgn0016070	FBtr0076549	2323.05	0.00356555	0.849289	0.356754	0.694919	15.5693	15.5702	0.000249625
FBgn0016070	FBtr0076550	18669.6	0.00326819	3.79302	0.0514667	0.280028	27.7011	27.2404	-0.110845
FBgn0016070	FBtr0290103	639.283	0.00953161	7.74103	0.005398	0.0693076	9.03353	10.0571	0.36977
FBgn0031836	FBtr0079293	12.6825	3.14501	0.00428356	0.947817	0.987705	1.50035	1.46149	-0.0760988
FBgn0031836	FBtr0079292	71.688	0.113524	2.48592	0.114869	0.416349	2.94709	3.93294	0.854193
FBgn0028996	FBtr0310610	92.3629	0.0727512	2.18678	0.1392	0.456476	3.42431	3.95662	0.429391
FBgn0028996	FBtr0089104	125.416	0.0634765	2.48257	0.115114	0.416718	4.76617	4.22738	-0.361479
FBgn0036463	FBtr0075671	33.5433	1.16014	0.236601	0.626672	0.853701	2.31314	2.49026	0.215596
FBgn0036463	FBtr0333876	23.161	1.24961	0.222129	0.637423	0.858738	2.07438	1.91397	-0.234274
FBgn0039338	FBtr0344718	2518.37	0.00850931	0.018915	0.890611	0.970751	15.9621	16.0151	0.0144529
FBgn0039338	FBtr0084838	657.941	0.0111355	0.0147353	0.903383	0.974604	9.68435	9.62699	-0.0205425
FBgn0034021	FBtr0345392	4933.94	0.0719391	0.066194	0.796961	0.932005	19.7296	19.5347	-0.049734
FBgn0034021	FBtr0087359	2692.12	0.0737145	0.0646034	0.799363	0.932623	16.2272	16.416	0.0510743
FBgn0285955	FBtr0112630	290.834	0.0922718	0.000245321	0.987503	0.997983	6.57938	6.80243	0.105554
FBgn0285955	FBtr0112632	65.9103	0.1417	0.148227	0.700236	0.891833	3.60717	3.10607	-0.442256
FBgn0285955	FBtr0112631	22.5962	0.254784	0.918254	0.337934	0.677894	1.75316	2.09514	0.518379
FBgn0023213	FBtr0112904	119.852	0.0879047	1.19344	0.274637	0.6248	4.10794	4.70504	0.408262
FBgn0023213	FBtr0089243	5058.14	0.0499359	2.03852	0.153359	0.477223	20.2414	19.4085	-0.212037
FBgn0266711	FBtr0086541	283.872	0.0352435	3.23917	0.071897	0.332134	7.03133	6.32875	-0.333173
FBgn0266711	FBtr0086540	489.163	0.0304189	3.71658	0.0538746	0.286757	8.15486	8.86651	0.27893
FBgn0261995	FBtr0303825	1072.46	0.0202955	0.36704	0.544622	0.8037	11.6797	11.859	0.0566982
FBgn0261995	FBtr0347068	182.009	0.0335076	0.228989	0.632274	0.857321	5.53652	5.35191	-0.10419
FBgn0262976	FBtr0307286	41.7605	0.115922	0.586787	0.443664	0.751778	2.48775	2.85948	0.408149
FBgn0262976	FBtr0071248	1401.18	0.0412847	1.49534	0.22139	0.570722	13.2164	12.8073	-0.122447
FBgn0036967	FBtr0074837	3121.34	0.0120231	0.654576	0.418481	0.735348	17.0469	17.2485	0.0535904
FBgn0036967	FBtr0074838	316.41	0.0501656	0.00695121	0.933554	0.982436	7.08623	6.96855	-0.0534966
FBgn0036967	FBtr0332775	658.413	0.0415281	0.185722	0.666501	0.872884	9.86615	9.46462	-0.143717
FBgn0033087	FBtr0086145	413.895	0.0504043	1.55694	0.212115	0.558348	7.67014	8.17544	0.208991
FBgn0033087	FBtr0302190	309.602	0.0538373	1.46335	0.226398	0.5777	7.19244	6.70041	-0.225853
FBgn0032614	FBtr0345747	26.3637	1.8046	5.93792	0.0148185	0.134177	2.53441	1.67296	-1.21006
FBgn0032614	FBtr0080926	206.003	2.271	4.92924	0.026406	0.192814	4.20992	6.8421	1.49296
FBgn0011474	FBtr0309996	943.604	0.0618885	2.32751	0.127105	0.43849	10.423	11.9178	0.487914
FBgn0011474	FBtr0082930	543.862	0.0229757	1.66215	0.197313	0.54035	9.1187	8.69319	-0.161297
FBgn0011474	FBtr0082929	1309.84	0.0315867	1.21287	0.270765	0.62091	12.7636	12.63	-0.0405
FBgn0261649	FBtr0089772	71.3132	0.323219	1.97656	0.159753	0.484584	3.89146	3.07764	-0.695003
FBgn0261649	FBtr0089771	147.876	0.279363	2.27108	0.131808	0.445687	4.37384	5.31324	0.590164
FBgn0004390	FBtr0330168	2137.21	0.0277652	0.50078	0.479158	0.771652	14.9352	15.3157	0.106118
FBgn0004390	FBtr0076368	913.782	0.0305969	0.455538	0.499717	0.78168	11.2348	10.8718	-0.119111
FBgn0039163	FBtr0345215	4020.82	0.0129451	3.41655	0.0645457	0.314941	18.219	18.8544	0.164777
FBgn0039163	FBtr0335413	748.026	0.0161576	2.76523	0.0963325	0.386179	10.4492	9.81846	-0.218742
FBgn0031170	FBtr0332488	48.4755	1.20462	4.39793	0.0359827	0.231408	2.0428	3.34517	1.44541
FBgn0031170	FBtr0306679	326.165	0.0146553	1.56185	0.211394	0.557388	6.87356	7.25045	0.170672
FBgn0031170	FBtr0332489	373.346	0.0226169	4.826	0.0280337	0.199692	7.88764	7.25178	-0.272526
FBgn0262740	FBtr0332620	202.956	0.0143763	5.03091	0.0248988	0.18553	5.86431	5.56288	-0.163108
FBgn0262740	FBtr0073547	240.704	0.13893	2.15756	0.14187	0.461397	5.21302	7.13657	0.980855
FBgn0262740	FBtr0300733	678.487	0.0690902	0.555518	0.456072	0.758012	9.63233	9.94754	0.111842
FBgn0036945	FBtr0074821	1050.3	0.183282	0.426586	0.513669	0.790596	11.2296	11.0787	-0.0492463
FBgn0036945	FBtr0074820	258.13	0.219569	0.361627	0.547604	0.806016	5.96724	6.08302	0.0598365
FBgn0040334	FBtr0070445	307.029	0.0818336	5.83747	0.0156884	0.138438	7.54926	6.34963	-0.551499
FBgn0040334	FBtr0307159	200.703	0.0901161	5.32659	0.0210024	0.166919	5.01528	6.12999	0.618266
FBgn0034598	FBtr0071629	2130.3	0.0205595	1.4439	0.229509	0.582575	15.196	14.9536	-0.0677204
FBgn0034598	FBtr0310422	246.817	0.0405775	0.212238	0.645019	0.861847	6.19001	6.34364	0.0767871
FBgn0034598	FBtr0113100	11.4104	2.9768	0.555639	0.456023	0.758012	0.0117884	2.09794	14.965
FBgn0250837	FBtr0080156	5245.59	0.0208817	1.20493	0.272339	0.622577	20.2332	19.7721	-0.117111
FBgn0250837	FBtr0080157	8236.6	0.0205678	1.22314	0.268745	0.619527	22.4024	22.8674	0.114976
FBgn0000259	FBtr0073562	23.3604	0.3207	2.2694	0.131951	0.445963	1.52302	2.42309	1.35116
FBgn0000259	FBtr0073560	1702.51	0.028903	0.900814	0.342564	0.682502	14.2573	13.6661	-0.170879
FBgn0000259	FBtr0073561	3527.42	0.0264947	0.791332	0.373698	0.70817	17.7083	17.9242	0.0566775
FBgn0263706	FBtr0310337	1170.3	0.0359902	2.63341	0.104637	0.400421	12.3064	12.0057	-0.0933394
FBgn0263706	FBtr0310339	66.3257	0.0937007	2.58444	0.107918	0.40555	2.97229	3.73616	0.676253
FBgn0263706	FBtr0310335	12.5473	0.219049	1.39961	0.236789	0.587417	1.71021	1.16008	-1.12494
FBgn0016031	FBtr0077161	289.486	0.0706701	0.122897	0.725914	0.901866	6.62242	6.86017	0.111817
FBgn0016031	FBtr0077160	741.045	0.0595778	0.145348	0.703021	0.893349	10.2878	10.0224	-0.091894
FBgn0260463	FBtr0303039	145.247	0.0966438	6.36504e-05	0.993634	0.998572	4.81577	4.89091	0.0469792
FBgn0260463	FBtr0082095	82.9102	0.111374	0.191902	0.661339	0.870338	3.7764	3.58775	-0.152276
FBgn0260463	FBtr0082097	3.80348	3.96379	0.409541	0.522203	0.795353	0.00956311	1.27645	14.1261
FBgn0051523	FBtr0078937	317.502	0.219295	4.55241	0.0328725	0.218263	5.29303	8.27665	1.41661
FBgn0051523	FBtr0078935	1220.16	0.0216828	0.91976	0.337538	0.677894	12.1298	12.5821	0.139156
FBgn0051523	FBtr0345142	87.0403	1.87365	0.0163993	0.898102	0.974026	3.90205	3.75822	-0.111864
FBgn0051523	FBtr0078936	615.078	0.060988	6.73353	0.00946174	0.101342	10.3832	8.25957	-0.782071
FBgn0030878	FBtr0074493	338.469	0.0251646	1.99183	0.15815	0.483093	7.44616	6.9928	-0.201703
FBgn0030878	FBtr0334034	438.977	0.0232574	2.13764	0.143723	0.464611	7.90727	8.3587	0.183
FBgn0011361	FBtr0072677	3052.45	0.0102135	1.65379	0.198444	0.541282	16.7806	17.1877	0.10859
FBgn0011361	FBtr0072676	4222	0.00996496	1.69383	0.193097	0.534706	19.0087	18.6018	-0.105071
FBgn0031066	FBtr0074816	3311.63	0.0101328	0.2868	0.592279	0.833196	17.384	17.5415	0.0415966
FBgn0031066	FBtr0074817	6539.99	0.00972256	0.298651	0.584729	0.827533	21.3597	21.2025	-0.0393674
FBgn0027513	FBtr0339310	883.177	0.0318658	2.85253	0.0912305	0.376507	11.224	10.43	-0.263968
FBgn0027513	FBtr0088685	983.865	0.031357	2.89749	0.0887173	0.370759	10.6827	11.474	0.259384
FBgn0035499	FBtr0073270	1232.5	0.0381084	0.92639	0.335803	0.676278	12.4333	11.9439	-0.151705
FBgn0035499	FBtr0310531	446.733	0.0450025	0.789919	0.374125	0.70817	7.6564	8.10127	0.18477
FBgn0031030	FBtr0074771	2402.52	0.0329235	0.166764	0.683004	0.881608	15.9838	15.4874	-0.136231
FBgn0031030	FBtr0304000	3001.29	0.0132527	0.00137552	0.970415	0.993408	17.0277	16.8326	-0.0520791
FBgn0031030	FBtr0074772	1696.86	0.0159822	0.470688	0.492671	0.778014	13.8367	14.0952	0.0747019
FBgn0031030	FBtr0303999	343.589	0.0230066	0.322526	0.570093	0.819521	7.19305	7.39345	0.0884196
FBgn0039993	FBtr0302409	4275.4	0.0363149	0.366947	0.544673	0.8037	19.0396	18.6727	-0.0946675
FBgn0039993	FBtr0302410	2355.02	0.0375141	0.355367	0.551091	0.807302	15.4637	15.821	0.098265
FBgn0002948	FBtr0340297	1460.62	0.0864791	0.00302693	0.956124	0.99056	13.2857	13.0851	-0.0596065
FBgn0002948	FBtr0073516	3436.17	0.0822991	0.00315949	0.955175	0.99056	17.5427	17.7572	0.0564759
FBgn0283468	FBtr0084032	1890.23	0.0163148	0.00814076	0.928107	0.97999	14.5277	14.4892	-0.0109223
FBgn0283468	FBtr0333931	2551.68	0.0158484	0.00836754	0.927116	0.97999	16.0482	16.0869	0.0105309
FBgn0287225	FBtr0305998	762.457	0.0259045	0.101388	0.75017	0.909744	10.3365	10.186	-0.0517721
FBgn0287225	FBtr0083276	1878.02	0.0228696	0.114193	0.73542	0.904674	14.3926	14.5492	0.0445111
FBgn0015316	FBtr0301665	139.744	0.758087	1.57922	0.208873	0.554487	4.3946	4.736	0.225746
FBgn0015316	FBtr0345312	25.9508	1.07481	1.15143	0.283249	0.63277	2.19349	1.95953	-0.328541
FBgn0250869	FBtr0339775	1633.78	0.0220147	0.265475	0.606383	0.842822	13.8801	13.6429	-0.0690378
FBgn0250869	FBtr0290308	2297.49	0.0213005	0.274144	0.600566	0.838534	15.3926	15.6329	0.066314
FBgn0015609	FBtr0081020	0	NA	NA	NA	NA	NA	NA	NA
FBgn0015609	FBtr0081016	39.1719	1.71456	4.6101	0.0317842	0.214846	0.0110466	3.11705	16.3119
FBgn0015609	FBtr0100315	100.786	0.120044	2.64212	0.104064	0.400205	4.39271	3.80399	-0.4305
FBgn0015609	FBtr0081017	66.0381	0.321399	2.00557	0.156722	0.481611	2.42254	3.636	1.19506
FBgn0015609	FBtr0081015	94.8266	0.0973686	2.56292	0.109397	0.407154	4.14336	3.76718	-0.28408
FBgn0034304	FBtr0329999	537.02	0.0420387	0.125599	0.723039	0.900398	8.93173	8.76739	-0.0625692
FBgn0034304	FBtr0086780	365.629	0.0456336	0.116161	0.733236	0.903646	7.41373	7.57335	0.0689271
FBgn0038721	FBtr0083806	15.1176	0.853559	1.03914	0.308021	0.653569	1.39632	1.84496	0.80856
FBgn0038721	FBtr0083805	716.137	0.350793	2.00212	0.157079	0.482279	10.3842	9.50372	-0.309312
FBgn0003209	FBtr0303868	705.458	0.0616883	0.615989	0.432542	0.746107	9.78924	10.0853	0.103984
FBgn0003209	FBtr0340232	72.1672	0.110617	0.369922	0.543047	0.8037	3.62191	3.37976	-0.205052
FBgn0011672	FBtr0089521	730.047	0.0262993	0.624878	0.429241	0.744495	10.0088	10.1736	0.0573009
FBgn0011672	FBtr0301478	1582.01	0.0173648	2.23894	0.134573	0.449256	13.9085	13.3131	-0.174241
FBgn0011672	FBtr0306351	57.4212	0.140546	3.71978	0.0537714	0.286571	2.43775	3.68186	1.21399
FBgn0027518	FBtr0330297	1232.71	0.103439	0.0860189	0.769301	0.919238	12.6256	12.1929	-0.132812
FBgn0027518	FBtr0085543	173.859	0.13952	0.0617814	0.803702	0.93406	5.16882	5.49059	0.18508
FBgn0037873	FBtr0335221	394.48	0.0449388	0.773093	0.379262	0.711228	7.96744	7.53218	-0.183104
FBgn0037873	FBtr0082372	2377.61	0.0349795	0.983399	0.321361	0.666127	15.4442	15.9411	0.136515
FBgn0039713	FBtr0085489	8770.02	0.0106193	0.0798573	0.777491	0.92314	22.9516	23.055	0.0255108
FBgn0039713	FBtr0346158	61157.1	0.0103256	0.082109	0.774459	0.922008	34.7194	34.6157	-0.0245805
FBgn0033998	FBtr0329939	1146.45	0.0157526	0.00717625	0.93249	0.981994	12.0664	12.0802	0.00431271
FBgn0033998	FBtr0087403	477.827	0.0192254	0.00616223	0.93743	0.983627	8.44049	8.42646	-0.0055306
FBgn0053087	FBtr0344893	573.798	0.0191059	0.812496	0.367383	0.702396	9.00727	9.23384	0.0844278
FBgn0053087	FBtr0344894	273.994	0.0242363	0.663556	0.415307	0.733541	6.67839	6.4434	-0.113029
FBgn0037760	FBtr0334684	790.403	0.0189891	3.39286	0.0654794	0.316317	10.0858	10.7705	0.233115
FBgn0037760	FBtr0082155	1079.99	0.0179205	3.58472	0.0583132	0.298489	12.1148	11.4285	-0.216984
FBgn0039349	FBtr0084891	225.518	0.0888699	0.70322	0.401704	0.724256	5.73571	6.31782	0.30098
FBgn0039349	FBtr0100570	630.999	0.0473482	0.881694	0.347738	0.686083	9.73993	9.17217	-0.206323
FBgn0039349	FBtr0100569	224.899	0.102175	0.0710849	0.789764	0.928172	5.90787	6.11145	0.105451
FBgn0030357	FBtr0073591	0.82522	7.05042	0.112371	0.73746	0.905723	0.50398	0.0140293	-10.3345
FBgn0030357	FBtr0302182	234.978	2.51468	0.369305	0.543383	0.8037	5.33698	6.94587	0.822371
FBgn0262115	FBtr0111300	171.844	0.0278307	3.27962	0.0701454	0.328201	4.94937	5.61636	0.38703
FBgn0262115	FBtr0111298	3093.94	0.0129981	6.36463	0.0116417	0.11636	17.3828	16.8082	-0.152919
FBgn0265192	FBtr0339102	771.57	0.0118705	0.0211199	0.884453	0.968645	10.3214	10.3052	-0.00555083
FBgn0265192	FBtr0339100	777.502	0.011121	0.472053	0.492044	0.777362	10.2488	10.4534	0.0699612
FBgn0265192	FBtr0339099	2052.59	0.0116779	0.318872	0.572287	0.821176	15.0237	14.7975	-0.0634687
FBgn0032748	FBtr0081148	2635.86	0.0136032	7.4848	0.00622221	0.0763763	16.6973	15.7189	-0.26547
FBgn0032748	FBtr0113043	1401.31	0.0146433	6.97118	0.00828327	0.0929155	12.5293	13.5034	0.291552
FBgn0259203	FBtr0299693	569.389	0.021977	0.914416	0.338946	0.678276	8.91767	9.2716	0.13216
FBgn0259203	FBtr0344452	1197.23	0.0190149	1.04904	0.305728	0.651361	12.4529	12.0949	-0.110535
FBgn0261609	FBtr0074300	4887.61	0.0124389	0.0161346	0.898923	0.974026	19.6171	19.6522	0.0089511
FBgn0261609	FBtr0343016	1486.56	0.0138754	0.0144782	0.904225	0.974793	13.3282	13.2934	-0.0102996
FBgn0030037	FBtr0071246	1514.42	1.61224	0.635681	0.425279	0.740369	14.5234	12.2951	-0.657829
FBgn0030037	FBtr0300383	219.93	1.02435	0.994065	0.318751	0.66414	5.45321	6.24374	0.419721
FBgn0260388	FBtr0300655	44.6592	0.675252	1.86754	0.171757	0.502569	3.52567	1.96613	-1.71235
FBgn0260388	FBtr0300656	423.486	0.303974	1.60223	0.205587	0.549623	7.10133	8.53024	0.598497
FBgn0260388	FBtr0300657	112.972	0.140027	0.330354	0.565451	0.815448	4.25752	4.36312	0.0735783
FBgn0031050	FBtr0345991	200.489	0.125868	0.528079	0.467416	0.763763	5.45551	5.94821	0.267186
FBgn0031050	FBtr0074760	790.457	0.100551	0.659122	0.41687	0.734111	10.6952	10.0859	-0.20791
FBgn0038569	FBtr0083623	828.336	0.0263347	0.761781	0.382772	0.711951	10.4461	10.803	0.120049
FBgn0038569	FBtr0344646	1427.58	0.0243427	0.821498	0.364743	0.699875	13.2933	12.9272	-0.109158
FBgn0024183	FBtr0080721	682.72	0.0387844	0.876352	0.349203	0.687452	9.4409	9.96995	0.18885
FBgn0024183	FBtr0080720	1193.51	0.0358135	0.947318	0.330403	0.671223	12.5128	11.9573	-0.171816
FBgn0266421	FBtr0073535	3437.06	0.00521568	0.591311	0.441913	0.750832	17.7443	17.5946	-0.0394081
FBgn0266421	FBtr0343586	693.537	0.00747534	0.428709	0.512623	0.790596	9.77686	9.95777	0.0638504
FBgn0032910	FBtr0331378	145.199	0.0288693	0.120402	0.728599	0.902536	4.90847	4.87046	-0.0236093
FBgn0032910	FBtr0331377	55.8056	0.0941428	1.96203	0.161297	0.487034	3.39442	2.773	-0.595633
FBgn0032910	FBtr0331376	818.64	0.0191441	1.75844	0.184819	0.522517	10.3742	10.7341	0.121553
FBgn0003169	FBtr0330227	5112.83	0.0261299	2.78897	0.0949151	0.38452	20.1357	19.6332	-0.127818
FBgn0003169	FBtr0334030	73.3058	0.0692623	1.17864	0.277633	0.627622	3.27746	3.75493	0.403081
FBgn0259984	FBtr0080509	1934.78	0.0342888	0.0261431	0.871551	0.963403	14.8345	14.4171	-0.118086
FBgn0259984	FBtr0301412	105.614	1.20646	0.567463	0.451269	0.7565	5.50507	2.13778	-2.81091
FBgn0259984	FBtr0100660	78.4284	0.856345	2.16815	0.140895	0.459975	2.87936	4.24487	1.15085
FBgn0259984	FBtr0080510	480.963	0.0462965	1.27859	0.258161	0.606263	8.18547	8.72269	0.211566
FBgn0034634	FBtr0071700	728.692	0.0157611	0.0996716	0.752224	0.910092	10.0075	10.1059	0.0342898
FBgn0034634	FBtr0071699	305.837	0.0206266	0.0778101	0.780287	0.924347	6.94005	6.83644	-0.0478693
FBgn0262582	FBtr0305026	1999.67	0.0123914	0.00607449	0.937877	0.983653	14.8066	14.7764	-0.00852209
FBgn0262582	FBtr0305028	855.675	0.0464213	0.0850202	0.770606	0.919825	10.9758	10.5222	-0.151446
FBgn0262582	FBtr0305027	47.6891	0.0905156	1.62159	0.20287	0.546217	2.56447	3.14282	0.59731
FBgn0262582	FBtr0334306	555.015	0.133658	0.247897	0.61856	0.848683	9.12406	8.85395	-0.101701
FBgn0262582	FBtr0334305	670.371	0.0141739	0.280721	0.596229	0.836007	9.68675	9.80241	0.0411648
FBgn0262582	FBtr0305029	684.914	0.00960669	0.0074434	0.931248	0.981668	9.88198	9.77624	-0.0374145
FBgn0050372	FBtr0100140	759.885	0.0230144	1.69822	0.19252	0.53378	10.0333	10.4882	0.156491
FBgn0050372	FBtr0339300	13.2802	1.51909	0.765869	0.381498	0.711765	0.847358	2.03983	2.5458
FBgn0050372	FBtr0300954	692.412	0.0267098	2.27206	0.131725	0.445612	10.1386	9.5018	-0.225513
FBgn0035497	FBtr0073271	123.404	0.0341762	0.00136243	0.970556	0.993408	4.49817	4.51419	0.010713
FBgn0035497	FBtr0073272	299.031	0.0228353	0.00179208	0.966233	0.993388	6.82491	6.81068	-0.0066285
FBgn0039594	FBtr0305088	161.619	0.138594	0.00859431	0.926138	0.979917	4.82284	4.82792	0.00319328
FBgn0039594	FBtr0305087	67.3912	1.66609	0.649903	0.420147	0.736852	2.64509	3.31469	0.663814
FBgn0039594	FBtr0336787	63.5412	0.328921	0.0442986	0.833299	0.946276	2.99223	3.09703	0.101359
FBgn0039594	FBtr0303343	22.9132	0.861194	0.108984	0.741304	0.906855	1.77011	1.88604	0.184393
FBgn0039594	FBtr0085308	67.61	0.17377	0.340628	0.559467	0.812795	3.30869	3.12026	-0.173038
FBgn0033391	FBtr0302511	1721.82	0.0104781	0.21677	0.641512	0.860122	14.1142	13.926	-0.0542812
FBgn0033391	FBtr0302512	4166.19	0.00606631	0.166833	0.682942	0.881608	18.7662	18.6805	-0.0221495
FBgn0033391	FBtr0088611	307.604	0.061025	1.78471	0.181572	0.51898	6.34869	7.52462	0.541369
FBgn0039908	FBtr0332905	13.2664	1.73642	0.164481	0.685064	0.882819	1.5777	1.3511	-0.44949
FBgn0039908	FBtr0300342	82.9364	0.0533639	0.718094	0.39677	0.721308	3.58417	3.45621	-0.107756
FBgn0039908	FBtr0300344	30.2601	0.469439	0.0850379	0.770583	0.919825	2.40173	2.0255	-0.496906
FBgn0039908	FBtr0332904	60.3783	0.369099	1.32861	0.249052	0.597889	3.62887	2.73488	-0.834183
FBgn0039908	FBtr0300343	161.984	0.221172	3.56003	0.0591866	0.29956	3.51668	5.16009	1.15154
FBgn0036202	FBtr0113164	80.8641	0.0624722	1.58208	0.208462	0.554274	3.85226	3.50684	-0.279138
FBgn0036202	FBtr0332132	85.9379	0.0606002	1.61691	0.203523	0.547338	3.52917	3.86697	0.271683
FBgn0061200	FBtr0299587	1465.44	0.0100831	1.94255	0.163391	0.490713	13.4323	13.0138	-0.124229
FBgn0061200	FBtr0074284	1921.97	0.00967759	2.01924	0.155316	0.48017	14.3868	14.8022	0.117647
FBgn0026570	FBtr0346076	169.927	0.987698	0.702314	0.402007	0.724256	4.71785	5.28757	0.346966
FBgn0026570	FBtr0072915	407.262	1.50776	0.464827	0.495377	0.779581	8.45904	7.19849	-0.527011
FBgn0037611	FBtr0337072	484.517	0.0611204	3.11721	0.0774695	0.346637	8.00454	8.88702	0.347956
FBgn0037611	FBtr0081903	413.187	0.0629576	3.02945	0.0817655	0.356433	8.35079	7.48164	-0.359912
FBgn0039065	FBtr0334500	316.73	1.63376	1.05068	0.30535	0.651127	4.21603	10.304	2.85355
FBgn0039065	FBtr0084388	465.982	0.0494857	0.0821073	0.774462	0.922008	6.45134	10.6176	1.65743
FBgn0039065	FBtr0334501	323.235	0.0428933	8.13529	0.0043412	0.0593541	4.63517	10.0539	2.48187
FBgn0034688	FBtr0071802	1371.96	0.0201038	0.147339	0.701091	0.892298	12.9826	12.8615	-0.0363597
FBgn0034688	FBtr0303766	472.522	0.024711	0.122009	0.726865	0.901992	8.33751	8.45584	0.0468218
FBgn0031118	FBtr0301537	550.34	0.113384	0.00450121	0.946509	0.986909	8.91464	8.99216	0.0292673
FBgn0031118	FBtr0304906	22.9269	3.326	0.010602	0.91799	0.977317	1.74695	2.23566	0.717936
FBgn0031118	FBtr0340405	412.263	0.0597612	0.0114931	0.914626	0.976275	7.92655	7.8565	-0.0290516
FBgn0037885	FBtr0304707	586.492	0.0195619	4.32305	0.0375995	0.237196	9.54648	8.88234	-0.245774
FBgn0037885	FBtr0304708	93.1194	0.0750933	7.3514	0.00670105	0.0805011	3.12114	4.51991	1.10237
FBgn0037885	FBtr0082354	259.394	0.0387174	0.010436	0.918632	0.977317	6.46176	6.36523	-0.0473133
FBgn0052676	FBtr0333017	162.952	0.19436	2.79747	0.0944133	0.383348	4.48391	5.65122	0.704989
FBgn0052676	FBtr0071503	3384.98	0.138005	3.88062	0.0488464	0.272492	18.5038	16.663	-0.485454
FBgn0032682	FBtr0332321	73.0504	1.89443	0.410989	0.521468	0.795353	4.48114	2.7293	-1.47079
FBgn0032682	FBtr0300674	5.00938	4.12583	0.140828	0.707459	0.894114	0.0162926	0.95852	11.76
FBgn0029976	FBtr0071092	624.31	0.0325844	0.000535798	0.981533	0.996724	9.45236	9.44976	-0.00094529
FBgn0029976	FBtr0340148	612.413	0.0327068	0.000533684	0.981569	0.996724	9.37306	9.37566	0.000949544
FBgn0033252	FBtr0339281	96.5265	0.041855	0.0786995	0.779068	0.923627	3.94979	3.94055	-0.00698821
FBgn0033252	FBtr0088827	329.019	0.0829877	0.350969	0.553565	0.809025	7.01846	6.99285	-0.0116722
FBgn0033252	FBtr0088828	81.6358	0.189846	0.418571	0.517651	0.793249	3.58731	3.65361	0.0543681
FBgn0026576	FBtr0084536	1046.5	0.0232251	2.08576	0.148679	0.469696	11.8879	11.2863	-0.191957
FBgn0026576	FBtr0084537	1535.32	0.0220556	2.19242	0.138691	0.456298	13.1588	13.7712	0.180148
FBgn0052528	FBtr0074793	2064.93	0.03687	2.04529	0.152678	0.476016	15.3533	14.5327	-0.230082
FBgn0052528	FBtr0346042	651.302	0.0423204	1.78709	0.181281	0.518555	9.24215	9.99415	0.270147
FBgn0266916	FBtr0089973	2640.9	0.0226736	1.19504	0.274316	0.624459	16.444	16.0176	-0.115601
FBgn0266916	FBtr0339328	502.046	0.028849	0.952119	0.32918	0.671186	8.42299	8.82148	0.154648
FBgn0034674	FBtr0345537	370.822	0.117489	0.337463	0.561298	0.813801	7.35159	7.74574	0.169246
FBgn0034674	FBtr0071726	688.14	0.107535	0.36788	0.544162	0.8037	10.0536	9.61972	-0.153484
FBgn0260400	FBtr0114366	40.5917	0.225938	1.20475	0.272375	0.622577	2.35796	2.78314	0.485323
FBgn0260400	FBtr0070091	561.554	0.0173516	4.86993	0.0273286	0.197555	9.43397	8.64615	-0.29556
FBgn0260400	FBtr0100254	239.807	0.0359496	1.08978	0.29652	0.644017	5.85322	6.34312	0.250707
FBgn0260400	FBtr0307173	280.269	0.0175948	0.999263	0.317489	0.66414	6.41401	6.7369	0.155035
FBgn0261239	FBtr0081479	300.139	0.0550831	0.523784	0.469232	0.764893	6.66885	7.06193	0.182149
FBgn0261239	FBtr0081480	1451.06	0.0423636	0.673439	0.411855	0.731451	13.4078	12.9563	-0.134253
FBgn0034420	FBtr0100282	359.24	0.035896	3.79686	0.0513489	0.279686	7.73672	7.15294	-0.253488
FBgn0034420	FBtr0290317	250.437	0.103884	3.1017	0.0782104	0.348434	5.58993	6.88282	0.650993
FBgn0034420	FBtr0290316	207.974	0.0327031	0.191181	0.661936	0.870464	5.77522	5.81224	0.019789
FBgn0032849	FBtr0081339	812.005	0.022526	7.60775	0.00581181	0.0729482	9.97919	11.0994	0.378956
FBgn0032849	FBtr0081338	1290.06	0.0209258	8.16184	0.00427809	0.0587252	13.1286	11.9933	-0.346305
FBgn0038156	FBtr0303259	77.9818	0.112071	2.70669	0.0999279	0.393655	3.22922	3.74157	0.436262
FBgn0038156	FBtr0309090	48.768	0.135266	2.2869	0.13047	0.445003	3.16067	2.63093	-0.539074
FBgn0267002	FBtr0346959	159.708	0.0752877	0.0424214	0.836819	0.94803	5.04183	5.1252	0.049999
FBgn0267002	FBtr0304680	14.3665	0.545844	1.3266	0.24941	0.598284	1.27926	1.7518	0.911639
FBgn0267002	FBtr0113087	223.133	0.0781685	0.231262	0.630589	0.856492	6.14317	5.81344	-0.171583
FBgn0260008	FBtr0301784	1240.78	0.0171524	0.265087	0.606647	0.842822	12.3032	12.5794	0.0846432
FBgn0260008	FBtr0301783	10030.3	0.0147265	0.308379	0.578677	0.823667	23.9342	23.6491	-0.0698769
FBgn0264743	FBtr0334125	3247.37	0.116803	3.17909	0.0745864	0.33958	18.0901	16.6123	-0.391389
FBgn0264743	FBtr0334124	35.5832	0.252815	1.506	0.219751	0.568106	2.03037	2.80613	0.945639
FBgn0087035	FBtr0075559	1178.34	0.117528	0.614311	0.433169	0.746107	11.8956	12.3022	0.126553
FBgn0087035	FBtr0331933	296.563	0.140257	0.518624	0.471429	0.766072	6.97113	6.64207	-0.153549
FBgn0031738	FBtr0301235	677.631	0.026686	1.40194	0.236398	0.58739	9.49406	10.0843	0.209461
FBgn0031738	FBtr0301234	229.699	0.0425714	0.57409	0.448638	0.75499	6.19207	5.92832	-0.135653
FBgn0031738	FBtr0301236	262.233	0.0214838	0.837073	0.360235	0.697678	6.55954	6.32382	-0.115127
FBgn0287186	FBtr0113751	74.6977	0.988327	0.286088	0.592738	0.833211	3.27002	3.54572	0.239537
FBgn0287186	FBtr0113750	13.3406	1.52435	0.178148	0.67297	0.876337	1.60712	1.40861	-0.382328
FBgn0032515	FBtr0080497	127.427	0.0757242	0.205647	0.650201	0.863478	4.74665	4.45371	-0.192339
FBgn0032515	FBtr0080498	883.822	0.0132523	1.88263	0.170036	0.500345	10.7459	11.0465	0.0995073
FBgn0032515	FBtr0303269	190.76	0.0336238	0.450714	0.501996	0.782838	5.72991	5.40577	-0.179405
FBgn0000008	FBtr0100521	893.987	0.0288703	1.01154e-05	0.997462	1	10.9309	10.9777	0.0154443
FBgn0000008	FBtr0071763	287.947	0.0315317	0.227474	0.633403	0.857574	6.604	6.86677	0.123674
FBgn0000008	FBtr0071764	66.738	0.108606	0.809118	0.368381	0.703114	3.62365	3.05809	-0.501643
FBgn0051140	FBtr0084498	2.76617	4.80516	-0.00238645	1	1	0.0190015	0.677345	10.3129
FBgn0051140	FBtr0300963	84.1535	1.60716	0.114778	0.734768	0.904177	4.20801	3.09516	-0.912066
FBgn0025571	FBtr0331706	142.572	0.0477166	3.67693	0.0551703	0.290054	4.48118	5.23809	0.473589
FBgn0025571	FBtr0083456	3564.47	0.0244091	6.64821	0.00992557	0.103819	18.215	17.4014	-0.213588
FBgn0000319	FBtr0112798	436.353	0.0985957	7.91067e-05	0.992904	0.998572	8.09376	8.1233	0.0119999
FBgn0000319	FBtr0074179	2416.65	0.082664	9.3308e-05	0.992293	0.998572	15.7967	15.7606	-0.00988148
FBgn0014455	FBtr0346181	1527.5	0.0157351	0.474169	0.491076	0.777362	13.2841	13.6075	0.0952045
FBgn0014455	FBtr0074030	8613.32	0.0139294	0.534241	0.464829	0.76285	23.0537	22.7231	-0.0815885
FBgn0030753	FBtr0074278	835.538	0.0344711	0.0462516	0.829719	0.944987	10.7069	10.5988	-0.0363068
FBgn0030753	FBtr0343349	3692.47	0.0299522	0.0531051	0.817746	0.939878	18.0037	18.1214	0.0307621
FBgn0025726	FBtr0308806	0	NA	NA	NA	NA	NA	NA	NA
FBgn0025726	FBtr0334487	122.279	0.0306371	0.00228589	0.961867	0.993235	4.46227	4.48148	0.0129389
FBgn0025726	FBtr0089246	189.257	0.0301082	0.0822523	0.774268	0.922008	5.4285	5.55504	0.0708663
FBgn0025726	FBtr0089245	400.175	0.0130736	0.162376	0.686978	0.883312	7.79953	7.71308	-0.036337
FBgn0266019	FBtr0479991	207.563	0.0438028	0.00456224	0.946148	0.986909	5.88128	5.71261	-0.0901178
FBgn0266019	FBtr0305605	198.336	0.0628429	1.32891	0.248999	0.597889	5.37541	5.93632	0.306382
FBgn0266019	FBtr0305603	529.678	0.0721028	0.704587	0.401247	0.724126	9.07797	8.563	-0.196585
FBgn0086704	FBtr0085781	67.3744	2.19632	0.144752	0.703602	0.893817	3.18861	3.3163	0.115928
FBgn0086704	FBtr0085782	0	NA	NA	NA	NA	NA	NA	NA
FBgn0086704	FBtr0301346	9.68805	3.27074	0.117279	0.732005	0.903646	1.25586	1.18117	-0.177511
FBgn0033265	FBtr0344881	40.9543	0.18207	1.77247	0.183076	0.52058	2.87415	2.33541	-0.607871
FBgn0033265	FBtr0100668	231.966	0.103973	2.85621	0.0910217	0.376355	5.7946	6.41452	0.317063
FBgn0005775	FBtr0073375	100.256	0.0444966	1.13795	0.286085	0.6344	4.16914	3.94183	-0.167617
FBgn0005775	FBtr0309972	56.4951	0.0616997	0.913226	0.33926	0.678333	2.87884	3.13092	0.247022
FBgn0036111	FBtr0076252	462.56	0.0619203	0.491389	0.483309	0.773342	8.10718	8.48536	0.151019
FBgn0036111	FBtr0076251	6346.01	0.0489807	0.614193	0.433213	0.746107	21.3549	20.8931	-0.115775
FBgn0016054	FBtr0336829	737.248	1.18743	0.00604914	0.938006	0.983653	7.63536	6.59737	-0.467793
FBgn0016054	FBtr0336830	271.898	0.707346	0.0164136	0.898058	0.974026	4.74002	5.19809	0.280566
FBgn0004598	FBtr0074262	16.8754	1.88255	3.86518	0.049298	0.27363	2.34878	0.0152619	-14.5493
FBgn0004598	FBtr0074267	961.745	0.0123977	0.151452	0.697151	0.890397	11.3585	11.1765	-0.059027
FBgn0030289	FBtr0290227	323.973	0.0300776	1.96124	0.161381	0.487087	7.29476	6.80164	-0.223692
FBgn0030289	FBtr0307491	621.656	0.0253518	2.2907	0.130151	0.444419	9.18795	9.68687	0.181543
FBgn0037391	FBtr0078663	58.9761	0.083697	3.57368	0.0587021	0.298581	2.76644	3.4331	0.636114
FBgn0037391	FBtr0078664	20.3399	0.231474	0.0354568	0.850642	0.954922	1.92265	1.83109	-0.141886
FBgn0037391	FBtr0078661	273.847	0.0670338	3.10652	0.0779796	0.348063	7.01807	6.17001	-0.406676
FBgn0038829	FBtr0110823	81.3784	0.18037	0.202207	0.652945	0.865836	3.6005	3.79256	0.154462
FBgn0038829	FBtr0083993	991.135	0.112312	0.304457	0.581101	0.824821	11.5521	11.2699	-0.0908186
FBgn0000454	FBtr0345229	1880.78	0.0272136	2.73654	0.0980772	0.390361	14.0574	14.7346	0.19301
FBgn0000454	FBtr0082831	1578.15	0.0291223	3.34181	0.0675402	0.322048	14.2504	12.9745	-0.37348
FBgn0000454	FBtr0082833	249.487	0.0294986	0.682658	0.408673	0.72896	6.07012	6.44562	0.187954
FBgn0039348	FBtr0300730	2564.4	0.0186643	0.852394	0.355876	0.694392	16.305	15.8469	-0.124642
FBgn0039348	FBtr0084893	14.6137	0.195422	0.543749	0.460883	0.760377	1.44042	1.73386	0.537983
FBgn0039348	FBtr0084892	2791.45	0.0187747	0.795709	0.372379	0.707438	16.386	16.7064	0.0862628
FBgn0024754	FBtr0087352	268.507	0.0378835	0.00689513	0.933822	0.982436	6.45942	6.51928	0.0290511
FBgn0024754	FBtr0087351	822.714	0.0291255	0.00897149	0.924539	0.979652	10.5869	10.5242	-0.0211708
FBgn0037215	FBtr0078964	552.476	0.112946	0.10524	0.745629	0.907979	8.78645	8.42912	-0.138837
FBgn0037215	FBtr0336703	36.7531	0.133003	0.482961	0.487084	0.775585	2.1964	2.43043	0.295598
FBgn0037215	FBtr0306022	161.363	0.141478	0.0296693	0.863243	0.960168	4.96415	4.82515	-0.0862463
FBgn0010265	FBtr0079724	15395	0.013082	0.0348615	0.851886	0.955583	26.2867	26.3559	0.0167198
FBgn0010265	FBtr0100541	55632.3	0.0129177	0.0353028	0.850963	0.954988	34.1183	34.0489	-0.016451
FBgn0028953	FBtr0345418	161.583	0.0350326	1.44755	0.228921	0.581718	4.904	5.3899	0.288397
FBgn0028953	FBtr0086921	2595.91	0.01787	2.65163	0.103444	0.399216	16.3845	15.9146	-0.127659
FBgn0027657	FBtr0344381	476.971	0.216794	1.87797	0.170565	0.501095	7.57806	8.93772	0.545824
FBgn0027657	FBtr0083247	2625.42	0.189843	2.13971	0.143529	0.464397	17.1001	15.3526	-0.474091
FBgn0032202	FBtr0089736	875.35	0.0857062	0.0210364	0.88468	0.968645	10.9984	10.7199	-0.0923941
FBgn0032202	FBtr0089737	182.66	0.0560345	0.0315893	0.858932	0.958435	5.48638	5.41526	-0.0400906
FBgn0032202	FBtr0089735	223.346	0.121702	0.054896	0.814753	0.938473	5.75265	6.16767	0.21656
FBgn0034877	FBtr0343265	9526.08	0.00999955	0.217771	0.640743	0.860013	23.4104	23.5543	0.0353435
FBgn0034877	FBtr0072061	7843.3	0.0100648	0.216378	0.641814	0.860122	22.4226	22.2787	-0.0356502
FBgn0020521	FBtr0072312	16.2854	1.40859	0.0553677	0.813973	0.938209	1.70937	1.62979	-0.13841
FBgn0020521	FBtr0301502	50.7897	0.150585	0.331449	0.564807	0.815112	2.82045	2.97946	0.16118
FBgn0020521	FBtr0072313	8.59127	0.661929	0.18278	0.668995	0.873985	1.37149	1.0918	-0.660271
FBgn0053207	FBtr0334025	17.7811	0.18811	1.3839	0.239438	0.589686	1.46139	1.87326	0.720817
FBgn0053207	FBtr0083162	118.114	0.068706	2.84388	0.0917222	0.37723	4.57043	4.24569	-0.221732
FBgn0004606	FBtr0085701	313.999	0.0433806	3.42637	0.0641631	0.313706	6.60552	7.36077	0.345367
FBgn0004606	FBtr0085702	514.188	0.0386396	3.81893	0.0506767	0.27783	9.09389	8.31362	-0.300855
FBgn0004607	FBtr0089070	88.2909	0.699835	1.4333	0.231226	0.582821	3.06327	4.22629	0.955574
FBgn0004607	FBtr0332913	74.5161	0.126272	0.305866	0.580228	0.824689	3.43359	3.56312	0.109726
FBgn0004607	FBtr0307167	129.42	0.0277248	3.95449	0.0467463	0.265455	4.66214	4.547	-0.0755109
FBgn0037992	FBtr0308292	129.713	0.150991	1.91052	0.166906	0.495746	4.06546	4.53338	0.327092
FBgn0037992	FBtr0082550	416.242	0.105582	2.38694	0.122353	0.429475	7.94421	7.42227	-0.221071
FBgn0032120	FBtr0301065	649.078	0.070656	0.208651	0.647826	0.863146	9.59651	9.61145	0.00537098
FBgn0032120	FBtr0089853	58.8781	0.0985047	0.742798	0.388766	0.716893	3.34583	2.9389	-0.382313
FBgn0032120	FBtr0301064	615.307	0.0671677	0.401792	0.526165	0.797279	9.09918	9.70761	0.221966
FBgn0027108	FBtr0071005	1339.62	0.00771151	1.22343	0.268689	0.619527	12.9316	12.6594	-0.0821586
FBgn0027108	FBtr0071006	742.205	0.00897919	1.06765	0.301476	0.647609	9.97746	10.2668	0.10041
FBgn0035942	FBtr0346542	227.194	0.11435	0.753338	0.385422	0.71378	5.75261	6.26155	0.26384
FBgn0035942	FBtr0076560	375.293	0.103883	0.826964	0.363152	0.699476	7.86893	7.31553	-0.236603
FBgn0026179	FBtr0111038	334.646	0.0746158	0.509757	0.475244	0.768593	7.09911	7.30374	0.0912028
FBgn0026179	FBtr0301602	163.854	0.0295669	6.91543	0.00854551	0.0949791	4.68775	5.60604	0.546033
FBgn0026179	FBtr0078290	168.711	0.117479	1.70582	0.191528	0.531924	4.78038	5.66085	0.516815
FBgn0027568	FBtr0080054	1039.17	0.0473815	4.80963	0.0283011	0.200811	12.1788	10.9853	-0.381079
FBgn0027568	FBtr0332198	702.132	0.0498651	4.57558	0.0324308	0.217125	9.34011	10.4882	0.404281
FBgn0033260	FBtr0088821	544.849	0.0790358	2.23589	0.134839	0.449256	9.36872	8.49169	-0.331972
FBgn0033260	FBtr0301355	473.33	0.0808329	2.18729	0.139154	0.456476	7.92508	8.78193	0.340615
FBgn0032715	FBtr0081121	923.724	0.0626465	0.369311	0.54338	0.8037	11.2587	10.943	-0.103322
FBgn0032715	FBtr0344795	97.6583	0.103137	0.228473	0.632658	0.857561	3.91746	4.16603	0.183888
FBgn0001142	FBtr0078114	9788.57	0.0535571	0.00228942	0.961837	0.993235	23.6852	23.601	-0.0206735
FBgn0001142	FBtr0300568	1910.85	0.0571221	0.00214346	0.963073	0.993239	14.5235	14.6018	0.0222093
FBgn0051712	FBtr0079896	1768.7	0.0402179	6.51352	0.0107057	0.110458	14.6201	13.7304	-0.255369
FBgn0051712	FBtr0331636	62.1457	0.0952348	3.07421	0.0795434	0.351378	2.81954	3.57691	0.701915
FBgn0260794	FBtr0334902	493.22	0.0508672	0.379595	0.53782	0.802651	8.47198	8.63902	0.0651894
FBgn0260794	FBtr0344030	3925.88	0.0266674	4.01139	0.0451938	0.260913	18.9099	17.8495	-0.275688
FBgn0260794	FBtr0303911	529.945	0.0404325	4.14264	0.041816	0.250346	8.30887	9.30598	0.381296
FBgn0033913	FBtr0087533	201.754	0.0326326	0.433728	0.510166	0.790214	5.69058	5.521	-0.0932871
FBgn0033913	FBtr0087534	165.642	0.0357083	0.410009	0.521965	0.795353	4.97146	5.14406	0.103994
FBgn0036402	FBtr0343100	116.12	0.0822343	3.85003	0.0497452	0.275724	4.74432	3.87238	-0.609774
FBgn0036402	FBtr0304672	388.602	0.0592018	5.20889	0.0224717	0.174407	7.22926	8.20569	0.412487
FBgn0004363	FBtr0305260	6985.45	0.00482901	7.4762	0.00625197	0.0763763	21.3252	21.9948	0.167005
FBgn0004363	FBtr0332029	26960.1	0.0046234	7.80262	0.00521705	0.0674603	30.0225	29.3675	-0.156521
FBgn0031493	FBtr0077669	2046.72	0.0534717	0.94678	0.33054	0.671223	15.2575	14.5241	-0.205916
FBgn0031493	FBtr0335484	692.648	0.0599572	0.845217	0.357909	0.696133	9.54294	10.207	0.234306
FBgn0005666	FBtr0334482	62.0609	0.105105	0.0361869	0.84913	0.953981	2.96433	3.15444	0.183061
FBgn0005666	FBtr0301340	468.636	0.0193755	3.55022	0.0595375	0.300578	8.36465	7.88339	-0.195265
[truncated: 5,022 more rows]
