# Supplementary material for: Drosophila Topoisomerase 3β binds to mRNAs in vivo, contributes to their localization and stability, and counteracts premature aging
Source: PLoS One. 2025 Feb 11;20(2):e0318142. doi: 10.1371/journal.pone.0318142 (PMC12140118; doi:10.1371/journal.pone.0318142)
Supplement: S7 Table — This file lists the filtered Top3β transcriptomics results for specific mRNA isoforms (with adjusted p-value < 0.05 and absolute log2 fold change >1). Columns C, D: Top3β26 vs wild-type embryos. Columns E, F: Top3β∆RGG vs wild-type embryos. Columns G, H: Top3βY332F vs wild-type embryos. Columns I: gene name (symbol), Columns J-M: length of indicated RNA features. The embryo background list (2nd sheet) shows the length of the RNA features for all transcripts identified. (XLSX) [file pone.0318142.s013.xlsx]

## Sheet: S7) embryo transcriptomics
		embryo_WT_embryo_Top3β26		embryo_WT_embryo_Top3β∆RGG		embryo_Top3βY332F_embryo_WT
groupID	featureID	padj	log2fold	padj	log2fold	padj	log2fold	gene_symbol	mRNA_length	CDS_length	3'UTR	5'UTR
FBgn0005683	FBtr0333490	5.89701e-102	21.0833			3.04631e-07	-1.22123	pie	2156	1746	203	137
FBgn0027580	FBtr0088457	5.8369e-138	20.9821			2.05854e-05	-1.1311	PCB	10057	3543	434	418
FBgn0034270	FBtr0086882	5.62322e-81	20.3297					PIG-A	1834	1437	66	136
FBgn0261573	FBtr0302863	4.02169e-125	19.5167					CoRest	8798	2472	1139	384
FBgn0031484	FBtr0343781	6.53482e-18	18.9155					CG3165	1277	1053	45	120
FBgn0004648	FBtr0344737	0.036702	18.6326			0.0349207	-19.5932	svr	4362	1305	1348	195
FBgn0031813	FBtr0345720	3.18663e-42	18.558					Acox3	21299	2109	188	61
FBgn0264607	FBtr0100147	2.9104e-09	18.1127			1.22466e-08	-17.9091	CaMKII	18416	1527	1990	296
FBgn0016977	FBtr0332336	2.62288e-06	17.9003			6.5788e-06	-16.565	spen	44219	16461	1836	1271
FBgn0033476	FBtr0339416	0.0465261	17.5027					oys	13084	2166	1408	273
FBgn0261794	FBtr0072136	2.308e-07	17.4964					kcc	16669	3129	157	254
FBgn0016977	FBtr0078121	5.25713e-09	17.4096					spen	44366	16599	1983	1019
FBgn0038672	FBtr0343992	1.75313e-24	17.3664	0.00306553	1.15966	0.0476853	-1.97678	CG6005	1573	972	395	86
FBgn0053526	FBtr0091487	0.0457688	17.3366					PNUTS	3685	1884	431	321
FBgn0031384	FBtr0334774	4.26379e-06	17.2599					CG4238	13249	2784	850	236
FBgn0051072	FBtr0334310	1.67455e-08	17.1263					Lerp	20352	2754	720	58
FBgn0261113	FBtr0083701	7.03116e-16	17.0902					Xrp1	8590	2004	345	675
FBgn0053208	FBtr0082208	2.68517e-05	16.9532					Mical	41342	8202	881	259
FBgn0031145	FBtr0113007	5.58218e-11	16.8886					Ntf-2	4075	387	1072	145
FBgn0000017	FBtr0112790	1.82443e-14	16.6705					Abl	32017	4914	6908	739
FBgn0261794	FBtr0343301	0.00248095	16.6394					kcc	14457	3231	157	284
FBgn0031053	FBtr0332891	0.000114869	16.5941					CG14223	2852	1743	270	376
FBgn0019960	FBtr0335200	2.40984e-07	16.4889	6.26747e-07	16.5338	7.95858e-07	-16.5029	Mitofilin	3342	2238	127	143
FBgn0030452	FBtr0073724	9.62468e-06	16.4437	3.22748e-05	16.4375			MFS10	3050	1677	129	281
FBgn0031879	FBtr0307073	1.07461e-08	16.4414			4.36346e-10	-17.049	uif	37082	10767	649	331
FBgn0261802	FBtr0333744	1.9971e-09	16.4252			0.0464382	-2.97288	CG42748	12647	2466	3234	120
FBgn0013334	FBtr0301655	3.50712e-09	16.3112			1.72081e-08	-16.46	Sap47	27025	1041	3126	1026
FBgn0013759	FBtr0112872	3.53252e-19	16.2482			0.0161088	-1.79737	CASK	22928	1773	921	1320
FBgn0031374	FBtr0110883	7.73929e-07	16.23			2.56232e-06	-16.2785	Wdr62	16195	7041	982	757
FBgn0264574	FBtr0345690	5.07483e-05	15.9367			0.000309123	-15.7934	Glut1	34129	1644	5077	580
FBgn0044323	FBtr0306001	7.10939e-08	15.9189			6.0572e-07	-16.0366	Cka	9817	2241	2625	497
FBgn0041150	FBtr0077400	0.000222911	15.9109					hoe1	19652	2436	428	591
FBgn0261625	FBtr0302973	7.79945e-09	15.8736					GLS	8988	2148	570	191
FBgn0016754	FBtr0308563	7.71732e-10	15.7389					sba	28800	4278	834	316
FBgn0264494	FBtr0077885	1.52921e-05	15.6721	7.6282e-05	15.6788	2.98318e-05	-15.8009	CG17646	18089	2298	526	172
FBgn0039908	FBtr0300344	4.01334e-06	15.5544					Asator	12518	2433	2340	745
FBgn0032076	FBtr0340263	6.18263e-08	15.4713			8.23098e-10	-16.2729	Argl	2039	1407	191	39
FBgn0264305	FBtr0331516	0.00280536	15.2888					CG43783	4579	2661	828	560
FBgn0015609	FBtr0081017	9.13533e-05	15.2272					CadN	102481	9288	518	603
FBgn0031449	FBtr0077705	0.000941939	15.1783			0.0019114	-15.2292	CG31689	9727	1845	330	435
FBgn0259984	FBtr0301412	0.00143299	15.1774					kuz	88100	3657	742	616
FBgn0013995	FBtr0083998	1.08357e-05	15.0898	0.000132275	14.9902	7.22701e-05	-15.0246	Calx	36932	2850	2019	1265
FBgn0261538	FBtr0309868	0.0004263	15.0082			0.00024055	-15.2728	CG42662	500	135	290	72
FBgn0031893	FBtr0113028	0.00667214	14.9795					MICU1	3296	1575	237	113
FBgn0260388	FBtr0300655	0.00559172	14.9624					CG42514	4399	1599	142	406
FBgn0259243	FBtr0302638	3.83503e-09	14.9287					Pka-R1	7056	966	1194	263
FBgn0264078	FBtr0073954	0.00174234	14.7928			0.0389754	-4.04118	Flo2	2932	843	425	540
FBgn0263093	FBtr0307112	4.50201e-10	14.776					#N/A	#N/A	#N/A	#N/A	#N/A
FBgn0033188	FBtr0088956	6.43662e-06	14.6647					Drat	6864	1143	537	338
FBgn0003969	FBtr0340416	3.2609e-12	14.5248					vap	5585	2862	209	771
FBgn0259244	FBtr0336779	9.85838e-06	14.4887					CG42342	68594	1803	952	888
FBgn0262962	FBtr0415453	0.00237349	14.4715					CG43273	673	306	121	179
FBgn0011300	FBtr0300599	0.00232168	14.4711			0.0346096	-4.08722	babo	10458	1785	2337	633
FBgn0082582	FBtr0306687	7.05112e-05	14.2046			0.0281241	-2.42633	tmod	32500	1272	1830	379
FBgn0011224	FBtr0300269	0.00794489	14.1731					heph	90406	1743	4868	1156
FBgn0037525	FBtr0113202	0.00165818	14.1049			0.0346096	-3.9839	CG17816	31152	2565	2592	396
FBgn0003963	FBtr0310027	0.011973	14.0878					ush	49698	3594	576	481
FBgn0261563	FBtr0302734	0.0127209	14.057					wb	27264	7701	511	968
FBgn0264489	FBtr0332824	0.000663515	13.9611					CG43897	18284	1062	1328	663
FBgn0052816	FBtr0344151	6.63976e-06	13.8503			0.000700671	-13.6248	CG32816	18226	1134	445	252
FBgn0015622	FBtr0334873	0.0137808	13.8464			0.0155918	-14.0678	Cnx99A	4345	1812	581	224
FBgn0013433	FBtr0343728	0.0014257	13.7248					beat-Ia	31720	1311	787	769
FBgn0030160	FBtr0071391	3.91056e-06	13.6606					CG9691	603	363	108	60
FBgn0035539	FBtr0073292	9.50098e-05	13.5979	0.0346423	2.14001			slow	18740	1536	338	227
FBgn0045842	FBtr0300932	0.00334739	13.5933			0.010531	-13.4363	yuri	1061	780	72	101
FBgn0039900	FBtr0089137	0.00125863	13.4974					Syt7	27134	1248	1454	89
FBgn0034501	FBtr0479910	0.0023968	13.357					CG13868	7891	1761	546	1305
FBgn0035091	FBtr0343506	0.0485262	13.3082					CG3829	2707	1791	194	71
FBgn0260745	FBtr0082489	0.0371168	13.2328					mfas	8454	2448	137	107
FBgn0025702	FBtr0304724	0.00565792	13.0903					Srpk79D	10351	2448	1182	573
FBgn0052082	FBtr0344833	0.00236901	13.082			0.00228494	-13.3744	IRSp53	27936	1938	342	880
FBgn0052017	FBtr0300992	0.0141529	13.0415					CG32017	8292	1446	1925	438
FBgn0260943	FBtr0310005	0.00033077	12.95			0.000121882	-12.5182	Rbp6	89063	777	6760	863
FBgn0034417	FBtr0340457	0.00355371	12.8065					CG15117	4039	1944	216	28
FBgn0051719	FBtr0080040	0.0254079	12.7692					RluA-1	11010	2217	471	516
FBgn0034033	FBtr0087349	0.00157427	12.5971					CG8204	848	429	45	258
FBgn0050021	FBtr0339484	0.0118483	12.5686			0.0459496	-12.1316	metro	6059	1638	565	429
FBgn0000414	FBtr0075318	1.50828e-13	12.2867					Dab	10916	6672	1234	552
FBgn0259823	FBtr0345173	0.000291281	12.242					CG42404	7672	315	5195	23
FBgn0039594	FBtr0336787	0.000378697	12.1303					snu	13840	2292	781	510
FBgn0010263	FBtr0077639	0.00882159	12.0953			0.00708897	-12.8393	Rbp9	5705	1332	1465	625
FBgn0033799	FBtr0310153	1.68139e-06	12.0938					GLaz	3979	636	163	221
FBgn0010473	FBtr0089271	0.00033984	12.0619					tutl	35657	2706	196	483
FBgn0038603	FBtr0083589	0.00741735	11.9967					PKD	11129	2508	587	646
FBgn0015316	FBtr0345312	0.0333667	11.1978					Try29F	1280	801	402	74
FBgn0051064	FBtr0085126	2.85422e-05	6.44509			8.07984e-05	-15.0928	CG31064	7346	2586	891	165
FBgn0261461	FBtr0299624	8.44239e-10	6.15874	0.00905968	1.63734			RhoGAP18B	11346	2256	1472	200
FBgn0266418	FBtr0344408	0.00279374	6.1469			0.00214521	-4.67561	wake	42369	4944	597	373
FBgn0040068	FBtr0333759	0.000196438	5.9709			0.0185986	-4.0572	Vav	10270	2892	511	519
FBgn0011661	FBtr0308193	7.59981e-05	5.66078					Moe	5714	1938	935	188
FBgn0035989	FBtr0076481	1.33674e-05	5.50765					Atat	13082	1383	650	525
FBgn0034371	FBtr0301862	0.0279222	5.2458					Ntan1	11915	930	585	358
FBgn0028646	FBtr0085693	0.000774526	5.24553			0.00317904	-5.03975	aralar1	8146	2037	570	335
FBgn0034261	FBtr0086840	0.000105288	4.86387					HPS4	4132	2574	780	165
FBgn0037203	FBtr0078557	0.00617899	4.80032			5.94344e-05	-4.80147	slif	4559	1812	573	135
FBgn0039883	FBtr0302181	1.02248e-06	4.70945					RhoGAP100F	33962	5598	4801	1431
FBgn0033246	FBtr0113053	0.0113244	4.57541					ACC	13123	6969	372	606
FBgn0005536	FBtr0333616	0.0207292	4.53222			0.000905216	-6.50372	Mbs	27631	3333	653	493
FBgn0052062	FBtr0305097	0.000691753	4.47286			0.0140244	-3.17316	Rbfox1	109556	2574	402	965
FBgn0265191	FBtr0339092	0.00638812	4.45988					Gyg	10339	1002	836	169
FBgn0053181	FBtr0113455	0.0302029	4.44156					CG33181	14664	2088	1103	1038
FBgn0015558	FBtr0329903	1.01087e-07	4.36111			0.0372368	-2.42962	tty	10408	2898	3347	394
FBgn0259171	FBtr0333525	0.0220021	4.33006					Pde9	111765	4578	6192	1383
FBgn0028497	FBtr0072029	4.48428e-05	4.28545			0.000314047	-4.53162	Mtmr6	6413	2283	512	265
FBgn0037702	FBtr0334652	0.0114556	4.2847			0.000305042	-15.1991	CG8176	11231	3483	634	429
FBgn0035346	FBtr0344219	0.0005996	4.21167					CG1146	2014	945	543	391
FBgn0000286	FBtr0089649	0.022418	4.20629					Cf2	5998	1530	1911	319
FBgn0262975	FBtr0306752	0.00836207	4.18353			0.0077979	-4.36726	cnc	40300	3399	1032	316
FBgn0264307	FBtr0331515	1.99222e-05	4.17733			0.00404824	-2.71476	orb2	16135	2112	5791	494
FBgn0039348	FBtr0084893	0.0167055	4.12983					Npl4	12693	1956	237	166
FBgn0267912	FBtr0305198	0.000186251	4.12052			0.000365284	-3.40469	CanA-14F	25982	1752	5592	618
FBgn0085442	FBtr0343497	0.00346394	4.04264			8.71028e-25	-19.5292	NKAIN	7046	597	1380	386
FBgn0028341	FBtr0071407	0.0278573	4.03653					Ptpmeg2	14331	1494	2812	595
FBgn0019968	FBtr0329956	1.08448e-05	3.98414			0.000493352	-2.89344	Khc-73	16482	5724	2974	170
FBgn0283521	FBtr0089348	1.81786e-05	3.92607			3.34809e-05	-3.1934	lola	20019	1695	527	402
FBgn0087007	FBtr0308596	0.0246371	3.86224					bbg	123286	7911	371	422
FBgn0028546	FBtr0342906	1.37734e-05	3.85338			0.00482089	-2.01853	ics	3156	849	259	605
FBgn0267698	FBtr0334544	0.033545	3.83865					Pak	10719	2112	2149	563
FBgn0020278	FBtr0304669	0.000618005	3.8218					loco	6667	2346	325	459
FBgn0024734	FBtr0080857	3.04929e-05	3.80959			0.0350904	-1.71029	PRL-1	5954	528	1240	999
FBgn0042135	FBtr0088936	0.00012246	3.80417			0.000743135	-3.58123	Gdap2	10704	732	2455	172
FBgn0085478	FBtr0308591	0.0121212	3.78926			0.00769254	-3.19749	Zdhhc8	31720	1569	4527	852
FBgn0264574	FBtr0333505	2.3643e-06	3.73008			0.000755118	-2.8504	Glut1	68509	447	1969	1201
FBgn0263258	FBtr0074477	0.0050566	3.71812					chas	26273	4077	697	447
FBgn0038803	FBtr0083908	0.0050566	3.68625					CG5191	7210	1584	537	654
FBgn0261854	FBtr0329887	0.0402829	3.66583					aPKC	13343	2874	1343	353
FBgn0033246	FBtr0088872	0.00158738	3.6636			0.00953656	-3.46548	ACC	13123	6969	372	489
FBgn0283712	FBtr0073660	0.0183284	3.64849	0.0367863	1.81008			LIMK1	7809	3771	1554	299
FBgn0262579	FBtr0304995	0.0310234	3.62881					Sarm	11985	4080	214	774
FBgn0259923	FBtr0074371	0.00068811	3.60488			0.013854	-2.5752	Septin4	3318	1125	935	370
FBgn0004914	FBtr0112846	0.00329676	3.59706			0.00220691	-3.51426	Hnf4	12653	2124	525	948
FBgn0003475	FBtr0081355	0.00176969	3.58909					spir	6536	1875	1217	342
FBgn0000114	FBtr0331645	0.000622535	3.58568			0.00330026	-3.41942	bru1	90115	2430	1361	353
FBgn0011205	FBtr0078187	1.87957e-09	3.58543			0.00619013	-1.71747	fbl	5506	1536	731	116
FBgn0264693	FBtr0073268	0.0161398	3.57892			0.0144132	-3.82705	ens	10998	2949	1283	48
FBgn0020312	FBtr0071638	0.0162753	3.54954					Tmtc3	3852	2778	383	299
FBgn0003396	FBtr0330620	0.00129189	3.54927			0.0117728	-2.63795	shn	43592	7761	1150	972
FBgn0041092	FBtr0303873	0.0401455	3.54146			0.0164557	-3.98631	tai	73854	5754	4403	699
FBgn0027569	FBtr0332136	0.0331994	3.54093					cert	3942	987	558	277
FBgn0031948	FBtr0343405	3.30999e-07	3.53577			0.00280261	-1.77734	CG7149	4398	1242	178	479
FBgn0052103	FBtr0075983	6.793e-07	3.52154			3.14786e-05	-3.32695	SCaMC	5146	1089	550	418
FBgn0026323	FBtr0340404	3.09402e-06	3.49076			0.00817451	-2.02162	Tak1	2341	774	393	480
FBgn0264493	FBtr0301634	0.000164151	3.46965			0.0019114	-2.59055	rdx	58008	1209	1231	359
FBgn0032681	FBtr0300675	3.6283e-07	3.44401					CG10283	11550	2238	255	544
FBgn0035321	FBtr0072906	0.000817319	3.43461					CG1275	4060	762	344	191
FBgn0003165	FBtr0305197	0.0143608	3.39733			0.0246249	-2.86068	pum	88194	2775	1188	689
FBgn0039465	FBtr0344664	0.00219327	3.39063					Tsp97E	3417	663	1517	115
FBgn0263110	FBtr0307311	0.0455922	3.38967					CG43367	30011	7662	1411	1094
FBgn0019985	FBtr0332858	0.00628831	3.38851					mGluR	12623	2928	2821	209
FBgn0000464	FBtr0331240	0.00307157	3.37288			0.0150386	-2.61184	Lar	124993	5805	1399	1430
FBgn0041789	FBtr0081214	9.26458e-06	3.36299			0.000214555	-2.62093	Pax	1729	591	563	223
FBgn0032901	FBtr0301961	0.0421872	3.35615					sky	14642	1719	2414	522
FBgn0266101	FBtr0343559	6.43662e-06	3.34865	3.85424e-06	2.85428	3.53043e-06	-3.27857	CG44838	14426	2484	971	2066
FBgn0263258	FBtr0340635	0.0116472	3.33155			0.0145458	-2.16798	chas	21930	4674	697	372
FBgn0031995	FBtr0079639	0.0378573	3.32811			0.0317068	-2.8707	CG8475	5965	1518	3737	103
FBgn0016061	FBtr0309180	0.0170928	3.31931			0.0189152	-2.57131	side	62395	2829	1494	1748
FBgn0003301	FBtr0073992	0.020005	3.29998					rut	38596	6744	2192	330
FBgn0004611	FBtr0078049	0.0332343	3.28392			0.0253695	-2.93203	Plc21C	49632	3933	2671	740
FBgn0000116	FBtr0076545	8.14225e-08	3.27827			1.15182e-10	-2.24136	Argk1	8702	1068	396	52
FBgn0259978	FBtr0086039	5.13533e-11	3.2705	9.18271e-05	1.56818	0.00411747	-1.19693	vlc	3328	1815	520	193
FBgn0264270	FBtr0331258	0.00215457	3.25991			0.0191694	-2.48689	Sxl	18334	1092	4753	116
FBgn0000464	FBtr0331242	0.000868396	3.24716			0.00503303	-2.69509	Lar	145447	5823	1907	761
FBgn0041111	FBtr0077633	0.0395586	3.18409			0.0106731	-3.50601	lilli	68478	5019	2181	2480
FBgn0259221	FBtr0303100	0.00586549	3.1832					ATP8A	6658	3246	904	777
FBgn0002921	FBtr0333324	4.16746e-07	3.17502			3.76376e-05	-2.65386	Atpalpha	27526	3006	2308	228
FBgn0052423	FBtr0077173	0.0108613	3.16809					shep	112649	1497	968	2112
FBgn0037466	FBtr0305315	0.00387775	3.14132			0.00290931	-2.2792	CG1965	4224	951	2160	109
FBgn0259700	FBtr0299950	2.97425e-05	3.13548			0.0409292	-1.8521	CG42354	11888	1506	1044	3365
FBgn0036734	FBtr0345387	8.19149e-09	3.12927	0.0265173	1.70436	1.06124e-05	-2.56755	CG7564	10443	1260	9010	170
FBgn0011206	FBtr0331858	7.22408e-05	3.09975			0.0135391	-1.62487	bol	32727	699	5057	779
FBgn0263355	FBtr0308895	6.38228e-05	3.08128			0.0447098	-1.91247	CG31688	18625	579	2966	1852
FBgn0037646	FBtr0340014	0.021437	3.06527					CAHbeta	1934	183	799	157
FBgn0051523	FBtr0078937	2.05609e-05	3.05743			5.97684e-05	-2.41342	CG31523	6183	1062	1270	565
FBgn0028671	FBtr0085376	0.0364638	3.03651					Vha100-1	6788	2499	294	102
FBgn0024320	FBtr0079957	0.0299943	3.01921					Npc1a	7061	3861	81	278
FBgn0053523	FBtr0091475	0.00333233	3.01216			0.00468964	-2.50787	CG33523	6259	1494	834	243
FBgn0011817	FBtr0333223	0.027123	3.00841			0.000191412	-2.64182	nmo	75102	1290	4224	718
FBgn0036316	FBtr0075942	4.53766e-07	3.00363			0.00433959	-1.55222	nebu	7672	1617	859	489
FBgn0259221	FBtr0299758	0.00028699	2.9942					ATP8A	24074	3285	995	372
FBgn0261564	FBtr0302771	0.0450386	2.98647					ReepA	6938	1710	531	474
FBgn0015600	FBtr0077665	0.000390323	2.97459					toc	22567	2979	1369	503
FBgn0014391	FBtr0074177	0.000142511	2.95527			0.00905674	-1.60048	sun	1400	171	182	94
FBgn0000253	FBtr0304963	0.000112085	2.9545			0.00657559	-2.00652	Cam	19412	447	5015	207
FBgn0051092	FBtr0336452	0.0151754	2.95029			0.0205283	-3.84783	LpR2	20894	2502	1052	287
FBgn0039145	FBtr0343101	0.00703082	2.91142	0.025484	2.77381	0.014599	-2.74127	CG6000	702	462	133	104
FBgn0286778	FBtr0474225	1.18919e-05	2.90385			4.34473e-05	-2.22966	CG46385	21110	1680	2509	804
FBgn0036974	FBtr0331817	1.39676e-05	2.8829			0.00424374	-2.01144	eRF1	3906	1311	282	210
FBgn0028397	FBtr0301652	9.06062e-05	2.86391			0.00187558	-2.59108	Tob	16779	1608	5103	1138
FBgn0033782	FBtr0087789	0.000112085	2.86016					sug	1785	1152	116	72
FBgn0033739	FBtr0087929	2.09703e-06	2.8233			0.000287864	-2.05198	Dyb	15572	1842	928	553
FBgn0000490	FBtr0077771	0.047679	2.81751			0.0203305	-3.6036	dpp	31452	1764	1263	693
FBgn0033523	FBtr0088314	0.0222569	2.81069	0.0072719	3.41182	0.000581854	-1.77623	CG12895	711	468	77	45
FBgn0031914	FBtr0079446	0.00984554	2.79417					CG5973	7778	933	296	359
FBgn0250823	FBtr0334606	0.00472868	2.79396					gish	31768	1404	2894	1322
FBgn0031037	FBtr0074734	0.000371398	2.78445			0.00631251	-1.97343	CG14207	6075	576	383	305
FBgn0036816	FBtr0075081	0.00319055	2.7771					Indy	17636	1770	591	208
FBgn0259221	FBtr0306698	0.00136353	2.74995	0.0410577	1.69498	0.0176277	-2.8549	ATP8A	13845	3381	540	56
FBgn0035152	FBtr0333379	2.28796e-05	2.74472					CG3386	1626	864	422	205
FBgn0003502	FBtr0330692	0.00630234	2.73609			0.0243413	-1.96212	Btk29A	6289	1695	1033	571
FBgn0040823	FBtr0076353	0.00862293	2.73579			0.000138879	-15.6461	dpr6	66653	849	247	1642
FBgn0039026	FBtr0113271	0.00118381	2.70505			0.00148021	-2.76746	CG7029	39416	4551	1351	790
FBgn0052423	FBtr0333288	0.0298984	2.70405					shep	28977	1113	5792	709
FBgn0261570	FBtr0302836	0.00395033	2.69692			0.0239971	-2.1057	raskol	28483	4749	433	205
FBgn0015222	FBtr0085634	4.002e-28	2.68245	2.94215e-45	-2.34598	5.39809e-15	1.73561	Fer1HCH	2288	615	411	158
FBgn0052423	FBtr0077174	9.10504e-05	2.65414			0.00097123	-2.38214	shep	92628	1497	5828	661
FBgn0259749	FBtr0079269	1.16325e-13	2.6425			0.00592496	-1.43256	mmy	3535	1449	307	162
FBgn0052017	FBtr0300993	0.000152054	2.63974			0.0392101	-2.32823	CG32017	8700	1446	1925	168
FBgn0039466	FBtr0301134	0.0437577	2.6396					CG5521	10949	5892	1333	514
FBgn0035321	FBtr0072907	0.00823619	2.59284			0.0253695	-1.93333	CG1275	3267	1020	353	198
FBgn0011655	FBtr0085816	0.0317948	2.58702			0.0210702	-3.39183	Med	4155	2091	299	635
FBgn0260003	FBtr0110915	0.000739705	2.58332			0.00685215	-1.74351	Dys	86133	5562	735	297
FBgn0264493	FBtr0100361	2.78049e-07	2.57607			0.000107268	-1.10457	rdx	15409	2487	1231	438
FBgn0013733	FBtr0304851	3.61095e-05	2.56873			0.00460677	-1.60684	shot	33465	12300	1117	241
FBgn0001250	FBtr0301353	0.00685528	2.55221					if	30357	4188	1276	216
FBgn0025864	FBtr0071220	0.0365828	2.5501					Crag	9201	4932	603	577
FBgn0035989	FBtr0076483	0.00102624	2.5444					Atat	6337	1383	650	106
FBgn0027596	FBtr0303757	0.0126074	2.54127					Kank	26951	3882	498	957
FBgn0260934	FBtr0086457	0.00532748	2.52933			0.00787694	-2.41523	par-1	20074	2979	1412	474
FBgn0004903	FBtr0100335	0.0137723	2.52147			0.011673	-1.83635	Rb97D	3160	1302	1198	130
FBgn0033212	FBtr0300779	0.0213604	2.51988					LRR	21833	4287	922	756
FBgn0011224	FBtr0112866	0.00410294	2.51939			0.00561739	-2.29547	heph	138782	1824	4868	671
FBgn0039065	FBtr0334501	0.000820867	2.51889					Rad60	1858	1269	149	76
FBgn0013576	FBtr0078814	0.00712337	2.50191			0.000408504	-3.5745	mtd	17205	639	3831	365
FBgn0002567	FBtr0089931	0.0109354	2.47584			0.0358264	-2.38524	Rab32	3435	2058	570	140
FBgn0031566	FBtr0077538	2.22289e-06	2.47285					CG2818	2428	1563	302	360
FBgn0020440	FBtr0114605	4.50986e-05	2.4649					Fak	6601	4500	447	663
FBgn0003721	FBtr0301959	4.24377e-12	2.45119			2.77683e-07	-1.87941	Tm1	26431	855	305	90
FBgn0263110	FBtr0307309	0.0293183	2.4234					CG43367	30011	8262	1411	292
FBgn0052264	FBtr0073188	0.00539394	2.4105					CG32264	29368	2370	175	1654
FBgn0266719	FBtr0303026	0.00324213	2.37719					stac	5268	3384	79	189
FBgn0051005	FBtr0345211	1.61543e-27	2.37704			9.65075e-13	-1.47004	qless	16140	1308	1193	280
FBgn0265998	FBtr0299744	0.0375067	2.37294					Doa	30881	2949	1030	330
FBgn0045064	FBtr0081331	0.00195562	2.36787	0.0107506	1.37017	1.07538e-08	-2.07041	bwa	7329	849	1047	370
FBgn0043364	FBtr0078084	0.00254421	2.36718			0.0457211	-1.65699	cbt	3243	1041	541	1658
FBgn0260653	FBtr0074953	0.0150016	2.35472					serp	7039	1623	374	541
FBgn0010905	FBtr0304619	0.0149457	2.32082					Spn	31341	6402	3062	77
FBgn0003392	FBtr0301597	0.047457	2.27023			0.000419357	-5.4566	shi	12869	2508	1269	418
FBgn0052296	FBtr0344569	0.00516959	2.25143					Mrtf	42756	5364	373	484
FBgn0262740	FBtr0073547	0.000957	2.24497			0.00640722	-2.02931	Evi5	23816	2421	2757	755
FBgn0035688	FBtr0331790	0.0118063	2.2289					fmt	8965	2973	4885	221
FBgn0053113	FBtr0079044	0.0198566	2.22212	0.0126051	1.38113	0.000108174	-1.97925	Rtnl1	6695	672	1400	196
FBgn0015777	FBtr0100382	3.03942e-06	2.21223			0.0102258	-1.15677	nrv2	7014	969	869	302
FBgn0037617	FBtr0081911	0.0178619	2.20905	0.0106426	1.04432			nom	1539	1110	36	68
FBgn0003209	FBtr0340232	0.000144441	2.2061					raw	25918	2967	555	750
FBgn0259163	FBtr0301858	0.00738446	2.18746					CG42268	17565	3654	1272	454
FBgn0086365	FBtr0334869	0.0423872	2.18443					Orct2	2700	1701	595	401
FBgn0261444	FBtr0336978	0.002919	2.17889					CG3638	21396	1965	6171	606
FBgn0034436	FBtr0086520	0.0059677	2.17639			0.0132857	-1.97469	CG11961	4058	2673	82	80
FBgn0013759	FBtr0301327	7.72101e-06	2.17373			0.000101103	-1.60505	CASK	39275	2748	3283	510
FBgn0263490	FBtr0304912	0.00647129	2.16408			0.0442434	-1.58816	mld	34738	5754	727	470
FBgn0031952	FBtr0343424	0.0446857	2.16376			0.0353979	-2.04125	cdc14	6779	2070	642	590
FBgn0003256	FBtr0113701	0.0152803	2.14969					rl	9176	570	532	307
FBgn0029723	FBtr0100552	9.871e-05	2.14894					Proc-R	20829	1635	693	674
FBgn0265998	FBtr0299747	0.0067187	2.14844					Doa	9886	3687	1030	0
FBgn0261547	FBtr0302650	0.00333233	2.14447			7.0277e-05	-1.69177	Exn	18045	6087	247	550
FBgn0025632	FBtr0340108	0.0292421	2.13645					CG4313	2731	1623	469	62
FBgn0004838	FBtr0307032	0.00315321	2.13146			0.00119495	-2.34883	Hrb27C	11354	1263	6602	372
FBgn0262871	FBtr0306209	0.0323319	2.1132					lute	10322	2181	1285	154
FBgn0011666	FBtr0333664	0.00013293	2.11075			0.000997887	-1.85668	msi	92306	1902	7676	594
FBgn0001122	FBtr0088272	0.0027818	2.10863			0.0312789	-1.68994	Galphao	20586	1062	4001	391
FBgn0266521	FBtr0079197	4.93739e-05	2.09456			0.00585859	-1.59864	stai	14987	906	1589	479
FBgn0032820	FBtr0081321	0.000180906	2.09038			0.000432112	-1.72535	fbp	2550	1002	53	72
FBgn0259789	FBtr0307537	0.00248095	2.07533			0.0134503	-1.7645	zld	17084	4119	2972	917
FBgn0026573	FBtr0088041	0.0316003	2.06944					ADD1	4583	3375	130	296
FBgn0026620	FBtr0302613	0.000918421	2.05514			0.00199799	-1.6758	tacc	5962	735	1497	364
FBgn0026086	FBtr0309961	0.000313312	2.05114					Adar	9475	1896	247	581
FBgn0086674	FBtr0310433	0.0321718	2.04723					Tpst	29402	1497	2850	1686
FBgn0263289	FBtr0308634	0.00319135	2.04087			0.00029361	-2.02059	scrib	67702	5853	480	300
FBgn0035708	FBtr0076981	0.0468783	2.03319					axed	8604	1305	186	600
FBgn0250732	FBtr0114531	0.00429519	2.01624					gfzf	1499	702	434	61
FBgn0262730	FBtr0339696	0.000652004	2.01386			5.11833e-05	-2.11486	dtn	10283	3963	5161	239
FBgn0000536	FBtr0308617	6.48625e-05	2.00913			0.0333987	-1.09339	eas	7291	513	1552	2559
FBgn0031049	FBtr0340610	3.34466e-28	2.00613					Sec61gamma	1192	204	425	160
FBgn0285925	FBtr0300037	3.87259e-05	1.99787			0.00587434	-1.09054	Fas1	14534	1908	1144	248
FBgn0023388	FBtr0333086	1.20463e-05	1.9909			0.00102744	-1.43608	Dap160	7072	3264	1820	333
FBgn0086675	FBtr0308694	0.0468178	1.98766					fne	29216	1068	1202	2409
FBgn0264495	FBtr0303790	0.00944588	1.98175			0.028039	-2.0024	gpp	42418	5544	3186	1463
FBgn0004369	FBtr0085422	0.00808121	1.97968					Ptp99A	29135	3678	2215	327
FBgn0264895	FBtr0334847	1.16688e-06	1.97173					RapGAP1	32770	2550	1220	1178
FBgn0032938	FBtr0346464	0.000688677	1.96515			0.0227669	-1.14944	CG8671	19835	3117	1276	579
FBgn0058263	FBtr0301780	6.38293e-07	1.94332			0.000270764	-1.52021	MFS17	70644	1335	1126	497
FBgn0010352	FBtr0112860	0.000855776	1.93205			0.0292234	-1.34903	Ogdh	10642	3315	599	111
FBgn0264078	FBtr0330215	4.69479e-06	1.93141			0.00252696	-1.22714	Flo2	94571	1344	1719	146
FBgn0267791	FBtr0086221	0.00277771	1.92179			0.035599	-1.25721	HnRNP-K	19304	1506	380	238
FBgn0000546	FBtr0302439	0.0279378	1.91893					EcR	43969	2634	4715	1063
FBgn0020385	FBtr0082265	0.0324556	1.91243					pug	3660	2802	168	125
FBgn0038890	FBtr0334664	3.74139e-13	1.90818					sp3	6764	2961	704	128
FBgn0027066	FBtr0300285	0.0137343	1.90229					Eb1	6811	891	802	195
FBgn0035802	FBtr0089849	0.00846786	1.89601			0.00975299	-1.66174	Pura	34539	4284	536	761
FBgn0000259	FBtr0073562	0.0260894	1.89582			0.0455852	-1.91678	CkIIbeta	9055	705	1526	158
FBgn0024326	FBtr0334320	0.045909	1.87324					Mkk4	4625	1272	2550	285
FBgn0035060	FBtr0308684	8.46413e-05	1.87085			0.000729921	-1.56717	Eps-15	4968	2376	1024	292
FBgn0085370	FBtr0343830	0.0101353	1.87036			0.0239279	-1.02651	Pde11	31148	4353	1310	790
FBgn0085421	FBtr0329849	0.0450394	1.85005					Epac	39227	3018	2932	644
FBgn0266064	FBtr0083037	0.0124371	1.84933					GlyS	3629	2127	360	94
FBgn0010504	FBtr0088814	0.0267916	1.84724			0.0397821	-1.35098	kermit	2254	1008	355	356
FBgn0261545	FBtr0302645	0.0190911	1.84672			0.0329476	-1.84504	CG42663	46374	1986	947	1132
FBgn0004656	FBtr0333307	0.0129851	1.84285			0.0159636	-1.77875	fs(1)h	18330	6138	3171	637
FBgn0020248	FBtr0072712	0.0418291	1.8378					stet	14110	1455	735	187
FBgn0039790	FBtr0302609	2.9148e-20	1.82237					CG2246	7353	1101	291	100
FBgn0051638	FBtr0079262	0.0162296	1.79529					CG31638	5928	2112	923	174
FBgn0034500	FBtr0086300	0.0268969	1.79492	7.48801e-07	4.46239	0.0080468	-2.50923	CG11200	3853	1065	115	264
FBgn0036621	FBtr0333265	0.0250669	1.78799					roq	7629	2457	3583	136
FBgn0264491	FBtr0084178	1.41823e-08	1.78269					how	30180	1125	309	322
FBgn0052758	FBtr0340670	0.0197628	1.77898					Snx27	4197	1290	2254	49
FBgn0260934	FBtr0100393	0.0023733	1.77637			0.00596827	-1.50696	par-1	5312	1071	1637	610
FBgn0051163	FBtr0305037	0.00382531	1.77042	0.00383872	4.11448			SKIP	162292	3102	2225	1159
FBgn0026199	FBtr0089095	0.00740045	1.75454			0.0470812	-1.63694	myo	5370	1794	1305	510
FBgn0082598	FBtr0076848	0.00112808	1.75137					akirin	2941	603	192	470
FBgn0260659	FBtr0301103	0.018656	1.75082					CG42542	6380	1509	532	146
FBgn0262582	FBtr0305027	0.0212331	1.74822					cic	8134	5496	750	205
FBgn0016930	FBtr0100448	2.90623e-15	1.74331					Dyrk2	49631	2166	1660	761
FBgn0035942	FBtr0346542	2.23735e-06	1.74267					ValRS-m	3496	2982	126	143
FBgn0037541	FBtr0081817	0.0428048	1.74024			0.0374045	-1.73518	CG2747	14581	6351	470	225
FBgn0042135	FBtr0330328	2.79603e-05	1.73295			3.72773e-05	-1.9801	Gdap2	17177	1602	816	473
FBgn0261238	FBtr0334677	0.00751557	1.73018			0.0464382	-1.41472	Alh	26503	5151	628	247
FBgn0052676	FBtr0333017	7.44407e-05	1.72294			0.0118349	-1.20341	stx	33781	3366	3236	794
FBgn0033672	FBtr0339555	0.000378697	1.72263					rho-7	2275	1053	359	118
FBgn0001078	FBtr0304627	4.19984e-05	1.7188			0.000493352	-1.51074	ftz-f1	15138	2409	2139	1359
FBgn0263398	FBtr0299530	2.60505e-05	1.70723	0.0211608	1.01412	0.00644264	-1.73124	Uck	3200	915	127	79
FBgn0027529	FBtr0086281	3.97835e-11	1.70703					tapas	4222	2637	198	241
FBgn0259927	FBtr0310343	0.000161704	1.70623			0.000384126	-1.69946	CG42450	17110	3840	3953	1100
FBgn0051163	FBtr0310203	0.000207962	1.7052					SKIP	508	384	0	121
FBgn0025641	FBtr0303264	0.0174244	1.70472			0.00849204	-1.98009	DAAM	18756	4389	729	349
FBgn0263706	FBtr0310339	0.000716882	1.70448			0.0115382	-1.40162	CG43658	50921	4374	2052	1448
FBgn0283467	FBtr0336864	0.0428048	1.70151					PolD3	1391	1293	54	41
FBgn0000667	FBtr0303048	0.0128961	1.69412			9.94987e-05	-1.99126	Actn	11351	2685	425	193
FBgn0041004	FBtr0111249	0.0166623	1.68449					CG17715	8815	699	3231	351
FBgn0035945	FBtr0076516	2.60789e-05	1.68278					CG5026	3225	1860	572	387
FBgn0261458	FBtr0100023	0.0192954	1.678					capt	4634	2349	354	343
FBgn0265191	FBtr0339089	0.00712337	1.67545					Gyg	10339	2097	235	169
FBgn0035253	FBtr0344837	0.0166048	1.66503			0.0117728	-1.37445	Srrm234	3643	522	207	204
FBgn0002306	FBtr0334884	0.00644601	1.64912					sas	20895	4044	591	125
FBgn0040395	FBtr0333754	0.00133926	1.64896			0.0185262	-1.38951	Unc-76	13339	1422	1904	496
FBgn0259242	FBtr0299863	0.043017	1.63953			0.00446916	-2.83945	CG42340	59753	1452	3171	1099
FBgn0085732	FBtr0302397	0.012221	1.63845					#N/A	#N/A	#N/A	#N/A	#N/A
FBgn0261573	FBtr0302864	4.48279e-13	1.63381					CoRest	8798	1770	1139	384
FBgn0040334	FBtr0070445	0.00724146	1.62926					Tsp3A	1463	912	160	205
FBgn0011584	FBtr0079932	3.64862e-12	1.62609			0.000447979	-1.72499	Trp1	2817	1284	677	129
FBgn0250903	FBtr0333419	0.000685421	1.62193			0.000470972	-2.00742	lmgA	3507	255	3053	196
FBgn0030410	FBtr0346122	0.029731	1.61843					Aven	1271	882	185	137
FBgn0263916	FBtr0343158	0.00534027	1.61467	0.0041309	1.11143	1.58614e-06	-1.70058	Ent2	2385	1374	636	372
FBgn0051352	FBtr0339597	0.000117982	1.59184			0.00751801	-1.81677	Unc-115a	11032	2361	724	469
FBgn0040233	FBtr0091678	1.74095e-20	1.59081					cana	8067	5793	446	124
FBgn0260462	FBtr0303994	0.0013415	1.5858			0.017697	-1.20641	CtsF	8594	1050	158	214
FBgn0029939	FBtr0309030	0.00399613	1.58171			4.82592e-06	-2.37991	CG9650	45904	3621	2030	1280
FBgn0003165	FBtr0081993	0.0128624	1.57931					pum	159263	3555	3367	548
FBgn0261808	FBtr0113220	0.0127209	1.57707					cu	8225	1338	177	347
FBgn0027951	FBtr0290206	0.0371168	1.57158					MTA1-like	9256	2559	1774	640
FBgn0031736	FBtr0332554	0.000982527	1.56796			0.0104069	-1.20576	CG11030	37765	996	2610	564
FBgn0032783	FBtr0081209	0.0115419	1.56051					CG10237	3117	918	296	201
FBgn0020251	FBtr0301562	7.68163e-08	1.55742					sfl	54425	3144	1315	1273
FBgn0266084	FBtr0306631	0.0471035	1.55406					Fhos	32278	3456	525	320
FBgn0285926	FBtr0073414	0.00212011	1.5512					Imp	33949	1719	9200	1123
FBgn0264959	FBtr0335276	0.000838857	1.5475			0.0149469	-1.23295	Src42A	19804	4791	1184	420
FBgn0260635	FBtr0075499	0.0281352	1.54429					Diap1	12262	1314	262	291
FBgn0011260	FBtr0087088	0.00839702	1.5439					Sema2a	33282	2091	1059	395
FBgn0261553	FBtr0339906	0.0289231	1.53718					CG42671	14734	3702	1779	416
FBgn0259481	FBtr0089332	0.000584196	1.53644			0.0102258	-1.17785	Mob2	30356	2184	1724	444
FBgn0085443	FBtr0112690	0.000705197	1.53502			0.0339663	-1.21353	spri	3668	2163	749	228
FBgn0036516	FBtr0332095	0.00562702	1.51266					CG7656	2437	951	771	302
FBgn0030608	FBtr0110968	6.56096e-28	1.51121	2.58488e-25	1.45626	1.72286e-30	-1.63821	Lsd-2	4758	1005	809	280
FBgn0015521	FBtr0077621	1.24944e-184	1.51087	7.78461e-144	1.76709	4.94529e-184	-1.70458	RpS21	595	249	65	74
FBgn0259176	FBtr0339528	8.87075e-08	1.50009					bun	49293	576	2216	695
FBgn0039581	FBtr0300346	0.0363522	1.49472					Moca-cyp	4836	2055	154	1681
FBgn0040827	FBtr0076530	0.0211933	1.4929					CG13315	618	207	274	134
FBgn0036494	FBtr0306308	0.00662813	1.49245					Toll-6	7624	4542	2546	533
FBgn0285954	FBtr0334992	2.68517e-05	1.48916	8.41593e-07	1.04963			caz	4711	372	1115	141
FBgn0001218	FBtr0073608	2.243e-05	1.48764			0.00575395	-1.11184	Hsc70-3	5422	1968	917	270
FBgn0027492	FBtr0085204	0.00013293	1.4793			0.000419357	-1.53435	wdb	20567	1572	3894	1373
FBgn0045852	FBtr0305620	0.00213429	1.47867					ham	24627	2970	620	649
FBgn0001297	FBtr0099990	9.59414e-05	1.47848			0.00761803	-1.23424	kay	11505	1638	1089	464
FBgn0284435	FBtr0100135	7.17186e-11	1.4743			7.29869e-05	-1.26149	tyn	23065	2145	276	479
FBgn0085453	FBtr0343202	0.0289231	1.47429			0.0488398	-2.12701	Mthfs	836	603	44	49
FBgn0025674	FBtr0085941	4.32562e-18	1.47101			8.93403e-12	-1.27489	CycK	1879	1200	257	419
FBgn0035720	FBtr0300937	1.53381e-05	1.4669			3.73391e-06	-1.48935	CG10077	4101	1416	1955	260
FBgn0036862	FBtr0332155	0.0467105	1.4632					Gbs-76A	10597	2043	1295	1067
FBgn0034628	FBtr0071606	8.90355e-12	1.46061					Acox57D-p	2968	2031	145	373
FBgn0265767	FBtr0340198	0.0373577	1.45387			0.0276991	-1.97408	zyd	7113	1497	1511	153
FBgn0030791	FBtr0074353	0.0104344	1.45096					CG9132	2833	612	1731	199
FBgn0010300	FBtr0081160	0.0167055	1.44988			0.0380711	-1.16106	brat	21219	3111	8499	475
FBgn0030892	FBtr0308352	0.000195708	1.44895			0.00638371	-1.14993	CG7206	1785	471	1082	87
FBgn0259745	FBtr0300084	0.0200854	1.44494					wech	6817	2496	1518	299
FBgn0033252	FBtr0088828	0.0305466	1.44319					CG12769	4723	2118	534	1208
FBgn0033609	FBtr0088180	6.18263e-08	1.43909					Fbl6	4625	2160	816	721
FBgn0266084	FBtr0333888	1.21472e-05	1.43556			4.68424e-06	-2.18734	Fhos	45101	7584	525	856
FBgn0016694	FBtr0346536	0.0339293	1.43338					Pdp1	43634	810	4411	1174
FBgn0004811	FBtr0332246	1.17542e-13	1.43114					fs(2)ltoPP43	2241	708	655	105
FBgn0010591	FBtr0087008	1.21472e-05	1.43076	0.0319055	1.06803	0.00139405	-1.76636	Sply	3169	1635	279	97
FBgn0000008	FBtr0071764	0.027284	1.43064					a	35402	3987	307	876
FBgn0004395	FBtr0337052	0.000365954	1.4268			5.94344e-05	-1.59065	unk	8210	1800	4287	19
FBgn0052529	FBtr0332993	0.0358698	1.42249					Hers	41963	7587	3150	480
FBgn0003371	FBtr0070469	0.0050566	1.41555					sgg	42706	1542	2053	646
FBgn0004395	FBtr0084402	0.0419523	1.40128					unk	6299	1797	2376	19
FBgn0051729	FBtr0344851	0.0105421	1.3939					CG31729	10607	2982	451	563
FBgn0026179	FBtr0301602	0.0134026	1.386					siz	27219	3660	768	500
FBgn0259708	FBtr0345939	2.86832e-06	1.37485			0.000729921	-1.04427	CG42362	1983	456	1083	388
FBgn0263998	FBtr0330332	0.0100328	1.37177					Ack-like	7616	4485	1413	55
FBgn0014184	FBtr0088014	8.7825e-06	1.35418					Oda	4257	811	369	288
FBgn0038747	FBtr0344354	0.000591945	1.35328					RhoGAP92B	9109	2220	1188	147
FBgn0010235	FBtr0331555	0.032984	1.35222					Klc	2283	1524	197	117
FBgn0037138	FBtr0078445	0.0245726	1.34834					P5CDh1	4692	1722	824	227
FBgn0262614	FBtr0310205	0.00374292	1.34381					pyd	37281	7185	1027	318
FBgn0017561	FBtr0346304	0.0431459	1.33113					Ork1	13197	3003	462	941
FBgn0004108	FBtr0075322	0.000398761	1.32194			2.23291e-10	-1.02926	Nrt	11394	2538	1105	512
FBgn0259685	FBtr0304726	1.86284e-18	1.31589			4.59164e-16	-1.3971	crb	19464	6759	662	549
FBgn0003371	FBtr0070471	1.01087e-07	1.31274			1.37718e-11	-1.73074	sgg	16856	3201	1017	584
FBgn0011661	FBtr0071269	0.00333233	1.31223					Moe	18796	1725	935	340
FBgn0000183	FBtr0330225	0.0053949	1.31091			0.0192261	-1.16546	BicD	13611	2346	2121	891
FBgn0259734	FBtr0300000	1.17498e-11	1.31013	2.0408e-09	1.0541			Nost	10676	3675	42	196
FBgn0035253	FBtr0303107	0.0127549	1.30895					Srrm234	10818	4965	314	221
FBgn0030065	FBtr0335035	0.0333667	1.3052					CG12075	19158	3018	894	675
FBgn0052816	FBtr0070101	0.0381841	1.30362					CG32816	18226	1134	445	223
FBgn0030505	FBtr0301451	0.00340072	1.30092			0.00409118	-1.44596	NFAT	16764	1800	3827	379
FBgn0261641	FBtr0345076	0.0415472	1.30022					CG42724	6518	2283	2855	104
FBgn0004587	FBtr0082803	0.0353151	1.29909					B52	5581	405	2483	154
FBgn0259214	FBtr0304047	0.0134633	1.2987					PMCA	29842	3582	391	41
FBgn0021764	FBtr0302259	0.0212331	1.29629					sdk	62663	6673	1865	865
FBgn0039464	FBtr0085084	2.98322e-05	1.29432			3.2132e-05	-1.39039	CG6330	8800	1041	733	298
FBgn0260794	FBtr0334902	0.00571629	1.29139					ctrip	25813	8208	1543	382
FBgn0259745	FBtr0300082	2.66591e-10	1.28248					wech	10971	2496	4541	553
FBgn0026086	FBtr0305499	0.00112808	1.28068					Adar	14341	1833	4311	807
FBgn0039528	FBtr0335247	0.000383231	1.27778					dsd	9834	3969	1472	356
FBgn0035237	FBtr0347066	0.000210452	1.27393					CG13917	14152	6057	920	1355
FBgn0283657	FBtr0333751	0.0397656	1.27252					Tlk	49874	3795	3366	239
FBgn0040022	FBtr0302246	0.0016447	1.26989					Set1	5968	4923	283	70
FBgn0259822	FBtr0306386	0.00474933	1.26664					Ca-beta	14756	2199	3152	434
FBgn0015803	FBtr0302106	2.53485e-17	1.26662					RtGEF	10996	1905	579	508
FBgn0259212	FBtr0299709	6.01455e-24	1.26445					cno	44977	5646	1323	625
FBgn0036828	FBtr0346816	0.00477725	1.26178					Prp6	3603	2793	464	122
FBgn0029903	FBtr0308228	0.00479609	1.26154			0.000113423	-1.57906	pod1	10147	3798	2258	315
FBgn0031907	FBtr0079439	0.00329676	1.25946					CG5171	1623	819	162	393
FBgn0032172	FBtr0309209	0.0144523	1.25601					CG5850	4508	1473	2107	363
FBgn0040238	FBtr0082183	3.79857e-08	1.24881					Best1	8784	2163	281	438
FBgn0053113	FBtr0079041	1.78084e-05	1.24693					Rtnl1	6287	672	124	201
FBgn0004436	FBtr0078849	0.0128565	1.24279			0.017697	-1.10368	Ubc6	3928	453	1524	186
FBgn0263006	FBtr0072212	0.00349254	1.24167			0.0279527	-1.08416	SERCA	6566	3060	116	131
FBgn0004921	FBtr0088645	0.0331002	1.23839					Ggamma1	3359	210	2231	110
FBgn0002723	FBtr0343585	0.000436615	1.21978					Met	5157	2148	2193	744
FBgn0034051	FBtr0087293	0.0197233	1.21444			0.0349544	-1.27422	Mlf	4181	819	831	108
FBgn0005564	FBtr0112853	0.011973	1.21301			0.0260214	-1.59412	Shal	17718	1713	1770	611
FBgn0043854	FBtr0344864	5.63394e-09	1.1889					slam	3770	3519	120	62
FBgn0027657	FBtr0344381	0.00933083	1.18757			0.00315061	-1.2073	glob1	7718	459	357	224
FBgn0028509	FBtr0080547	4.51088e-06	1.18305					CenG1A	19300	2781	507	578
FBgn0035103	FBtr0072535	0.0449231	1.18293					Vdup1	2134	1026	188	245
FBgn0028399	FBtr0075389	0.0016447	1.18076			0.00440392	-1.20765	Serinc	2665	1395	227	123
FBgn0037234	FBtr0336484	0.0210225	1.18058					CG9795	6021	2079	204	104
FBgn0003169	FBtr0334030	0.0133063	1.18026					put	6674	1548	2004	458
FBgn0024277	FBtr0072649	0.0451365	1.17025					trio	10566	1974	875	107
FBgn0263236	FBtr0334868	0.0289231	1.16623					SP1029	5491	2796	129	270
FBgn0260003	FBtr0334562	0.000994768	1.15436			0.0300702	-2.03397	Dys	136204	9684	2808	263
FBgn0051712	FBtr0331636	0.0407654	1.15303			0.0300157	-1.25882	CG31712	3368	852	2175	129
FBgn0003396	FBtr0088100	1.33674e-05	1.15138					shn	12766	7596	1180	247
FBgn0284231	FBtr0452131	0.00751557	1.15054					CG46315	16012	45	4524	1193
FBgn0037261	FBtr0301297	6.98249e-08	1.14996					CG9775	3570	945	421	1031
FBgn0020660	FBtr0113680	1.53953e-05	1.14906					eIF4B	15603	1377	56	68
FBgn0264090	FBtr0332994	0.0214562	1.14462			0.0274219	-1.17204	CG43759	98295	2205	3066	1066
FBgn0032955	FBtr0100511	0.00731062	1.14008					CG2201	2104	720	603	150
FBgn0020767	FBtr0329880	0.00249588	1.1285			0.00903189	-1.00267	Spred	9778	1557	2114	493
FBgn0001325	FBtr0333162	0.0335	1.12466					Kr	4784	1506	2561	341
FBgn0004574	FBtr0310632	0.000227958	1.12244					Rop	2638	1791	662	182
FBgn0028855	FBtr0080656	0.0421348	1.1137					CG15282	634	237	246	77
FBgn0016059	FBtr0302161	0.0338284	1.11337					Sema1b	5969	2310	1023	574
FBgn0030505	FBtr0301449	0.000106592	1.11287					NFAT	19390	3744	1809	379
FBgn0262103	FBtr0304026	5.02984e-22	1.1102					Sik3	17674	4413	1010	1043
FBgn0058263	FBtr0334936	2.69379e-08	1.10875					MFS17	70644	1371	494	271
FBgn0051224	FBtr0083691	1.3786e-10	1.1016					CG31224	9189	5352	1020	752
FBgn0259221	FBtr0299763	0.000312433	1.10008			0.00224362	-1.19869	ATP8A	14918	3825	540	419
FBgn0038296	FBtr0306246	0.0404248	1.0961					Kpc1	4998	3996	248	29
FBgn0004449	FBtr0330159	0.0466683	1.09423					Ten-m	113880	10047	1448	671
FBgn0040206	FBtr0085877	0.00242298	1.09083					krz	6680	1410	3714	154
FBgn0266084	FBtr0302584	0.0109957	1.08858					Fhos	32278	4161	675	320
FBgn0262738	FBtr0100671	0.0435858	1.0771					norpA	42783	3285	3374	979
FBgn0046704	FBtr0329941	0.0160372	1.06988					Liprin-alpha	8864	3474	2078	415
FBgn0039187	FBtr0273323	0.026917	1.0663					CG6454	7060	4707	463	126
FBgn0028916	FBtr0343675	0.0311306	1.06294					CG33090	11638	2769	455	153
FBgn0033185	FBtr0336925	0.0221597	1.06237	0.00154484	1.51679			CG1603	2545	1758	481	126
FBgn0003134	FBtr0334334	0.0334051	1.05977					Pp1alpha-96A	4062	981	1837	389
FBgn0004875	FBtr0073153	0.00839765	1.05668					enc	23648	5469	2638	265
FBgn0285926	FBtr0073416	0.0303831	1.05204					Imp	24831	1719	6264	766
FBgn0034072	FBtr0306238	0.00218202	1.04831					Dg	17389	3786	2096	648
FBgn0039932	FBtr0334625	0.0457622	1.04609					fuss	13695	2310	34	747
FBgn0028953	FBtr0345418	0.0021257	1.03712					CG14478	8133	1536	1562	911
FBgn0035987	FBtr0076456	4.34295e-06	1.03707					Cpsf5	2600	609	1375	238
FBgn0260934	FBtr0330244	0.00143299	1.03516					par-1	29517	2853	2279	944
FBgn0039209	FBtr0084672	7.22408e-05	1.03067					REPTOR	25497	2265	3076	307
FBgn0027287	FBtr0074043	0.0211929	1.0285			0.00678235	-1.18143	Gmap	11776	3624	382	698
FBgn0023510	FBtr0344155	0.00033476	1.02545					Rbcn-3B	7906	4575	1491	647
FBgn0035978	FBtr0076501	0.0217526	1.02541	0.000290722	1.78566	0.00249067	-1.88988	UGP	6427	1560	286	253
FBgn0053558	FBtr0332942	0.00173045	1.02492					mim	46951	5406	1620	889
FBgn0263392	FBtr0309120	0.0167634	1.02267			0.0164557	-3.17668	Tet	34897	6168	2343	1405
FBgn0263108	FBtr0307304	0.0161398	1.02093	0.00510397	1.35625	0.00460813	-1.23158	BtbVII	6777	2229	2145	375
FBgn0033717	FBtr0087960	0.0434785	1.01812			0.0162871	-1.40157	CG8839	5008	1587	283	270
FBgn0002643	FBtr0087597	9.85838e-06	1.01579					mam	51158	4782	2442	363
FBgn0021764	FBtr0070131	0.00450473	1.00812			0.0177308	-1.39555	sdk	62663	6697	1865	419
FBgn0031738	FBtr0301236	0.0323534	1.00789					CG9171	31921	1632	1063	431
FBgn0031948	FBtr0079496	4.9234e-12	-1.001					CG7149	4398	1245	740	479
FBgn0043854	FBtr0290281	5.07563e-10	-1.02329					slam	4897	3519	120	475
FBgn0025676	FBtr0346537	0.0238394	-1.03253					CkIIalpha-i3	1950	1161	52	324
FBgn0052296	FBtr0306331	0.000208285	-1.03371					Mrtf	48922	4485	2173	1094
FBgn0028497	FBtr0072028	1.37192e-09	-1.03751			1.24518e-08	1.03833	Mtmr6	7672	2067	512	228
FBgn0036828	FBtr0075068	0.00189583	-1.03939					Prp6	3530	2793	391	122
FBgn0033185	FBtr0088979	0.0208764	-1.04234	0.00112104	-1.45232			CG1603	2307	1758	243	126
FBgn0263916	FBtr0079290	0.000644869	-1.04448					Ent2	2072	1374	323	372
FBgn0262871	FBtr0083435	0.00370398	-1.04808					lute	4375	2031	1285	218
FBgn0040827	FBtr0340709	0.0105421	-1.05091					CG13315	498	207	154	134
FBgn0266064	FBtr0083035	0.00123403	-1.05454					GlyS	5689	2067	360	57
FBgn0037092	FBtr0078356	0.000514974	-1.05932					M6	2869	942	802	198
FBgn0262738	FBtr0100670	0.000890698	-1.06822					norpA	16962	3285	2845	517
FBgn0004811	FBtr0081316	1.69151e-35	-1.075					fs(2)ltoPP43	3079	1101	129	105
FBgn0261113	FBtr0083700	0.0237918	-1.08598					Xrp1	11882	2004	345	1267
FBgn0036816	FBtr0075083	1.33674e-05	-1.08718					Indy	11885	1716	591	174
FBgn0001218	FBtr0073609	1.15842e-06	-1.10458					Hsc70-3	4658	1968	917	131
FBgn0264491	FBtr0301402	5.43548e-12	-1.1047					how	36273	1212	1566	322
FBgn0035253	FBtr0072806	0.000815414	-1.10657			0.000698459	1.21307	Srrm234	10186	3186	242	221
FBgn0039920	FBtr0310541	0.00762577	-1.11593					CG11360	16424	1884	1525	744
FBgn0031037	FBtr0074733	2.72926e-07	-1.11771			0.0109948	2.15107	CG14207	6075	549	383	305
FBgn0014869	FBtr0100482	8.50909e-06	-1.12589					Pglym78	1540	765	166	88
FBgn0035103	FBtr0301890	0.0436607	-1.13473					Vdup1	2330	1026	384	607
FBgn0015558	FBtr0329901	0.0421348	-1.13525					tty	10353	2910	3292	994
FBgn0052062	FBtr0113418	0.00311647	-1.13686			0.00757523	1.52386	Rbfox1	74965	2595	402	508
FBgn0261573	FBtr0302860	4.96779e-25	-1.1495					CoRest	3743	819	633	384
FBgn0058263	FBtr0334935	0.000469503	-1.15634					MFS17	70644	423	224	271
FBgn0052758	FBtr0070843	0.00422862	-1.15675					Snx27	17105	1593	701	607
FBgn0040395	FBtr0070376	0.000157345	-1.16355					Unc-76	12484	1422	1049	496
FBgn0038890	FBtr0301211	1.50217e-18	-1.16527					sp3	7671	3210	1002	128
FBgn0010246	FBtr0072672	0.0414952	-1.1677					Myo61F	11138	3078	202	309
FBgn0023388	FBtr0081503	5.4064e-08	-1.17923					Dap160	5217	3291	346	333
FBgn0037466	FBtr0081634	4.46111e-05	-1.18008					CG1965	4224	2715	300	109
FBgn0037108	FBtr0333392	6.54253e-06	-1.1805					Alg11	2766	1425	297	269
FBgn0036926	FBtr0074901	0.0124396	-1.18351					CG7646	4026	234	107	283
FBgn0034075	FBtr0087220	0.00226533	-1.18391	0.00958729	-1.7331			Asph	6495	2355	253	118
FBgn0263355	FBtr0330204	1.78488e-06	-1.18534					CG31688	14920	2142	524	714
FBgn0020278	FBtr0084273	3.88772e-07	-1.18689					loco	19420	4623	325	379
FBgn0024277	FBtr0072644	0.0147365	-1.18701					trio	38894	6789	2103	350
FBgn0031914	FBtr0079447	0.00226533	-1.1872					CG5973	4476	933	296	227
FBgn0259212	FBtr0300525	1.93171e-25	-1.19685					cno	43855	6153	201	630
FBgn0035802	FBtr0089850	0.00129962	-1.19704			0.00109512	1.01613	Pura	46483	5712	536	187
FBgn0032456	FBtr0090014	8.73938e-10	-1.20269					MRP	22530	4644	635	154
FBgn0034072	FBtr0087258	0.000142511	-1.20704			0.000319549	1.19138	Dg	16898	3537	1605	648
FBgn0034046	FBtr0087287	0.0279453	-1.21109			0.0482333	1.08895	tun	5011	615	394	1042
FBgn0261547	FBtr0302651	0.0167189	-1.21156					Exn	24376	6087	247	650
FBgn0053526	FBtr0332000	0.00150166	-1.2188					PNUTS	6574	3405	301	321
FBgn0027529	FBtr0301207	1.54928e-14	-1.22185					tapas	5538	2895	198	176
FBgn0037646	FBtr0081958	0.00138152	-1.22651					CAHbeta	1934	765	153	157
FBgn0032681	FBtr0081085	1.29179e-10	-1.22742					CG10283	11475	2190	255	469
FBgn0033241	FBtr0088878	1.153e-22	-1.24155	1.32028e-09	-1.00015			CG2915	1809	1359	83	305
FBgn0259927	FBtr0300218	3.90963e-05	-1.24293			6.45763e-05	1.20721	CG42450	13407	3732	250	1100
FBgn0033538	FBtr0088283	2.79603e-05	-1.25083					CG11883	23329	2139	402	326
FBgn0259734	FBtr0302907	4.88013e-12	-1.25554	1.32028e-09	-1.02582			Nost	11932	3675	1298	157
FBgn0261538	FBtr0302554	5.97276e-05	-1.25747			1.20779e-05	1.29051	CG42662	1169	135	290	672
FBgn0250732	FBtr0334671	0.000404585	-1.26054					gfzf	4787	3135	132	338
FBgn0039109	FBtr0084446	2.01552e-09	-1.26869	0.00010993	-1.08336			CG10365	8169	852	269	589
FBgn0259242	FBtr0332386	0.0373577	-1.29218			0.00228494	1.78156	CG42340	101201	1452	2060	1099
FBgn0000546	FBtr0086009	0.00249721	-1.29582					EcR	65264	2547	722	468
FBgn0262103	FBtr0304025	2.45009e-24	-1.29627					Sik3	17280	4413	1010	211
FBgn0019960	FBtr0335199	2.29926e-10	-1.29819	2.62551e-10	-1.27959	6.01143e-10	1.29885	Mitofilin	3570	2217	355	143
FBgn0036316	FBtr0075941	4.9234e-12	-1.29848					nebu	18227	1413	859	389
FBgn0266521	FBtr0079196	9.55393e-08	-1.30071			0.00036495	1.09865	stai	23523	771	835	250
FBgn0039900	FBtr0343990	0.0392342	-1.30149					Syt7	27134	1248	1454	125
FBgn0025456	FBtr0089896	0.0410037	-1.30766					CREG	1032	633	213	50
FBgn0035708	FBtr0474136	0.026685	-1.31022					axed	9789	1746	984	145
FBgn0259708	FBtr0299961	1.65052e-06	-1.31406			0.000979041	1.10809	CG42362	1640	456	1083	45
FBgn0085453	FBtr0112725	0.0215933	-1.32075	0.0397512	-1.45384	0.0253695	1.69795	Mthfs	1052	603	44	265
FBgn0035942	FBtr0076560	9.13545e-08	-1.32362					ValRS-m	3390	2982	126	37
FBgn0265191	FBtr0339088	0.000705197	-1.32852					Gyg	9407	999	1207	169
FBgn0036290	FBtr0089322	1.51144e-11	-1.33058	1.11841e-05	-1.1662	3.82486e-19	1.69144	CG10638	1511	930	172	75
FBgn0039790	FBtr0302313	8.30048e-26	-1.3432					CG2246	8379	1161	151	269
FBgn0028646	FBtr0330290	3.6237e-07	-1.35202			4.36843e-06	1.34753	aralar1	4772	2082	534	151
FBgn0004369	FBtr0303454	0.00175764	-1.35445					Ptp99A	7816	2766	2642	382
FBgn0086906	FBtr0309042	0.00234539	-1.35668					sls	27074	14433	2451	381
FBgn0000116	FBtr0076544	2.50627e-11	-1.37155			7.64186e-09	1.34458	Argk1	14137	1296	464	483
FBgn0035321	FBtr0072905	1.12782e-08	-1.37346			0.000562763	1.00699	CG1275	4680	1020	353	322
FBgn0010551	FBtr0112861	2.82389e-09	-1.37484	1.55106e-08	-1.4485	0.000361762	1.27363	Phb2	2373	909	330	70
FBgn0051523	FBtr0078936	5.75925e-05	-1.38025					CG31523	13787	1062	1270	221
FBgn0001078	FBtr0075086	6.16174e-06	-1.38531			0.000101398	1.21578	ftz-f1	49561	3081	997	1326
FBgn0284435	FBtr0340057	9.51111e-07	-1.39186					tyn	56609	2145	700	673
FBgn0058191	FBtr0113824	1.66762e-06	-1.39838			0.000880935	1.18394	CG40191	1957	1188	323	65
FBgn0052529	FBtr0074800	0.0102341	-1.39844					Hers	40542	7587	1729	507
FBgn0034858	FBtr0072014	5.10383e-06	-1.40027	3.53335e-09	-1.70646	1.29378e-10	1.90213	eIF2Bdelta	2532	1878	80	110
FBgn0263398	FBtr0309095	0.0164208	-1.4037			0.026117	1.07487	Uck	2428	780	975	79
FBgn0039581	FBtr0085286	0.0365828	-1.41176					Moca-cyp	4836	2910	154	101
FBgn0030478	FBtr0339837	4.20984e-05	-1.42499					CG1640	6402	1704	579	43
FBgn0020251	FBtr0076968	2.91941e-08	-1.44267					sfl	54425	3144	1315	1310
FBgn0024734	FBtr0080856	5.81829e-09	-1.44327					PRL-1	11772	528	1240	1365
FBgn0011481	FBtr0083612	0.0050566	-1.44737					Ssdp	7102	1335	2682	996
FBgn0034500	FBtr0344185	0.0173148	-1.46016	2.35358e-09	-2.64676	0.00315061	1.96121	CG11200	4155	1065	115	152
FBgn0034590	FBtr0342873	0.0317932	-1.46808					Magi	12502	3606	412	685
FBgn0037617	FBtr0337073	0.000407863	-1.48744	0.00275069	-1.01864			nom	1875	1110	372	68
FBgn0039209	FBtr0110795	0.000172201	-1.48807			0.0223542	1.01716	REPTOR	23585	2442	928	307
FBgn0003256	FBtr0345337	3.74624e-10	-1.49957					rl	53953	1128	839	102
FBgn0264895	FBtr0334846	3.8223e-08	-1.50498					RapGAP1	78803	2799	1220	523
FBgn0015777	FBtr0079382	1.24282e-07	-1.50752					nrv2	4830	966	869	142
FBgn0261545	FBtr0302644	0.0108228	-1.50877			0.0219152	1.51895	CG42663	46374	1917	947	1132
FBgn0037541	FBtr0300917	0.00402377	-1.50913			0.0174066	1.06966	CG2747	14581	6318	470	225
FBgn0030608	FBtr0073967	6.81598e-28	-1.51395	2.61712e-25	-1.45909	1.72286e-30	1.63844	Lsd-2	4758	1056	809	280
FBgn0085434	FBtr0308344	0.0234528	-1.52265					NaCP60E	16149	8136	2121	209
FBgn0085421	FBtr0479928	0.00310033	-1.52578			0.004307	1.58002	Epac	7846	2841	734	84
FBgn0039450	FBtr0085037	1.41346e-07	-1.54454					Yif1	1936	1191	206	107
FBgn0011205	FBtr0078186	3.44223e-15	-1.5452					fbl	7026	1251	272	384
FBgn0035558	FBtr0113142	9.77485e-05	-1.57041	0.00108989	-1.37686			CG11357	2769	1302	891	130
FBgn0263772	FBtr0310491	0.00636626	-1.57845					CG43689	14763	3753	1535	490
FBgn0028546	FBtr0342905	1.02311e-08	-1.58332			0.000102833	1.01062	ics	1754	849	187	24
FBgn0042135	FBtr0330327	7.36947e-12	-1.59625	0.00266338	-1.05001	2.67832e-08	1.42865	Gdap2	4377	675	959	506
FBgn0260653	FBtr0333862	0.00640822	-1.5969					serp	6724	1623	374	226
FBgn0035945	FBtr0076515	1.61539e-05	-1.60296					CG5026	2875	1860	222	387
FBgn0085732	FBtr0334739	0.0135088	-1.61408					#N/A	#N/A	#N/A	#N/A	#N/A
FBgn0034628	FBtr0342891	6.65948e-11	-1.62099					Acox57D-p	2651	2031	145	56
FBgn0013733	FBtr0087617	0.00091662	-1.63148			0.00460677	1.37146	shot	77874	16155	1117	501
FBgn0052982	FBtr0110960	0.0200102	-1.65607			0.000755118	1.32794	CG32982	12523	1650	558	215
FBgn0030410	FBtr0073709	0.0317085	-1.66139					Aven	1229	882	185	95
FBgn0005564	FBtr0074973	0.0120264	-1.68148			0.0445866	1.5034	Shal	12987	1470	492	622
FBgn0030505	FBtr0301450	0.000731802	-1.6829	0.0420181	-1.17858			NFAT	38913	3630	898	712
FBgn0014391	FBtr0074176	1.01539e-06	-1.68944			0.0291169	2.13264	sun	1400	183	120	94
FBgn0033739	FBtr0100298	2.07935e-08	-1.69914			1.04682e-05	1.34758	Dyb	15572	1938	876	553
FBgn0283467	FBtr0303164	0.0428048	-1.69977					PolD3	1486	1293	149	41
FBgn0025674	FBtr0085942	4.2565e-16	-1.70209			1.49063e-10	1.46605	CycK	1879	1200	257	219
FBgn0001297	FBtr0099989	6.72209e-06	-1.70316			0.000196986	1.53877	kay	21222	1785	1089	708
FBgn0019985	FBtr0332859	0.000751761	-1.70338					mGluR	7668	1599	1208	209
FBgn0032820	FBtr0347410	4.06993e-05	-1.72809			0.000111309	1.41988	fbp	2550	1029	53	117
FBgn0016930	FBtr0089288	1.03189e-08	-1.73565					Dyrk2	49083	2166	1112	756
FBgn0267487	FBtr0072719	0.0294575	-1.76675					Ptp61F	6824	1293	1609	590
FBgn0045064	FBtr0331184	0.000367009	-1.78052	0.00413391	-1.10512	1.23936e-11	1.35537	bwa	7329	900	265	370
FBgn0004395	FBtr0084403	0.000115971	-1.79626			2.35216e-05	1.03408	unk	4821	1797	898	19
FBgn0031813	FBtr0114603	6.75227e-13	-1.80075			0.00631251	1.9028	Acox3	2793	2172	49	13
FBgn0259749	FBtr0079268	6.21963e-18	-1.82126			0.00192367	1.14375	mmy	5314	1560	254	213
FBgn0259171	FBtr0330395	0.0147025	-1.84492			0.00319864	1.61251	Pde9	106188	4869	324	1383
FBgn0261015	FBtr0301876	0.0144755	-1.85558					Pif1A	18262	2637	3452	232
FBgn0259822	FBtr0343617	0.00689075	-1.86606					Ca-beta	10702	2235	2075	1087
FBgn0261873	FBtr0089978	0.037537	-1.90085					sdt	47275	3876	2028	921
FBgn0035346	FBtr0072921	3.81694e-10	-1.91082					CG1146	3810	945	543	349
FBgn0040305	FBtr0076459	0.0359341	-1.92661			0.00179621	2.75354	MTF-1	8400	2373	789	210
FBgn0259978	FBtr0086041	1.50103e-11	-1.9283	1.0184e-06	-1.96856	9.33895e-07	1.78265	vlc	3328	1815	520	116
FBgn0033523	FBtr0330615	0.00429396	-1.93333	0.000201616	-2.13109	0.00494221	2.60068	CG12895	785	468	151	45
FBgn0035539	FBtr0073291	0.000208497	-1.95205	0.033041	-2.06347			slow	18740	1536	338	487
FBgn0039932	FBtr0301336	0.0205831	-1.97177					fuss	7034	2292	34	268
FBgn0040233	FBtr0344017	2.53485e-17	-2.00288			0.0282036	-1.19156	cana	6037	4227	446	603
FBgn0260003	FBtr0083765	1.08448e-05	-2.00913			0.000230037	1.48277	Dys	131860	9381	735	474
FBgn0025641	FBtr0070239	0.0361772	-2.06566			0.000757604	1.20887	DAAM	32646	3459	729	1174
FBgn0051352	FBtr0346714	5.05951e-05	-2.08827			0.0106597	2.43263	Unc-115a	10696	2439	388	469
FBgn0020412	FBtr0076237	0.0135856	-2.09081			0.0272832	2.04782	JIL-1	13105	3621	1871	217
FBgn0035152	FBtr0333377	0.000188977	-2.11586					CG3386	1658	864	196	383
FBgn0034436	FBtr0086519	0.0059677	-2.14082			0.0141426	1.9787	CG11961	4842	2601	82	274
FBgn0031484	FBtr0077642	8.20608e-21	-2.14199					CG3165	1379	1053	147	120
FBgn0030701	FBtr0074116	3.54087e-06	-2.16998					CG16952	5348	3078	119	840
FBgn0039883	FBtr0343539	0.00277409	-2.18038					RhoGAP100F	32636	3891	5186	1431
FBgn0015521	FBtr0273293	4.39415e-149	-2.19992	2.79609e-124	-2.23932	3.23706e-156	2.2669	RpS21	636	243	133	115
FBgn0033246	FBtr0339124	3.78945e-05	-2.27084			0.00200647	1.69034	ACC	15600	6969	372	516
FBgn0086365	FBtr0084598	0.0468783	-2.27636					Orct2	2248	1701	143	401
FBgn0000565	FBtr0303531	0.00583333	-2.28035					MsrA	1640	717	172	40
FBgn0033782	FBtr0331985	0.00010035	-2.39056					sug	6078	966	116	383
FBgn0003721	FBtr0089960	3.14467e-12	-2.40939			2.28655e-07	1.85214	Tm1	13586	756	806	438
FBgn0040334	FBtr0307159	0.0279378	-2.40995					Tsp3A	1981	912	678	205
FBgn0051005	FBtr0085769	3.17112e-25	-2.4896			1.31562e-11	1.62002	qless	16574	1308	1193	714
FBgn0013759	FBtr0084161	4.75077e-12	-2.6517	0.019424	-1.26072	5.51142e-05	2.54279	CASK	36750	2694	758	510
FBgn0260463	FBtr0082097	0.0434785	-2.66694					Unc-115b	4782	2280	402	99
FBgn0020379	FBtr0337106	0.0146651	-2.68829					Rfx	15907	2667	1001	597
FBgn0259221	FBtr0299754	2.9727e-09	-2.69319			1.99536e-06	1.80017	ATP8A	24074	3450	540	372
FBgn0039145	FBtr0334920	0.00703082	-2.91512	0.025484	-2.7774	0.014599	2.7448	CG6000	644	462	75	104
FBgn0266084	FBtr0302085	4.60473e-05	-2.94716			3.51429e-05	2.13248	Fhos	32278	4179	525	320
FBgn0052816	FBtr0273442	0.00197786	-3.38485	0.00535663	-2.73527	0.0313566	2.51073	CG32816	154151	879	445	384
FBgn0262975	FBtr0306755	0.00894129	-3.53541					cnc	28978	3138	1864	114
FBgn0052017	FBtr0344977	2.43034e-05	-3.62937					CG32017	24329	1446	1925	501
FBgn0031049	FBtr0344986	1.12822e-13	-3.80281			0.000723978	2.2772	Sec61gamma	537	204	302	28
FBgn0039065	FBtr0301088	4.11477e-56	-4.31499	6.48418e-60	-3.80246			Rad60	2035	1266	149	253
FBgn0259823	FBtr0305614	0.0434785	-5.77756					CG42404	7672	3399	2098	23
FBgn0085370	FBtr0303163	1.15842e-06	-5.78065	2.02064e-06	-5.72434	1.16672e-05	5.6872	Pde11	40262	3351	2106	1055
FBgn0030301	FBtr0073500	0.000230088	-5.85925	0.000196011	-6.44629	0.00189479	5.58308	HP5	1834	1344	106	291
FBgn0004893	FBtr0307027	7.92667e-06	-15.9336					bowl	12422	2232	837	435
FBgn0034366	FBtr0086711	4.7772e-17	-16.3036	9.94361e-15	-15.9743	2.7267e-14	16.2448	Atg7	4579	1530	255	85
FBgn0051092	FBtr0113384	1.40376e-05	-17.5384			0.00422005	16.8697	LpR2	41739	3087	1258	233
FBgn0029723	FBtr0345320	0.0423102	-17.9359	9.30793e-06	-16.4326			Proc-R	19997	1635	693	453
FBgn0011817	FBtr0076755	0.0484356	-18.059	2.25962e-15	-17.8124	2.12644e-13	17.6718	nmo	71288	1242	832	1054
FBgn0038462	FBtr0337063	2.22471e-37	-18.3357					EMC2A	1389	846	128	112
FBgn0028734	FBtr0308123	0.0462293	-18.5769					Fmr1	8702	2187	1812	424
FBgn0035534	FBtr0073288	1.75914e-45	-20.1265	1.53563e-25	-18.5899	5.45788e-24	19.0232	mRpS6	694	441	33	58
FBgn0000414	FBtr0305085	0.0013816	-21.5296					Dab	12290	6600	1074	772

## Sheet: Embryo background list
transcriptname	5UTR	mrna_length	CDS_length	3UTR
FBtr0070000	157	6791	2358	1019
FBtr0070002	162	1226	630	431
FBtr0070006	135	7391	1323	206
FBtr0070032	23	981	780	175
FBtr0070034	619	9115	1398	2339
FBtr0070035	130	1129	861	135
FBtr0070036	36	1011	465	107
FBtr0070045	102	6185	2097	25
FBtr0070056	148	2124	1560	127
FBtr0070057	62	2953	1803	127
FBtr0070066	183	70500	2637	529
FBtr0070067	207	7162	2637	529
FBtr0070068	233	7162	2637	529
FBtr0070069	327	1252	585	140
FBtr0070070	0	1444	1176	9
FBtr0070071	171	4737	1623	241
FBtr0070072	63	917	603	248
FBtr0070073	117	1438	1035	283
FBtr0070074	75	1097	771	248
FBtr0070075	209	2430	1458	760
FBtr0070077	93	736	363	73
FBtr0070078	74	721	363	77
FBtr0070080	170	1470	381	565
FBtr0070088	77	18594	1053	110
FBtr0070091	497	5991	1449	556
FBtr0070095	#N/A	#N/A	#N/A	#N/A
FBtr0070097	#N/A	#N/A	#N/A	#N/A
FBtr0070099	107	2279	1668	501
FBtr0070100	39	1310	1221	47
FBtr0070101	223	18226	1134	445
FBtr0070102	239	18226	1134	445
FBtr0070103	395	8556	918	176
FBtr0070106	338	5661	990	270
FBtr0070109	206	47630	2661	2552
FBtr0070110	353	6778	2169	508
FBtr0070134	150	2534	918	165
FBtr0070138	203	13277	1743	300
FBtr0070139	159	3301	2295	214
FBtr0070142	14	475	357	101
FBtr0070145	44	1802	1479	276
FBtr0070147	75	2235	1263	262
FBtr0070149	0	1643	1434	128
FBtr0070150	132	2061	966	585
FBtr0070163	0	881	762	116
FBtr0070164	39	719	456	136
FBtr0070171	64	667	318	282
FBtr0070172	78	590	396	113
FBtr0070174	85	855	549	159
FBtr0070175	28	1670	1218	109
FBtr0070179	15	1107	957	132
FBtr0070180	34	489	423	29
FBtr0070183	375	12720	1161	923
FBtr0070184	98	543	321	40
FBtr0070185	18	2849	1674	378
FBtr0070186	16	839	753	67
FBtr0070187	227	3300	2133	133
FBtr0070189	113	1545	1332	97
FBtr0070195	54	987	249	681
FBtr0070197	99	1316	936	161
FBtr0070198	99	783	603	78
FBtr0070199	182	1730	810	435
FBtr0070200	307	3808	1026	77
FBtr0070201	288	5256	1707	706
FBtr0070202	72	3612	2268	236
FBtr0070203	85	1657	1308	207
FBtr0070204	32	819	690	94
FBtr0070205	127	1884	1515	239
FBtr0070206	699	1656	675	222
FBtr0070211	138	1591	732	129
FBtr0070213	111	928	453	123
FBtr0070219	700	11930	1716	1278
FBtr0070222	441	4276	1716	1278
FBtr0070231	108	1840	1410	192
FBtr0070238	344	8705	3837	273
FBtr0070244	1408	32545	1839	3775
FBtr0070250	78	1637	987	419
FBtr0070251	24	2159	1764	368
FBtr0070252	131	3791	1287	217
FBtr0070253	193	1944	588	75
FBtr0070254	138	3122	558	54
FBtr0070257	44	1206	906	129
FBtr0070261	559	38867	2640	665
FBtr0070262	847	32822	2172	1397
FBtr0070263	847	40722	2640	4349
FBtr0070265	847	52529	2106	5267
FBtr0070266	847	32822	1989	1397
FBtr0070272	153	3564	1674	309
FBtr0070277	421	8188	1212	513
FBtr0070278	46	1245	915	151
FBtr0070284	911	65877	5385	112
FBtr0070288	601	21583	3249	323
FBtr0070292	#N/A	#N/A	#N/A	#N/A
FBtr0070295	171	1125	852	37
FBtr0070298	31	870	780	56
FBtr0070299	502	10277	1896	247
FBtr0070300	447	14341	1884	4311
FBtr0070301	100	853	615	85
FBtr0070328	15	1097	792	287
FBtr0070338	121	1087	615	181
FBtr0070340	425	6606	4194	608
FBtr0070341	85	4104	2010	843
FBtr0070342	91	775	474	15
FBtr0070349	86	2341	1461	791
FBtr0070355	390	1096	474	70
FBtr0070374	63	847	606	48
FBtr0070381	183	3449	1599	77
FBtr0070382	287	3449	1599	77
FBtr0070383	308	2251	1599	77
FBtr0070387	16	1838	1503	60
FBtr0070388	90	1992	1488	241
FBtr0070393	629	10793	1878	445
FBtr0070397	0	1337	1191	73
FBtr0070399	79	1814	1473	88
FBtr0070406	1339	3166	321	245
FBtr0070407	94	1037	777	78
FBtr0070415	410	5461	2229	1337
FBtr0070416	43	1799	909	264
FBtr0070417	156	1849	927	161
FBtr0070421	34	7950	1344	166
FBtr0070422	194	2819	1386	166
FBtr0070423	71	2047	1512	95
FBtr0070424	89	1109	690	327
FBtr0070426	79	1901	1521	82
FBtr0070427	62	3036	1509	70
FBtr0070428	76	1879	1536	70
FBtr0070432	571	10413	4767	599
FBtr0070433	68	6066	4611	1139
FBtr0070436	342	22909	2007	558
FBtr0070437	174	1120	684	97
FBtr0070460	115	1855	1344	318
FBtr0070461	150	931	606	172
FBtr0070462	105	1537	1059	370
FBtr0070477	369	7201	3654	501
FBtr0070480	280	2985	1878	122
FBtr0070484	100	3691	3126	273
FBtr0070486	29	891	711	84
FBtr0070489	86	966	783	94
FBtr0070490	158	5868	2061	130
FBtr0070494	593	4988	999	72
FBtr0070504	66	1155	780	164
FBtr0070505	108	946	705	130
FBtr0070506	65	1525	1128	232
FBtr0070509	309	162888	3627	154
FBtr0070511	467	83260	3210	154
FBtr0070512	464	83260	3171	154
FBtr0070513	464	83260	3210	154
FBtr0070515	467	83260	3204	154
FBtr0070517	581	48084	2103	154
FBtr0070518	303	44047	1926	154
FBtr0070519	3582	87700	2949	4594
FBtr0070520	5	25149	2442	154
FBtr0070521	292	9921	1986	154
FBtr0070522	447	5458	1563	154
FBtr0070523	38	523	321	161
FBtr0070526	36	1909	1674	45
FBtr0070527	370	8788	1746	297
FBtr0070528	607	8788	1746	297
FBtr0070529	302	7714	1746	297
FBtr0070530	118	1571	1149	239
FBtr0070531	295	1225	600	257
FBtr0070532	147	835	570	115
FBtr0070534	596	56458	615	178
FBtr0070536	122	1659	1437	97
FBtr0070537	56	690	516	115
FBtr0070538	32	267	171	61
FBtr0070539	27	594	438	126
FBtr0070540	37	546	336	170
FBtr0070541	34	557	357	163
FBtr0070542	80	1099	846	34
FBtr0070546	45	1146	687	349
FBtr0070550	122	2831	2478	84
FBtr0070551	43	840	747	47
FBtr0070552	101	1047	816	127
FBtr0070553	627	1672	879	61
FBtr0070554	74	922	714	59
FBtr0070555	90	1184	882	73
FBtr0070556	129	1187	915	140
FBtr0070557	11	487	444	29
FBtr0070558	72	915	747	24
FBtr0070559	2196	391987	2868	366
FBtr0070560	189	4153	2868	366
FBtr0070561	0	948	792	153
FBtr0070562	540	22003	2292	1983
FBtr0070563	89	1375	789	165
FBtr0070564	43	729	585	98
FBtr0070565	28	1436	981	340
FBtr0070566	10	1106	990	103
FBtr0070567	32	970	774	106
FBtr0070570	99	1442	330	165
FBtr0070571	113	1403	330	165
FBtr0070575	601	92189	1182	1918
FBtr0070577	423	1225	477	141
FBtr0070588	245	19329	1662	1666
FBtr0070589	310	13418	1437	79
FBtr0070591	476	5634	2046	1662
FBtr0070592	476	5634	1986	1662
FBtr0070600	97	2421	1131	819
FBtr0070604	#N/A	#N/A	#N/A	#N/A
FBtr0070605	105	3350	1947	666
FBtr0070606	584	21542	5136	1036
FBtr0070608	185	7967	2409	106
FBtr0070609	140	6405	2430	200
FBtr0070610	185	6405	2430	200
FBtr0070612	321	6319	1479	194
FBtr0070613	305	3490	2733	337
FBtr0070624	35	2358	1749	89
FBtr0070634	#N/A	#N/A	#N/A	#N/A
FBtr0070635	#N/A	#N/A	#N/A	#N/A
FBtr0070645	56	5162	4071	148
FBtr0070646	63	573	450	57
FBtr0070647	330	2383	1455	595
FBtr0070654	154	2378	1275	211
FBtr0070657	96	436	282	55
FBtr0070658	87	2195	1659	162
FBtr0070659	99	415	267	46
FBtr0070660	94	508	297	114
FBtr0070661	152	921	369	397
FBtr0070663	57	940	603	170
FBtr0070664	41	522	456	22
FBtr0070665	420	71711	2619	397
FBtr0070666	420	67041	2319	152
FBtr0070667	420	65919	2433	1369
FBtr0070672	302	71597	2916	827
FBtr0070674	384	3610	1785	254
FBtr0070676	73	1868	1524	93
FBtr0070677	4	888	738	143
FBtr0070679	38	2246	1890	315
FBtr0070680	524	8541	5682	135
FBtr0070688	278	8543	1026	1168
FBtr0070689	49	2543	2142	98
FBtr0070691	183	2288	501	737
FBtr0070692	84	3600	756	99
FBtr0070693	86	1904	1749	66
FBtr0070696	53	3557	2943	293
FBtr0070697	48	939	693	143
FBtr0070712	255	2196	1437	183
FBtr0070715	123	1985	1437	422
FBtr0070716	30	860	711	116
FBtr0070717	122	1594	1350	119
FBtr0070731	215	7597	5679	95
FBtr0070734	62	1392	1224	103
FBtr0070735	71	1032	933	25
FBtr0070736	63	1411	903	442
FBtr0070741	60	1088	972	53
FBtr0070742	532	89555	1266	14275
FBtr0070750	175	1933	1431	258
FBtr0070755	44	1308	471	590
FBtr0070757	205	1157	816	133
FBtr0070758	147	2704	2247	231
FBtr0070759	189	2188	1743	189
FBtr0070764	169	1708	510	532
FBtr0070776	11	701	456	51
FBtr0070777	115	1962	1662	182
FBtr0070778	506	46885	1305	1279
FBtr0070779	61	758	546	148
FBtr0070780	162	1513	444	632
FBtr0070781	292	17961	2511	177
FBtr0070791	34	990	600	185
FBtr0070797	283	5612	1923	276
FBtr0070802	110	1872	1332	45
FBtr0070806	20	1875	1434	219
FBtr0070808	179	1527	777	387
FBtr0070813	159	1433	1110	161
FBtr0070814	102	2404	1950	288
FBtr0070815	54	668	435	113
FBtr0070816	52	1205	921	101
FBtr0070817	143	21015	2619	373
FBtr0070819	73	827	699	52
FBtr0070820	87	1014	879	45
FBtr0070824	75	2120	1482	190
FBtr0070832	54	957	648	252
FBtr0070833	38	4426	3396	141
FBtr0070836	409	4926	1335	236
FBtr0070844	64	9220	2775	348
FBtr0070845	258	4969	2175	348
FBtr0070850	407	1313	687	101
FBtr0070851	462	1313	687	101
FBtr0070852	72	1313	936	101
FBtr0070859	77	2017	1431	235
FBtr0070860	79	2170	1377	436
FBtr0070861	89	2049	924	93
FBtr0070862	125	1461	945	274
FBtr0070863	33	1482	1086	36
FBtr0070864	170	2655	921	314
FBtr0070865	287	20421	3174	300
FBtr0070871	133	1304	549	121
FBtr0070872	467	12202	2547	372
FBtr0070873	446	10103	2547	372
FBtr0070878	33	2060	1659	212
FBtr0070879	17	2372	1674	170
FBtr0070880	36	1944	1551	13
FBtr0070881	22	1703	1569	51
FBtr0070886	123	2665	783	366
FBtr0070887	227	1459	579	298
FBtr0070888	289	5727	849	831
FBtr0070890	359	4999	1095	625
FBtr0070891	601	3290	1104	965
FBtr0070893	165	3244	1008	432
FBtr0070900	146	2771	885	248
FBtr0070901	321	12408	4629	1975
FBtr0070913	168	1779	1182	57
FBtr0070923	#N/A	#N/A	#N/A	#N/A
FBtr0070926	205	1238	891	74
FBtr0070932	#N/A	#N/A	#N/A	#N/A
FBtr0070943	201	1357	780	90
FBtr0070944	201	1357	798	90
FBtr0070945	368	6179	2058	1287
FBtr0070948	782	52037	2931	1685
FBtr0070955	69	1930	1509	66
FBtr0070959	1187	19882	3447	2410
FBtr0070960	179	8209	1605	309
FBtr0070969	140	4179	3369	0
FBtr0070973	23	1288	1113	79
FBtr0070978	260	8197	1368	153
FBtr0070984	634	19512	1896	1077
FBtr0070985	315	10059	1896	1077
FBtr0070986	267	6755	1896	1077
FBtr0070989	34	1179	1068	74
FBtr0071010	87	1167	756	321
FBtr0071013	540	3277	1575	485
FBtr0071014	17	2754	1575	485
FBtr0071016	#N/A	#N/A	#N/A	#N/A
FBtr0071032	79	1424	1293	49
FBtr0071035	199	2001	1314	118
FBtr0071036	676	7650	1086	396
FBtr0071037	317	6961	1086	396
FBtr0071046	137	980	693	147
FBtr0071048	534	3194	2112	545
FBtr0071051	114	2210	1830	100
FBtr0071054	164	1263	630	294
FBtr0071055	33	814	531	154
FBtr0071056	99	647	366	120
FBtr0071057	131	3046	1803	117
FBtr0071058	28	435	195	135
FBtr0071059	17	524	180	258
FBtr0071060	30	316	216	67
FBtr0071063	75	1477	1122	277
FBtr0071064	215	794	312	264
FBtr0071067	308	2478	2001	166
FBtr0071068	268	69112	6525	3642
FBtr0071078	150	5150	1656	42
FBtr0071079	229	11818	3804	1028
FBtr0071081	73	829	555	138
FBtr0071083	228	39342	3660	154
FBtr0071087	209	2454	1875	48
FBtr0071099	58	639	543	35
FBtr0071106	277	2364	1953	68
FBtr0071116	156	3256	960	285
FBtr0071123	32	1777	1242	203
FBtr0071124	81	1823	1626	113
FBtr0071127	195	2139	1713	92
FBtr0071134	476	2168	1020	169
FBtr0071145	75	6024	4770	848
FBtr0071146	75	6024	3624	35
FBtr0071147	75	6024	2850	823
FBtr0071150	126	1764	1191	444
FBtr0071153	227	2683	2229	224
FBtr0071160	59	1499	1215	153
FBtr0071170	754	19793	3168	343
FBtr0071173	408	3724	2865	150
FBtr0071178	135	1483	639	171
FBtr0071185	164	3120	1800	1013
FBtr0071186	0	1443	1239	0
FBtr0071187	164	1253	969	117
FBtr0071191	84	1056	903	66
FBtr0071193	546	14434	1539	364
FBtr0071201	37	2235	1500	553
FBtr0071202	10	1204	963	156
FBtr0071203	38	1205	852	223
FBtr0071204	77	1338	918	114
FBtr0071207	455	33778	3717	1072
FBtr0071208	455	34690	3906	128
FBtr0071209	298	33835	3717	1072
FBtr0071214	368	14223	2061	361
FBtr0071215	228	14223	2061	361
FBtr0071216	368	14223	1923	361
FBtr0071217	228	14223	1923	361
FBtr0071223	161	1485	1029	114
FBtr0071224	157	1578	783	125
FBtr0071230	158	2495	1179	239
FBtr0071231	154	1962	1179	239
FBtr0071232	26	697	564	38
FBtr0071235	173	4312	3585	328
FBtr0071239	491	18196	552	68
FBtr0071240	258	1570	819	490
FBtr0071242	75	2405	642	203
FBtr0071243	72	704	552	77
FBtr0071244	575	7029	2097	392
FBtr0071248	124	2091	219	726
FBtr0071253	265	8018	3018	246
FBtr0071254	280	8666	3018	894
FBtr0071265	69	517	393	52
FBtr0071279	798	48545	1515	765
FBtr0071287	115	945	690	64
FBtr0071288	104	948	699	69
FBtr0071304	28	892	657	204
FBtr0071307	20	824	489	85
FBtr0071308	94	756	486	173
FBtr0071309	54	497	366	21
FBtr0071310	19	1252	1110	120
FBtr0071311	158	1691	1155	193
FBtr0071320	222	18988	2478	765
FBtr0071328	131	1488	1098	68
FBtr0071329	909	6323	2748	61
FBtr0071335	231	5603	1161	580
FBtr0071336	263	4422	1500	295
FBtr0071338	220	5013	3093	83
FBtr0071341	24	1280	789	53
FBtr0071356	125	589	309	152
FBtr0071357	495	13286	2463	349
FBtr0071373	437	44107	654	347
FBtr0071374	441	48013	654	3110
FBtr0071379	488	3373	1932	511
FBtr0071381	1307	26151	1560	529
FBtr0071386	475	60761	981	303
FBtr0071387	104	1838	1191	115
FBtr0071388	22	858	618	92
FBtr0071389	80	666	486	97
FBtr0071390	75	1718	519	1058
FBtr0071391	60	603	363	108
FBtr0071392	60	603	363	177
FBtr0071395	171	1735	1212	52
FBtr0071397	859	2180	1065	181
FBtr0071398	25	448	237	120
FBtr0071403	107	3663	2226	107
FBtr0071408	109	1719	996	360
FBtr0071410	246	13312	1092	1812
FBtr0071411	246	17188	1047	1144
FBtr0071412	334	17188	1047	1144
FBtr0071419	65	1647	1317	185
FBtr0071424	53	1621	1326	171
FBtr0071429	104	1426	1002	70
FBtr0071441	154	2483	1515	346
FBtr0071445	124	1255	1053	75
FBtr0071448	67	791	585	136
FBtr0071458	386	4605	1131	832
FBtr0071459	70	1234	1026	135
FBtr0071463	321	44505	2412	2403
FBtr0071466	96	4702	4518	85
FBtr0071467	1168	3600	2157	208
FBtr0071468	143	3600	3246	208
FBtr0071469	11	1071	762	108
FBtr0071471	306	1659	1071	226
FBtr0071481	189	1031	231	608
FBtr0071484	99	1397	1047	179
FBtr0071486	88	1785	1128	139
FBtr0071487	639	5782	342	638
FBtr0071490	93	897	591	210
FBtr0071491	128	3048	1887	764
FBtr0071492	9	2992	2793	0
FBtr0071493	582	81310	6417	1467
FBtr0071502	195	8590	1914	714
FBtr0071504	98	1034	876	57
FBtr0071505	85	889	591	210
FBtr0071506	2	3388	2733	176
FBtr0071507	67	871	591	210
FBtr0071510	152	4256	1377	184
FBtr0071512	43	750	507	137
FBtr0071515	467	7672	1863	139
FBtr0071517	52	1098	996	47
FBtr0071521	185	4723	2217	244
FBtr0071527	397	7135	1395	601
FBtr0071528	397	7135	1515	601
FBtr0071534	2	1567	1428	15
FBtr0071542	14	1295	1104	40
FBtr0071543	29	1709	1386	55
FBtr0071544	166	1809	1410	69
FBtr0071553	298	2663	1716	530
FBtr0071554	67	710	435	133
FBtr0071555	77	798	357	25
FBtr0071556	322	6242	1227	246
FBtr0071559	64	477	126	225
FBtr0071560	77	1980	1629	93
FBtr0071561	36	1960	1635	17
FBtr0071562	361	14767	2577	946
FBtr0071567	215	2312	2037	57
FBtr0071570	107	894	558	64
FBtr0071578	160	7294	819	643
FBtr0071579	174	3490	924	643
FBtr0071580	175	3491	972	643
FBtr0071581	#N/A	#N/A	#N/A	#N/A
FBtr0071583	299	5861	1029	299
FBtr0071608	70	1670	1533	7
FBtr0071610	1082	24450	2253	991
FBtr0071611	143	1634	777	110
FBtr0071612	37	1009	789	54
FBtr0071619	15	5096	3936	472
FBtr0071620	64	1216	1062	87
FBtr0071621	97	1538	1014	424
FBtr0071622	443	33104	3060	1094
FBtr0071623	68	5999	3207	1094
FBtr0071624	147	2345	1590	84
FBtr0071625	67	2093	1596	88
FBtr0071626	#N/A	#N/A	#N/A	#N/A
FBtr0071627	99	883	657	62
FBtr0071635	39	676	339	236
FBtr0071653	669	37558	4131	895
FBtr0071654	948	13335	4278	895
FBtr0071659	279	2356	1335	192
FBtr0071668	29	644	546	66
FBtr0071671	270	1481	1023	66
FBtr0071673	239	6512	333	132
FBtr0071674	214	5343	333	634
FBtr0071675	154	4462	3120	79
FBtr0071678	35	643	336	201
FBtr0071682	350	1301	591	357
FBtr0071684	76	1180	1059	42
FBtr0071685	63	1167	975	42
FBtr0071690	165	1282	381	396
FBtr0071691	165	1282	294	650
FBtr0071692	421	11209	1014	912
FBtr0071695	14	1122	852	86
FBtr0071697	15	1436	948	198
FBtr0071710	127	1029	801	98
FBtr0071714	146	569	348	72
FBtr0071716	103	1582	957	138
FBtr0071720	26	1170	1056	30
FBtr0071723	68	872	570	158
FBtr0071731	294	1313	825	136
FBtr0071733	73	604	360	168
FBtr0071734	85	1182	972	122
FBtr0071735	66	1990	1800	121
FBtr0071739	44	910	693	48
FBtr0071740	18	818	597	69
FBtr0071743	73	1575	1116	318
FBtr0071744	29	1179	1092	55
FBtr0071745	29	1958	1533	164
FBtr0071749	77	823	609	134
FBtr0071760	14	1193	873	117
FBtr0071762	47	2377	1755	71
FBtr0071765	47	401	321	30
FBtr0071766	213	1430	915	182
FBtr0071769	297	2948	1251	113
FBtr0071773	70	1334	924	283
FBtr0071775	719	42507	3072	1109
FBtr0071776	17	15552	2340	1109
FBtr0071777	564	4563	2367	122
FBtr0071779	41	2450	2052	67
FBtr0071780	103	984	825	1
FBtr0071781	42	1857	1599	93
FBtr0071782	18	1983	1614	127
FBtr0071783	43	1900	1629	38
FBtr0071784	210	12855	1293	543
FBtr0071785	150	3339	1293	543
FBtr0071786	126	5461	1044	22
FBtr0071797	453	8046	3168	146
FBtr0071799	135	1640	1230	110
FBtr0071803	107	1562	1392	60
FBtr0071804	50	1807	1239	291
FBtr0071806	92	1279	1038	146
FBtr0071811	320	3522	2745	103
FBtr0071812	493	3522	2745	103
FBtr0071813	168	11755	3153	892
FBtr0071814	207	11755	3153	892
FBtr0071815	312	11755	3153	892
FBtr0071816	67	6514	3228	892
FBtr0071819	64	569	456	46
FBtr0071821	165	3039	1500	309
FBtr0071822	131	10882	1509	1313
FBtr0071823	229	4196	687	565
FBtr0071826	75	550	243	170
FBtr0071830	0	2106	1707	0
FBtr0071833	116	8731	8199	107
FBtr0071835	114	2020	1698	140
FBtr0071836	87	825	333	342
FBtr0071837	554	29454	2028	609
FBtr0071845	360	7997	588	165
FBtr0071846	703	39610	3069	928
FBtr0071847	656	21209	3069	928
FBtr0071848	28	2347	1392	536
FBtr0071849	361	13724	2031	692
FBtr0071850	312	13724	2031	692
FBtr0071851	342	13093	2031	692
FBtr0071852	140	11737	2031	692
FBtr0071853	75	1672	810	189
FBtr0071854	101	999	306	129
FBtr0071858	1703	19757	1506	1574
FBtr0071861	81	1752	1020	131
FBtr0071862	88	1233	387	108
FBtr0071863	21	554	366	106
FBtr0071865	53	783	363	197
FBtr0071867	48	910	432	94
FBtr0071870	22	1092	606	380
FBtr0071871	6	936	609	71
FBtr0071872	14	839	654	58
FBtr0071878	106	678	462	107
FBtr0071880	98	1151	870	46
FBtr0071888	97	3811	1404	1375
FBtr0071890	53	2234	1491	152
FBtr0071891	206	2125	1455	107
FBtr0071893	75	1931	1455	10
FBtr0071894	96	1864	1485	137
FBtr0071898	343	2548	1368	514
FBtr0071899	606	3238	789	520
FBtr0071900	260	6668	2187	945
FBtr0071909	196	3107	2022	74
FBtr0071919	372	6684	1230	293
FBtr0071920	18	807	597	73
FBtr0071921	49	3103	1620	99
FBtr0071922	175	8447	4185	2029
FBtr0071924	266	3463	1614	1580
FBtr0071927	22	588	441	30
FBtr0071928	112	1958	1536	108
FBtr0071929	14	633	453	99
FBtr0071931	36	630	459	77
FBtr0071934	110	2010	1587	42
FBtr0071940	156	4043	3513	109
FBtr0071942	897	20546	4005	630
FBtr0071943	429	20546	4005	630
FBtr0071953	375	2218	1470	249
FBtr0071966	89	989	570	327
FBtr0071967	86	497	210	74
FBtr0071968	167	2499	2187	142
FBtr0071969	172	8224	2766	47
FBtr0071973	99	1498	1101	59
FBtr0071974	72	1586	1074	60
FBtr0071975	135	2120	1878	104
FBtr0071978	105	422	267	47
FBtr0071979	297	4167	825	259
FBtr0071980	51	388	264	70
FBtr0071990	20	1062	804	235
FBtr0071998	59	881	780	39
FBtr0071999	167	1302	1041	91
FBtr0072001	77	1049	516	390
FBtr0072002	119	3087	2694	32
FBtr0072006	95	793	471	105
FBtr0072011	293	1866	1296	159
FBtr0072012	62	1395	1236	40
FBtr0072016	129	1300	423	682
FBtr0072019	9	721	309	115
FBtr0072020	150	1454	1233	13
FBtr0072021	65	1611	1194	237
FBtr0072022	73	695	513	106
FBtr0072024	72	1205	657	188
FBtr0072025	220	7365	735	355
FBtr0072027	205	5540	3612	170
FBtr0072040	43	526	366	114
FBtr0072041	25	843	804	11
FBtr0072043	81	1160	903	173
FBtr0072044	11	1160	876	173
FBtr0072045	88	1163	945	71
FBtr0072046	145	1371	849	182
FBtr0072047	1762	4280	1437	713
FBtr0072048	148	1275	1008	60
FBtr0072049	118	1284	936	175
FBtr0072050	566	1356	579	101
FBtr0072051	105	1356	579	101
FBtr0072052	41	1410	1347	19
FBtr0072056	81	1052	585	383
FBtr0072057	384	870	342	141
FBtr0072059	0	1376	1218	0
FBtr0072065	106	808	669	30
FBtr0072071	132	1057	714	89
FBtr0072083	115	1230	1062	50
FBtr0072088	39	659	543	74
FBtr0072089	39	580	471	67
FBtr0072090	34	581	471	73
FBtr0072094	91	1139	1017	28
FBtr0072100	68	893	561	106
FBtr0072102	57	7119	747	241
FBtr0072103	137	7119	747	241
FBtr0072104	263	7119	747	241
FBtr0072105	111	1950	783	241
FBtr0072107	84	1457	795	113
FBtr0072109	41	860	333	362
FBtr0072115	0	1326	1197	0
FBtr0072116	0	2143	1605	0
FBtr0072117	261	10695	2026	448
FBtr0072121	25	940	720	101
FBtr0072122	105	1529	618	803
FBtr0072123	128	1078	888	59
FBtr0072127	193	1686	1365	125
FBtr0072130	386	2354	858	211
FBtr0072131	105	1805	780	32
FBtr0072135	227	1520	942	176
FBtr0072136	254	16669	3129	157
FBtr0072137	501	16916	3222	157
FBtr0072138	284	14457	3084	157
FBtr0072139	207	14696	3177	157
FBtr0072140	153	1676	1044	125
FBtr0072142	299	4399	1146	189
FBtr0072143	512	4399	1155	189
FBtr0072144	512	4399	1146	189
FBtr0072146	39	1450	1353	55
FBtr0072148	348	3790	2361	295
FBtr0072150	104	1686	1248	99
FBtr0072157	1113	6079	2007	158
FBtr0072158	317	5283	2007	158
FBtr0072159	105	694	561	25
FBtr0072160	93	3312	2955	133
FBtr0072161	93	2476	2124	64
FBtr0072162	231	1639	1374	31
FBtr0072164	82	973	378	123
FBtr0072169	53	3833	2565	95
FBtr0072170	89	3833	2565	95
FBtr0072187	70	1759	906	138
FBtr0072193	37	557	336	55
FBtr0072195	196	2401	1200	340
FBtr0072196	158	2242	1200	340
FBtr0072197	255	2282	1434	56
FBtr0072209	59	1658	399	132
FBtr0072224	128	1305	660	151
FBtr0072232	222	5652	3645	289
FBtr0072238	0	1512	1032	0
FBtr0072239	263	6143	1599	241
FBtr0072245	35	614	471	105
FBtr0072246	98	500	243	156
FBtr0072247	306	4375	2337	154
FBtr0072248	321	3448	2337	154
FBtr0072251	346	1707	1167	17
FBtr0072252	306	6472	1341	1261
FBtr0072254	338	18200	720	214
FBtr0072255	546	10840	825	214
FBtr0072257	274	11172	4269	264
FBtr0072259	#N/A	#N/A	#N/A	#N/A
FBtr0072263	386	11840	1761	667
FBtr0072264	62	2088	1563	254
FBtr0072267	395	15351	2229	799
FBtr0072270	201	7219	1362	952
FBtr0072272	537	2786	1347	899
FBtr0072275	342	17305	891	2576
FBtr0072276	288	4850	978	170
FBtr0072288	51	2294	1809	100
FBtr0072289	296	910	435	121
FBtr0072293	53	1340	1173	111
FBtr0072294	126	1515	1212	174
FBtr0072295	109	963	720	80
FBtr0072296	101	904	720	80
FBtr0072297	85	647	390	98
FBtr0072298	563	35365	1950	1209
FBtr0072299	88	2507	2235	129
FBtr0072300	93	837	624	117
FBtr0072305	9	602	426	164
FBtr0072312	370	16618	1386	897
FBtr0072313	366	11512	468	311
FBtr0072314	0	1097	972	0
FBtr0072316	50	1017	732	114
FBtr0072321	123	1861	1566	51
FBtr0072322	8	1069	888	95
FBtr0072333	48	846	753	42
FBtr0072334	104	552	279	108
FBtr0072335	27	1557	1407	120
FBtr0072336	676	23166	1434	783
FBtr0072337	98	3573	621	159
FBtr0072350	90	1413	756	320
FBtr0072351	75	1025	657	173
FBtr0072355	35	1957	1611	117
FBtr0072356	37	1390	840	510
FBtr0072357	86	1122	891	27
FBtr0072362	457	5956	1866	857
FBtr0072367	866	11665	2364	2137
FBtr0072368	870	11665	2415	2137
FBtr0072370	117	3089	1275	252
FBtr0072371	189	1942	1200	59
FBtr0072377	312	765	363	87
FBtr0072378	615	19781	966	585
FBtr0072379	615	20846	981	1495
FBtr0072380	18	1207	747	439
FBtr0072396	1171	4446	1791	194
FBtr0072397	263	18025	1464	733
FBtr0072400	426	8339	1560	624
FBtr0072401	120	8190	1653	475
FBtr0072402	246	6600	1560	475
FBtr0072403	83	1911	1521	119
FBtr0072404	84	1003	363	96
FBtr0072410	178	1209	615	271
FBtr0072413	178	8731	1518	153
FBtr0072414	178	7411	1497	128
FBtr0072415	178	5771	1497	0
FBtr0072416	111	4629	1497	0
FBtr0072417	40	6771	2739	259
FBtr0072420	112	2396	1884	117
FBtr0072426	24	813	609	119
FBtr0072427	506	5403	864	280
FBtr0072430	59	450	276	56
FBtr0072436	83	1455	669	123
FBtr0072437	62	529	360	44
FBtr0072441	684	2965	1422	120
FBtr0072442	133	2965	1353	120
FBtr0072443	231	7613	927	883
FBtr0072444	184	2680	1281	181
FBtr0072448	123	554	153	219
FBtr0072449	341	2909	1506	686
FBtr0072450	62	1118	915	80
FBtr0072451	125	1222	789	58
FBtr0072454	23	1263	1131	45
FBtr0072455	48	434	198	130
FBtr0072457	189	13413	3138	1128
FBtr0072458	228	12507	3138	1128
FBtr0072459	558	11721	1383	639
FBtr0072461	323	11949	1347	564
FBtr0072462	20	2136	1476	230
FBtr0072463	85	2566	2316	97
FBtr0072475	380	2777	1704	609
FBtr0072476	395	2244	1458	119
FBtr0072484	58	1394	861	415
FBtr0072488	51	689	342	166
FBtr0072493	619	1367	342	166
FBtr0072501	148	2815	1599	341
FBtr0072504	129	2573	555	1217
FBtr0072505	113	2573	555	1217
FBtr0072506	169	3381	837	129
FBtr0072507	183	1513	1227	100
FBtr0072518	21	1972	1158	790
FBtr0072524	458	5138	2868	637
FBtr0072525	248	2790	1614	637
FBtr0072534	175	2134	1026	188
FBtr0072535	245	2134	1026	188
FBtr0072536	459	2134	1026	188
FBtr0072538	458	2911	2052	129
FBtr0072539	192	2911	2292	129
FBtr0072540	46	748	264	295
FBtr0072541	60	785	570	152
FBtr0072546	0	1243	1035	205
FBtr0072550	129	1297	906	85
FBtr0072553	174	1474	1056	189
FBtr0072561	69	1405	780	31
FBtr0072562	584	4915	1221	390
FBtr0072563	336	6451	1326	1160
FBtr0072566	200	761	474	84
FBtr0072568	115	774	489	167
FBtr0072570	147	3580	1542	275
FBtr0072571	147	3580	1566	166
FBtr0072572	110	8258	1731	0
FBtr0072573	540	5701	1755	159
FBtr0072574	373	2488	1539	218
FBtr0072585	267	2251	1308	290
FBtr0072586	98	6813	5934	64
FBtr0072592	186	3208	1407	1612
FBtr0072594	578	4529	1575	561
FBtr0072599	78	625	453	91
FBtr0072602	245	1000	630	122
FBtr0072603	59	1685	1161	52
FBtr0072604	4	1761	1173	109
FBtr0072605	237	2258	1497	187
FBtr0072606	406	6062	1584	200
FBtr0072608	0	1559	1317	62
FBtr0072609	90	2017	1338	49
FBtr0072611	337	1532	864	196
FBtr0072619	78	1721	1221	154
FBtr0072625	217	885	486	112
FBtr0072626	226	3023	1449	712
FBtr0072627	226	3023	1470	712
FBtr0072628	23	486	420	40
FBtr0072630	125	580	420	32
FBtr0072631	25	492	420	44
FBtr0072633	14	615	423	175
FBtr0072634	19	480	420	38
FBtr0072635	156	1480	966	87
FBtr0072637	7	564	426	128
FBtr0072638	83	2790	1665	432
FBtr0072639	406	36848	3201	1539
FBtr0072642	453	64721	2931	1953
FBtr0072651	241	6300	2187	543
FBtr0072653	181	1083	753	146
FBtr0072655	155	3975	1551	1400
FBtr0072657	155	3975	1551	1327
FBtr0072659	713	18050	1128	294
FBtr0072660	393	8783	564	294
FBtr0072661	96	8783	564	294
FBtr0072662	309	18427	4467	97
FBtr0072672	309	11138	3078	202
FBtr0072673	171	8589	3078	202
FBtr0072674	8	5055	3156	202
FBtr0072675	136	4501	3105	202
FBtr0072680	70	1738	723	822
FBtr0072681	320	16810	1023	452
FBtr0072693	231	1703	1341	72
FBtr0072694	341	4665	1065	1122
FBtr0072695	102	751	312	334
FBtr0072714	55	1211	633	520
FBtr0072720	109	2273	1299	862
FBtr0072725	24	1015	726	213
FBtr0072726	24	1015	636	213
FBtr0072734	84	1187	933	167
FBtr0072742	404	1823	1143	147
FBtr0072744	161	2411	1368	275
FBtr0072759	75	517	393	46
FBtr0072761	305	2422	480	368
FBtr0072764	25	1796	1584	112
FBtr0072766	171	1258	900	184
FBtr0072778	60	1306	1098	81
FBtr0072784	185	12316	879	129
FBtr0072785	185	11626	540	73
FBtr0072786	118	2529	582	201
FBtr0072796	23	1970	1512	378
FBtr0072797	178	4775	3615	335
FBtr0072800	128	2538	2280	127
FBtr0072802	105	1052	516	39
FBtr0072803	22	2321	2055	65
FBtr0072815	480	5841	549	355
FBtr0072819	526	5841	576	355
FBtr0072821	320	6123	2016	334
FBtr0072822	428	2587	735	1421
FBtr0072824	226	5106	4527	350
FBtr0072826	476	8796	2955	370
FBtr0072827	363	8796	2955	370
FBtr0072830	49	916	543	137
FBtr0072836	223	5806	795	392
FBtr0072837	263	1973	795	392
FBtr0072845	179	2648	1353	43
FBtr0072848	381	25114	14388	491
FBtr0072852	70	1010	849	88
FBtr0072858	401	5108	2049	299
FBtr0072869	80	1804	540	511
FBtr0072874	526	6112	3486	97
FBtr0072879	108	1247	891	173
FBtr0072880	12	733	657	61
FBtr0072881	15	1079	939	122
FBtr0072883	48	1489	1146	234
FBtr0072887	425	23107	1434	1682
FBtr0072888	9	2130	2070	48
FBtr0072898	49	652	402	138
FBtr0072902	78	2889	1179	84
FBtr0072911	115	1631	1338	175
FBtr0072914	#N/A	#N/A	#N/A	#N/A
FBtr0072916	139	1559	1026	221
FBtr0072928	89	1218	921	149
FBtr0072929	60	946	447	131
FBtr0072937	73	1238	888	106
FBtr0072938	217	2158	1311	118
FBtr0072943	23	479	345	108
FBtr0072948	102	1690	1374	30
FBtr0072949	78	1241	624	229
FBtr0072950	367	20330	1371	751
FBtr0072951	367	28610	4581	175
FBtr0072952	425	28610	4581	175
FBtr0072953	437	28610	4581	175
FBtr0072954	61	27917	4581	175
FBtr0072955	260	2613	2082	23
FBtr0072962	46	1175	1074	52
FBtr0072963	333	4235	1059	165
FBtr0072964	333	4235	987	165
FBtr0072965	318	3444	963	165
FBtr0072966	93	3444	984	165
FBtr0072967	140	2190	1530	144
FBtr0072968	20	948	762	100
FBtr0072977	210	2255	1260	172
FBtr0072979	78	984	549	296
FBtr0072980	523	9871	1647	1465
FBtr0072986	687	2393	1218	90
FBtr0072987	15	2248	1668	90
FBtr0072988	15	2248	1617	90
FBtr0072989	687	2393	1152	215
FBtr0073004	300	14932	1236	817
FBtr0073006	97	2393	1704	463
FBtr0073007	41	1107	960	36
FBtr0073008	21	1104	921	95
FBtr0073009	231	1445	987	161
FBtr0073010	66	1631	1452	110
FBtr0073011	382	8526	1161	450
FBtr0073030	78	3900	390	640
FBtr0073031	111	3900	390	640
FBtr0073032	407	3747	390	640
FBtr0073034	127	1539	1371	38
FBtr0073037	7	582	306	141
FBtr0073038	16	544	288	116
FBtr0073039	16	646	435	87
FBtr0073050	749	9691	420	168
FBtr0073051	241	5220	993	207
FBtr0073052	323	10658	1782	369
FBtr0073053	258	4253	2715	298
FBtr0073059	26	333	210	94
FBtr0073060	38	360	213	106
FBtr0073061	17	323	213	90
FBtr0073062	54	364	207	100
FBtr0073069	79	3119	2742	239
FBtr0073070	797	31031	12291	362
FBtr0073071	797	31031	12354	362
FBtr0073072	797	31031	12621	362
FBtr0073073	63	387	210	111
FBtr0073077	17	1816	1536	80
FBtr0073080	56	387	216	112
FBtr0073081	0	210	207	0
FBtr0073086	151	3777	597	187
FBtr0073087	171	3081	597	187
FBtr0073088	240	1807	597	187
FBtr0073089	266	1807	597	187
FBtr0073090	171	1633	597	187
FBtr0073092	116	1021	759	76
FBtr0073102	0	825	774	48
FBtr0073103	0	850	783	64
FBtr0073104	0	774	771	0
FBtr0073105	102	925	744	76
FBtr0073111	4	932	783	142
FBtr0073112	13	1303	1164	123
FBtr0073124	282	15974	3039	629
FBtr0073139	76	1367	1062	60
FBtr0073140	67	600	378	43
FBtr0073141	79	1708	1398	228
FBtr0073145	707	23783	1767	1803
FBtr0073146	1354	15146	1767	140
FBtr0073147	40	757	231	252
FBtr0073154	75	3077	141	221
FBtr0073155	536	15487	642	858
FBtr0073156	536	15487	825	740
FBtr0073157	272	2260	750	575
FBtr0073162	#N/A	#N/A	#N/A	#N/A
FBtr0073163	693	3598	2319	296
FBtr0073164	43	797	465	77
FBtr0073165	1168	4674	1959	511
FBtr0073166	889	6381	1857	136
FBtr0073167	808	6096	1857	1672
FBtr0073168	54	3219	1422	1672
FBtr0073170	13	607	489	102
FBtr0073172	41	1502	960	71
FBtr0073174	355	21948	579	202
FBtr0073180	58	1713	1455	15
FBtr0073182	9	516	243	146
FBtr0073183	144	803	618	38
FBtr0073192	174	2360	1095	100
FBtr0073197	196	3563	1059	1624
FBtr0073199	1441	3563	1353	85
FBtr0073200	0	1937	1380	85
FBtr0073201	0	1777	1407	36
FBtr0073203	396	13065	1374	931
FBtr0073204	152	2154	1749	72
FBtr0073205	48	2260	1467	457
FBtr0073208	32	1138	966	71
FBtr0073213	119	604	237	177
FBtr0073214	94	2875	1725	114
FBtr0073215	233	3778	1533	187
FBtr0073218	69	19085	873	663
FBtr0073219	1192	4602	1356	845
FBtr0073220	1046	5290	1356	1533
FBtr0073223	71	1036	741	146
FBtr0073231	281	14060	3504	399
FBtr0073248	239	11438	798	127
FBtr0073249	732	2593	789	127
FBtr0073250	58	1241	801	127
FBtr0073252	42	952	564	281
FBtr0073253	68	661	360	121
FBtr0073254	86	1341	576	349
FBtr0073255	222	3515	2250	173
FBtr0073257	0	2019	1344	239
FBtr0073258	35	2857	927	562
FBtr0073260	184	5799	3141	329
FBtr0073271	1404	8618	1362	666
FBtr0073272	1141	8355	1233	666
FBtr0073273	828	8042	1062	666
FBtr0073275	541	14668	1530	1288
FBtr0073276	229	11767	1530	1288
FBtr0073277	330	11767	1530	1288
FBtr0073278	114	1923	1251	53
FBtr0073279	413	7566	2709	1092
FBtr0073281	88	686	294	165
FBtr0073283	204	3038	1644	93
FBtr0073284	881	3312	1644	367
FBtr0073291	487	18740	1536	338
FBtr0073292	227	18740	1536	338
FBtr0073294	542	13504	1161	744
FBtr0073295	403	6292	1161	744
FBtr0073296	496	5602	1161	362
FBtr0073297	49	1437	819	169
FBtr0073298	672	4960	1812	257
FBtr0073299	240	6645	1563	654
FBtr0073300	240	881	192	383
FBtr0073301	168	1591	1260	105
FBtr0073302	102	1500	465	121
FBtr0073306	48	1205	963	112
FBtr0073308	373	6101	2262	272
FBtr0073309	578	6101	2262	272
FBtr0073319	0	354	351	0
FBtr0073323	996	21448	3699	538
FBtr0073328	119	895	318	325
FBtr0073333	70	1125	885	105
FBtr0073334	51	987	726	143
FBtr0073336	143	766	435	64
FBtr0073337	1429	11254	966	27
FBtr0073338	44	965	714	204
FBtr0073341	536	13715	1833	518
FBtr0073342	336	5501	1833	518
FBtr0073343	424	5501	1833	518
FBtr0073344	396	2030	1461	170
FBtr0073345	1021	103471	5952	321
FBtr0073347	146	826	381	296
FBtr0073352	52	1607	1296	185
FBtr0073353	97	1970	408	174
FBtr0073354	326	8655	1347	160
FBtr0073356	60	3024	2733	152
FBtr0073358	451	4500	3903	0
FBtr0073361	78	1354	1155	118
FBtr0073362	17	2198	1845	93
FBtr0073363	125	1346	888	157
FBtr0073364	34	682	351	294
FBtr0073366	81	1142	933	125
FBtr0073367	73	1188	903	209
FBtr0073369	149	1463	1155	156
FBtr0073372	38	690	441	153
FBtr0073373	0	2928	2925	0
FBtr0073374	132	767	540	92
FBtr0073375	471	38120	2073	1211
FBtr0073376	287	6441	531	573
FBtr0073377	157	666	207	242
FBtr0073378	41	791	441	306
FBtr0073382	96	1389	735	131
FBtr0073383	197	1398	1095	103
FBtr0073386	56	1660	1137	109
FBtr0073387	179	2314	1776	87
FBtr0073390	362	4785	1596	132
FBtr0073391	362	4785	1209	859
FBtr0073392	52	1538	384	171
FBtr0073393	226	14859	7662	280
FBtr0073394	328	1144	405	133
FBtr0073396	31	1163	552	251
FBtr0073397	31	1163	513	251
FBtr0073400	69	3103	1677	175
FBtr0073401	67	878	642	166
FBtr0073402	67	871	591	210
FBtr0073412	162	2385	1812	408
FBtr0073425	144	1708	921	267
FBtr0073426	111	7954	921	267
FBtr0073427	81	818	480	120
FBtr0073438	139	1020	345	181
FBtr0073439	33	690	339	114
FBtr0073445	125	546	339	79
FBtr0073446	134	559	336	86
FBtr0073447	173	650	366	108
FBtr0073450	85	746	609	49
FBtr0073461	67	779	567	142
FBtr0073467	169	842	501	169
FBtr0073468	29	1029	750	168
FBtr0073469	0	3085	2589	84
FBtr0073470	125	1319	453	482
FBtr0073473	167	1362	348	146
FBtr0073474	19	502	264	82
FBtr0073494	230	7366	1107	566
FBtr0073495	148	6036	1107	361
FBtr0073496	445	6241	798	566
FBtr0073497	236	3474	1923	454
FBtr0073498	302	2834	1923	452
FBtr0073503	535	6049	1722	245
FBtr0073509	330	1137	609	76
FBtr0073511	95	934	720	116
FBtr0073514	#N/A	#N/A	#N/A	#N/A
FBtr0073515	#N/A	#N/A	#N/A	#N/A
FBtr0073521	744	3825	2148	861
FBtr0073531	97	716	342	196
FBtr0073537	135	952	540	94
FBtr0073539	15	2219	1905	237
FBtr0073543	162	3370	480	331
FBtr0073544	160	3362	480	331
FBtr0073545	50	5028	4752	223
FBtr0073555	435	15236	2046	921
FBtr0073556	95	3067	798	179
FBtr0073557	95	3410	798	522
FBtr0073565	2	1774	1515	23
FBtr0073569	182	2028	924	420
FBtr0073574	329	2729	1197	119
FBtr0073579	127	2212	1776	94
FBtr0073580	591	11000	3522	582
FBtr0073581	102	2651	2118	121
FBtr0073582	36	887	747	101
FBtr0073590	337	4427	3111	325
FBtr0073591	219	3016	747	133
FBtr0073593	#N/A	#N/A	#N/A	#N/A
FBtr0073594	256	8977	2889	296
FBtr0073595	291	9852	2889	1171
FBtr0073606	16	484	405	60
FBtr0073612	799	9016	2097	1176
FBtr0073613	109	1117	753	170
FBtr0073623	182	2652	1608	92
FBtr0073625	#N/A	#N/A	#N/A	#N/A
FBtr0073626	#N/A	#N/A	#N/A	#N/A
FBtr0073627	#N/A	#N/A	#N/A	#N/A
FBtr0073628	#N/A	#N/A	#N/A	#N/A
FBtr0073633	148	1316	990	109
FBtr0073634	19	2187	1710	455
FBtr0073638	113	1298	1020	162
FBtr0073640	39	1712	1449	32
FBtr0073643	127	1331	1032	169
FBtr0073644	94	965	717	82
FBtr0073647	140	955	567	245
FBtr0073650	112	2479	810	401
FBtr0073651	92	2692	2448	82
FBtr0073653	124	1112	591	100
FBtr0073655	211	3664	1716	193
FBtr0073656	361	4901	885	295
FBtr0073667	36	2203	2097	67
FBtr0073670	73	1355	957	147
FBtr0073672	72	3862	1854	1790
FBtr0073674	69	1331	894	174
FBtr0073685	344	2988	2235	271
FBtr0073686	93	5322	957	2350
FBtr0073690	47	2572	1965	557
FBtr0073698	82	1167	1038	44
FBtr0073699	63	2035	1899	70
FBtr0073702	366	9463	699	1177
FBtr0073703	412	8387	699	101
FBtr0073712	1664	8176	1068	1202
FBtr0073716	87	548	303	155
FBtr0073717	60	752	459	230
FBtr0073722	128	7936	1089	218
FBtr0073725	470	14264	2559	505
FBtr0073727	279	2096	1518	240
FBtr0073728	44	519	396	23
FBtr0073729	44	519	396	23
FBtr0073731	252	43335	3147	461
FBtr0073732	352	42775	3438	1208
FBtr0073733	83	927	609	232
FBtr0073734	43	642	426	170
FBtr0073738	111	2241	1875	124
FBtr0073745	98	813	558	92
FBtr0073750	36	2334	1515	405
FBtr0073752	0	1549	1254	102
FBtr0073753	289	7027	1458	868
FBtr0073754	225	3468	2235	624
FBtr0073767	241	8932	2361	2218
FBtr0073768	9	2282	1131	139
FBtr0073777	372	4326	1329	806
FBtr0073778	218	4575	711	288
FBtr0073782	7	1275	843	148
FBtr0073783	73	1803	894	399
FBtr0073784	131	1265	519	205
FBtr0073785	16	1466	1038	263
FBtr0073787	319	3706	1218	230
FBtr0073788	149	1025	489	384
FBtr0073790	189	4173	474	251
FBtr0073799	77	1395	936	273
FBtr0073800	40	1689	855	543
FBtr0073810	474	4777	1554	281
FBtr0073811	21	989	834	61
FBtr0073812	24	1665	1032	549
FBtr0073821	56	1622	1260	169
FBtr0073836	19	1250	1176	52
FBtr0073837	38	774	630	44
FBtr0073846	245	2500	1086	471
FBtr0073851	114	8930	1191	217
FBtr0073852	186	9002	1167	217
FBtr0073853	546	6204	918	217
FBtr0073854	185	1339	897	185
FBtr0073868	21	1954	1833	97
FBtr0073869	92	428	222	111
FBtr0073891	71	915	558	142
FBtr0073892	24	1096	1002	67
FBtr0073893	70	2288	1986	138
FBtr0073894	35	1247	1035	71
FBtr0073904	143	2829	951	136
FBtr0073908	362	3622	1503	106
FBtr0073913	1036	140126	1032	2887
FBtr0073914	117	1021	786	61
FBtr0073915	102	1066	789	118
FBtr0073916	311	7679	2979	391
FBtr0073918	117	1021	786	61
FBtr0073919	117	961	591	196
FBtr0073920	29	1310	924	200
FBtr0073927	387	5549	963	408
FBtr0073928	32	799	474	136
FBtr0073929	112	1106	441	216
FBtr0073935	51	992	630	308
FBtr0073936	104	1210	855	248
FBtr0073937	27	1139	768	213
FBtr0073938	46	1091	762	38
FBtr0073939	389	8257	1797	516
FBtr0073940	473	61765	2379	3650
FBtr0073941	78	670	447	83
FBtr0073942	590	49823	2178	474
FBtr0073943	70	17848	1596	1633
FBtr0073944	196	6859	1623	1633
FBtr0073948	0	606	603	0
FBtr0073949	146	94208	1314	1356
FBtr0073950	146	94208	1275	1356
FBtr0073951	258	94208	1314	1356
FBtr0073952	258	94208	1275	1356
FBtr0073954	540	2932	843	425
FBtr0073955	959	54513	3522	4731
FBtr0073962	182	1003	501	176
FBtr0073963	50	951	495	37
FBtr0073970	337	52736	15699	138
FBtr0073973	169	1499	1176	151
FBtr0073974	285	4242	1878	358
FBtr0073975	56	2045	1971	15
FBtr0073976	15	2032	1899	62
FBtr0073977	26	973	309	329
FBtr0073978	64	2737	1938	337
FBtr0073979	148	3598	1869	93
FBtr0073980	417	10940	2178	501
FBtr0073983	672	8193	2109	895
FBtr0073984	58	2034	1866	107
FBtr0073985	147	2265	1863	252
FBtr0073986	30	2337	1848	310
FBtr0073987	25	2141	1878	179
FBtr0073992	330	38596	6744	2192
FBtr0073999	70	992	876	43
FBtr0074012	549	5071	951	973
FBtr0074014	122	3315	951	705
FBtr0074015	750	26708	1188	749
FBtr0074017	655	1961	906	328
FBtr0074021	445	1370	429	363
FBtr0074022	503	1370	429	363
FBtr0074023	76	1055	927	49
FBtr0074024	184	1132	594	259
FBtr0074025	81	830	510	83
FBtr0074026	571	23289	2865	1352
FBtr0074028	170	3241	1485	630
FBtr0074029	83	585	447	52
FBtr0074035	15	413	366	29
FBtr0074037	107	5632	2748	705
FBtr0074045	252	1377	996	126
FBtr0074048	56	1633	1449	61
FBtr0074050	69	770	486	212
FBtr0074055	67	1130	831	177
FBtr0074062	388	1913	1230	177
FBtr0074063	816	21965	3114	590
FBtr0074064	708	8246	2496	705
FBtr0074073	234	10706	5070	1282
FBtr0074076	60	1346	549	649
FBtr0074083	13	1486	1035	435
FBtr0074088	119	1450	1245	0
FBtr0074089	76	1450	1227	0
FBtr0074095	104	4736	2154	120
FBtr0074096	259	4736	2154	120
FBtr0074098	49	1393	1296	45
FBtr0074099	597	13396	1320	1274
FBtr0074100	290	13396	1110	1274
FBtr0074101	454	7572	1110	1274
FBtr0074103	173	3331	2370	100
FBtr0074105	25	1550	1131	263
FBtr0074125	283	9701	6027	689
FBtr0074129	290	3425	1488	122
FBtr0074139	80	2575	1740	83
FBtr0074153	424	4842	3738	98
FBtr0074154	352	4842	3738	98
FBtr0074162	72	4962	3294	146
FBtr0074168	70	1246	996	64
FBtr0074192	76	3313	2379	101
FBtr0074193	34	976	828	37
FBtr0074206	460	6567	1557	610
FBtr0074207	51	2520	1863	89
FBtr0074208	#N/A	#N/A	#N/A	#N/A
FBtr0074236	56	2323	954	634
FBtr0074245	126	2581	384	1196
FBtr0074250	566	6153	1704	974
FBtr0074251	820	30190	3933	263
FBtr0074255	1138	12482	1692	806
FBtr0074260	124	997	762	108
FBtr0074268	455	3425	828	742
FBtr0074269	168	3425	828	742
FBtr0074270	251	3225	828	742
FBtr0074272	769	6095	4026	103
FBtr0074273	515	2540	1356	482
FBtr0074274	159	2540	1185	482
FBtr0074275	378	2540	1422	482
FBtr0074287	91	1563	1239	166
FBtr0074288	243	6562	678	482
FBtr0074296	86	3951	3411	113
FBtr0074297	71	1700	1362	192
FBtr0074298	268	63812	6393	185
FBtr0074299	194	2449	1917	335
FBtr0074304	218	3918	3180	117
FBtr0074315	495	1900	1176	108
FBtr0074318	18	2488	528	1722
FBtr0074321	7	1198	762	123
FBtr0074322	203	3070	2631	159
FBtr0074324	318	5766	1725	218
FBtr0074325	79	1540	1038	246
FBtr0074326	126	1034	741	164
FBtr0074329	76	1519	1164	111
FBtr0074336	304	14796	2466	356
FBtr0074337	332	9616	2331	356
FBtr0074338	202	9616	2331	356
FBtr0074339	108	1444	1065	107
FBtr0074343	0	828	636	0
FBtr0074344	1121	24232	1614	734
FBtr0074345	261	13072	1614	1532
FBtr0074346	93	973	522	201
FBtr0074349	1095	8430	2823	1004
FBtr0074350	626	3542	1941	207
FBtr0074357	257	31246	4188	1276
FBtr0074361	30	904	759	21
FBtr0074362	22	1012	783	83
FBtr0074363	75	1527	747	438
FBtr0074364	32	1019	753	176
FBtr0074373	102	681	402	174
FBtr0074375	0	3558	3252	174
FBtr0074382	137	1910	1551	147
FBtr0074383	266	6635	1404	760
FBtr0074389	83	814	627	101
FBtr0074390	68	1448	1227	150
FBtr0074391	0	628	510	54
FBtr0074392	21	1671	1404	69
FBtr0074393	29	1911	1233	117
FBtr0074394	98	612	339	172
FBtr0074400	54	729	519	153
FBtr0074402	36	630	519	72
FBtr0074403	80	1873	1488	59
FBtr0074410	77	1282	522	71
FBtr0074411	63	7253	4290	0
FBtr0074429	289	9595	1935	875
FBtr0074430	216	5801	1632	868
FBtr0074431	34	5145	1965	136
FBtr0074432	54	2737	1776	136
FBtr0074436	215	3554	2277	152
FBtr0074437	73	2425	1614	185
FBtr0074438	425	21675	201	536
FBtr0074444	27	739	594	53
FBtr0074445	33	950	642	34
FBtr0074448	388	19095	1392	577
FBtr0074449	283	12010	1392	577
FBtr0074461	57	23002	1146	83
FBtr0074466	122	3172	1935	71
FBtr0074467	78	817	717	19
FBtr0074474	70	531	375	83
FBtr0074477	447	26273	4077	697
FBtr0074478	889	10465	3093	697
FBtr0074479	58	2681	1989	280
FBtr0074485	48	2257	1662	271
FBtr0074491	93	1984	1431	0
FBtr0074494	90	1521	1110	154
FBtr0074495	12	1228	1074	61
FBtr0074505	662	12702	3000	452
FBtr0074509	119	13990	12243	77
FBtr0074513	605	4269	1479	536
FBtr0074515	28	1741	1251	236
FBtr0074520	140	11258	624	393
FBtr0074521	140	11258	624	393
FBtr0074522	140	11258	624	393
FBtr0074523	237	11355	624	393
FBtr0074524	140	11258	807	393
FBtr0074525	109	9167	624	393
FBtr0074526	109	9167	624	393
FBtr0074539	114	1710	1593	0
FBtr0074545	534	19376	561	4588
FBtr0074546	454	16684	561	1379
FBtr0074549	107	1315	576	234
FBtr0074553	22	3079	1458	395
FBtr0074559	28	2424	1923	63
FBtr0074560	104	1497	1197	120
FBtr0074563	14	744	645	82
FBtr0074568	173	4863	1155	144
FBtr0074569	173	1582	1062	144
FBtr0074578	512	31947	1842	2592
FBtr0074579	525	7070	531	366
FBtr0074581	660	2906	1239	740
FBtr0074584	69	904	441	328
FBtr0074590	24	742	447	140
FBtr0074591	38	947	747	159
FBtr0074592	55	1132	750	324
FBtr0074603	196	2462	1722	76
FBtr0074604	30	1774	1470	93
FBtr0074605	41	1940	972	867
FBtr0074607	171	680	444	62
FBtr0074609	526	3655	1614	56
FBtr0074610	824	4505	1614	608
FBtr0074611	5	1682	972	17
FBtr0074617	500	10867	1029	883
FBtr0074618	358	10980	5685	92
FBtr0074619	12	1405	1308	82
FBtr0074620	107	1372	996	266
FBtr0074621	101	1982	1011	360
FBtr0074626	86	767	489	116
FBtr0074627	115	822	480	224
FBtr0074628	134	2171	1482	198
FBtr0074629	298	2435	1182	162
FBtr0074630	339	3672	1134	37
FBtr0074631	351	6118	489	151
FBtr0074632	213	1713	438	151
FBtr0074644	30	1681	558	1039
FBtr0074648	155	2075	1311	419
FBtr0074649	370	8878	618	198
FBtr0074663	110	10882	2004	372
FBtr0074664	86	873	504	219
FBtr0074665	79	902	579	126
FBtr0074668	124	3858	1101	505
FBtr0074669	80	2159	1050	105
FBtr0074670	62	816	537	214
FBtr0074672	39	1685	1443	130
FBtr0074673	48	1068	924	93
FBtr0074674	408	15289	2805	744
FBtr0074676	153	3058	1152	784
FBtr0074680	1304	19894	1680	1158
FBtr0074683	457	6596	1848	251
FBtr0074690	136	2093	1440	114
FBtr0074691	534	5782	1800	118
FBtr0074692	151	2816	1842	127
FBtr0074695	176	5723	975	1925
FBtr0074696	0	1230	945	282
FBtr0074698	339	2107	1257	215
FBtr0074701	25	788	384	322
FBtr0074703	112	634	474	45
FBtr0074704	111	682	372	196
FBtr0074729	25	2974	2229	44
FBtr0074730	38	2940	2139	158
FBtr0074742	33	897	786	75
FBtr0074748	350	5102	1572	167
FBtr0074749	393	2632	1506	167
FBtr0074758	439	4530	1743	270
FBtr0074769	99	2823	2172	34
FBtr0074779	121	711	549	38
FBtr0074786	154	5256	3417	26
FBtr0074788	812	11277	2436	3513
FBtr0074790	419	4887	1143	2073
FBtr0074796	72	656	474	107
FBtr0074800	507	40542	7587	1729
FBtr0074801	302	14546	3840	1729
FBtr0074806	81	713	501	128
FBtr0074812	404	6628	1659	455
FBtr0074818	27	1464	1206	161
FBtr0074820	190	1258	486	219
FBtr0074821	129	1258	486	219
FBtr0074823	38	1153	1002	49
FBtr0074827	51	1587	1290	183
FBtr0074836	0	2987	2745	239
FBtr0074841	583	2758	1350	56
FBtr0074842	521	2758	1350	56
FBtr0074843	34	1407	1086	38
FBtr0074845	114	1974	885	291
FBtr0074848	694	26275	3816	586
FBtr0074849	81	1947	1794	69
FBtr0074853	69	1921	1053	115
FBtr0074854	78	1680	1089	113
FBtr0074855	77	1679	1053	113
FBtr0074856	89	1685	1077	245
FBtr0074858	45	1429	1257	53
FBtr0074859	85	1618	1107	128
FBtr0074860	41	1196	978	47
FBtr0074864	324	1398	918	153
FBtr0074865	10	1237	1116	108
FBtr0074866	47	1293	1059	126
FBtr0074867	234	3084	1272	161
FBtr0074868	22	583	378	89
FBtr0074869	97	3051	1908	300
FBtr0074870	467	5744	2112	940
FBtr0074871	726	28994	1800	714
FBtr0074897	416	38674	3921	965
FBtr0074899	71	1980	1803	40
FBtr0074900	302	1590	558	107
FBtr0074901	283	4026	234	107
FBtr0074907	74	3149	2616	19
FBtr0074910	76	1670	546	403
FBtr0074912	93	1443	1218	70
FBtr0074914	63	1113	450	481
FBtr0074925	137	2937	1512	149
FBtr0074930	52	562	393	59
FBtr0074932	394	789	333	0
FBtr0074933	46	771	594	128
FBtr0074936	441	2184	1191	192
FBtr0074937	80	1690	1191	192
FBtr0074942	140	2488	531	1139
FBtr0074944	140	2488	546	1139
FBtr0074945	373	2161	1224	93
FBtr0074948	105	3808	3522	116
FBtr0074949	91	2356	1038	334
FBtr0074953	541	7039	1623	374
FBtr0074960	269	12847	2151	404
FBtr0074961	91	2572	1293	114
FBtr0074969	224	1693	459	277
FBtr0074973	622	12987	1470	492
FBtr0074976	1329	5781	4017	188
FBtr0074977	57	781	612	109
FBtr0074978	248	2861	1266	135
FBtr0074979	78	2397	1230	76
FBtr0074982	29	2673	2184	457
FBtr0074984	54	562	423	27
FBtr0074986	50	513	366	39
FBtr0074987	69	711	486	83
FBtr0074992	89	4818	2622	234
FBtr0075000	#N/A	#N/A	#N/A	#N/A
FBtr0075003	179	38987	1239	303
FBtr0075004	179	29616	1209	6
FBtr0075005	179	32355	1254	73
FBtr0075007	179	30959	1191	68
FBtr0075008	179	33938	1221	211
FBtr0075009	179	35105	1215	135
FBtr0075010	179	36059	1074	121
FBtr0075011	179	37209	1203	105
FBtr0075012	179	26716	1218	78
FBtr0075013	179	28279	1542	124
FBtr0075014	200	6642	2043	1295
FBtr0075015	0	681	672	6
FBtr0075017	66	2441	1620	364
FBtr0075023	251	4778	984	71
FBtr0075024	53	674	465	153
FBtr0075027	164	1066	807	34
FBtr0075028	450	27751	2082	1304
FBtr0075029	284	3863	2082	1304
FBtr0075038	0	1270	1164	34
FBtr0075039	1082	41709	2784	1182
FBtr0075040	166	2268	1590	97
FBtr0075046	165	2419	2097	154
FBtr0075048	16	1585	1269	40
FBtr0075050	206	2077	1476	100
FBtr0075053	21	1212	1134	54
FBtr0075062	109	1449	864	415
FBtr0075065	0	896	543	195
FBtr0075069	0	1679	1290	32
FBtr0075071	19	1096	966	0
FBtr0075077	421	12234	2112	837
FBtr0075078	357	12234	2112	837
FBtr0075089	90	1380	795	437
FBtr0075090	141	1344	906	94
FBtr0075091	26	1791	1572	13
FBtr0075094	71	1940	1383	44
FBtr0075095	96	1940	1296	44
FBtr0075096	64	1940	1230	44
FBtr0075099	14	470	408	45
FBtr0075107	#N/A	#N/A	#N/A	#N/A
FBtr0075115	20	242	153	66
FBtr0075116	20	241	153	65
FBtr0075117	95	1207	660	271
FBtr0075119	115	1382	324	940
FBtr0075120	200	901	195	503
FBtr0075125	280	6192	1203	3390
FBtr0075126	387	6017	618	310
FBtr0075127	123	4705	579	281
FBtr0075129	0	759	552	144
FBtr0075130	318	1699	414	964
FBtr0075132	34	2138	1869	168
FBtr0075133	519	17897	1230	2266
FBtr0075134	306	7626	3153	293
FBtr0075135	29	1995	1530	66
FBtr0075139	920	16435	2058	1090
FBtr0075142	373	4558	1755	1040
FBtr0075143	104	3700	1737	50
FBtr0075144	111	1541	1125	246
FBtr0075147	103	1422	408	478
FBtr0075148	14	106241	4236	283
FBtr0075149	690	47660	3597	1479
FBtr0075150	530	19278	4065	1479
FBtr0075151	746	8457	2718	283
FBtr0075157	31	728	540	87
FBtr0075162	44	1637	945	29
FBtr0075163	33	430	315	79
FBtr0075164	31	349	315	0
FBtr0075167	70	4889	1266	214
FBtr0075169	72	1450	1227	24
FBtr0075173	646	24576	2457	598
FBtr0075174	9	421	345	64
FBtr0075175	170	1587	1260	154
FBtr0075181	11	833	810	9
FBtr0075186	550	58825	1410	815
FBtr0075187	285	2001	1458	255
FBtr0075188	53	1442	1257	129
FBtr0075190	204	12428	1659	722
FBtr0075191	200	12428	1659	722
FBtr0075192	96	2001	1683	32
FBtr0075193	95	1756	1560	36
FBtr0075194	48	1688	1437	200
FBtr0075202	1910	59168	2487	1612
FBtr0075203	1793	59168	2604	1612
FBtr0075204	795	16469	2649	1612
FBtr0075212	93	1311	960	82
FBtr0075213	84	571	330	154
FBtr0075216	111	2130	1194	822
FBtr0075219	527	15883	3966	1908
FBtr0075221	281	4092	1527	139
FBtr0075223	210	1046	699	78
FBtr0075224	295	1543	618	112
FBtr0075225	120	1132	855	154
FBtr0075226	184	1960	1713	60
FBtr0075230	61	845	633	22
FBtr0075238	95	2703	2259	147
FBtr0075239	341	11778	5460	704
FBtr0075240	326	11778	5460	704
FBtr0075241	289	4720	633	471
FBtr0075242	27	2647	2208	129
FBtr0075243	0	1038	906	0
FBtr0075248	94	901	597	207
FBtr0075249	82	843	714	44
FBtr0075250	114	1206	654	435
FBtr0075258	150	2064	1620	291
FBtr0075261	79	743	555	106
FBtr0075284	102	2921	1194	119
FBtr0075285	1006	171465	1107	57
FBtr0075290	20	619	465	79
FBtr0075291	223	2509	1812	206
FBtr0075300	146	7156	1209	133
FBtr0075301	146	5683	945	263
FBtr0075302	146	4365	1821	99
FBtr0075303	269	4365	1821	99
FBtr0075304	328	5683	945	263
FBtr0075305	328	7156	1209	133
FBtr0075306	328	4365	1821	99
FBtr0075307	201	3097	1233	355
FBtr0075310	80	855	429	343
FBtr0075312	114	5040	3240	292
FBtr0075314	90	465	261	111
FBtr0075316	184	2301	1980	20
FBtr0075317	44	1456	1146	200
FBtr0075319	30	515	366	61
FBtr0075320	7	748	546	132
FBtr0075321	214	5819	1623	165
FBtr0075331	70	774	684	17
FBtr0075336	75	1217	864	105
FBtr0075338	47	9991	1134	165
FBtr0075348	6	691	570	44
FBtr0075354	333	5378	1197	292
FBtr0075361	140	1210	921	90
FBtr0075366	47	606	387	107
FBtr0075369	34	667	270	231
FBtr0075370	70	599	393	73
FBtr0075371	59	637	465	45
FBtr0075372	27	694	444	132
FBtr0075375	47	857	573	175
FBtr0075376	22	470	297	80
FBtr0075377	154	6239	2673	480
FBtr0075378	0	1298	990	0
FBtr0075382	47	1148	1023	75
FBtr0075383	98	809	651	57
FBtr0075388	112	1505	1056	334
FBtr0075391	88	2810	1998	57
FBtr0075392	73	1136	768	105
FBtr0075398	73	9706	1401	292
FBtr0075399	132	8773	1401	292
FBtr0075400	92	1062	633	100
FBtr0075408	574	13265	1332	913
FBtr0075409	345	29164	2556	592
FBtr0075411	66	1886	1533	98
FBtr0075424	32	1447	1287	125
FBtr0075426	16	1065	834	92
FBtr0075427	16	1065	831	92
FBtr0075429	165	636	282	59
FBtr0075430	81	706	372	250
FBtr0075431	38	724	555	63
FBtr0075432	67	573	372	71
FBtr0075433	65	635	351	152
FBtr0075434	79	646	444	120
FBtr0075435	365	9273	2013	1411
FBtr0075437	85	1743	1359	65
FBtr0075446	70	2255	1866	97
FBtr0075452	133	4051	3573	53
FBtr0075459	637	2860	1119	758
FBtr0075460	35	1740	1035	65
FBtr0075463	45	420	291	81
FBtr0075464	43	520	327	77
FBtr0075465	58	637	237	266
FBtr0075468	52	746	420	202
FBtr0075469	31	575	339	139
FBtr0075470	65	689	465	91
FBtr0075471	64	837	369	338
FBtr0075475	70	919	618	169
FBtr0075477	64	799	543	126
FBtr0075478	62	814	429	200
FBtr0075480	34	424	273	48
FBtr0075481	156	1340	942	239
FBtr0075482	306	1379	927	143
FBtr0075485	444	4253	1053	0
FBtr0075490	818	1393	357	215
FBtr0075496	4	1726	1353	173
FBtr0075502	96	562	246	164
FBtr0075503	13	493	321	94
FBtr0075504	69	1643	1230	283
FBtr0075511	423	1767	936	101
FBtr0075513	90	1061	852	59
FBtr0075514	43	1403	852	106
FBtr0075515	19	1481	852	266
FBtr0075516	74	1593	864	421
FBtr0075528	41	28797	1749	210
FBtr0075529	972	27189	1500	406
FBtr0075535	563	6290	1572	65
FBtr0075544	141	1482	1131	139
FBtr0075546	44	620	513	60
FBtr0075548	153	2832	684	351
FBtr0075556	0	1034	1026	5
FBtr0075557	1007	16511	1548	631
FBtr0075558	1007	17820	1548	1940
FBtr0075571	48	606	285	136
FBtr0075572	61	560	297	54
FBtr0075573	37	522	294	79
FBtr0075574	35	508	306	49
FBtr0075575	24	562	291	127
FBtr0075577	0	1751	1689	0
FBtr0075578	97	2727	1770	329
FBtr0075579	226	6103	1110	339
FBtr0075580	189	2257	1029	295
FBtr0075581	148	1813	1494	36
FBtr0075582	12	467	294	94
FBtr0075584	33	736	294	90
FBtr0075585	24	1539	1335	124
FBtr0075586	39	776	519	78
FBtr0075587	49	536	300	60
FBtr0075590	0	2198	1710	68
FBtr0075602	101	989	249	357
FBtr0075603	30	524	336	155
FBtr0075606	453	1314	273	89
FBtr0075607	502	7214	4038	2671
FBtr0075614	533	5517	4542	439
FBtr0075615	17	436	357	59
FBtr0075616	44	1007	651	309
FBtr0075617	340	1914	954	425
FBtr0075618	45	1871	1605	41
FBtr0075621	72	532	243	214
FBtr0075630	74	518	249	130
FBtr0075631	45	789	633	108
FBtr0075637	213	2817	1902	70
FBtr0075639	50	730	492	185
FBtr0075641	370	7259	1509	1251
FBtr0075644	82	743	588	70
FBtr0075653	385	3439	2766	123
FBtr0075654	89	3439	3069	123
FBtr0075655	445	5444	1509	335
FBtr0075656	245	5444	1509	335
FBtr0075659	0	1541	1134	296
FBtr0075663	32	489	276	178
FBtr0075664	15	560	411	131
FBtr0075665	41	544	342	158
FBtr0075666	10	660	501	146
FBtr0075669	66	940	786	85
FBtr0075671	468	12825	3213	584
FBtr0075673	57	627	234	333
FBtr0075674	39	602	234	326
FBtr0075676	485	7748	1620	622
FBtr0075677	255	5379	486	381
FBtr0075678	144	5379	525	381
FBtr0075684	134	1075	630	197
FBtr0075685	82	616	339	192
FBtr0075687	80	694	447	164
FBtr0075689	80	584	417	84
FBtr0075695	530	77089	4968	490
FBtr0075701	8	1581	1524	46
FBtr0075709	68	929	798	60
FBtr0075710	0	4366	3999	0
FBtr0075711	5	555	444	103
FBtr0075712	389	3610	1122	143
FBtr0075720	827	16319	1539	645
FBtr0075722	34	626	480	109
FBtr0075729	27	1957	1047	104
FBtr0075735	111	972	714	85
FBtr0075736	87	771	492	97
FBtr0075737	125	771	492	97
FBtr0075740	18	1141	963	95
FBtr0075741	44	1526	1062	124
FBtr0075744	91	540	306	140
FBtr0075746	1206	3011	1146	580
FBtr0075747	313	18920	1713	619
FBtr0075748	395	4638	1164	773
FBtr0075749	94	3465	3087	221
FBtr0075750	250	3465	2991	221
FBtr0075751	205	1661	1086	270
FBtr0075753	154	13948	11529	70
FBtr0075754	118	4063	234	165
FBtr0075755	434	1286	234	165
FBtr0075757	226	23398	1578	795
FBtr0075758	565	23398	1860	795
FBtr0075761	819	3701	1665	124
FBtr0075762	118	3309	1923	124
FBtr0075763	751	3701	1665	124
FBtr0075765	64	749	483	199
FBtr0075770	149	1976	1743	81
FBtr0075778	372	7458	3156	374
FBtr0075779	13	2120	1944	61
FBtr0075790	37	355	279	36
FBtr0075801	214	6879	1482	730
FBtr0075802	127	452	228	94
FBtr0075806	687	5975	1827	762
FBtr0075807	183	3072	1548	762
FBtr0075808	179	3068	1626	762
FBtr0075809	178	2752	1548	762
FBtr0075817	251	3333	2127	256
FBtr0075820	312	8075	1341	389
FBtr0075821	505	6768	981	29
FBtr0075822	556	6768	981	29
FBtr0075823	57	1194	981	29
FBtr0075824	0	1031	867	48
FBtr0075832	887	50951	1620	2331
FBtr0075833	674	50951	1620	2331
FBtr0075836	3	288	165	52
FBtr0075837	83	565	246	181
FBtr0075839	65	690	258	126
FBtr0075842	40	1235	1023	94
FBtr0075843	35	1230	1098	94
FBtr0075844	22	1137	1044	16
FBtr0075850	29	1224	729	116
FBtr0075853	35	1154	891	40
FBtr0075854	40	1457	948	174
FBtr0075855	514	6391	1425	592
FBtr0075857	37	783	555	71
FBtr0075858	79	1101	1011	8
FBtr0075859	0	849	681	165
FBtr0075862	218	4898	1623	607
FBtr0075866	70	988	732	120
FBtr0075867	70	1839	1452	260
FBtr0075868	13	4206	4113	77
FBtr0075870	55	2101	1317	262
FBtr0075871	52	1177	1041	81
FBtr0075872	49	2284	2106	126
FBtr0075887	70	515	306	73
FBtr0075890	585	3807	2211	566
FBtr0075891	141	1389	1014	231
FBtr0075892	123	903	456	117
FBtr0075893	28	1023	657	122
FBtr0075894	78	1675	1353	63
FBtr0075900	28	1146	1047	68
FBtr0075903	110	1962	1617	44
FBtr0075904	119	1620	1425	13
FBtr0075905	39	787	645	100
FBtr0075908	431	15347	2151	357
FBtr0075909	1138	12168	2079	1097
FBtr0075911	673	16611	1923	1293
FBtr0075912	673	15738	1923	420
FBtr0075918	64	1427	693	292
FBtr0075923	137	3053	2616	68
FBtr0075924	136	1074	813	68
FBtr0075931	48	1376	1233	92
FBtr0075935	403	3259	2004	429
FBtr0075936	148	1204	924	75
FBtr0075946	76	2348	2091	178
FBtr0075948	263	5142	3372	455
FBtr0075949	551	4617	3261	284
FBtr0075953	238	6670	1920	482
FBtr0075955	35	787	444	64
FBtr0075960	98	1164	642	65
FBtr0075971	130	2077	1158	46
FBtr0075975	206	5387	1002	313
FBtr0075976	101	3408	1461	144
FBtr0075979	403	5028	2010	275
FBtr0075980	355	10159	1920	122
FBtr0075985	115	2397	1989	58
FBtr0075987	353	22799	3513	67
FBtr0075989	535	12429	1737	963
FBtr0075990	78	600	366	153
FBtr0076000	94	1057	870	90
FBtr0076003	41	1763	1632	36
FBtr0076004	5	1796	1632	100
FBtr0076005	116	1240	861	260
FBtr0076007	446	3822	2241	443
FBtr0076016	17	1900	1149	322
FBtr0076017	214	3542	603	143
FBtr0076018	361	3761	687	215
FBtr0076020	785	11278	1449	1777
FBtr0076028	149	3413	2205	175
FBtr0076029	73	1905	1506	28
FBtr0076031	56	1267	765	243
FBtr0076035	346	1815	1143	208
FBtr0076037	0	2163	1842	0
FBtr0076038	103	975	810	59
FBtr0076040	81	1463	1194	113
FBtr0076041	47	1574	1422	42
FBtr0076042	34	2387	2253	39
FBtr0076043	162	2698	2388	58
FBtr0076044	17	906	768	51
FBtr0076048	47	1265	870	155
FBtr0076051	23	1831	1692	52
FBtr0076052	479	14320	3279	624
FBtr0076053	299	56635	5700	273
FBtr0076054	1043	48250	4707	273
FBtr0076055	563	48250	5010	273
FBtr0076056	522	48250	4707	273
FBtr0076057	546	48250	5010	273
FBtr0076061	88	4865	4053	479
FBtr0076063	0	5637	5397	178
FBtr0076064	143	7260	5139	250
FBtr0076066	24	1017	837	98
FBtr0076067	50	1213	1017	76
FBtr0076069	66	2148	1953	126
FBtr0076071	68	849	588	190
FBtr0076074	89	421	198	131
FBtr0076080	354	1868	951	141
FBtr0076084	106	1914	1251	71
FBtr0076085	154	3072	2784	66
FBtr0076089	89	442	276	74
FBtr0076090	22	587	474	88
FBtr0076091	40	595	474	78
FBtr0076094	0	267	264	0
FBtr0076095	35	387	222	61
FBtr0076096	14	1182	921	171
FBtr0076100	0	285	282	0
FBtr0076106	686	11511	1869	409
FBtr0076114	191	2392	909	515
FBtr0076115	191	7185	909	584
FBtr0076117	83	1470	1221	163
FBtr0076119	16	4859	4542	241
FBtr0076124	322	8463	1053	606
FBtr0076125	228	7665	1053	606
FBtr0076126	306	9058	1053	1201
FBtr0076127	406	8463	1053	606
FBtr0076128	394	8463	1053	606
FBtr0076133	576	29828	1998	453
FBtr0076136	0	3128	2886	37
FBtr0076137	141	1598	966	198
FBtr0076140	29	9524	9405	87
FBtr0076145	9	360	282	66
FBtr0076147	31	1664	1473	41
FBtr0076148	81	410	264	62
FBtr0076149	70	388	264	51
FBtr0076150	60	490	264	163
FBtr0076156	145	1701	1149	353
FBtr0076159	0	267	264	0
FBtr0076160	39	428	225	92
FBtr0076163	57	968	501	107
FBtr0076164	112	808	486	154
FBtr0076171	50	1651	1431	39
FBtr0076172	81	984	873	27
FBtr0076173	24	1238	1047	33
FBtr0076174	138	1419	1065	150
FBtr0076175	138	1419	1008	150
FBtr0076176	70	1136	966	97
FBtr0076177	41	1779	1410	198
FBtr0076178	178	1395	1134	80
FBtr0076181	114	2900	1284	619
FBtr0076182	0	1058	1026	29
FBtr0076185	280	3247	2112	48
FBtr0076191	59	711	402	90
FBtr0076192	54	803	402	106
FBtr0076193	18	521	366	70
FBtr0076194	90	829	459	209
FBtr0076196	4	1312	1065	240
FBtr0076198	26	1866	1413	124
FBtr0076199	327	5625	1386	409
[truncated: 16,471 more rows]
