# Supplementary material for: Drosophila Topoisomerase 3β binds to mRNAs in vivo, contributes to their localization and stability, and counteracts premature aging
Source: PLoS One. 2025 Feb 11;20(2):e0318142. doi: 10.1371/journal.pone.0318142 (PMC12140118; doi:10.1371/journal.pone.0318142)
Supplement: S10 Table — Enrichment of RNAs in the Top3β::GFP IP versus the Top3βY332F::GFP mutant protein IP was used to select the best target RNAs. RNA features are indicated for these RNAs, too. (XLSX) [file pone.0318142.s016.xlsx]

## Sheet: S10 embryo RNA-IP 
gene_id	gene_symbol	log2FoldChange	padj	number of exon per gene	number of isoforms per gene	mrna_length	exon_length	intron-length	CDS_length	3UTR_length	5UTR_length
FBgn0022768	Pp2C1	0.632136	0.0153502	4	2	6916	5675	1241	4281	644	747
FBgn0027608	CG2082	-0.404167		19	12	22397	1387	21010	1005	16	363
FBgn0029723	Proc-R	0.636565	0.0596539	14	5	21572	3509	18063	1635	1436	435
FBgn0052773	lncRNA:CR32773	-0.0943253		6	#N/A	#N/A	#N/A	#N/A	#N/A	#N/A	#N/A
FBgn0262738	norpA	0.309455	0.168093	20	6	42783	7910	34873	3285	3374	1248
FBgn0266098	rg	1.08174	0.00913225	39	7	169106	16491	152615	11355	4045	1088
FBgn0284442	Mcm3	0.976566	9.45219e-06	4	2	2884	2747	137	2457	145	142
FBgn0000003	7SLRNA:CR32864	-0.254554	0.640883	1	#N/A	#N/A	#N/A	#N/A	#N/A	#N/A	#N/A
FBgn0000008	a	0.902979	0.000521335	13	4	35867	4847	31020	3987	307	550
FBgn0000014	abd-A	-0.292253	0.528114	11	4	22836	5269	17567	990	2473	1803
FBgn0000015	Abd-B	-0.149294	0.781871	13	10	45025	3701	41324	810	2177	711
FBgn0000017	Abl	0.542431	0.107635	13	10	32017	12564	19453	4914	6908	739
FBgn0000018	abo	0.289016	0.237428	2	1	1851	1794	57	1617	93	81
FBgn0000022	ac	-0.690825	0.16558	1	1	917	917	0	603	248	63
FBgn0000024	Ace	-0.451149	0.404378	14	3	35827	3262	33305	1908	354	997
FBgn0000028	acj6	-0.0528702		14	13	28826	4343	24483	1098	2492	750
FBgn0000032	Acph-1	-0.433364	0.107746	7	2	2268	2110	158	1314	440	187
FBgn0000036	nAChRalpha1	-0.691511	0.169748	11	3	63262	11027	52235	1701	7843	1480
FBgn0000037	mAChR-A	-0.297505	0.593519	7	2	11665	5425	6240	2415	2137	870
FBgn0000038	nAChRbeta1	-0.479726		8	2	6645	2460	4185	1563	654	240
FBgn0000039	nAChRalpha2	-0.110722		9	2	5720	2387	3333	1728	135	521
FBgn0000042	Act5C	0.354556	0.199419	7	5	4539	2863	1676	1128	1571	161
FBgn0000043	Act42A	-0.349492	0.175352	2	1	1780	1626	154	1128	360	135
FBgn0000044	Act57B	-0.509157	0.332845	2	1	2411	1724	687	1128	497	96
FBgn0000045	Act79B	0.26142		4	2	1981	1619	362	1128	347	141
FBgn0000046	Act87E	-0.524368	0.242371	4	3	2393	1853	540	1128	641	81
FBgn0000047	Act88F	0.424877		3	1	2209	1595	614	1128	370	94
FBgn0000052	Pfas	1.02361	6.38952e-07	6	3	4870	4337	533	4062	133	139
FBgn0000053	Gart	0.536085	0.00553889	9	3	9276	4718	4558	4059	463	193
FBgn0000055	Adh	-0.311091		9	5	3351	2080	1271	768	1181	128
FBgn0000056	Adhr			8	3	3351	2080	1271	816	59	1202
FBgn0000057	adp	0.114295	0.714131	3	2	2357	2291	66	1884	214	190
FBgn0000061	al	-0.358699		5	1	9328	1806	7522	1224	169	410
FBgn0000063	Mps1	-0.163668	0.493198	5	2	2558	2141	417	2016	22	100
FBgn0000064	Ald1	0.219925	0.500711	13	10	7523	2636	4887	1083	1273	277
FBgn0000071	Ama	-0.140413	0.775272	4	3	2669	1833	836	1023	420	387
FBgn0000075	amd	-0.328105		4	2	3957	1749	2208	1530	99	117
FBgn0000077	amx	-0.006756	0.984481	2	2	1422	1422	0	852	292	275
FBgn0000078	Amy-d	-0.0811914		1	1	1606	1606	0	1482	85	36
FBgn0000079	Amy-p	0.0621768		2	2	1668	1668	0	1482	150	33
FBgn0000083	AnxB9	0.00930795	0.980348	10	6	5677	1300	4377	972	140	185
FBgn0000084	AnxB10	0.526835	0.0138243	5	2	2070	1247	823	963	147	134
FBgn0000092	dyw	0.0471301		3	1	1155	1013	142	780	164	66
FBgn0000094	Anp			3	2	435	373	62	171	162	37
FBgn0000097	aop	0.217282	0.509688	9	5	22271	4936	17335	2196	1681	1056
FBgn0000100	RpLP0	0.493478	0.16259	5	2	1621	1328	293	951	172	202
FBgn0000108	Appl	0.180717	0.644811	20	6	48544	6324	42220	2649	3466	206
FBgn0000109	Aprt	-0.436786	0.173946	5	3	1128	924	301	546	141	234
FBgn0000114	bru1	0.442897	0.0822746	24	10	137308	3510	134925	1719	1361	427
FBgn0000115	Arl1	-0.651197	0.031466	3	1	1228	863	365	540	178	142
FBgn0000116	Argk	1.01674	2.18992e-09	11	7	17148	2415	14832	1686	396	330
FBgn0000117	arm	0.0920311	0.694461	11	6	9246	3127	6119	2529	429	166
FBgn0000119	arr	0.547007	0.111172	7	1	29590	6024	23566	5034	796	191
FBgn0000120	Arr1	0.051182		6	3	3039	2327	712	1092	1113	119
FBgn0000121	Arr2	0.125124		3	1	1676	1547	129	1203	230	111
FBgn0000137	ase	-0.799345	0.0978337	1	1	2430	2430	0	1458	760	209
FBgn0000139	ash2	0.0256011	0.93617	9	3	3252	1949	1303	1668	174	104
FBgn0000140	asp	0.61221	0.00972581	6	1	6665	6338	327	5862	281	192
FBgn0000146	aub	-0.26799	0.327936	10	2	3658	2825	833	2598	113	111
FBgn0000147	aurA	-0.0214888	0.938815	3	1	1703	1577	126	1233	173	168
FBgn0000150	awd	-0.173063	0.668054	4	3	906	727	179	504	86	134
FBgn0000152	Axs	-0.0941299	0.77494	8	1	3807	2575	1232	1938	179	455
FBgn0000153	b	0.17305		4	3	2732	2135	597	1725	268	139
FBgn0000157	Dll	0.0518714	0.936693	9	3	20846	3094	17752	981	1495	615
FBgn0000158	bam	0.221731	0.405841	3	1	2071	1946	125	1326	484	133
FBgn0000163	baz	0.780602	0.0022469	12	4	40723	6762	33961	4392	1301	1066
FBgn0000166	bcd	0.104802	0.698134	6	5	3625	2514	1111	1482	834	195
FBgn0000173	ben	-0.24332	0.348536	6	5	3461	2003	1458	453	1189	358
FBgn0000179	bi	-0.376299	0.484011	15	7	72186	5613	67179	2913	2022	675
FBgn0000180	bib	0.35055	0.200952	5	2	10894	3276	7618	2211	757	305
FBgn0000181	bic	-0.495118	0.116815	3	2	1546	1474	72	507	882	82
FBgn0000182	BicC	0		14	3	6580	4022	2689	2715	421	883
FBgn0000183	BicD	0.242732	0.307571	11	4	13611	5361	8250	2346	2121	891
FBgn0000206	boss	-0.0275392		6	1	4955	3013	1942	2688	150	172
FBgn0000212	brm	0.612533	0.124937	10	6	12788	5339	7449	4974	235	127
FBgn0000216	Brd	-0.579498	0.108997	1	1	532	532	0	243	214	72
FBgn0000221	brn	0.172052	0.557098	1	1	1450	1450	0	975	328	144
FBgn0000227	Bsg25A	0.129648	0.838398	2	1	1410	1352	58	1089	172	88
FBgn0000228	Bsg25D	0.397433	0.160202	12	7	6821	4666	2155	3354	950	359
FBgn0000229	bsk	-0.798283	0.0125433	9	3	3000	1535	1465	1116	146	270
FBgn0000233	btd	0.00314973	0.995317	2	1	3373	2934	439	1932	511	488
FBgn0000239	bur	0.124816	0.647909	11	2	5502	3116	2386	2049	692	372
FBgn0000241	bw	0.103249	0.869609	10	2	10695	2738	7957	2026	448	261
FBgn0000244	by	-0.162326	0.730864	5	3	4774	4774	0	2160	2584	27
FBgn0000246	c(3)G	0.00663962	0.988547	11	3	3107	2629	478	2232	315	79
FBgn0000247	ca	0.663714	0.019212	17	2	8237	7026	1211	5883	616	524
FBgn0000250	cact	-0.173209	0.385653	12	5	13111	1999	11173	1500	282	214
FBgn0000251	cad	-0.0580381	0.822413	4	3	12405	2570	9835	1335	855	377
FBgn0000253	Cam	-0.337372	0.541792	10	5	19412	5672	13740	447	5015	207
FBgn0000256	capu	0.431761	0.185155	17	9	30201	4537	25678	4083	170	281
FBgn0000257	car	0.610206	0.00731496	4	3	3383	3173	210	1917	1018	235
FBgn0000259	CkIIbeta	-0.494251	0.21195	19	10	9055	2392	6663	705	1526	158
FBgn0000261	Cat	0.404071	0.106629	3	1	5585	1993	3592	1518	290	182
FBgn0000273	Pka-C1	-0.119123	0.756543	6	3	16983	5312	11671	1059	3202	1048
FBgn0000274	Pka-C2	-0.343412	0.413442	6	2	1602	1349	253	1062	114	170
FBgn0000276		0		2	1	400	339	61	189	73	74
FBgn0000277				2	1	413	355	58	189	81	82
FBgn0000278	CecB			2	1	483	425	58	189	161	72
FBgn0000279	CecC			2	1	455	386	69	189	101	93
FBgn0000280	Cec-Psi1			2	#N/A	#N/A	#N/A	#N/A	#N/A	#N/A	#N/A
FBgn0000281	Cec2			2	#N/A	#N/A	#N/A	#N/A	#N/A	#N/A	#N/A
FBgn0000283	Cp190	0.26411	0.368128	6	2	4810	4114	696	3288	611	212
FBgn0000286	Cf2	0.270402	0.40423	9	6	6217	4231	1986	1446	2130	652
FBgn0000287	salr	-0.428978	0.406076	10	3	14764	5189	9575	3801	427	958
FBgn0000289	cg	0.476037	0.0108666	23	11	9146	4728	4418	2511	1460	754
FBgn0000299	Col4a1	-0.311503	0.588478	13	3	7671	6101	1570	5337	542	219
FBgn0000303	ChAT	-0.426499		10	2	26844	4011	22833	2163	1417	428
FBgn0000307	chif	0.386612	0.0967023	5	4	10199	6624	3575	5133	767	721
FBgn0000308	chic	-0.496451	0.102287	13	6	8904	2091	6813	378	1462	248
FBgn0000316	cin	-0.541913	0.01534	8	2	2796	2110	686	1803	184	120
FBgn0000317	ck	0.457018	0.221358	15	4	12900	7404	5496	6501	451	449
FBgn0000318	cl	-0.39135	0.143209	6	3	1248	689	559	378	93	215
FBgn0000319	Chc	0.644077	0.0165996	13	7	7505	5793	1712	5034	286	470
FBgn0000320	eya	0.397584	0.460316	7	3	19530	3320	16210	2280	563	474
FBgn0000326	clt	0.0939881	0.77494	4	1	2019	1844	175	1686	48	107
FBgn0000330	cm	0.19182	0.528114	7	2	2140	1774	366	1245	472	54
FBgn0000337	cn	-0.172307	0.783804	3	1	2271	1790	481	1341	408	38
FBgn0000339	cni	-0.493715	0.162574	8	3	1435	1132	303	432	611	86
FBgn0000346	comt	0.0418032	0.932175	8	2	3468	3087	381	2235	624	225
FBgn0000351	cort	0.449271	0.0633578	7	2	1954	1655	299	1449	118	85
FBgn0000352	cos	0.416727	0.185379	5	2	4940	4763	177	3603	1021	136
FBgn0000355	Cp15	0.0772193		2	1	586	515	71	345	121	46
FBgn0000356	Cp16	0.0528551		2	1	656	522	134	414	58	47
FBgn0000357	Cp18	0.138152		2	1	823	649	174	516	86	44
FBgn0000358	Cp19	0.101583		2	1	740	651	89	519	86	43
FBgn0000359	Cp36	0.20528		2	1	1205	1116	89	852	223	38
FBgn0000360	Cp38	0.136592		3	2	1475	1249	226	918	251	77
FBgn0000370	crc	-0.740718	0.0548155	8	4	8662	2244	6418	1143	470	628
FBgn0000376	crm	0.376906	0.0945444	8	2	4526	3837	689	2946	755	133
FBgn0000377	crn	0.114151	0.762018	2	1	2390	2332	58	2106	103	120
FBgn0000382	csw	0.0413085	0.90517	16	4	21468	7119	14349	2682	3900	534
FBgn0000384	cta	-0.0815387	0.832164	7	2	11136	3991	7145	1371	1008	382
FBgn0000392	cup			7	2	11117	4306	6811	3351	466	486
FBgn0000394	cv	-0.0115962	0.970135	8	3	3083	1893	1190	771	512	607
FBgn0000395	cv-2	0.348666	0.270676	7	1	24450	4329	20121	2253	991	1082
FBgn0000404	CycA	-0.259879	0.363985	9	2	6860	2916	3944	1470	933	510
FBgn0000405	CycB	0.114173	0.708113	8	4	3428	2633	795	1590	773	267
FBgn0000406	Cyt-b5-r	-0.175681		4	2	1948	1557	391	1308	157	89
FBgn0000411	D	0.0565827	0.909991	5	4	3011	2935	76	1146	580	1206
FBgn0000412	D1	-0.339703	0.244863	6	3	2572	1811	761	1065	436	307
FBgn0000414	Dab	0.861428	0.00424833	13	8	12290	8449	4001	7008	666	772
FBgn0000416	Sap-r	0.508866	0.064797	8	2	5599	3440	2159	2859	449	129
FBgn0000422	Ddc	-0.169674		5	3	3824	2085	1739	1530	298	254
FBgn0000426	SmF	-0.228928	0.420005	1	1	467	467	0	264	79	121
FBgn0000427	dec-1	0.39073		9	6	6062	5683	379	4719	886	75
FBgn0000439	Dfd	-0.0226393	0.972772	5	1	10593	2739	7854	1758	489	489
FBgn0000442	Pkg21D	0.161922		5	1	4646	2583	2063	2304	107	169
FBgn0000447	Dhod	0.0152285	0.970018	3	2	1526	1472	54	1215	122	132
FBgn0000448	Hr3	-0.0767539		15	6	31895	4233	29121	1368	2554	308
FBgn0000449	dib	-0.10341	0.869827	4	1	2260	1975	285	1467	457	48
FBgn0000451	ect	-1.55779	0.000245537	11	5	11562	2103	9459	1743	167	190
FBgn0000454	Dip-B	0.192886	0.482889	8	4	3389	2047	1342	1524	223	297
FBgn0000455	Dip-C	0.402057	0.101696	2	2	1951	1951	0	1473	99	376
FBgn0000459	disco	-0.0373613	0.939825	4	2	6153	3247	2906	1704	974	566
FBgn0000463	Dl	0.277314	0.281538	8	3	23487	5278	18209	2499	2097	679
FBgn0000464	Lar	0.384448	0.370667	30	7	145447	8494	136953	5823	1907	761
FBgn0000473	Cyp6a2	-0.0233238		2	1	1743	1674	69	1518	94	59
FBgn0000477	DNaseII	-0.384667		2	1	1787	1228	559	1098	89	38
FBgn0000479	dnc	0.368606	0.328817	35	17	167328	9576	157752	3627	4594	1352
FBgn0000482	dor	0.425247	0.104008	5	1	3400	3161	239	3006	81	71
FBgn0000489	Pka-C3	0.0792487	0.884087	11	2	28797	2003	26990	1749	210	41
FBgn0000490	dpp	0.155623	0.69438	6	4	31452	3723	27729	1764	1263	693
FBgn0000492	Dr	0.0789468	0.892798	2	1	8859	2552	6307	1545	754	250
FBgn0000499	dsh	0.198816	0.32172	1	1	2844	2844	0	1869	499	473
FBgn0000500	Dsk	0.0528551		1	1	569	569	0	423	116	27
FBgn0000504	dsx	0.349572		8	6	43086	4010	39076	1716	1028	1263
FBgn0000520	dwg	0.491191	0.0650354	3	1	2345	2002	343	1776	89	134
FBgn0000524	dx	0.404796	0.0592115	4	1	4577	3828	749	2214	1197	414
FBgn0000527	e	1.62864	6.38952e-07	7	1	7339	3142	4197	2637	203	299
FBgn0000529	bsh	0.0429811		5	2	3292	2012	1280	1287	584	138
FBgn0000533	ea	-0.154155	0.677959	4	2	1680	1430	250	1176	47	204
FBgn0000535	eag	0.0234669		23	7	54513	9503	45010	3810	4731	959
FBgn0000536	eas	-0.202662	0.490295	15	8	7291	4627	2664	513	1552	2559
FBgn0000541	E(bx)	0.288055	0.185655	23	9	12987	9296	3691	8283	373	637
FBgn0000542	ec	0.813803	0.0226005	9	3	45924	6863	39061	5238	1036	586
FBgn0000543	ecd	0.475546	0.0186815	2	1	2277	2204	73	2052	67	82
FBgn0000546	EcR	0.169748	0.553043	16	6	78669	5108	76107	2547	2169	389
FBgn0000547	ed	0.367797	0.253396	11	3	84373	6378	77995	3996	1947	432
FBgn0000551	Edg78E	-0.00991851		3	2	1041	967	74	366	522	76
FBgn0000552	Edg84A	0.00412677		2	1	713	652	61	564	24	61
FBgn0000557	eEF1alpha2	-0.194375	0.692306	7	4	4839	2606	2233	1386	1037	180
FBgn0000559	eEF2	0.682699	0.00534307	7	3	4204	3008	1244	2532	398	75
FBgn0000560	eg	0.107363		5	3	8898	1503	7395	1119	279	102
FBgn0000562	egl	0.277717	0.254838	9	2	11926	4428	7498	3012	671	742
FBgn0000564	Eh			5	2	2217	704	1513	291	247	163
FBgn0000565	MsrA	0.0755432	0.820226	8	6	2151	980	1171	783	127	67
FBgn0000566	Eip55E	0.289327	0.270541	2	2	1478	1478	0	1179	219	77
FBgn0000567	Eip74EF	-0.388689	0.484904	11	5	59168	6012	54642	2604	1612	1793
FBgn0000568	Eip75B	0.480208	0.123165	17	7	113744	8236	105508	4236	2688	1309
FBgn0000575	emc	-0.250475	0.402796	2	1	4093	2049	2044	597	1185	264
FBgn0000576	ems	0.0604905	0.896825	2	1	2768	2478	290	1482	667	326
FBgn0000577	en	0.332024	0.510274	4	2	4205	2792	1413	1656	593	540
FBgn0000578	ena	0.370179	0.127516	21	7	22074	4417	17657	1992	2017	405
FBgn0000579	Eno	0.581337	0.0391128	11	6	4869	2664	2205	1500	573	588
FBgn0000581	E(Pc)	0.718627	0.00412986	16	5	13228	10794	2434	6291	3235	1265
FBgn0000588	esc	0.469637	0.0379275	4	1	2202	1704	498	1275	256	170
FBgn0000591	E(spl)m8-HLH	-0.380476	0.492952	1	1	769	769	0	537	145	84
FBgn0000592	Est-6	-0.0202374		3	2	1888	1837	51	1632	161	41
FBgn0000594	Est-P	-0.0513153		2	1	1796	1740	56	1632	100	5
FBgn0000606	eve	0.30389	0.547557	2	1	1477	1406	71	1128	179	96
FBgn0000611	exd	-0.400806	0.166209	9	4	3810	2930	1112	1128	1537	262
FBgn0000615	exu	0.374434	0.0922751	8	4	3335	2631	1026	1596	881	151
FBgn0000617	e(y)1	-0.455821	0.110579	2	1	1188	1124	64	834	189	98
FBgn0000618	e(y)2	-0.606969	0.0709258	1	1	503	503	0	303	55	142
FBgn0000625	eyg	-0.21378	0.72871	8	3	5485	3148	2337	2010	732	403
FBgn0000629	E(z)	0.475608	0.124937	10	3	3556	2650	906	2280	63	304
FBgn0000633	CG17716	0.0162628	0.98062	13	2	126324	5978	120346	2466	2656	853
FBgn0000635	Fas2	-0.349174	0.448139	16	7	73207	4893	68314	2577	1893	420
FBgn0000636	Fas3	-0.797634	0.0765732	13	7	73340	3265	70075	1671	1005	586
FBgn0000639	Fbp1	0.0132155		4	3	3465	3405	60	3087	221	94
FBgn0000640	Fbp2	-0.117251		6	3	1134	1074	60	768	152	151
FBgn0000644	Fcp3C	-0.0246953		3	1	1099	963	136	846	34	80
FBgn0000658	fj	0.0578791	0.924851	1	1	3551	3551	0	1749	450	1349
FBgn0000659	fkh	0.319737	0.31157	3	5	4289	4289	0	1530	2045	711
FBgn0000662	fl(2)d	-0.21054	0.345723	8	4	4930	2567	2363	1608	531	425
FBgn0000667	Actn	0.881603	4.14581e-05	20	9	18490	4868	13622	2751	1719	395
FBgn0000709	fliI	0.481917	0.0877514	4	1	5348	4827	521	3768	903	153
FBgn0000711	flw	-0.0800362	0.799505	7	4	23858	3883	19975	990	2338	552
FBgn0000715	FMRFa	-0.0202374		2	1	4164	1427	2737	1041	275	108
FBgn0000719	fog	-0.0278084	0.938208	8	6	30878	5256	25622	2190	2730	333
FBgn0000721	for	0.295105	0.242788	21	13	34880	4595	30285	3264	704	624
FBgn0000723	FER	0.224538	0.647089	19	7	26944	4958	21986	3975	638	342
FBgn0000808	gd	-0.193336	0.553597	9	4	2611	2234	377	1584	569	78
FBgn0000810	fs(1)K10	-0.308684	0.251702	2	1	3904	3052	852	1389	1489	171
FBgn0000826	png	0.319279	0.135377	1	1	1114	1114	0	873	170	68
FBgn0000927	fs(1)Ya	0.888825	0.000266399	2	1	2292	2235	57	2088	86	58
FBgn0000928	fs(1)Yb	0.345074		4	1	3691	3502	189	3126	273	100
FBgn0000964	tj	-0.0415442		1	2	3492	3492	0	1665	1335	489
FBgn0000996	dup	0.25308	0.268598	4	2	4370	3138	1232	2229	317	589
FBgn0001075	ft	0.593335	0.248298	9	1	23393	16852	6541	15441	728	680
FBgn0001077	ftz	0.340884	0.462537	2	1	1921	1774	147	1230	471	70
FBgn0001078	ftz-f1	0.411346	0.119296	14	4	49561	5407	45296	3081	997	1326
FBgn0001079	fu	0.343408	0.31528	4	1	3450	3251	199	2415	748	85
FBgn0001083	fw	0.280419	0.629966	16	3	11000	4698	6302	3522	582	591
FBgn0001084	fy	-0.270917	0.242663	4	2	1805	1688	117	1248	238	199
FBgn0001085	fz	0.334565	0.345723	5	2	94297	3817	90480	1836	1266	712
FBgn0001086	fzy	-0.096014	0.755341	3	1	2142	1996	146	1578	270	145
FBgn0001087	g	0.464211	0.00647526	18	3	9054	4147	4928	3099	828	217
FBgn0001089	Gal	-0.104901		7	2	3254	2345	909	2016	188	138
FBgn0001090	bnb	0.527599	0.0870605	7	4	3442	2406	1036	1326	719	358
FBgn0001091	Gapdh1	0.4731	0.131369	2	2	1480	1480	0	996	221	260
FBgn0001092	Gapdh2	0.617433	0.000975837	3	2	1517	1443	74	996	327	117
FBgn0001098	Gdh	0.388363	0.215366	7	4	7144	2195	4949	1686	416	90
FBgn0001099	gdl	-0.35583	0.525582	5	3	1603	1175	428	582	299	291
FBgn0001104	Galphai	-0.109251	0.733504	5	1	7295	2067	5228	1065	593	406
FBgn0001105	Gbeta13F	-0.112764	0.758835	13	6	6061	5087	974	1020	3379	685
FBgn0001108	DCTN1-p150	0.577047	0.0826062	4	1	5270	4550	720	3795	463	289
FBgn0001112	Gld	-0.226673		4	2	13641	2899	10742	1875	673	348
FBgn0001114	Glt	-0.62273	0.224727	4	2	4107	3373	734	3078	129	163
FBgn0001120	gnu	-0.190118	0.379115	2	1	981	923	58	720	99	101
FBgn0001122	Galphao	-0.542943	0.092386	21	10	24702	2367	25350	1062	986	316
FBgn0001123	Galphas	-0.561828	0.105111	12	5	4399	1859	2540	1155	189	512
FBgn0001124	Got1	0.250182	0.230194	6	2	3577	1682	1895	1311	335	33
FBgn0001125	Got2	0.492077	0.0252486	6	2	3247	1575	1672	1272	194	106
FBgn0001128	Gpdh1	0.240011	0.396216	13	6	5326	2078	3248	1059	549	467
FBgn0001133	grau	-0.0212087	0.963107	5	1	2158	1894	264	1710	105	76
FBgn0001134	Grd	-0.0386132		6	1	16435	4071	12364	2058	1090	920
FBgn0001137	grk	-0.131372	0.728731	4	1	2513	1718	795	885	456	374
FBgn0001138	grn	0.386027	0.433557	10	3	34077	4090	29987	2136	1531	420
FBgn0001139	gro	0.0686811	0.823294	20	10	8176	3975	4201	2151	1306	515
FBgn0001142	Gs1	0.24016	0.284149	4	3	2396	2396	0	1197	790	406
FBgn0001145	Gs2	-0.26817	0.651649	10	6	7366	1918	5448	1119	566	230
FBgn0001147	gsb-n	-0.142342	0.820411	5	1	11949	2237	9712	1347	564	323
FBgn0001148	gsb	0.172733	0.782933	2	1	2680	1649	1031	1281	181	184
FBgn0001149	GstD1	0.216888	0.356867	3	2	1452	843	609	627	125	88
FBgn0001150	gt	0.253987	0.64059	2	1	1855	1780	75	1344	318	115
FBgn0001168	h	0.208026	0.657638	4	2	3495	2335	1160	1011	830	491
FBgn0001169	H	0.517837	0.0436419	9	4	6978	5919	1059	3231	2127	558
FBgn0001170	H2.0	-0.478372		3	1	6344	1662	4682	1254	196	209
FBgn0001174	halo	-0.509616	0.273425	1	1	616	616	0	327	199	87
FBgn0001179	hay	0.451455	0.0573042	5	2	2891	2604	287	2394	48	159
FBgn0001180	hb	0.549777	0.0213515	4	2	6334	3181	3662	2274	389	515
FBgn0001185	her	-0.604921	0.0295792	4	2	2507	2378	129	1461	716	198
FBgn0001186	Hex-A	0.123259	0.649383	2	3	4139	4139	0	1344	1969	823
FBgn0001187	Hex-C	-0.111978		1	1	1493	1493	0	1362	63	65
FBgn0001189	hfw	-0.141658	0.701724	5	2	4039	3038	1001	1833	852	350
FBgn0001197	His2Av	-0.556559	0.0320919	6	2	2292	1169	1123	423	579	164
FBgn0001202	hook	0.139958	0.616577	7	1	2655	2317	338	2037	159	118
FBgn0001206	Hmr	0.543216	0.00835238	5	1	4936	4696	240	4239	191	263
FBgn0001208	Hn	-0.638227		8	4	2714	1625	1089	1356	92	174
FBgn0001215	Hrb98DE	-0.0497023	0.885438	10	6	5371	1542	4402	1095	333	111
FBgn0001216	Hsc70-1	0.208401	0.707554	6	3	3701	2611	1090	1665	124	819
FBgn0001217	Hsc70-2	0.109698		2	1	2630	2174	456	1899	76	196
FBgn0001218	Hsc70-3	0.330532	0.217116	7	5	5422	3158	2264	1968	917	270
FBgn0001220	Hsc70-5	0.577559	0.0091746	7	2	3595	2922	673	2058	592	269
FBgn0001222	Hsf	0.274057	0.19453	11	4	4332	2897	1435	2199	452	243
FBgn0001223	Hsp22			4	2	2034	1900	134	522	189	1186
FBgn0001224	Hsp23	-0.834639	0.0353426	2	2	884	884	0	558	207	116
FBgn0001225	Hsp26	-0.045749	0.908612	2	2	1010	1010	0	624	144	239
FBgn0001226	Hsp27	0.0669356	0.867749	2	2	1632	1632	0	639	867	123
FBgn0001227	Hsp67Ba	-0.281341		1	1	1733	1733	0	1335	300	95
FBgn0001228	CG4456	0.0284909		8	4	2034	1900	343	333	1520	44
FBgn0001229	Hsp67Bc	-0.468793		1	1	987	987	0	597	207	180
FBgn0001230	Hsp68	-0.135092	0.817667	1	1	2231	2231	0	1905	117	206
FBgn0001233	Hsp83	0.673874	0.00573905	3	2	4091	2960	1131	2151	407	399
FBgn0001234	lncRNA:Hsromega	-0.355516	0.430168	8	#N/A	#N/A	#N/A	#N/A	#N/A	#N/A	#N/A
FBgn0001235	hth	-0.0941793	0.885607	21	5	106716	6557	125451	1461	3816	1277
FBgn0001247	Ide	0.342173	0.254437	14	1	4225	3439	786	2970	120	346
FBgn0001248	Idh	0.257892	0.452948	10	9	4503	1776	2727	1350	251	172
FBgn0001250	if	0.289869	0.569128	14	4	31246	5724	25522	4188	1276	257
FBgn0001253	ImpE1	-0.531912	0.293118	9	3	18767	6099	12668	4848	838	410
FBgn0001254	ImpE2	-1.03439	0.0250697	1	1	1708	1708	0	1398	228	79
FBgn0001255	ImpE3	-0.235613	0.671785	1	1	1094	1094	0	975	51	65
FBgn0001256	ImpL1	-0.991936	0.0260692	4	3	1235	1160	75	1023	94	40
FBgn0001257	ImpL2	0.128794	0.81882	6	4	11438	1167	10975	798	127	239
FBgn0001258	Ldh	-0.19976	0.732827	7	4	3590	1778	1812	996	641	138
FBgn0001259	in	-0.0960746	0.882734	1	1	3062	3062	0	2607	334	118
FBgn0001263	inaD	0.396674		10	2	3107	2331	776	2058	74	196
FBgn0001269	inv	-0.35753	0.524023	7	3	33988	4776	30455	1728	2777	268
FBgn0001276	ix	-0.208117	0.56166	1	1	727	727	0	564	82	78
FBgn0001280	janA	-0.393737	0.119459	6	3	912	682	230	357	241	81
FBgn0001281	janB	-0.0202374		4	1	745	569	176	420	56	90
FBgn0001285	Jon44E	0.0360678		2	2	1397	1397	0	813	560	21
FBgn0001291	Jra	0.250062	0.369978	4	3	2077	1565	512	867	420	275
FBgn0001296	kar	0.254104	0.627424	7	2	7182	2176	5006	1659	322	192
FBgn0001297	kay	0.243427	0.409451	7	5	28119	4248	23871	2166	1089	990
FBgn0001301	kel	0.485056	0.0490074	6	2	8200	5476	2724	4431	890	152
FBgn0001308	Khc	0.828497	0.00164086	4	1	5012	3718	1294	2925	304	486
FBgn0001311	kkv	-0.19981	0.72968	14	3	14774	5524	9250	4845	545	131
FBgn0001313	kl-2	0.0284909		12	1	91086	13525	77561	13377	6	0
FBgn0001316	klar	0.717389	0.0187609	26	9	106532	8271	98261	6135	1035	1098
FBgn0001319	kn	-0.417271	0.409251	18	5	34412	3339	31073	2067	1269	0
FBgn0001320	kni	0.417862	0.248283	4	2	3049	2100	949	1287	506	304
FBgn0001321	knk	-0.252002	0.672928	6	1	3300	2674	626	2067	159	445
FBgn0001323	knrl	0.223867	0.629452	5	2	23519	3909	19610	1941	1001	964
FBgn0001324	kto	0.625381	0.0751463	9	2	8331	7740	591	7593	82	62
FBgn0001325	Kr	-0.232489	0.589265	3	2	4784	4411	373	1506	2561	341
FBgn0001330	kz	0.471196	0.040173	6	2	4178	3927	251	3576	215	133
FBgn0001341	Mybbp1A	0.417721	0.213746	4	1	3861	3680	181	3399	165	113
FBgn0001404	egh	-0.0987185	0.724458	6	3	10125	3595	7014	1371	728	1493
FBgn0001491	l(1)10Bb	-0.492967	0.138406	2	1	1015	934	81	432	376	123
FBgn0001565	Hlc	0.1222	0.733705	5	2	2429	2116	313	1680	338	95
FBgn0001612	Grip91	0.338195	0.287611	5	1	8114	3571	4543	2751	532	285
FBgn0001624	dlg1	0.146391	0.66325	41	21	40112	7249	32863	2838	3598	810
FBgn0001941	ifc	-0.156734	0.529986	3	2	2507	1784	723	963	671	147
FBgn0001942	eIF4A	0.156897	0.698777	12	6	4146	2021	2125	1209	739	70
FBgn0001961	Arpc1	0.396282	0.0917934	4	2	1801	1732	69	1131	275	323
FBgn0001965	Sos	0.546355	0.0698849	7	1	6009	5635	374	4788	446	398
FBgn0001967	NimC3			1	1	852	852	0	672	132	45
FBgn0001970	Pgant35A	0.674957	0.00148947	1	1	2160	2160	0	1896	133	128
FBgn0001977	CIAPIN1	-0.228097	0.26748	4	1	2569	2358	211	744	1525	86
FBgn0001978	stc	0.367942	0.156664	7	4	4590	4145	445	3318	414	410
FBgn0001981	esg	-0.193703	0.668054	#N/A	#N/A	#N/A	#N/A	#N/A	#N/A	#N/A	#N/A
FBgn0001983	wor	0.0869862	0.873681	2	1	2284	2222	62	1644	425	150
FBgn0001986	Mtr4	0.507355	0.0623019	2	1	3638	3585	53	3165	323	94
FBgn0001987	Gli	0.03343	0.93617	12	5	6757	4594	2163	2868	1028	569
FBgn0001989	ND-B17	-0.39373	0.293571	4	2	1760	992	768	501	386	102
FBgn0001990	wek	-0.192772	0.478232	5	2	2217	2033	184	1410	502	118
FBgn0001991	Ca-alpha1D	0.279139	0.607172	42	10	24710	8450	16260	6177	793	1477
FBgn0001992	Cyp303a1	-0.154221		2	2	2787	2787	0	1509	1107	168
FBgn0001994	crp	0.332495	0.118427	4	2	24175	4402	19773	1893	1965	541
FBgn0001995	mRpL4	-0.0214682	0.950374	2	1	1074	1012	62	888	71	50
FBgn0002021	l(2)37Bb	0.289946	0.320569	2	1	1770	1708	62	1545	46	114
FBgn0002022	Catsup	-0.240213	0.472191	2	1	1753	1698	55	1347	264	84
FBgn0002023	Lim3	-0.649902	0.189537	13	7	29172	3643	25529	1560	945	1135
FBgn0002031	l(2)37Cc	-0.131024	0.567686	6	3	2525	2022	503	828	1074	117
FBgn0002036	CG10561	0.128801	0.648221	3	1	2170	2052	118	1512	158	379
FBgn0002044	swm	0.481067	0.0340497	9	4	4728	4151	577	3189	594	365
FBgn0002069	AspRS	0.500832	0.0103735	8	3	6165	2246	3919	1593	263	387
FBgn0002121	l(2)gl	-0.137688	0.511866	18	11	11538	5528	6010	3483	1376	666
FBgn0002174	CG5504	0.756685	2.18823e-05	6	5	2114	1959	155	1521	194	241
FBgn0002183	dre4	0.588609	0.0660611	9	2	4739	3690	1049	3366	187	134
FBgn0002283	l(3)73Ah	-0.120099	0.675165	5	2	1658	1404	254	666	358	377
FBgn0002284	Prosbeta6	-0.0643773	0.809456	2	1	1019	944	75	705	136	100
FBgn0002306	sas	-0.118954	0.837976	15	4	20895	6236	14659	5079	591	563
FBgn0002354	l(3)87Df	-0.154248	0.739782	3	1	686	551	135	330	149	69
FBgn0002413	dco	-0.18648	0.549896	9	5	7126	4156	2970	1320	2444	389
FBgn0002431	hyd	0.66114	0.035716	20	2	10993	9083	1910	8661	329	90
FBgn0002440	l(3)mbn	0		8	3	4874	2321	2553	1959	113	246
FBgn0002441	l(3)mbt	0.669946	0.00725875	5	1	6948	5398	1550	4431	177	787
FBgn0002466	sti	0.382423	0.361937	8	2	6818	6084	734	5574	359	148
FBgn0002521	pho	-0.608324	0.0882017	8	2	9160	2381	6779	1560	414	404
FBgn0002522	lab	0.191993	0.739131	4	2	17164	2775	14389	1887	641	244
FBgn0002524	lace	0.150915	0.566837	5	2	5892	2991	2901	1791	1103	94
FBgn0002525	Lam	0.1449	0.588418	7	4	4163	3191	972	1866	1134	188
FBgn0002526	LanA	0.152747	0.804645	15	1	14192	11690	2502	11136	344	207
FBgn0002531	Lcp1	-0.0446015		3	2	1129	1065	64	390	630	42
FBgn0002533	Lcp2			4	2	989	1383	-394	378	294	252
FBgn0002534	Lcp3			4	2	786	730	56	336	212	179
FBgn0002535	Lcp4	-0.125257		3	2	849	792	57	336	404	49
FBgn0002542	lds	0.530836	0.0536605	5	1	4061	3543	518	3183	259	98
FBgn0002543	robo2	0.573425	0.190767	14	2	40368	6206	34162	4557	1358	288
FBgn0002552	lin	0.909743	0.000401314	2	1	3711	3654	57	2574	557	520
FBgn0002561	l(1)sc	-0.211034	0.678714	1	1	1097	1097	0	771	248	75
FBgn0002562	Lsp1alpha			2	1	2692	2625	67	2448	82	92
FBgn0002563	Lsp1beta	0.0528551		3	2	2817	2749	68	2367	147	232
FBgn0002564	Lsp1gamma	0.118998		2	1	2566	2501	65	2316	97	85
FBgn0002565	Lsp2	0.113833		2	2	2477	2477	0	2103	354	17
FBgn0002566	lt	-0.29619	0.292141	16	4	18341	5316	13025	2523	2689	101
FBgn0002567	Rab32	0.0207471	0.951947	10	7	8479	2347	6132	1164	570	610
FBgn0002569	Mal-A2	-0.146896		3	1	2156	2036	120	1701	310	22
FBgn0002570	Mal-A1	-0.195063		3	1	2241	1826	415	1731	72	20
FBgn0002571	Mal-A3	-0.11293		4	1	1984	1795	189	1722	34	36
FBgn0002573	sens	-0.216986	0.723698	4	1	4898	2451	2447	1623	607	218
FBgn0002576	lz	0.188062		6	2	18988	3468	15520	2478	765	222
FBgn0002577	m	0.395971	0.333053	8	1	15236	3405	11831	2046	921	435
FBgn0002578	Kaz-m1	-0.276331		3	2	1767	1705	62	468	1139	95
FBgn0002579	RpL36	-0.112621	0.81462	8	5	1135	568	578	345	113	107
FBgn0002590	RpS5a	-0.271767	0.434628	8	4	4677	1380	3297	684	115	578
FBgn0002592	E(spl)m2-BFM	-1.03068	0.0235542	1	1	957	957	0	654	192	108
FBgn0002593	RpLP1	0.318699	0.408881	3	2	913	768	145	336	306	123
FBgn0002609	E(spl)m3-HLH	-0.964686	0.0289648	1	1	1305	1305	0	672	433	197
FBgn0002622	RpS3	-0.042655	0.919676	3	2	1396	1133	263	738	349	43
FBgn0002626	RpL32	-0.705305	0.00799089	7	4	933	524	409	402	84	35
FBgn0002629	E(spl)m4-BFM	-0.14411	0.770813	1	1	759	759	0	456	214	86
FBgn0002631	E(spl)m5-HLH	-0.0493352	0.933503	1	1	882	882	0	534	262	83
FBgn0002632	E(spl)m6-BFM	-1.16739		1	1	1137	1137	0	210	851	73
FBgn0002633	E(spl)m7-HLH	-0.399451	0.44213	1	1	982	982	0	558	296	125
FBgn0002638	Rcc1	-0.1791	0.549896	5	3	2512	2365	147	1641	317	404
FBgn0002641	mal	0.317247	0.161813	5	2	3536	3209	327	2343	284	579
FBgn0002643	mam	0.642698	0.00682886	14	4	67495	6308	62846	4782	783	740
FBgn0002645	Map205	0.192685	0.33045	6	3	13163	5818	7345	3327	2043	445
FBgn0002673	twe	0.0307964	0.908891	5	4	2464	2379	85	1278	811	287
FBgn0002707	mei-9	0.198023	0.485814	9	2	4572	3606	966	2883	533	187
FBgn0002709	mei-218	0.218602	0.715297	13	4	7006	6197	809	3558	1092	1544
FBgn0002715	mei-S332	-0.0541329	0.832927	5	2	2267	1504	962	1203	103	195
FBgn0002716	mei-W68	0.207148	0.725203	3	1	3354	2300	1054	993	418	886
FBgn0002719	Men	0.576592	0.00159213	6	3	9340	2906	6434	2289	369	245
FBgn0002723	Met	0.305518	0.304093	3	2	5157	5088	69	2148	2193	744
FBgn0002732	E(spl)malpha-BFM	-0.318543	0.568152	1	1	676	676	0	414	189	70
FBgn0002733	E(spl)mbeta-HLH	-0.573187	0.264324	1	1	978	978	0	585	260	130
FBgn0002734	E(spl)mdelta-HLH	-0.619637	0.218519	1	1	1013	1013	0	519	380	111
FBgn0002735	E(spl)mgamma-HLH	-0.437801	0.388342	1	1	911	911	0	615	201	92
FBgn0002736	mago	-0.561812	0.125433	2	1	1161	1103	58	441	542	117
FBgn0002772	Mlc1	-0.903678	0.0562538	7	3	3100	1414	1686	465	881	65
FBgn0002773	Mlc2	-1.10291	0.019651	3	1	3114	2286	828	666	1552	65
FBgn0002774	mle	0.178799	0.531459	7	2	5685	4062	1860	3879	96	84
FBgn0002775	msl-3	0.0230015	0.94579	6	1	2321	1970	351	1536	320	111
FBgn0002778	mnd	0.118764	0.678595	7	3	6568	2376	4192	1497	451	425
FBgn0002780	mod	-0.234921	0.482889	7	2	2915	2287	628	1626	210	448
FBgn0002781	mod(mdg4)	-0.0710343	0.783585	44	31	26556	1839	24717	1497	181	158
FBgn0002783	mor	0.332774	0.210447	9	2	4780	3983	797	3627	252	101
FBgn0002787	Rpn8	0.200804	0.510779	4	3	4500	1473	3027	1014	254	202
FBgn0002789	Mp20	-0.709212	0.155747	5	2	2211	693	1518	567	50	73
FBgn0002791	mr	0.307747	0.162528	8	1	2978	2555	423	2406	68	78
FBgn0002838	ms(3)K81	0.0284909		1	1	711	711	0	552	52	104
FBgn0002842	sa			3	1	1314	956	358	825	86	42
FBgn0002855	Acp26Aa	0		2	1	1014	958	56	792	138	25
FBgn0002856	Acp26Ab			4	3	565	504	61	270	206	25
FBgn0002862	Mst87F			3	2	858	515	343	168	149	195
FBgn0002863	Acp95EF			2	1	305	243	62	156	67	17
FBgn0002865	Mst98Ca			1	1	1319	1319	0	1002	193	121
FBgn0002868	MtnA	-0.701352	0.162308	3	2	964	700	264	120	452	125
FBgn0002869	MtnB	0		4	3	517	456	189	129	236	88
FBgn0002872	mu2	0.297914	0.141942	14	3	4742	4117	625	3840	248	26
FBgn0002873	mud	0.674811	0.0217163	19	7	10864	8457	2407	7701	365	388
FBgn0002878	mus101	0.559659	0.0689449	1	1	4868	4868	0	4275	482	108
FBgn0002887	mus201	0.275255	0.398378	5	2	4174	3950	224	3708	32	207
FBgn0002891	DNApol-zeta	0.691984	0.00951261	12	1	7420	6750	670	6390	286	71
FBgn0002899	mus301	0.417079	0.113898	7	1	4207	3364	843	3153	179	29
FBgn0002901	mus304	0.229471	0.362197	4	1	3034	2816	218	2538	174	101
FBgn0002905	DNApol-theta	0.571928	0.0687804	7	1	6777	6420	357	6177	148	92
FBgn0002906	Blm	0.262423	0.235472	4	1	4974	4806	168	4461	216	126
FBgn0002909	mus312			8	3	4340	4022	318	3447	178	394
FBgn0002914	Myb	-0.0441488		8	4	2992	2865	127	1971	235	656
FBgn0002917	na	-0.290101	0.605364	18	2	11050	7875	3175	6699	785	388
FBgn0002921	Atpalpha	0.206661	0.437675	20	11	27526	5545	21981	3006	2308	228
FBgn0002922	nau	-0.302254		6	2	5544	1532	4012	996	132	401
FBgn0002924	ncd	0.306993	0.261623	4	2	2838	2720	118	2100	116	501
FBgn0002926	ndl	0.286278	0.492952	15	1	9429	8230	1199	7848	111	268
FBgn0002930	nec	-0.11804		3	1	1765	1633	132	1428	108	94
FBgn0002931	net	-0.153072	0.768027	3	2	4967	2225	2742	1080	847	295
FBgn0002932	neur	0.298346	0.164582	6	5	19124	3756	15368	2016	1445	292
FBgn0002933	ng1			1	1	523	523	0	321	161	38
FBgn0002936	ninaA	-0.190569		2	1	969	871	98	711	97	60
FBgn0002937	ninaB	-0.248751		4	1	2600	2164	436	1860	165	136
FBgn0002938	ninaC	0.124569		18	4	6643	4843	1800	4503	157	180
FBgn0002939	ninaD	0.58261		6	2	1981	1727	254	1539	148	37
FBgn0002940	ninaE	0.105937		5	1	1952	1588	364	1119	290	176
FBgn0002941	slou	-0.239031		4	2	8522	2670	5852	2094	249	324
FBgn0002945	nkd	0.21282	0.589265	6	3	41709	5051	36658	2784	1182	1082
FBgn0002948	nod	0.52917	0.0661051	8	2	4979	2449	2530	1998	296	152
FBgn0002962	nos	0.11868	0.77149	5	2	2965	2349	616	1203	880	263
FBgn0002973	numb	0.067801	0.849424	8	3	25655	2956	23760	1545	845	563
FBgn0002985	odd	0.316182	0.424865	2	1	2533	2347	186	1176	770	398
FBgn0002989	okr	0.198972	0.496703	6	1	3166	2878	288	2352	473	50
FBgn0003002	opa	0.867745	0.000585032	3	2	17167	2939	14228	2064	579	293
FBgn0003008	or	-0.339637	0.266274	4	1	1005	823	182	573	166	81
FBgn0003009	ord	-0.0303943		8	2	4280	3915	365	1437	713	1762
FBgn0003011	ort			5	1	3925	2158	1767	1455	352	348
FBgn0003015	osk	0.192867	0.59139	4	2	3270	2869	401	1818	1028	20
FBgn0003016	osp	0.737648	0.000266399	13	4	90145	6846	83299	4698	1483	662
FBgn0003023	otu	0.148527	0.66325	12	5	4528	3241	1287	2559	496	183
FBgn0003028	ovo	0.564455	0.0237376	10	5	22657	6763	15894	4053	1849	858
FBgn0003034	SP			2	1	288	223	65	165	52	3
FBgn0003041	pbl	0.371326	0.12852	15	6	15846	5047	10799	3933	615	496
FBgn0003042	Pc	0.0704684	0.845715	3	1	11883	2462	9421	1170	1179	110
FBgn0003044	Pcl	0.478311	0.0547534	5	2	4565	4384	181	3129	754	498
FBgn0003046	Pcp	-0.0202374		2	1	789	718	71	552	130	33
FBgn0003048	pcx	1.06314	0.00029861	12	3	12750	12119	631	10251	1450	415
FBgn0003053	peb	0.346496	0.47443	5	2	9643	7441	2202	5682	1237	519
FBgn0003057	CG10598	-0.137566		2	2	1711	1711	0	519	710	479
FBgn0003060	CG9757	-0.129407		2	2	851	851	0	381	411	56
FBgn0003062	Fib	0.341731	0.12418	3	1	1817	1318	499	1032	152	131
FBgn0003065	CG2150	-1.12027		2	1	1469	1170	299	564	496	107
FBgn0003067	Pepck1			2	1	2650	2486	164	1941	271	271
FBgn0003068	per	0.152257	0.804934	10	2	7201	4527	2674	3654	501	369
FBgn0003071	Pfk	0.873342	1.27623e-05	17	5	7398	3217	4501	2850	262	102
FBgn0003074	Pgi	0.925095	0.000842479	8	3	3170	2460	710	1674	280	503
FBgn0003076	Pgm1	0.497054	0.0690063	4	1	2514	1843	671	1680	119	41
FBgn0003079	Raf	0.174861	0.548433	8	2	48405	4247	44158	2217	439	1588
FBgn0003082	phr	-0.0579263	0.896416	4	2	2031	1915	116	1665	32	215
FBgn0003086	Pig1	0.120546		1	1	690	690	0	516	115	56
FBgn0003087	pim	-1.2577	6.38952e-07	4	2	1104	978	126	597	268	110
FBgn0003089	pip	-0.421038	0.398423	33	11	38987	1724	37263	1239	303	179
FBgn0003090	pk	-0.161792	0.771218	9	3	72676	4241	68435	2889	559	790
FBgn0003091	Pkc53E	-0.090457		21	6	20472	4711	15761	2010	2300	398
FBgn0003093	Pkc98E	0.368265	0.121624	14	4	9993	5529	4464	2217	2924	385
FBgn0003114	plu	-0.453568	0.149442	3	1	727	616	111	522	68	23
FBgn0003116	pn	-0.169874	0.604622	2	1	1706	1638	68	1215	331	89
FBgn0003117	pnr	-0.0268246	0.964345	8	4	15718	3840	11878	1464	1484	889
FBgn0003118	pnt	0.0969756	0.81462	13	4	55937	4074	51863	2154	1134	783
FBgn0003124	polo	0.103852	0.69754	7	2	3813	2980	833	1728	593	656
FBgn0003129	Poxm	-0.247908		2	1	14768	2566	12202	1110	785	668
FBgn0003130	Poxn	-0.439633		6	2	8363	2458	5905	1275	337	843
FBgn0003132	Pp1-13C	-0.121557		2	1	1961	1892	69	906	328	655
FBgn0003134	Pp1alpha-96A	-0.166971	0.485893	6	2	4062	3210	852	981	1837	389
FBgn0003137	Ppn	-0.199031	0.713539	18	4	19660	9544	10116	8694	464	383
FBgn0003139	PpV	0.143009	0.656121	7	4	1851	1675	176	909	664	99
FBgn0003140	PpY-55A	-0.0202374		2	2	1175	1175	0	942	148	82
FBgn0003141	pr	-0.294461	0.218924	5	1	1740	1073	667	504	197	369
FBgn0003145	prd	0.703237	0.0513462	3	2	2833	2459	374	1839	319	298
FBgn0003149	Prm	-0.37241	0.506383	14	5	12453	3661	8792	2637	796	225
FBgn0003159	CG2841	0.67319	0.017625	10	6	21408	4955	16453	3702	585	665
FBgn0003162	Pu	-0.6555	0.157374	7	3	7294	1625	5669	819	643	160
FBgn0003165	pum	0.994881	9.45219e-06	21	8	170683	10223	161117	4599	4602	1019
FBgn0003169	put	0.0701987	0.784175	7	3	6674	4013	2661	1548	2004	458
FBgn0003174	pwn	-0.354824	0.522676	15	2	18235	5804	12431	4089	404	1308
FBgn0003175	px	0.841954	0.00457008	20	6	67769	8340	59429	5877	1905	555
FBgn0003187	qua	0.515605	0.0350484	9	3	10403	3266	7137	2661	155	447
FBgn0003189	r	1.08399	0.000589464	10	3	13354	7057	6297	6672	118	264
FBgn0003204	ras	0.448103	0.0729702	9	5	4596	2810	1786	1611	894	302
FBgn0003205	Ras85D	-0.507473	0.000842479	4	1	2507	1958	549	567	947	441
FBgn0003206	Ras64B	-0.398117	0.0484999	3	1	2323	1620	703	576	938	103
FBgn0003209	raw	0.474932	0.0292859	13	5	30781	3954	26827	2967	555	429
FBgn0003210	rb	0.290087	0.23901	7	3	4992	6967	-1975	3480	439	321
FBgn0003218	rdgB	1.08301	1.86736e-05	23	11	16737	7435	9302	3831	3148	453
FBgn0003227	rec	1.03426	0.00104139	3	2	9614	4131	5483	2655	1458	15
FBgn0003231	ref(2)P	-0.161202	0.606035	4	2	3081	2395	686	1797	246	349
FBgn0003248	Rh2	-0.00907892		4	1	1597	1365	232	1143	164	55
FBgn0003249	Rh3	0		1	1	1391	1391	0	1149	215	24
FBgn0003250	Rh4	-0.594654		2	1	9991	1349	8642	1134	165	47
FBgn0003254	rib	0.00264728	0.996638	3	3	11319	4244	7075	1983	1282	976
FBgn0003255	rk	0.349502		15	1	18506	5386	13120	4080	679	624
FBgn0003256	rl	-0.535469	0.0645223	17	7	53953	2072	52394	1128	839	102
FBgn0003257	r-l	0.21144	0.421766	3	1	2763	2039	724	1479	456	101
FBgn0003261	Rm62	0.355395	0.196896	18	12	8154	3683	4471	1455	1928	297
FBgn0003267	ro	0.047046		5	2	4401	1241	3160	1050	122	66
FBgn0003268	rod	0.651833	0.0317019	14	1	7294	6479	815	6267	137	72
FBgn0003270	amos	0.0381249	0.953013	1	1	786	786	0	594	174	15
FBgn0003274	RpLP2	-0.0351198	0.932813	1	1	604	604	0	339	168	94
FBgn0003275	RpII18	-0.770935	0.0228575	2	1	603	541	62	393	53	92
FBgn0003277	RpII215	0.708711	0.0179344	4	1	7527	6736	791	5661	712	360
FBgn0003278	RpI135	0.265146	0.264326	3	1	3685	3564	121	3387	75	99
FBgn0003279	RpL4	0.605384	0.0683579	4	1	2068	1400	668	1203	98	96
FBgn0003285	rst	0.20309	0.620245	9	2	23436	6251	17185	2292	3416	540
FBgn0003292	rt	-0.0563762	0.837976	4	1	3649	3268	381	2658	169	438
FBgn0003295	ru	-0.139274		4	1	16810	1798	15012	1023	452	320
FBgn0003300	run	0.393658	0.353873	6	3	6652	3145	3507	1530	687	925
FBgn0003301	rut	1.14809	0.000621116	22	7	38596	9269	29327	6744	2192	330
FBgn0003302	rux	0.346125	0.212047	4	2	2048	1319	729	1005	240	71
FBgn0003308	ry	0.982794	0.00813045	4	1	5493	4337	1156	4005	91	238
FBgn0003310	S	0.176448	0.567228	7	2	28142	5206	22936	1791	2364	1048
FBgn0003312	sad	0.111222	0.853066	6	1	2520	1773	747	1560	104	106
FBgn0003313	sala			5	2	2243	1697	546	426	241	1027
FBgn0003317	sax	-0.225156	0.242177	9	3	3584	2451	1133	1746	648	54
FBgn0003319	Sb	1.07347	0.0045532	12	2	29124	4025	25099	2361	522	1139
FBgn0003321	sbr	-0.108937	0.660369	13	3	14341	3280	11061	2016	757	504
FBgn0003326	sca	0.710173	0.0197781	5	2	21470	3796	17674	2397	1074	322
FBgn0003330	Sce	0.463452	0.021402	2	1	1599	1542	57	1305	120	114
FBgn0003334	Scm	0.276531	0.271675	5	2	4253	4069	184	2631	979	456
FBgn0003339	Scr	-0.54739	0.246708	5	5	25460	2585	24277	1251	860	471
FBgn0003345	sd	-0.177867	0.54958	32	22	23313	6005	17308	1230	3234	1538
FBgn0003346	RanGAP	0.144192	0.593278	8	3	5359	2401	2958	1788	79	531
FBgn0003353	sei	0.19469	0.570377	18	3	5625	3197	2428	2565	95	534
FBgn0003356		0.0166075		1	1	862	862	0	795	36	28
FBgn0003357		-0.0231586		2	2	1240	1240	0	795	416	26
FBgn0003358	Jon99Ci	0		2	1	964	907	57	816	73	15
FBgn0003360	sesB	-0.721691	0.0152525	8	5	5966	1685	4381	897	628	157
FBgn0003366	sev	1.24494	0.00725875	12	1	14859	8171	6688	7662	280	226
FBgn0003371	sgg	-0.0494113	0.886134	39	17	43895	3218	42384	1725	555	935
FBgn0003372	Sgs1	0		2	1	4015	3950	65	3858	57	32
FBgn0003373	Sgs3			2	1	1182	1109	73	921	171	14
FBgn0003374	Sgs4			1	1	952	952	0	861	63	25
FBgn0003375	Sgs5			3	1	751	636	115	489	114	30
FBgn0003377	Sgs7	0		2	1	387	321	66	222	61	35
FBgn0003378	Sgs8			2	1	428	359	69	225	92	39
FBgn0003380	Sh	-0.45275	0.403197	40	15	131147	12181	126760	1929	7861	2388
FBgn0003382	sha	-0.609785	0.227721	14	3	12150	6113	6037	4899	486	725
FBgn0003386	Shaw	-0.403947	0.462876	15	5	10961	4380	6581	1794	2126	457
FBgn0003388	shd	-0.0826078	0.900393	10	3	7748	2985	4763	1620	622	740
FBgn0003390	shf	0.0490577		10	4	8197	1796	6401	1380	153	260
FBgn0003391	shg	0.455367	0.150775	2	1	7544	6400	1144	4521	1152	724
FBgn0003392	shi	0.230453	0.354045	28	15	14517	3712	10889	2688	792	229
FBgn0003396	shn	0.831175	0.000585032	12	6	58309	9011	49298	7596	1180	232
FBgn0003401	shu	0.444721	0.0611385	3	1	1826	1694	132	1365	234	92
FBgn0003410	sina	-0.320601	0.168557	5	3	4962	3191	1771	942	1350	896
FBgn0003411	sisA	-0.0971793	0.866031	1	1	779	779	0	567	142	67
FBgn0003415	skd	0.913919	0.000287764	19	4	34621	11414	23207	7854	2890	667
FBgn0003416	sl	0.308447	0.159044	4	1	6168	5678	490	3708	1696	271
FBgn0003423	slgA	0.539054	0.0278362	22	14	11158	3472	7686	2007	1254	208
FBgn0003429	slo	-0.804975	0.102287	39	23	49105	8854	40251	3630	4185	1036
FBgn0003430	slp1	-0.294481	0.535558	1	1	1425	1425	0	966	347	109
FBgn0003435	sm	-0.696791	0.074153	27	21	113645	15344	98301	1545	12700	1096
FBgn0003444	smo	0.155754	0.630293	6	1	4586	4008	578	3108	653	244
FBgn0003447	sn	0.266238	0.449667	11	4	22062	2322	20256	1536	558	225
FBgn0003448	sna	0.273638	0.506383	1	1	1668	1668	0	1170	342	153
FBgn0003449	snf	-0.00148726	0.997623	2	1	1260	835	425	648	72	112
FBgn0003450	snk	0.344997	0.367391	7	3	2606	1434	1172	1305	34	92
FBgn0003459	stwl	0.430789	0.0407067	4	3	7010	4233	2777	3111	942	177
FBgn0003460	so	-0.129376	0.824443	7	1	15523	2786	12737	1248	740	795
FBgn0003462	Sod1	-0.374892	0.172071	2	1	1460	735	725	459	172	101
FBgn0003463	sog	0.669733	0.0757192	9	3	28859	4841	25311	3114	590	1134
FBgn0003464	sol	0.816831	0.00325072	12	4	7633	5592	2041	4782	478	329
FBgn0003475	spir	0.780907	0.000102126	24	10	37168	4881	32287	3060	1217	601
FBgn0003479	spn-A	0.120937	0.696023	3	2	1342	1279	63	1008	170	98
FBgn0003480	spn-B	0.230388	0.496385	4	1	1558	1384	174	1023	198	160
FBgn0003482	spn-D	-0.124265	0.800457	6	1	1407	1026	381	810	125	88
FBgn0003483	spn-E	0.193151	0.504593	11	1	6997	4678	2319	4302	309	64
FBgn0003486	spo	-0.121629	0.820411	2	2	2489	2489	0	1629	504	353
FBgn0003495	spz	-0.305887	0.354022	11	8	5081	2118	2963	870	384	861
FBgn0003499	sr	-0.350368	0.525371	9	5	42947	5757	39024	3813	1013	928
FBgn0003502	Btk29A	0.249177	0.263902	24	8	42374	4785	37922	2358	2165	259
FBgn0003507	srp	0.673884	0.045168	14	7	17930	3841	14093	2238	578	1022
FBgn0003510	Sry-alpha			3	2	3353	3300	53	1590	217	1490
FBgn0003511	Sry-beta			3	2	3353	3300	53	1068	2135	94
FBgn0003512	Sry-delta	0.378393	0.184914	1	1	1546	1546	0	1299	106	138
FBgn0003513	ss	0.290932	0.59948	13	3	29250	5184	24073	2652	1792	737
FBgn0003514	sqh	-0.156995	0.544607	7	5	2080	1117	963	522	346	246
FBgn0003515	st	0.00484282		7	1	2810	2146	664	1998	57	88
FBgn0003517	sta	0.0666098	0.844324	6	4	1617	1083	534	810	90	180
FBgn0003520	stau	0.0330701	0.924442	9	3	7884	5240	2644	3078	1885	274
FBgn0003525	stg	0.240726	0.477555	4	2	3658	2747	1228	1437	435	872
FBgn0003527	stil	0.0403442	0.919703	4	1	1517	1171	346	963	123	82
FBgn0003545	sub	-0.0482457	0.877289	4	2	2579	2460	119	1884	473	100
FBgn0003557	Su(dx)	0.450709	0.0438086	11	5	6659	4612	2047	2847	1189	573
FBgn0003559	su(f)	0.0553981	0.841934	13	3	4422	2668	1993	2199	85	381
FBgn0003567	su(Hw)	-0.376437	0.134347	9	3	4135	3682	453	2823	353	503
FBgn0003575	su(sable)	0.586548	0.0978337	8	3	7871	4901	2970	3975	419	504
FBgn0003598	Su(var)3-7	0.422471	0.0834557	7	2	5675	5051	624	3750	1146	152
FBgn0003607	Su(var)205	-0.90342	0.000149347	6	2	1497	1109	388	618	209	279
FBgn0003612	Su(var)2-10	0.344311	0.07291	18	14	5879	2150	3729	1752	194	201
FBgn0003638	su(w[a])	0.342124	0.197391	18	7	33262	4288	28974	2244	92	1949
FBgn0003651	svp	-0.300851	0.553248	8	5	44049	2876	41173	843	1784	246
FBgn0003654	sw	0.643931	0.00216689	17	15	8422	3070	5352	1926	758	383
FBgn0003655	swa	0.493279	0.0668209	3	1	2291	4856	-2565	1644	263	112
FBgn0003656	sws	0.53682	0.0125382	13	3	11417	5571	5846	4275	598	695
FBgn0003660	Syb	-0.324466	0.278909	7	5	2983	921	2062	456	316	146
FBgn0003676	CCT1	0.327964	0.135911	6	2	2335	1980	355	1671	198	108
FBgn0003683	term	0.0810122	0.894605	1	1	1469	1469	0	1284	22	160
FBgn0003687	Tbp	-0.0862489	0.812124	2	1	1451	1387	64	1059	135	190
FBgn0003701	thr	0.480662	0.100449	4	2	4691	4578	113	4137	325	113
FBgn0003710	tipE	-0.228258		5	2	5290	3938	1352	1356	1533	1046
FBgn0003714	tko	-0.404439	0.180215	3	2	1664	1596	68	462	49	1082
FBgn0003716	tkv	0.0968154	0.71881	7	4	52385	2846	49539	1689	1093	61
FBgn0003719	tld	0.736751	0.0576375	7	1	3780	3359	421	3201	90	65
FBgn0003720	tll	0.297572	0.549505	2	1	2086	1965	121	1356	374	232
FBgn0003721	Tm1	-0.3662	0.0708333	35	18	30560	1898	28662	846	672	377
FBgn0003731	Egfr	0.644011	0.0244574	6	2	37558	5698	31860	4131	895	669
FBgn0003733	tor	0.44957	0.00498538	15	2	4002	3131	871	2769	120	239
FBgn0003741	tra	-0.476178	0.152305	4	2	992	687	305	591	86	7
FBgn0003742	tra2	-0.431537	0.052218	12	7	2334	1391	943	792	416	180
FBgn0003744	trc	0.228152	0.368128	7	2	3441	2816	625	1389	1212	212
FBgn0003747	Gr5a	-0.255565		7	1	1872	1490	382	1332	45	110
FBgn0003748	Treh	0.155114	0.603226	16	7	14928	3354	11574	1680	1139	532
FBgn0003751	trk	0.0690361	0.887255	1	1	882	882	0	705	59	115
FBgn0003861	trp	0.0168191		15	2	5769	4129	1640	3825	75	226
FBgn0003862	trx	0.762367	0.0104079	10	5	23546	14052	9494	11178	1576	1295
FBgn0003863	alphaTry	0.136101		1	1	860	860	0	768	62	27
FBgn0003865	tsg	0.109978	0.858591	1	1	887	887	0	747	101	36
FBgn0003866	tsh	0.0575852	0.909725	3	1	8419	4732	3687	2862	654	1213
FBgn0003867	tsl	-0.438641		5	3	4423	2059	2364	1059	238	759
FBgn0003870	ttk	0.112272	0.678483	9	8	21526	3900	17626	2439	896	562
FBgn0003882	tub	-0.170969	0.64567	2	1	2072	2006	66	1386	429	188
FBgn0003884	alphaTub84B	-0.103932	0.703501	2	1	2241	1752	489	1350	256	143
FBgn0003885	alphaTub84D	0.129877	0.709857	1	1	1980	1980	0	1350	121	506
FBgn0003886	alphaTub85E	-0.488295	0.360192	3	1	2030	1560	470	1347	108	102
FBgn0003888	betaTub60D	-0.512026	0.198094	5	2	7219	2518	4701	1362	952	201
FBgn0003889	betaTub85D	-0.323336		2	1	1900	1841	59	1338	270	230
FBgn0003890	betaTub97EF	-0.513104	0.328176	8	2	21377	1701	19676	1371	98	229
FBgn0003891	tud	0.862365	0.00290514	10	2	9592	8830	762	7545	787	495
FBgn0003892	ptc	0.716702	0.0195835	6	1	15575	5521	10054	3858	887	773
FBgn0003896	tup	-0.00307838	0.996638	11	3	21755	3251	18504	1602	1180	466
FBgn0003900	twi	0.439819	0.232454	6	3	62952	2368	60584	1470	249	646
FBgn0003916	snRNA:U1:21D	0.241383		1	#N/A	#N/A	#N/A	#N/A	#N/A	#N/A	#N/A
FBgn0003920	snRNA:U2:14B	0.434866	0.423426	1	#N/A	#N/A	#N/A	#N/A	#N/A	#N/A	#N/A
FBgn0003922	snRNA:U2:38ABa	0.626732	0.218519	1	#N/A	#N/A	#N/A	#N/A	#N/A	#N/A	#N/A
FBgn0003923	snRNA:U2:38ABb	0.618979	0.225146	1	#N/A	#N/A	#N/A	#N/A	#N/A	#N/A	#N/A
FBgn0003926	snRNA:U3			#N/A	#N/A	#N/A	#N/A	#N/A	#N/A	#N/A	#N/A
FBgn0003930	snRNA:U4:39B	0.298641	0.570856	1	#N/A	#N/A	#N/A	#N/A	#N/A	#N/A	#N/A
FBgn0003931	snRNA:U4:38AB	0.135493	0.829255	1	#N/A	#N/A	#N/A	#N/A	#N/A	#N/A	#N/A
FBgn0003933	snRNA:U5:14B	0.14623	0.810838	1	#N/A	#N/A	#N/A	#N/A	#N/A	#N/A	#N/A
FBgn0003934	snRNA:U5:23D	0.0825441	0.898804	1	#N/A	#N/A	#N/A	#N/A	#N/A	#N/A	#N/A
FBgn0003935	snRNA:U5:34A	0.155118	0.802336	1	#N/A	#N/A	#N/A	#N/A	#N/A	#N/A	#N/A
FBgn0003936	snRNA:U5:35D	0.133407		1	#N/A	#N/A	#N/A	#N/A	#N/A	#N/A	#N/A
FBgn0003938	snRNA:U5:63BC	0.307168	0.575677	1	#N/A	#N/A	#N/A	#N/A	#N/A	#N/A	#N/A
FBgn0003941	RpL40	-0.313705	0.233214	4	2	863	659	204	384	150	122
FBgn0003942	RpS27A	-0.659702	0.0225346	3	1	2105	592	1513	468	66	55
FBgn0003943	Ubi-p63E	-0.045642	0.916164	7	4	3754	2521	1405	2289	37	192
FBgn0003944	Ubx	-0.354847	0.472687	8	6	77804	4282	73522	1167	2149	963
FBgn0003950	unc	0.455506	0.242371	8	2	5501	4775	726	4158	129	485
FBgn0003961	Uro	-0.0028576		2	1	1331	1262	69	1056	170	33
FBgn0003963	ush	0.682183	0.0674354	13	5	64313	6084	58257	3594	576	1911
FBgn0003964	usp	0.450576	0.0547194	4	2	3514	3038	476	1524	589	922
FBgn0003965	v	-0.107778		6	1	1660	1305	355	1137	109	56
FBgn0003969	vap	0.192743	0.500128	15	6	5862	4340	1522	2862	486	989
FBgn0003975	vg	-0.547727		8	1	14754	3463	11291	1359	645	1456
FBgn0003977	vir	0.788339	0.0224494	6	1	6164	5867	297	5562	201	101
FBgn0003978	vls	-0.163349	0.624882	3	1	1419	1310	109	1101	125	81
FBgn0003979	Vm26Aa	-0.0202374		2	2	745	745	0	423	238	81
FBgn0003980	Vm26Ab	0.0284909		2	2	636	636	0	504	67	62
FBgn0003983	Vm34Ca	0.0528551		1	1	491	491	0	357	85	46
FBgn0003984	vn	0.138635	0.756809	8	2	32327	4059	28268	1854	96	2106
FBgn0003996	w	-0.0909429	0.741249	6	1	5868	2352	3516	2061	130	158
FBgn0003997	hid	-0.0948636	0.821064	5	2	17897	4018	13879	1230	2266	519
FBgn0004003	wbl	-0.239503		3	2	1523	1319	204	771	115	430
FBgn0004034	y	-0.157619		2	1	4737	2038	2699	1623	241	171
FBgn0004045	Yp1	0.637432		3	2	1688	1611	77	1317	185	106
FBgn0004047	Yp3	0.14357		4	2	2002	1868	134	1260	549	56
FBgn0004049	yrt	-0.0123636	0.971992	11	4	6118	4369	1749	2916	738	712
FBgn0004050	z	-0.0372027	0.922347	4	3	2782	2599	183	1725	343	528
FBgn0004052	Z600	-0.122241	0.820411	1	1	453	453	0	270	117	63
FBgn0004053	zen	0.0496833	0.933689	2	1	1331	1267	64	1059	159	46
FBgn0004054	zen2	-0.243948	0.685742	3	2	1002	935	67	756	114	62
FBgn0004055	uzip	-0.204276	0.469251	6	2	19676	4114	15562	1464	2384	263
FBgn0004057	Zw	0.0850904	0.830856	6	3	5102	2092	3010	1572	167	350
FBgn0004066	Prosalpha4	-0.148036	0.596242	3	1	1318	1176	142	747	278	148
FBgn0004087	Dhfr	-0.0659824	0.88188	3	2	712	662	50	546	19	94
FBgn0004101	bs	0.299644	0.229705	6	3	33613	3062	30551	1347	483	1229
FBgn0004102	oc	-0.0387557	0.93876	9	6	20523	4949	15574	1992	2145	809
FBgn0004103	Pp1-87B	-0.238046	0.296071	2	1	2297	2203	94	906	1065	229
FBgn0004106	Cdk1	-0.565721	0.0467724	3	1	1524	1082	442	891	103	85
FBgn0004107	Cdk2	0.143973	0.542654	9	3	2792	2224	568	942	1205	74
FBgn0004108	Nrt	0.643665	0.00956359	5	3	11394	4158	7236	2538	1105	512
FBgn0004110	tin	0.00713309	0.992695	3	1	2994	1664	1330	1248	143	270
FBgn0004117	Tm2	-1.15267	0.0131661	11	6	4953	1980	3025	852	1017	108
FBgn0004118	nAChRbeta2	-0.0584433		13	2	5879	1892	3987	1557	196	136
FBgn0004132	boca	-0.656881	0.00613164	2	1	866	704	162	540	85	76
FBgn0004133	blow	-0.241584	0.653706	6	3	6592	2632	3960	1932	302	395
FBgn0004143	nullo	-0.233334	0.690878	1	1	846	846	0	639	94	110
FBgn0004167	kst	1.28734	0.000167471	22	7	31274	13314	17960	12621	362	328
FBgn0004168	5-HT1A	0.281662	0.624791	11	2	54804	5019	49785	2538	1422	1056
FBgn0004169	up	-0.506913	0.335413	21	18	9033	1629	7476	1182	320	124
FBgn0004170	sc	-0.646417	0.159166	1	1	1438	1438	0	1035	283	117
FBgn0004171	Mst98Cb	-0.0202374		1	1	1066	1066	0	795	151	117
FBgn0004172	Mst84Da			2	1	413	358	55	189	83	83
FBgn0004173	Mst84Db			2	1	468	415	53	222	121	69
FBgn0004174	Mst84Dc			3	2	420	363	57	165	108	87
FBgn0004175	Mst84Dd			2	1	467	415	52	216	91	105
FBgn0004177	mts	-0.373211	0.14826	7	3	5927	3102	2825	927	1770	402
FBgn0004179	Csp	-0.181441	0.406518	11	6	6178	2895	3469	732	1975	185
FBgn0004181	Ebp	0.0528551		3	2	1590	1529	61	1131	372	23
FBgn0004183	snRNA:U1:82Eb	0.199894	0.744042	1	#N/A	#N/A	#N/A	#N/A	#N/A	#N/A	#N/A
FBgn0004185	snRNA:U1:95Ca	0.151082		1	#N/A	#N/A	#N/A	#N/A	#N/A	#N/A	#N/A
FBgn0004186	snRNA:U1:95Cb	0.148982	0.779897	1	#N/A	#N/A	#N/A	#N/A	#N/A	#N/A	#N/A
FBgn0004187	snRNA:U1:95Cc	0.0184527	0.979238	1	#N/A	#N/A	#N/A	#N/A	#N/A	#N/A	#N/A
FBgn0004188	snRNA:U6:96Aa	0		1	#N/A	#N/A	#N/A	#N/A	#N/A	#N/A	#N/A
FBgn0004189	snRNA:U6:96Ab	-0.0410465		1	#N/A	#N/A	#N/A	#N/A	#N/A	#N/A	#N/A
FBgn0004190	snRNA:U6:96Ac	0.332876		1	#N/A	#N/A	#N/A	#N/A	#N/A	#N/A	#N/A
FBgn0004191	snRNA:U2:34ABa	0.277122	0.593283	1	#N/A	#N/A	#N/A	#N/A	#N/A	#N/A	#N/A
FBgn0004192	snRNA:U2:34ABb	0.60834	0.236568	1	#N/A	#N/A	#N/A	#N/A	#N/A	#N/A	#N/A
FBgn0004197	Ser	-0.343064	0.529731	16	2	22178	5831	16347	4221	901	706
FBgn0004198	ct	-0.206469	0.694064	13	3	70432	11755	58677	6522	4242	988
FBgn0004227	nonA	-0.0999431	0.772162	8	4	9979	2358	7621	2226	0	129
FBgn0004228	mex1	-0.455296		5	3	2169	741	1428	249	406	83
FBgn0004237	Hrb87F	-0.442209	0.0290901	7	4	3686	2759	927	1155	1457	144
FBgn0004240	DptA			1	1	496	496	0	318	131	44
FBgn0004242	Syt1	-0.777497	0.116748	21	8	27653	5872	21781	1416	4011	442
FBgn0004244	Rdl	-0.534956	0.294531	19	6	36312	8589	27723	1824	5113	1649
FBgn0004359	T48	0.377475	0.149692	4	2	29264	2449	26815	1257	530	659
FBgn0004360	Wnt2	-0.220486	0.707546	6	2	9023	2240	6783	1056	149	1032
FBgn0004362	HmgD	-0.674471	0.00481069	7	4	14910	1495	13775	336	487	669
FBgn0004363	porin	-0.539651	0.039095	9	5	3424	2625	997	846	443	1333
FBgn0004364	18w	0.459819	0.215518	#N/A	#N/A	#N/A	#N/A	#N/A	#N/A	#N/A	#N/A
FBgn0004367	mei-41	0.667912	0.0394263	5	1	8153	7899	254	7551	282	63
FBgn0004368	Ptp4E	0.766563	0.0091746	18	7	16789	6672	10117	5301	966	402
FBgn0004369	Ptp99A	0.278052	0.165012	27	5	109059	7109	102377	4191	2215	700
FBgn0004370	Ptp10D	0.572495	0.0335767	20	6	55324	8642	46682	5970	1976	693
FBgn0004372	aly	0.0284909		5	2	2393	2267	126	1704	463	97
FBgn0004373	fwd	0.404954	0.046264	16	5	14492	7175	7317	5046	942	1184
FBgn0004374	neb	0.718453	0.00712416	2	1	13942	3592	10350	3363	126	100
FBgn0004378	Klp61F	0.269527	0.365232	6	1	4343	3871	472	3198	400	270
FBgn0004379	Klp67A	0.179473	0.542331	7	3	4411	2994	1417	2442	292	257
FBgn0004380	Klp64D	0.265234	0.480171	1	1	2529	2529	0	2031	357	138
FBgn0004381	Klp68D	0.287173	0.454237	4	2	3262	2998	264	2352	459	184
FBgn0004387	Klp98A	0.45905	0.0795703	12	2	11371	5530	5841	3795	959	773
FBgn0004389	bnk	0.324995	0.542331	1	1	1028	1028	0	909	93	23
FBgn0004390	RasGAP1	0.303432	0.0490233	6	3	16193	5434	10759	3489	1469	473
FBgn0004391	shtd	0.463523	0.153568	8	1	6898	6481	417	6090	282	106
FBgn0004394	pdm2	0.122005	0.820282	8	4	29142	4286	24856	2679	481	1123
FBgn0004395	unk	-0.228438	0.330364	14	7	8210	6109	2101	1800	4287	19
FBgn0004396	CrebA	-0.402786	0.31432	7	2	17820	4498	13322	1548	1940	1007
FBgn0004397	Vinc	0.903629	2.18992e-09	8	3	8221	3744	4477	2883	668	190
FBgn0004400	rhi	-0.423935	0.142562	3	1	5026	1570	3456	1254	273	40
FBgn0004401	Pep	0.175498	0.594871	8	4	6934	2792	4142	2148	402	239
FBgn0004403		-0.273687	0.408881	4	2	936	877	59	453	129	292
FBgn0004404		-0.452403	0.185312	4	2	895	594	301	453	75	63
FBgn0004406	tam	0.650546	0.000596482	3	1	3793	3679	114	3435	160	81
FBgn0004407	DNApol-gamma35			2	1	1624	1570	54	1083	7	477
FBgn0004414	msopa	-0.0202374		2	2	648	648	0	249	283	113
FBgn0004419	me31B	-0.429463	0.0984463	6	2	2832	1699	1133	1377	124	195
FBgn0004425	LysB	-0.0202374		2	2	611	853	-242	420	165	23
FBgn0004426	LysC			1	#N/A	#N/A	#N/A	#N/A	#N/A	#N/A	#N/A
FBgn0004427	LysD	-0.0202374		1	1	480	480	0	420	38	19
FBgn0004428	LysE	0.0284909		1	1	580	580	0	420	32	125
FBgn0004429	LysP	0.00412677		1	1	615	615	0	423	175	14
FBgn0004430	LysS	0.0284909		1	1	492	492	0	420	44	25
FBgn0004431	LysX	-0.0202374		1	1	564	564	0	426	128	7
FBgn0004432	Cyp1	0.0154641	0.968064	2	1	2698	1227	1471	681	509	34
FBgn0004435	Galphaq	-0.746716	0.0684768	20	7	10458	5648	4810	1059	4051	535
FBgn0004436	Ubc6	-0.574469	0.0255858	4	2	3928	2166	1762	453	1524	186
FBgn0004449	Ten-m	0.758243	0.0607514	13	3	114820	11411	103409	8193	2544	671
FBgn0004456	mew	0.383605	0.407224	12	6	43335	3863	40219	3438	170	252
FBgn0004463	RpIII128	0.19094	0.501308	2	1	3583	3532	51	3411	40	78
FBgn0004465	Su(P)	-0.072844	0.806869	3	1	1538	1412	126	1251	76	82
FBgn0004507	GlyP	0.988695	6.2479e-05	5	2	6484	3144	3340	2532	410	199
FBgn0004509	Fur1	0.656223	0.0102963	20	9	125628	5346	120282	4434	172	737
FBgn0004510	Ets97D	0.181462	0.582405	5	2	2112	1858	254	1452	277	126
FBgn0004511	dy	-0.18635		4	1	9016	4075	4941	2097	1176	799
FBgn0004512	Mdr49	0.942039	0.000842479	9	2	6025	4240	1785	3906	101	230
FBgn0004513	Mdr65	0.0195512		12	1	5247	4135	1112	3906	91	135
FBgn0004514	Oct-TyrR	0.0835265		5	2	30277	3682	26595	1803	1205	671
FBgn0004516	Gad1	-0.269728	0.644443	11	4	14668	3362	11306	1530	1288	541
FBgn0004552	Akh	-0.175812		2	1	604	536	68	237	177	119
FBgn0004554	Edg91	-0.0202374		3	2	656	593	63	477	79	34
FBgn0004556	Dbp73D	0.0630101	0.784047	3	1	2323	2209	114	2061	61	84
FBgn0004567	slp2	-0.103706	0.853771	1	1	2346	2346	0	1353	632	358
FBgn0004569	aos	0.431365	0.147148	4	1	13265	2822	10443	1332	913	574
FBgn0004573	5-HT7	-0.173341		4	2	48640	4486	44154	1692	1648	1143
FBgn0004574	Rop	0.541566	0.0266171	2	2	2638	2638	0	1791	662	182
FBgn0004575	Syn	-1.12625	0.0163698	14	4	31754	5803	25951	3123	2299	378
FBgn0004577	Pxd	-0.322645		11	3	13412	2558	10854	2070	86	399
FBgn0004580	Cbp53E	-0.672778		13	2	22131	2705	19426	930	1500	272
FBgn0004581	bgcn	0.380656	0.48982	6	2	5652	4159	1493	3645	289	222
FBgn0004583	ex	0.145031	0.732302	7	2	17475	6672	10803	4281	1452	936
FBgn0004584	Rrp1	0.212656	0.588678	6	2	2736	2551	185	2118	219	211
FBgn0004587	B52	0.102593	0.730864	17	10	5581	1590	3991	1065	358	164
FBgn0004588	Eig71Ea			3	1	536	412	124	300	60	49
FBgn0004589	Eig71Eb			4	2	606	472	134	285	136	48
FBgn0004590	Eig71Ec			3	1	776	639	137	519	78	39
FBgn0004591	Eig71Ed			3	1	560	415	145	297	54	61
FBgn0004592	Eig71Ee	0.0333439		2	1	1539	1486	53	1335	124	24
FBgn0004593	Eig71Ef			2	1	736	420	316	294	90	33
FBgn0004594	Eig71Eg			3	1	522	413	109	294	79	37
FBgn0004595	pros	0.553053	0.189537	17	6	79148	23486	55662	5505	15530	2448
FBgn0004597	CycC	-0.127255	0.712506	2	1	1202	1142	60	801	190	148
FBgn0004598	Fur2	0.587982	0.0290412	26	9	8697	5774	2923	5037	515	219
FBgn0004606	zfh1	0.501801	0.032806	7	3	23277	6522	16755	3618	2543	358
FBgn0004607	zfh2	0.116218	0.849593	19	3	39065	11695	27370	9009	2266	417
FBgn0004611	Plc21C	0.404216	0.100449	25	6	49632	7347	42285	3933	2671	740
FBgn0004618	gl	0.014012		6	3	4812	3003	1809	2037	650	313
FBgn0004619	GluRIA	-0.0814531		13	1	11028	3810	7218	2973	296	538
FBgn0004620	GluRIIA	-0.675955		12	1	3923	3401	522	2721	297	232
FBgn0004622	TkR99D	-0.331984	0.56064	11	3	18652	2880	15772	1692	572	613
FBgn0004623	Gbeta76C	0.219187		6	1	2356	1466	890	1038	334	91
FBgn0004629	Cys	-0.434711	0.3628	2	1	542	484	58	378	67	36
FBgn0004635	rho	0.220075	0.640775	5	2	5134	3000	2134	1065	1591	341
FBgn0004636	Rap1	-0.599725	0.0687862	4	3	3125	2872	253	552	1542	775
FBgn0004638	drk	-0.533586	0.0657814	12	5	7620	2744	4876	633	1756	352
FBgn0004643	Zw10	0.537869	0.0530045	2	1	2628	2567	61	2163	295	106
FBgn0004644	hh	0.139296	0.825379	3	1	13738	2370	11368	1413	569	385
FBgn0004646	ogre	-0.371503	0.377014	13	6	17699	2158	15541	1086	810	259
FBgn0004647	N	0.841723	0.0192859	10	2	37352	10150	27202	8109	1240	798
FBgn0004648	svr	0.394671	0.0586199	19	11	12627	5842	6785	4311	1034	494
FBgn0004649	yl	0.871765	0.00558371	6	2	6745	6274	471	5952	154	165
FBgn0004650	fs(1)N	0.892295	0.00199431	7	1	6926	6581	345	6354	163	61
FBgn0004652	fru	0.0469757	0.943857	22	15	131314	6960	124354	2064	2504	2389
FBgn0004654	Pgd	0.899266	0.000245537	4	2	3431	1895	1536	1443	178	271
FBgn0004655	wapl	0.564214	0.0547534	10	3	9048	6939	2109	5223	941	772
FBgn0004656	fs(1)h	0.783925	0.000726633	27	9	18330	9949	13680	6138	3171	637
FBgn0004657	mys	0.193317	0.506383	10	4	8593	4397	4196	2538	1302	554
FBgn0004666	sim	0.217643	0.717081	11	4	20370	3186	17184	2016	658	509
FBgn0004687	Mlc-c	-0.781273	0.000285811	4	2	3404	1302	2102	441	738	120
FBgn0004698	Xpc	0.167635	0.477555	9	3	6730	4683	2047	3882	528	270
FBgn0004777	Ccp84Ag	-0.134028		2	1	1312	1097	215	573	475	46
FBgn0004778	Ccp84Af			2	1	638	580	58	453	71	53
FBgn0004779	Ccp84Ae	0.0176355		2	1	872	754	118	624	72	55
FBgn0004780	Ccp84Ad	0.0487411		2	1	796	735	61	597	69	66
FBgn0004781	Ccp84Ac	-0.232155		2	1	1124	1060	64	651	317	89
FBgn0004782	Ccp84Ab	-0.0676701		2	1	910	834	76	663	110	58
FBgn0004783	Ccp84Aa	-0.163176		2	1	820	765	55	615	84	63
FBgn0004784	inaC	-0.0446015		11	1	3041	2351	690	2100	138	110
FBgn0004795	retn	0.528156	0.00771861	16	5	22211	4306	17905	2733	1002	568
FBgn0004797	mdy	-0.0538618	0.896531	13	4	10305	2337	7968	1695	248	391
FBgn0004811	fs(2)ltoPP43	-0.263573	0.322773	6	3	3079	1338	1741	1101	129	105
FBgn0004828		0.0475498	0.901199	6	4	4147	2114	2033	408	1589	114
FBgn0004832	Xpac	0.302225	0.454273	2	1	1243	1178	65	888	209	78
FBgn0004837	Su(H)	-0.331839	0.33375	5	2	3847	2950	897	1782	716	449
FBgn0004838	Hrb27C	0.0106769	0.982212	14	8	11354	8240	3114	1263	6602	372
FBgn0004839	otk	0.0891699	0.886663	8	2	18374	4671	13703	3099	652	917
FBgn0004841	TkR86C	0.0767252		10	2	13637	3223	10414	1665	606	949
FBgn0004842	RYa-R	0		10	3	60956	2175	58781	1554	153	465
FBgn0004852	Ac76E	0.0647699		21	2	38674	5320	33354	3936	965	416
FBgn0004854	B-H2	-0.443563	0.410696	4	2	9595	3102	6493	1935	875	289
FBgn0004855	RpII15	-0.269714	0.227718	4	3	1090	1035	55	387	602	43
FBgn0004856	Bx42	-0.251955	0.173946	4	2	2735	2403	332	1641	602	157
FBgn0004858	elB	-0.865517	0.0529596	4	2	18922	3326	15596	1659	551	1113
FBgn0004859	ci	0.247219	0.582405	8	3	9332	5191	4141	3837	284	1067
FBgn0004860	ph-d	0.743546	0.00148947	6	2	7560	6020	1540	4077	1139	801
FBgn0004861	ph-p	0.661139	0.0311576	9	4	12162	6048	6114	4038	599	1408
FBgn0004862	bap	0.0837411		2	1	1570	1449	121	1146	165	135
FBgn0004863	C15	0.152154	0.811255	4	1	12829	1856	10973	1017	564	272
FBgn0004864	hop	0.251056	0.493529	10	1	7169	5055	2114	3531	885	636
FBgn0004865	Eip78C	-0.650471	0.18297	12	4	39585	5223	34672	2586	2080	554
FBgn0004867	RpS2	0.117045	0.778684	4	3	1288	947	341	801	62	81
FBgn0004868	Gdi	0.173642	0.478027	5	3	3701	2501	1200	1329	908	261
FBgn0004870	bab1	-0.0230164		6	4	64721	5340	59381	2931	1953	453
FBgn0004872	piwi	-0.0918985	0.798984	9	2	5216	3073	2143	2529	453	88
FBgn0004875	enc	0.601419	0.010376	17	7	23648	8375	15273	5469	2638	265
FBgn0004876	cdi	0.304394	0.124731	11	2	49389	6523	42866	2826	2594	1100
FBgn0004878	cas	-0.167937	0.759241	6	2	3831	3151	680	2379	576	193
FBgn0004880	scrt	-0.415444	0.392618	3	2	10108	9075	1033	1959	5945	1168
FBgn0004882	orb	0.155816	0.643178	17	7	20247	8899	11348	2745	5243	908
FBgn0004885	tok	0.808514	0.0288634	16	3	29429	5247	24182	4392	645	207
FBgn0004888	Scsalpha1	0.642341	0.0317019	5	2	4173	1479	2694	984	384	108
FBgn0004889	tws	-0.281804	0.207249	18	9	12129	2520	11124	1497	503	517
FBgn0004892	sob	0.300423	0.537972	2	1	2757	2611	146	1734	284	590
FBgn0004893	bowl	-0.0675038	0.908684	10	7	12422	3513	8909	2232	837	441
FBgn0004895	FoxL1	-0.635666		4	2	2402	1414	988	1095	100	216
FBgn0004896	fd59A	-0.18284		2	1	2548	2228	320	1368	514	343
FBgn0004897	fd96Ca	0.0839765		2	2	2195	2195	0	1116	208	868
FBgn0004898	fd96Cb	-0.199322		1	1	1088	1088	0	813	166	106
FBgn0004901	Prat	0.454104	0.060339	3	2	2182	2105	77	1638	371	93
FBgn0004903	Rb97D	0.131346	0.678844	13	9	3614	3101	513	1413	1555	130
FBgn0004907	14-3-3zeta	-0.637015	0.00704496	16	12	10011	3078	6933	744	2065	266
FBgn0004908	Arl2	-0.260227	0.460113	3	1	773	656	117	552	22	79
FBgn0004910	Eip63F-1	-0.856414	0.0781975	12	4	23928	880	24765	543	202	132
FBgn0004911	asRNA:Eig63F-2	-0.0446015		1	#N/A	#N/A	#N/A	#N/A	#N/A	#N/A	#N/A
FBgn0004913	Gnf1	0.343212	0.30476	5	2	3460	3274	186	3024	155	92
FBgn0004914	Hnf4	0.415418	0.169492	13	5	22386	3876	18510	2112	552	1209
FBgn0004915	TfIIB	-0.227656	0.482153	5	2	1779	1604	175	945	591	65
FBgn0004919	gol	-0.559947	0.237182	11	4	11721	2520	9201	1803	156	558
FBgn0004921	Ggamma1	-0.805677	0.00457008	5	3	3359	2554	834	210	2231	110
FBgn0004924	Top1	0.279346	0.267178	14	5	8538	5325	3226	2922	2111	289
FBgn0004926	eIF2beta	-0.239155	0.316122	3	1	1639	1128	511	936	61	128
FBgn0004956	upd1	0.113813	0.841929	7	3	3938	2602	1336	1239	740	620
FBgn0004957	por	-0.131609	0.6549	4	3	2334	2257	77	1575	578	101
FBgn0004959	phm	0.964549	0.022496	4	2	2668	2203	465	1722	282	196
FBgn0005198	gig	0.621004	0.0218562	16	2	9830	5795	4035	5541	123	128
FBgn0005278	Sam-S	-0.105429	0.778684	19	12	7530	2387	5143	1224	890	270
FBgn0005322	nmd	-0.215069	0.424939	4	3	1775	1719	56	1107	498	111
FBgn0005355	Su(fu)	0.0463474	0.886532	1	1	1596	1596	0	1404	159	30
FBgn0005386	ash1	0.607094	0.0293244	7	2	7983	7615	368	6678	529	405
FBgn0005390	fs(1)M3	0.612988	0.0467724	7	1	6041	5690	351	5508	89	90
FBgn0005391	Yp2	0.624978		4	2	1684	1616	70	1326	236	51
FBgn0005411	U2af50	-0.0575375	0.881218	8	4	2344	1527	817	1248	60	216
FBgn0005427	ewg	-0.215189	0.366048	19	13	11126	3423	7787	2199	660	561
FBgn0005533	RpS17	-0.424218	0.138602	4	1	1027	535	492	393	79	60
FBgn0005536	Mbs	0.206148	0.450768	34	18	30068	5520	24548	3819	1181	517
FBgn0005558	ey	-0.354634	0.47058	11	4	23485	2854	20631	1872	251	728
FBgn0005561	sv	-0.934617	0.0353426	17	7	24520	4693	19827	2532	1866	292
FBgn0005564	Shal	-0.156172	0.744713	10	3	17718	4097	13621	1713	1770	611
FBgn0005585	Calr	-0.0562096	0.90608	5	2	2161	1677	484	1218	370	86
FBgn0005586	Rab3	-0.695611	0.141939	6	2	7869	3757	4112	660	2475	619
FBgn0005590	scw	-0.207069	0.718844	2	2	1590	1590	0	1200	341	46
FBgn0005593	RpL7	0.0867078	0.821461	5	2	1318	1167	151	756	263	145
FBgn0005596	yem	0.669729	0.00828961	6	2	4550	4239	311	3303	255	678
FBgn0005612	Sox14	-0.0701749	0.887255	4	3	6377	3579	2798	2007	158	1411
FBgn0005613	Sox15	0.111574		3	1	11024	3651	7373	2352	223	1073
FBgn0005614	trpl	0.00494473		16	3	11822	3893	7929	3372	121	397
FBgn0005616	msl-2	0.326709	0.257392	4	2	3895	3843	52	2319	1048	473
FBgn0005617	msl-1	-0.0657971	0.839229	3	2	5081	5021	60	3117	1526	375
FBgn0005619	Hdc	0.0694401		12	4	8090	3733	4357	2541	498	691
FBgn0005624	Psc	0.56312	0.0030901	7	3	14998	6332	8666	4803	521	1005
FBgn0005626	ple	-0.233967	0.699794	8	3	6170	3806	2364	1737	1614	452
FBgn0005631	robo1	0.422122	0.324534	19	2	8447	6392	2055	4185	2029	175
FBgn0005632	faf	0.754507	0.0142351	25	7	13264	9837	3825	8319	960	555
FBgn0005633	fln	-0.0426851		5	2	1670	1028	642	546	403	76
FBgn0005636	nvy	0.187126	0.696906	8	4	15351	3426	11925	2271	757	395
FBgn0005638	slbo	-0.892898	0.0573737	2	2	2786	2786	0	1347	899	537
FBgn0005640	Eip63E	-0.0701043	0.834579	21	14	94771	4914	89857	1527	2955	429
FBgn0005642	wdn	0.359766	0.0838791	3	1	3355	3184	171	2607	322	252
FBgn0005648	Pabp2	-0.0937201	0.837215	7	2	2944	1869	1075	672	788	406
FBgn0005649	Rox8	0.27586	0.135211	12	6	5210	3300	1910	1410	908	979
FBgn0005654	Orc3			10	2	3820	3315	505	2163	128	1021
FBgn0005655	PCNA	0.0364381	0.897537	3	2	1130	1070	60	780	125	162
FBgn0005658	Ets65A	-0.509099	0.334304	12	5	26297	4190	22107	2184	1087	916
FBgn0005659	Ets98B	-0.199333		7	2	11829	3402	8427	1554	1291	554
FBgn0005660	Ets21C	0.329817	0.562488	7	4	7530	4461	3538	1425	2436	597
FBgn0005664	Crys	-0.0202374		3	2	3003	2261	742	1431	721	106
FBgn0005666	bt	-0.370555	0.488677	51	5	52075	27666	24409	26598	925	140
FBgn0005670	Cyp4d1	-0.29447		4	2	3036	1644	1392	1509	70	62
FBgn0005671	Vha55	0.40975	0.110159	8	3	4068	2722	1346	1470	1005	244
FBgn0005672	spi	-0.642447	0.0117231	5	5	9416	1653	7763	702	393	555
FBgn0005674	GluProRS	0.692629	0.0219662	7	2	6256	5405	851	5142	154	106
FBgn0005677	dac	-0.0639137	0.920362	14	6	19487	4982	14505	3243	1109	627
FBgn0005683	pie	0.131264	0.663556	3	2	2156	2089	67	1746	203	137
FBgn0005694	Aef1	-0.0198348	0.956516	8	4	5212	3826	1392	924	2430	469
FBgn0005695	gcl	0.310418	0.264449	6	2	4742	2464	2278	1707	524	230
FBgn0005696	DNApol-alpha73	0.482745	0.0173319	1	1	2066	2066	0	1827	125	111
FBgn0005771	noc	0.104193	0.802466	3	2	3161	2859	302	1611	858	387
FBgn0005775	Con	-0.737273	0.112869	10	2	142276	5588	136688	2073	2510	1002
FBgn0005777	PpD3	-0.0652604	0.81899	12	3	3220	2509	711	1560	750	196
FBgn0005778	PpD5			1	1	1279	1279	0	1038	146	92
FBgn0005779	PpD6			1	1	1327	1327	0	1008	268	48
FBgn0008635	betaCOP	0.681081	0.00236333	6	1	3694	3203	491	2892	159	149
FBgn0008636	hbn	0.182828	0.743959	5	1	6242	1798	4444	1227	246	322
FBgn0008646	E5	-0.143898		4	1	7572	2122	5450	1572	153	394
FBgn0008651	lbl	-0.19387		6	3	24155	1803	22352	1230	404	166
FBgn0010014	CanB	-0.599731		4	2	1951	1148	803	510	532	103
FBgn0010015	CanA1	-0.384309		15	3	7448	3064	4384	1866	430	765
FBgn0010019	Cyp4g1	0.0953175		1	1	2279	2279	0	1668	501	107
FBgn0010038	GstD2	-0.423554		1	1	734	734	0	645	59	27
FBgn0010039	GstD3	-0.137837	0.711648	1	1	746	746	0	597	84	62
FBgn0010040	GstD4	-0.361681		1	1	725	725	0	645	24	53
FBgn0010041	GstD5	-0.423859		1	1	840	840	0	648	158	31
FBgn0010042	GstD6	0.152905		1	1	780	780	0	645	88	44
FBgn0010043	GstD7	-0.0425901		1	1	756	756	0	672	35	46
FBgn0010044	GstD8	0.131754		1	1	808	808	0	636	141	28
FBgn0010051	Itpr	1.06528	0.000245537	22	3	22295	10304	11991	8484	760	1057
FBgn0010052	Jhe	0.131722		9	3	2981	2026	955	1737	131	155
FBgn0010053	Jheh1	0.105031	0.78234	4	1	1654	1486	168	1422	27	34
FBgn0010078	RpL23	-0.37012	0.219302	4	1	1312	542	770	420	52	67
FBgn0010097	gammaTub37C	0.302327	0.324534	5	2	1864	1628	236	1371	180	74
FBgn0010100	mAcon1	0.295403	0.292165	8	4	4615	3102	1514	2361	536	202
FBgn0010105	comm	0.0193807	0.972382	3	2	6920	2495	4425	1110	1156	226
FBgn0010109	dpn	0.0479667	0.923901	3	1	3360	2036	1324	1305	446	282
FBgn0010113	hdc	0.297535	0.292445	8	4	94451	14807	79644	1950	11842	1012
FBgn0010114	hig	-0.525352	0.314505	10	4	19465	4026	15439	2874	794	355
FBgn0010173	RpA-70	0.513091	0.0484999	4	1	2332	2135	197	1809	242	81
FBgn0010194	Wnt5	0.0393318	0.916035	2	2	4005	4005	0	3012	437	553
FBgn0010197	Gyc32E	-0.189181		24	3	10343	3844	6499	3573	42	226
FBgn0010198	RpS15Aa	-0.614335	0.0789189	7	5	2002	877	1192	390	348	136
FBgn0010213	Sod2	0.437651	0.111909	3	2	1131	1015	116	651	235	126
FBgn0010215	alpha-Cat	-0.388978	0.298153	13	2	19455	3000	16455	2751	192	54
FBgn0010217	ATPsynbeta	0.0345422	0.935256	7	3	3074	2026	1408	1533	144	346
FBgn0010220	Dbp45A	-0.33565	0.253903	6	1	1969	1670	299	1563	27	77
FBgn0010222	Nmdmc	-0.0931609	0.859674	5	3	8048	1257	6791	927	149	178
FBgn0010223	Galphaf	-0.174617	0.753798	5	1	5378	1825	3553	1197	292	333
FBgn0010225	Gel	0.0888122	0.830206	13	7	5841	3030	2811	2394	120	513
FBgn0010226	GstS1	0.310704	0.199006	13	4	6256	1603	4653	750	815	35
FBgn0010228	HmgZ	-0.800626	0.0633578	7	4	9872	765	9609	333	132	297
FBgn0010235	Klc	-0.145166	0.635382	9	3	3441	1843	1598	1524	197	119
FBgn0010238	Lac	-0.00941984	0.980124	2	1	12441	2156	10285	1077	749	327
FBgn0010240	Lcch3	-0.538228		8	1	3425	1903	1522	1488	122	290
FBgn0010241	Mdr50	-0.0267547		9	1	5632	4256	1376	3939	210	104
FBgn0010246	Myo61F	0.0593575	0.896825	10	4	11138	3592	7546	3078	202	309
FBgn0010247	Parp	-0.249313	0.582405	6	1	125704	3112	122592	2982	52	75
FBgn0010258	Rbp4	-0.367721		5	1	1839	1515	324	1284	138	90
FBgn0010263	Rbp9	-0.445504	0.258519	17	9	11524	6976	6697	1317	5048	608
FBgn0010265	RpS13	-0.249275	0.465223	7	3	1186	899	287	453	344	99
FBgn0010269	Dsor1	0.383276	0.0841009	6	2	2696	1799	897	1188	151	457
FBgn0010278	Ssrp	0.360803	0.20017	3	1	2644	2507	137	2169	194	141
FBgn0010280	Taf4	0.428624	0.0613804	17	9	8440	4916	3524	2763	1579	571
FBgn0010282	TfIIFalpha	-0.0821064	0.816167	4	1	2138	1938	200	1731	75	129
FBgn0010287	Trf	-0.42029	0.308317	2	1	1054	983	71	672	232	76
FBgn0010288	Uch	-0.280643	0.22172	6	3	1474	1196	278	681	232	280
FBgn0010292	bys	-0.0114258	0.972281	5	1	1764	1518	246	1308	95	112
FBgn0010294	ng2	0		1	1	546	546	0	336	170	37
FBgn0010295	ng3			1	1	594	594	0	438	126	27
FBgn0010296	ng4			1	1	267	267	0	171	61	32
FBgn0010300	brat	0.449419	0.0334233	11	5	45943	6258	39685	3183	2235	837
FBgn0010303	hep	0.667854	0.000703166	15	7	11230	5344	5886	3807	876	658
FBgn0010309	pigeon	0.178297	0.562824	9	2	3896	3187	709	2745	353	86
FBgn0010313	corto	0.090164	0.853066	5	5	9294	9294	0	1650	6594	1047
FBgn0010314	Cks30A	0.0325346	0.934678	2	1	1219	1147	72	222	630	292
FBgn0010315	CycD	0.019369	0.94517	8	3	2855	2453	402	1431	452	567
FBgn0010316	dap	-0.030338	0.936811	3	1	3936	2530	1406	735	1173	619
FBgn0010317	CycJ	0.338013	0.218519	5	2	1671	1478	193	1158	206	111
FBgn0010323	Gsc	0.121638	0.849357	5	3	11142	2362	8784	1419	635	305
FBgn0010328	woc	0.608509	0.0504958	16	5	7461	6161	1300	5109	711	338
FBgn0010329	Tbh	-0.112507		9	2	31698	3772	27926	2010	1545	214
FBgn0010333	Rac1	-0.433532	0.0942129	2	2	1805	1805	0	576	889	337
FBgn0010339	128up	-0.156038	0.584857	4	1	1554	1304	250	1104	72	125
FBgn0010340	140up	-0.477598	0.09279	5	2	1386	1200	186	783	342	72
FBgn0010341	Cdc42	-0.321075	0.063577	5	3	2848	2078	770	573	1344	158
FBgn0010342	Map60	-0.112099	0.678856	2	1	1878	1814	64	1320	329	162
FBgn0010348	Arf79F	-0.719997	0.0030901	12	8	3724	1459	2393	546	574	336
FBgn0010350	Cds	-0.133128	0.656121	9	2	3914	2609	1305	1341	842	423
FBgn0010352	Nc73EF	0.533625	0.049433	20	8	13259	4376	9527	3315	599	459
FBgn0010355	Taf1	0.646548	0.0886737	18	6	9160	6873	2287	6516	253	101
FBgn0010356	Taf5	0.325091	0.103143	1	1	2362	2362	0	2112	179	68
FBgn0010357	betaTry	-0.0210632		2	2	1071	1071	0	759	292	17
FBgn0010358				1	1	810	810	0	759	34	14
FBgn0010359				1	1	810	810	0	759	33	15
FBgn0010379	Akt1	0.144115	0.547722	10	5	6443	4869	1574	1590	2556	720
FBgn0010380	AP-1-2beta	0.70201	0.0003996	3	1	3578	3228	350	2763	351	111
FBgn0010382	CycE	0.605075	0.000842479	11	6	20570	3703	16867	2127	1300	273
FBgn0010383	Cyp18a1	-0.496051	0.341741	7	2	4505	3049	1456	1614	608	824
FBgn0010385	Def	0		1	1	399	399	0	276	111	9
FBgn0010387	Acbp2	-0.340099		4	2	1601	420	1181	258	96	63
FBgn0010388	Dro			2	2	754	754	0	192	530	29
FBgn0010389	htl	0.221381	0.617745	4	3	7769	3838	3931	2187	515	1133
FBgn0010391	SrpRalpha	0.573571	0.0235542	3	1	2211	2056	155	1842	98	113
FBgn0010395	Itgbn	0.0915949	0.88152	7	2	5012	3340	1672	2397	839	101
FBgn0010397	LamC	0.278461	0.41566	5	2	4962	2450	2512	1920	381	146
FBgn0010398	Lrr47	0.342877	0.237118	3	2	1935	1874	61	1284	496	91
FBgn0010399	Nmdar1	-0.106977		15	1	14487	4170	10317	2991	936	240
FBgn0010401	Os-C	0.00412677		5	3	656	604	52	459	126	16
FBgn0010403	Obp83b			3	1	641	528	113	423	88	14
FBgn0010406	RNaseX25	-0.139077	0.706211	2	1	1862	1663	199	975	604	81
FBgn0010407	Ror	-0.425698		8	1	2844	2271	573	2055	89	124
FBgn0010408	RpS9	-0.116972	0.80544	7	4	1642	734	1005	585	91	55
FBgn0010409	RpL18A	-0.203727	0.5677	2	1	1057	635	422	531	65	36
FBgn0010411	RpS18	-0.390077	0.266274	5	2	870	606	264	456	86	61
FBgn0010412	RpS19a	-0.202182	0.641838	7	5	1356	949	407	468	444	34
FBgn0010414	SerT	0.0396843		9	3	6480	3725	2755	1866	857	999
FBgn0010415	Sdc	-0.36804	0.284149	13	9	88775	3982	84793	1482	2161	336
FBgn0010416	TH1	-0.0170959	0.948806	6	2	2619	2297	322	1734	476	84
FBgn0010417	Taf6	0.14757	0.614355	5	2	2295	2056	239	1818	163	72
FBgn0010421	TfIIFbeta	-0.379247	0.0870605	2	1	1183	1118	65	831	179	105
FBgn0010422	TfIIS	-0.0164708	0.952942	3	2	1839	1773	66	939	572	259
FBgn0010423	TpnC47D	-0.485742	0.362878	5	2	1442	791	651	465	269	54
FBgn0010424	TpnC73F	-0.735193	0.139847	6	2	2328	1059	1269	465	397	194
FBgn0010425	epsilonTry	-0.0446015		1	1	830	830	0	768	40	19
FBgn0010431	mtrm	0.234095	0.252488	1	1	1092	1092	0	651	375	63
FBgn0010433	ato	-0.11367	0.848916	1	1	1223	1223	0	936	210	74
FBgn0010434	cora	-0.0495264	0.927175	21	6	14689	5899	8790	5094	431	371
FBgn0010435	emp	-0.528962	0.278909	14	5	9466	2694	6921	1524	475	692
FBgn0010438	mtSSB	-0.402847	0.237832	4	1	1057	575	482	438	120	14
FBgn0010441	pll	0.0408705	0.909737	4	2	2052	1931	121	1503	200	225
FBgn0010452	trn	0.152801	0.751556	2	2	3807	3365	442	2253	524	585
FBgn0010453	Wnt4	-0.847436	0.0442961	5	2	21753	3367	18386	1617	585	1162
FBgn0010470	Fkbp14	-0.468434	0.0643091	9	5	10763	1301	9462	648	499	151
FBgn0010473	tutl	0.441497	0.233879	22	10	40634	7798	32836	2889	4423	483
FBgn0010482	l(2)01289	-0.239033	0.689365	34	9	19572	6271	13301	5358	490	420
FBgn0010488	NAT1	0.442357	0.145199	5	3	7741	5618	2123	4464	677	474
FBgn0010497	dmGlut	0.624145	0.0189484	5	1	6685	2426	4259	1488	591	344
FBgn0010501	Dcp-1	0.151485	0.567686	3	1	2235	1749	486	969	367	410
FBgn0010504	kermit	-0.12533	0.729118	6	5	9737	2078	7659	1008	355	712
FBgn0010516	wal	-0.126268	0.678293	5	2	2295	1579	716	990	510	76
FBgn0010520	Bka	-0.0865476	0.793931	2	1	818	758	60	600	64	91
FBgn0010531	Ccs	0.0292322	0.935811	5	2	1089	959	130	774	132	50
FBgn0010548	Aldh-III	0.302846	0.244863	27	12	10284	2923	7361	1692	247	981
FBgn0010549	l(2)03659	-0.177256	0.776628	12	2	5117	4499	618	4122	81	293
FBgn0010551	Phb2	-0.135037	0.562488	13	6	2784	1237	1547	1014	150	70
FBgn0010583	dock	0.169799	0.479322	9	4	7273	3618	3655	1644	1318	653
FBgn0010590	Prosbeta1	-0.119062	0.663556	3	1	983	852	131	672	86	91
FBgn0010591	Sply	0.559183	0.0172654	7	2	3518	2077	1441	1635	279	160
FBgn0010602	lwr	-0.0611278	0.803083	6	4	1982	1363	619	477	629	254
FBgn0010607	l(2)05714	-0.493446	0.111035	5	3	3787	1089	2698	780	77	229
FBgn0010611	Hmgs	0.226963	0.328176	7	6	5153	2570	2583	1395	365	807
FBgn0010612	ATPsynG	-0.648246	0.0407918	5	3	878	733	145	297	380	53
FBgn0010620	CG10939	0.091537	0.77494	2	1	10579	1717	8862	888	384	442
FBgn0010621	CCT5	0.589261	0.0166433	4	2	2715	1948	767	1626	200	119
FBgn0010622	DCTN3-p24	-0.147036	0.620945	3	2	1174	1174	0	576	512	83
FBgn0010638	Sec61beta	-0.0179474	0.951197	3	1	911	792	119	300	360	129
FBgn0010651	MFS14	-0.260601	0.601909	7	3	6464	2999	3754	1491	215	1290
FBgn0010660	Nup214	0.305239	0.293118	8	1	5806	5334	472	5133	110	88
FBgn0010741	Pfdn2	-0.277363	0.247217	3	2	1097	993	104	429	419	142
FBgn0010747	Srp54k	0.0845634	0.735432	2	1	2100	2015	85	1524	320	168
FBgn0010750	atms	0.287512	0.217407	7	2	27456	2040	25416	1614	51	372
FBgn0010762	simj	0.566179	0.0197853	15	5	25996	5110	20886	2811	1624	672
FBgn0010768	sqz	0.238507	0.464723	3	1	6366	3258	3108	1605	754	896
FBgn0010770	ppan	-0.350052	0.213632	4	1	1646	1477	169	1380	44	50
FBgn0010772	Xe7	0.22321	0.361129	10	3	4196	3242	954	2349	383	507
FBgn0010774	Ref1	-0.319312	0.180386	4	1	2484	1328	1156	798	349	178
FBgn0010786	l(3)02640	0.480184	0.0291836	4	1	4527	2556	1971	1956	245	352
FBgn0010803	TrpRS	0.455238	0.042782	4	1	1878	1683	195	1290	277	113
FBgn0010808	Chchd3	-0.848041	9.45219e-06	3	1	1300	940	360	669	147	121
FBgn0010812	unc-45	0.326943	0.388282	4	2	4103	3987	116	2841	899	244
FBgn0010825	Gug	0.635801	0.0704376	22	9	22748	8485	14263	6021	1502	959
FBgn0010830	l(3)04053	0.347799	0.245902	4	1	2787	2469	318	1755	499	212
FBgn0010877	l(3)05822	0.273554	0.248298	7	4	10014	3277	6737	1800	713	761
FBgn0010894	sinu	-0.487171	0.0727261	2	1	2129	2065	64	741	1218	103
FBgn0010905	Spn	0.669836	0.0478937	23	11	49048	10136	38912	6402	3062	669
FBgn0010909	msn	0.395455	0.150405	28	8	31694	6418	25276	4512	1709	194
FBgn0010926	l(3)07882	0.0724472	0.858873	4	2	4431	4315	116	2556	1656	100
FBgn0011016	SsRbeta	-0.0678587	0.799314	3	1	1367	950	417	570	280	97
FBgn0011020	Sas-4	0.319719	0.405154	2	1	2853	2802	51	2703	55	41
FBgn0011202	dia	0.410292	0.102287	10	5	9910	5260	4650	3273	1463	521
FBgn0011204	cue	0.485418	0.0288634	4	1	14046	2801	11245	1932	601	265
FBgn0011205	fbl	-0.32813	0.217407	14	7	7026	1910	5575	1251	272	384
FBgn0011206	bol	-0.845481	0.039849	17	7	32727	6538	30239	699	5057	779
FBgn0011207	pelo	-0.0985373	0.747516	5	1	8074	2045	6029	1185	614	243
FBgn0011211	blw	0.742198	0.00367644	4	1	3082	2252	830	1656	488	105
FBgn0011217	eff	-0.451181	0.110159	8	3	8615	2084	6822	441	790	850
FBgn0011224	heph	0.00622708	0.987496	44	25	164037	4416	164118	1812	371	1297
FBgn0011225	jar	0.659421	0.0376779	24	9	18408	4597	13811	3759	492	343
FBgn0011227	ox	-0.508023	0.175122	2	1	397	331	66	165	63	100
FBgn0011230	poe	1.24012	1.48841e-05	14	2	17303	16216	1087	15966	189	58
FBgn0011232	scat	0.273465	0.318117	2	1	3937	3558	379	2820	426	309
FBgn0011236	ken	0.284639	0.398774	3	1	7170	3070	4100	1803	665	599
FBgn0011239	ms(2)35Ci			5	2	1669	1489	180	399	875	212
FBgn0011244	Hsp60B			1	1	2203	2203	0	1944	110	146
FBgn0011259	Sema1a	0.0921388	0.762519	30	7	129895	9624	120271	2715	5830	1076
FBgn0011260	Sema2a	-0.078684	0.792136	20	4	33282	3548	29734	2091	1059	395
FBgn0011270	Pglym87			1	1	1085	1085	0	876	154	52
FBgn0011272	RpL13	-0.657812	0.0291804	7	3	1316	1186	147	654	224	305
FBgn0011273	Acam			2	2	1224	1224	0	444	44	733
FBgn0011274	Dif	-0.55805	0.282967	10	4	19914	2595	17319	2001	267	324
FBgn0011276	HLH3B	-0.106123		2	1	1525	1428	97	1128	232	65
FBgn0011277	HLH4C	-0.0241161		2	2	2288	1424	864	573	665	183
FBgn0011278	lbe	0.0183088	0.979185	2	1	4961	2277	2684	1437	393	444
FBgn0011279	Obp69a	-0.0446015		5	1	787	546	241	444	64	35
FBgn0011280	Obp19d	-0.0512837		5	2	1367	1101	266	450	123	525
FBgn0011281	Obp83a	0		7	3	3091	839	2252	462	143	231
FBgn0011282	Obp84a	0		6	2	1233	782	451	663	116	0
FBgn0011283	Obp28a	0		1	1	575	575	0	429	107	36
FBgn0011284	RpS4	0.367815	0.18479	8	3	2479	1305	1174	783	407	112
FBgn0011286	RyR	0.301902	0.59518	39	10	27734	15847	11887	15381	282	181
FBgn0011288	Snap25	0.14783		9	2	225026	2233	222793	636	1462	132
FBgn0011289	TfIIA-L	-0.150046	0.543686	8	3	5352	1440	3912	972	322	143
FBgn0011290	Taf12	-0.243109	0.3567	6	4	1305	1234	71	588	166	477
FBgn0011291	Taf11	-0.386269	0.135211	2	1	839	777	62	588	98	88
FBgn0011293	a10			2	1	619	567	52	465	79	20
FBgn0011294	a5			2	1	833	776	57	630	126	17
FBgn0011296	l(2)efl	-0.418081		4	2	893	741	152	561	106	71
FBgn0011297	Alg3	0.493841	0.0708333	2	1	4354	1704	2650	1530	92	79
FBgn0011300	babo	0.00894549	0.976789	10	3	10458	4839	5619	1866	2337	633
FBgn0011305	Rsf1	-0.490976	0.180043	2	2	1760	1760	0	600	1021	136
FBgn0011327	Uch-L5	-0.286088	0.242663	3	2	1473	1394	79	972	301	118
FBgn0011335	vers	0.144494	0.644555	4	1	1955	1513	442	1173	206	131
FBgn0011336	Stt3B	0.311006	0.256738	5	1	2926	2703	223	2322	295	83
FBgn0011361	ND-ACP	-0.326021	0.242809	7	3	1683	740	943	456	172	109
FBgn0011455	ND-SGDH	-0.277265	0.320524	6	2	1089	888	201	558	144	183
FBgn0011474	PR-Set7	0.147838	0.680344	6	3	4457	4183	274	2073	1736	371
FBgn0011476	l(3)neo43	-0.458365	0.139807	3	2	688	627	61	315	262	47
FBgn0011481	Ssdp	-0.138714	0.722055	5	4	7102	5521	1581	1527	2490	1501
FBgn0011509	SrpRbeta	0.183158	0.541184	4	2	1277	1135	142	732	318	82
FBgn0011554	etaTry	-0.0202374		1	1	911	911	0	786	122	0
FBgn0011555	thetaTry	0.00412677		1	1	1047	1047	0	786	240	18
FBgn0011556	zetaTry	-0.0345365		1	1	947	947	0	840	71	33
FBgn0011559	Acp36DE	0.0182429		3	2	2982	2923	59	2736	178	6
FBgn0011566	Smyd3	0.6451	0.00915769	5	1	2197	1762	435	1404	146	209
FBgn0011569	can	-0.0863066		5	1	3203	2953	250	2826	78	46
FBgn0011570	cpb	-0.186227	0.549923	4	2	1876	1591	470	828	550	210
FBgn0011573	Cdc37	0.141076	0.671207	4	1	1916	1611	305	1167	133	308
FBgn0011576	Cyp4d2	0.391251		6	2	2723	2467	256	1503	60	901
FBgn0011581	Ms			5	3	2275	1065	1210	300	631	131
FBgn0011582	Dop1R1	-0.0771107		8	5	49432	14565	34867	1533	12541	488
FBgn0011584	Trp1	-0.164945	0.478663	6	4	3790	2045	1745	1245	677	120
FBgn0011586	e(r)	-0.649012	0.00652146	8	5	2105	1381	724	312	920	146
FBgn0011589	Elk	0.290385		20	2	52757	5336	47421	3849	1275	209
FBgn0011591	fng	-0.583287	0.255631	7	1	23622	1959	21663	1236	509	211
FBgn0011592	fra	0.271234	0.300141	12	3	35132	6320	28812	4578	1065	674
FBgn0011596	fzo	-0.0999995		1	1	2391	2391	0	2154	161	73
FBgn0011603	ine	-0.715451		16	5	9023	3664	5359	2829	134	698
FBgn0011604	Iswi	0.108774	0.745628	9	3	3958	3647	311	3081	291	272
FBgn0011606	Klp3A	0.385625	0.172001	8	2	4895	4527	368	3636	515	373
FBgn0011638	La	0.136285	0.638854	2	1	1620	1549	71	1170	288	88
FBgn0011640	lark	-0.15701	0.450865	11	5	2628	1758	870	1056	423	276
FBgn0011642	Zyx	-0.606626	0.0607514	13	5	7637	2180	5457	1755	76	346
FBgn0011648	Mad	-0.203465	0.454269	6	2	13192	2691	10897	1365	967	356
FBgn0011653	mas	0.0671078	0.901695	10	2	5799	3657	2142	3141	329	184
FBgn0011655	Med	0.692373	0.000395154	10	3	4330	3425	905	2313	474	635
FBgn0011656	Mef2	-0.135382	0.634641	21	11	45363	6040	39323	1503	3250	1284
FBgn0011659	Mlh1	0.678895	0.00164395	4	2	2128	2071	57	1992	57	19
FBgn0011660	Pms2	0.252875	0.207249	8	1	3447	3040	407	2697	264	76
FBgn0011661	Moe	0.294207	0.263902	21	13	25321	2995	22326	1752	935	305
FBgn0011666	msi	0.568431	0.0374975	13	7	92306	10175	82131	1902	7676	594
FBgn0011668	Mst57Da			1	1	325	325	0	225	74	23
FBgn0011669	Mst57Db			1	1	195	195	0	120	62	10
FBgn0011670	Mst57Dc	0		1	1	378	378	0	228	133	14
FBgn0011672	Mvl	0.180385	0.554949	18	6	9418	2653	6765	1917	676	57
FBgn0011674	insc	0.452825	0.206383	4	1	14767	3887	10880	2577	946	361
FBgn0011676	Nos	-0.136102		21	3	33238	4696	28542	4047	245	401
FBgn0011692	pav	0.169647	0.378192	6	1	3500	3207	293	2661	399	144
FBgn0011693	Pdh	0.0756389		6	4	1065	945	120	834	92	16
FBgn0011694	EbpII	0.0528551		3	2	663	608	55	198	359	48
FBgn0011695	EbpIII	-0.235505		5	3	1347	768	579	378	123	264
FBgn0011701	repo	-0.435884	0.418673	2	1	3411	2996	415	1836	852	305
FBgn0011703	RnrL	0.131689	0.509688	4	1	2918	2577	341	2436	73	65
FBgn0011704	RnrS	0.04706	0.901695	3	1	2249	1593	656	1179	284	127
FBgn0011705	rost	-0.169623	0.671581	7	3	3604	1613	1991	825	405	380
FBgn0011706	rpr	-0.873469	0.0671546	1	1	901	901	0	195	503	200
FBgn0011708	Syx5	-0.113452	0.7437	4	2	1929	1861	68	1401	143	314
FBgn0011710	Sep1	-0.676825	0.0159328	5	1	3403	2026	1377	1083	850	90
FBgn0011715	Snr1	-0.234918	0.420025	2	1	1829	1335	494	1110	89	133
FBgn0011722	Tig	-0.16787	0.789654	7	2	8132	7018	1114	6564	257	194
FBgn0011723	byn	0.194512	0.638035	8	2	8227	2618	5609	2091	188	336
FBgn0011725	twin	0.00504669	0.992003	14	6	24543	3548	21525	1656	1543	346
FBgn0011726	tsr	-0.786869	0.00201398	4	1	2353	735	1618	444	151	137
FBgn0011737	Wee1	-0.174794	0.492952	6	2	3049	2652	397	1827	611	211
FBgn0011739	wts	0.312361	0.238555	8	1	16995	5803	11192	3315	1350	1135
FBgn0011740	alpha-Man-IIa	0.246613	0.328176	6	2	4717	4002	715	3327	526	146
FBgn0011741	Arp6	-0.361791	0.0757692	1	1	1347	1347	0	1194	63	87
FBgn0011742	Arp2	-0.0902164	0.739804	11	3	5662	2475	3204	1182	952	338
FBgn0011743	Arp53D	-0.0446015		2	1	1431	1378	53	1233	126	16
FBgn0011745	Arp1	0.497069	0.0793056	6	1	2490	1469	1021	1128	259	79
FBgn0011746	ana	-0.248086		7	3	15260	2072	13188	1170	758	141
FBgn0011747	Ank	0.0330873	0.929854	16	4	14776	5777	8999	4647	1059	68
FBgn0011754	PhKgamma	0.332245	0.279198	16	5	9258	3111	6147	1680	751	677
FBgn0011758	B-H1	-0.301991		4	2	5801	2719	3082	1632	868	216
FBgn0011760	ctp	-0.300724	0.217177	6	5	13832	4416	9819	267	3576	570
FBgn0011761	dhd	-0.145596	0.660385	2	2	952	952	3	321	339	289
FBgn0011762	DNApol-alpha50	-0.218987	0.437462	3	1	4091	1569	2522	1314	57	195
FBgn0011763	Dp	0.0109741	0.962329	13	3	5313	2526	3244	1335	575	613
FBgn0011766	E2f1	0.309913	0.160085	16	6	40568	4653	35915	2415	1265	970
FBgn0011768	Fdh	0.556896	0.00549336	3	1	1476	1337	139	1137	91	106
FBgn0011769	Fdx1	-0.192373	0.562488	5	2	1044	723	321	516	156	48
FBgn0011770	Gip	0.28847	0.371668	1	1	996	996	0	792	91	110
FBgn0011771	Hem	0.0239045	0.940334	2	1	3842	3777	65	3378	188	208
FBgn0011774	Irbp	0.32819	0.121353	4	2	2394	2149	245	1893	162	91
FBgn0011785	BRWD3	0.766738	0.0440608	15	1	9620	7244	2376	6696	430	115
FBgn0011787	mRpL12	-0.198405	0.425819	2	1	794	738	56	546	89	100
FBgn0011802	Gem3	0.00256803	0.994949	3	2	4021	3963	58	3084	801	75
FBgn0011812	Lcp1Psi			2	#N/A	#N/A	#N/A	#N/A	#N/A	#N/A	#N/A
FBgn0011817	nmo	-0.178183	0.62185	13	8	75102	6235	68867	1290	4224	718
FBgn0011818	oaf	-0.00027665	0.999768	6	4	5892	3223	2669	1461	1684	75
FBgn0011822	Pgcl	-0.0542819		1	1	1310	1310	0	1221	47	39
FBgn0011824	CG4038	0.19471	0.45217	3	1	1348	957	391	711	169	74
FBgn0011826	Pp2B-14D	-0.172235	0.563455	3	3	5390	5390	0	1710	3068	609
FBgn0011828	Pxn	-0.438364	0.405968	14	5	28610	5196	23414	4581	175	437
FBgn0011829	Ret	-0.0954946	0.88426	9	3	16317	4912	11405	3705	727	477
FBgn0011832	Ser12			1	1	845	845	0	735	102	5
FBgn0011834	Ser6	-0.0689657		1	1	901	901	0	777	103	18
FBgn0011836	Taf2	0.228584	0.406187	7	2	4273	3972	301	3663	192	114
FBgn0011837	Tis11	-0.0834777	0.837355	5	3	23146	5015	18131	1308	3320	384
FBgn0011840	tRNA:Ala-AGC-2-3	0.0284909		1	1	0	73	0	0	0	0
FBgn0011844	tRNA:Asp-GTC-1-10			1	1	0	72	0	0	0	0
FBgn0011845	tRNA:Asp-GTC-1-11			1	1	0	393	-321	0	0	0
FBgn0011848	tRNA:Glu-TTC-1-6			1	1	0	72	0	0	0	0
FBgn0011849	tRNA:Glu-TTC-1-5	0.0284909		1	1	0	72	0	0	0	0
FBgn0011850	tRNA:Glu-TTC-1-4	-0.0202374		1	1	0	72	0	0	0	0
FBgn0011851	tRNA:Glu-CTC-3-4			1	1	0	72	0	0	0	0
FBgn0011852	tRNA:Glu-CTC-3-5			1	1	0	72	0	0	0	0
FBgn0011853	tRNA:Glu-CTC-3-6			1	1	0	72	0	0	0	0
FBgn0011854	tRNA:Glu-CTC-3-8			1	1	0	72	0	0	0	0
FBgn0011855	tRNA:Glu-CTC-3-9	-0.0202374		1	1	0	72	0	0	0	0
FBgn0011858	tRNA:Phe-GAA-1-8			1	1	0	73	0	0	0	0
FBgn0011859	tRNA:Gly-GCC-1-1			1	1	0	71	0	0	0	0
FBgn0011860	tRNA:Gly-GCC-1-2			1	1	0	71	0	0	0	0
FBgn0011861	tRNA:Gly-GCC-1-3			1	1	0	71	0	0	0	0
FBgn0011862	tRNA:Gly-GCC-1-4			1	1	0	272	-201	0	0	0
FBgn0011863	tRNA:Gly-GCC-1-5	0		1	1	0	71	0	0	0	0
FBgn0011864	tRNA:Gly-GCC-1-6	0		1	1	0	71	0	0	0	0
FBgn0011865	tRNA:Gly-GCC-1-7			1	1	0	71	0	0	0	0
FBgn0011866	tRNA:Gly-GCC-2-1	0		1	1	0	71	0	0	0	0
FBgn0011867	tRNA:Gly-GCC-1-8			1	1	0	71	0	0	0	0
FBgn0011868	tRNA:Gly-GCC-1-9			1	1	0	71	0	0	0	0
FBgn0011869	tRNA:Gly-GCC-1-10	0		1	1	0	71	0	0	0	0
FBgn0011870	tRNA:Gly-GCC-1-11			1	1	0	71	0	0	0	0
FBgn0011871	tRNA:Gly-GCC-1-12			1	1	0	71	0	0	0	0
FBgn0011872	tRNA:Gly-GCC-1-13			1	1	0	71	0	0	0	0
FBgn0011877	tRNA:His-GTG-2-1Psi			1	#N/A	#N/A	#N/A	#N/A	#N/A	#N/A	#N/A
FBgn0011878	tRNA:His-GTG-1-4	0.0398166		1	1	0	144	-72	0	0	0
FBgn0011879	tRNA:Ala-TGC-2-1	0		1	1	0	72	0	0	0	0
FBgn0011880	tRNA:Ile-AAT-1-1			1	1	0	74	0	0	0	0
FBgn0011881	tRNA:Ile-AAT-1-3			1	1	0	74	0	0	0	0
FBgn0011882	tRNA:Ile-AAT-1-4	0		1	1	0	74	0	0	0	0
FBgn0011883	tRNA:Ile-AAT-1-5	0		1	1	0	74	0	0	0	0
FBgn0011884	tRNA:Ile-AAT-1-6			1	1	0	74	0	0	0	0
FBgn0011885	tRNA:Ile-AAT-1-7			1	1	0	74	0	0	0	0
FBgn0011887	tRNA:Lys-CTT-1-4	-0.0202374		1	1	0	73	0	0	0	0
FBgn0011888	tRNA:Lys-CTT-1-3	0.0284909		1	1	0	73	0	0	0	0
FBgn0011889	tRNA:Lys-CTT-1-2			1	1	0	73	0	0	0	0
FBgn0011890	tRNA:Lys-CTT-1-5	-0.0202374		1	1	0	73	0	0	0	0
FBgn0011891	tRNA:Lys-CTT-1-1	-0.0202374		1	1	0	73	0	0	0	0
FBgn0011892	tRNA:Lys-CTT-1-6			1	1	0	73	0	0	0	0
FBgn0011893	tRNA:Lys-CTT-1-7	0		1	1	0	73	0	0	0	0
FBgn0011894	tRNA:Lys-CTT-1-8	-0.0202374		1	1	0	73	0	0	0	0
FBgn0011895	tRNA:Lys-CTT-1-9			1	1	0	73	0	0	0	0
FBgn0011896	tRNA:Lys-CTT-1-10			1	1	0	73	0	0	0	0
FBgn0011897	tRNA:Lys-CTT-1-11			1	1	0	73	0	0	0	0
FBgn0011902	tRNA:Lys-TTT-1-1			1	1	0	73	0	0	0	0
FBgn0011904	tRNA:Lys-TTT-2-4			1	1	0	73	0	0	0	0
FBgn0011905	tRNA:Lys-TTT-2-5			1	1	0	73	0	0	0	0
FBgn0011906	tRNA:Leu-CAG-1-1			1	1	0	83	0	0	0	0
FBgn0011909	tRNA:Leu-CAA-2-1	0.0672947		2	1	0	83	38	0	0	0
FBgn0011910	tRNA:Leu-CAA-1-1	-0.0356543		2	1	0	83	44	0	0	0
FBgn0011915	tRNA:Met-CAT-1-1			1	1	0	73	0	0	0	0
FBgn0011916	tRNA:Met-CAT-1-2	-0.0202374		1	1	0	73	0	0	0	0
FBgn0011919	tRNA:Met-CAT-1-5			1	1	0	73	0	0	0	0
FBgn0011921	tRNA:iMet-CAT-2-1	0		1	1	0	72	0	0	0	0
FBgn0011927	tRNA:iMet-CAT-1-4	0		1	1	0	72	0	0	0	0
FBgn0011928	tRNA:iMet-CAT-1-5			1	1	0	72	0	0	0	0
FBgn0011931	tRNA:Asn-GTT-1-6			1	1	0	74	0	0	0	0
FBgn0011932	tRNA:Asn-GTT-1-5			1	1	0	74	0	0	0	0
FBgn0011933	tRNA:Asn-GTT-1-4			1	1	0	74	0	0	0	0
FBgn0011934	tRNA:Asn-GTT-1-8			1	1	0	74	0	0	0	0
FBgn0011935	tRNA:Asn-GTT-1-7	0.0789663		1	1	0	74	0	0	0	0
FBgn0011936	tRNA:Asn-GTT-1-3	-0.0202374		1	1	0	74	0	0	0	0
FBgn0011937	tRNA:Asn-GTT-1-2			1	1	0	74	0	0	0	0
FBgn0011938	tRNA:Asn-GTT-1-1			1	1	0	74	0	0	0	0
FBgn0011944	tRNA:Pro-TGG-1-1			1	1	0	72	0	0	0	0
FBgn0011945	tRNA:Pro-TGG-1-2			1	1	0	72	0	0	0	0
FBgn0011948	tRNA:Arg-TCG-3-1			1	1	0	73	0	0	0	0
FBgn0011949	tRNA:Arg-TCG-3-2			1	1	0	73	0	0	0	0
FBgn0011950	tRNA:Arg-TCG-3-3			1	1	0	73	0	0	0	0
FBgn0011951	tRNA:Arg-TCG-3-4			1	1	0	73	0	0	0	0
FBgn0011952	tRNA:Arg-TCG-2-1			1	1	0	73	0	0	0	0
FBgn0011953	tRNA:Arg-TCG-1-1	0		1	1	0	73	0	0	0	0
FBgn0011954	tRNA:Arg-TCG-2-2			1	1	0	73	0	0	0	0
FBgn0011955	tRNA:Arg-ACG-1-5	-0.0202374		1	1	0	73	0	0	0	0
FBgn0011956	tRNA:Arg-ACG-1-3			1	1	0	73	0	0	0	0
FBgn0011957	tRNA:Arg-ACG-1-2			1	1	0	73	0	0	0	0
FBgn0011958	tRNA:Arg-ACG-1-1			1	1	0	73	0	0	0	0
FBgn0011959	tRNA:Arg-ACG-1-10			1	1	0	73	0	0	0	0
FBgn0011960	tRNA:Arg-ACG-1-9			1	1	0	73	0	0	0	0
FBgn0011961	tRNA:Arg-ACG-1-8			1	1	0	73	0	0	0	0
FBgn0011962	tRNA:Arg-ACG-1-7			1	1	0	73	0	0	0	0
FBgn0011963	tRNA:Arg-ACG-1-6			1	1	0	73	0	0	0	0
FBgn0011965	tRNA:Arg-TCG-4-1			1	1	0	73	0	0	0	0
FBgn0011966	tRNA:Arg-TCG-2-3			1	1	0	73	0	0	0	0
FBgn0011970	tRNA:Ser-GCT-2-1			1	1	0	82	0	0	0	0
FBgn0011971	tRNA:Ser-GCT-2-2			1	1	0	82	0	0	0	0
FBgn0011974	tRNA:Ser-AGA-1-1			1	1	0	82	0	0	0	0
FBgn0011975	tRNA:Ser-CGA-1-1			1	1	0	82	0	0	0	0
FBgn0011976	tRNA:Ser-CGA-1-2			1	1	0	82	0	0	0	0
FBgn0011977	tRNA:Ser-CGA-1-3			1	1	0	82	0	0	0	0
FBgn0011980	tRNA:Ser-AGA-3-1	0.0284909		1	1	0	82	0	0	0	0
FBgn0011981	tRNA:Ser-AGA-3-2			1	1	0	82	0	0	0	0
FBgn0011982	tRNA:Ser-AGA-2-1			1	1	0	82	0	0	0	0
FBgn0011983	tRNA:Ser-AGA-2-2			1	1	0	82	0	0	0	0
FBgn0011984	tRNA:Ser-AGA-2-4	0.0284909		1	1	0	82	0	0	0	0
FBgn0011985	tRNA:Ser-AGA-2-3			1	1	0	82	0	0	0	0
FBgn0011986	tRNA:Ser-AGA-2-5			1	1	0	82	0	0	0	0
FBgn0011987	tRNA:SeC-TCA-1-1	0.0489036		1	1	0	87	0	0	0	0
FBgn0011993	tRNA:Thr-AGT-1-5			1	1	0	74	0	0	0	0
FBgn0011994	tRNA:Thr-AGT-1-6			1	1	0	74	0	0	0	0
FBgn0011998	tRNA:Val-CAC-2-2			1	1	0	73	0	0	0	0
FBgn0011999	tRNA:Val-CAC-2-1			1	1	0	73	0	0	0	0
FBgn0012000	tRNA:Val-CAC-2-3	0		1	1	0	73	0	0	0	0
FBgn0012001	tRNA:Val-CAC-2-4			1	1	0	73	0	0	0	0
FBgn0012002	tRNA:Val-CAC-1-1	0		1	1	0	73	0	0	0	0
FBgn0012003	tRNA:Val-CAC-2-5			1	1	0	73	0	0	0	0
FBgn0012004	tRNA:Val-CAC-2-6			1	1	0	73	0	0	0	0
FBgn0012009	tRNA:Val-AAC-2-4	0.0331005		1	1	0	73	0	0	0	0
FBgn0012010	tRNA:Val-AAC-2-3			1	1	0	73	0	0	0	0
FBgn0012011	tRNA:Val-AAC-1-1			1	1	0	73	0	0	0	0
FBgn0012016	tRNA:Tyr-GTA-1-3	0		2	1	0	73	21	0	0	0
FBgn0012017	tRNA:Tyr-GTA-1-2	0		2	1	0	73	48	0	0	0
FBgn0012018	tRNA:Tyr-GTA-1-9			2	1	0	73	113	0	0	0
FBgn0012024	tRNA:Tyr-GTA-1-8			2	1	0	73	21	0	0	0
FBgn0012025	tRNA:Tyr-GTA-1-7	0		2	1	0	73	21	0	0	0
FBgn0012026	tRNA:Tyr-GTA-1-6	0.00598171		2	1	0	73	20	0	0	0
FBgn0012027	tRNA:Tyr-GTA-1-5			2	1	0	73	20	0	0	0
FBgn0012028	tRNA:Tyr-GTA-1-4	-0.0202374		2	1	0	73	20	0	0	0
FBgn0012034	AcCoAS	0.464276	0.107635	9	3	9522	3454	6068	2010	983	458
FBgn0012036	Aldh	0.42099	0.0834168	5	2	4179	2070	2109	1560	128	379
FBgn0012037	Ance	0.00344842	0.995317	10	3	3526	2004	1564	1845	61	95
FBgn0012042	AttA			2	1	854	790	64	663	95	29
FBgn0012051	CalpA	-0.184606	0.477219	18	4	5452	2934	2518	2529	265	137
FBgn0012058	Cdc27	0.15896	0.499022	4	2	3860	3713	147	2700	351	659
FBgn0012344	Dh44	-0.01505		7	2	11929	1412	11113	1068	310	31
FBgn0013263	Trl	0.103425	0.827368	19	10	10096	2613	10508	1746	205	659
FBgn0013269	Fkbp39	0.102718	0.696906	3	1	1550	1299	251	1071	120	105
FBgn0013272	Gp150	0.378337	0.341998	12	6	11755	4360	7395	3153	892	312
FBgn0013275		0.271355	0.619219	1	1	2382	2382	0	1926	198	255
FBgn0013276		0.33018	0.464968	1	1	2375	2375	0	1926	192	254
FBgn0013277	Hsp70Ba	0.445234	0.405811	1	1	2324	2324	0	1923	179	219
FBgn0013278		0.0675304		1	1	2347	2347	0	1923	179	242
FBgn0013279		0.157568		1	1	2386	2386	0	1923	218	242
FBgn0013300	ProtA	0		4	2	2603	683	1920	438	79	163
FBgn0013301	ProtB			3	1	1621	679	942	432	103	141
FBgn0013303	Nca	-0.752685	0.00558371	6	1	5682	899	4783	570	82	244
FBgn0013305	Nmda1	-0.153106	0.611594	12	9	3137	1634	1503	939	561	131
FBgn0013307	Odc1	-0.122611		6	1	1849	1253	596	1182	41	27
FBgn0013308	Odc2	0		6	1	1817	1268	549	1179	68	18
FBgn0013323	Ptth			5	3	1186	1019	167	654	66	296
FBgn0013325	RpL11	-0.0425258	0.94579	6	2	1484	1017	467	552	385	77
FBgn0013334	Sap47	-0.0645797	0.827661	22	12	27025	5277	21748	1437	2811	1026
FBgn0013342	nSyb	-0.966652	0.0438689	15	8	7405	3027	4378	576	1919	529
FBgn0013343	Syx1A	-0.138782	0.735791	4	3	4164	2639	1525	888	428	1320
FBgn0013347	TfIIA-S	-0.326059	0.265172	2	1	673	617	56	318	191	105
FBgn0013348	TpnC41C	-0.0200264		5	2	4974	1880	3094	462	1192	223
FBgn0013432	bcn92	-0.546537	0.0310153	3	1	1185	748	437	276	303	166
FBgn0013433	beat-Ia	-0.529602		9	2	31720	2870	28850	1311	787	769
FBgn0013435	Cdc2rk	-0.0670893	0.86716	5	1	1486	1251	235	1161	19	68
FBgn0013467	igl	-0.871738		6	3	34856	2514	32342	720	1310	481
FBgn0013469	klu	-0.116055	0.831654	5	4	28018	4792	23226	2409	1319	1061
FBgn0013531	MED20	-0.390684	0.201334	1	2	1037	1037	0	804	143	87
FBgn0013548	l(2)dtl	0.81459	0.000245537	2	1	2927	2653	274	2307	185	158
FBgn0013563	Pex1	0.577015	0.0138991	9	1	4232	3275	957	3018	178	76
FBgn0013576	mtd	0.59725	0.000791887	47	23	77497	4175	76153	2367	1000	805
FBgn0013672		0.505252	0.216834	1	1	675	675	0	672	0	0
FBgn0013673		0.752006	0.122547	1	1	162	162	0	159	0	0
FBgn0013674		-0.823814	0.00831696	1	1	1536	1536	0	1533	0	0
FBgn0013675		-0.450816	0.367299	1	1	685	685	0	684	0	0
FBgn0013676		-0.0732267	0.911051	1	1	789	789	0	786	0	0
FBgn0013678		-0.6609	0.076313	1	1	1137	1137	0	1134	0	0
FBgn0013679	mt:ND1	1.28411	0.000842479	1	1	939	939	0	936	0	0
FBgn0013680		0.0394386	0.951197	1	1	1024	1024	0	1023	0	0
FBgn0013681		0.253083	0.655008	1	1	354	354	0	351	0	0
FBgn0013683		0.615756	0.224386	1	1	291	291	0	288	0	0
FBgn0013684		0.244425	0.611594	1	1	1717	1717	0	1716	0	0
FBgn0013685		0.919358	0.0516004	1	1	525	525	0	522	0	0
FBgn0013686	mt:lrRNA	-0.960512	0.00401741	1	#N/A	#N/A	#N/A	#N/A	#N/A	#N/A	#N/A
FBgn0013687	mt:ori	0.0414173		#N/A	#N/A	#N/A	#N/A	#N/A	#N/A	#N/A	#N/A
FBgn0013688	mt:srRNA	-0.691399	0.0490074	1	#N/A	#N/A	#N/A	#N/A	#N/A	#N/A	#N/A
FBgn0013689	mt:tRNA:Ala-TGC	-1.06762	0.0225346	1	1	0	65	0	0	0	0
FBgn0013690	mt:tRNA:Cys-GCA	0.2478		1	1	0	62	0	0	0	0
FBgn0013691	mt:tRNA:Asp-GTC	0.0284909		1	1	0	67	0	0	0	0
FBgn0013692	mt:tRNA:Glu-TTC			1	1	0	67	0	0	0	0
FBgn0013693	mt:tRNA:Phe-GAA	0.0182422		1	1	0	65	0	0	0	0
FBgn0013694	mt:tRNA:Gly-TCC	-0.338123		1	1	0	65	0	0	0	0
FBgn0013695	mt:tRNA:His-GTG	-0.133434		1	1	0	66	0	0	0	0
FBgn0013696	mt:tRNA:Ile-GAT	0.0284909		1	1	0	65	0	0	0	0
FBgn0013697	mt:tRNA:Lys-CTT	-0.420408		1	1	0	71	0	0	0	0
FBgn0013698	mt:tRNA:Leu-TAG	0.0612146		1	1	0	1389	-1324	0	0	0
FBgn0013699	mt:tRNA:Leu-TAA	-0.15366	0.808733	1	1	0	66	0	0	0	0
FBgn0013700	mt:tRNA:Met-CAT	-0.0446015		1	1	0	69	0	0	0	0
FBgn0013701	mt:tRNA:Asn-GTT	0.0284909		1	1	0	65	0	0	0	0
FBgn0013702	mt:tRNA:Pro-TGG	0.245038		1	1	0	61	0	0	0	0
FBgn0013703	mt:tRNA:Gln-TTG	0.196347		1	1	0	69	0	0	0	0
FBgn0013704	mt:tRNA:Arg-TCG	-0.00474995	0.995317	1	1	0	64	0	0	0	0
FBgn0013705	mt:tRNA:Ser-GCT	0.0152199		1	1	0	68	0	0	0	0
FBgn0013706	mt:tRNA:Ser-TGA			1	1	0	66	0	0	0	0
FBgn0013707	mt:tRNA:Thr-TGT	0.198995		1	1	0	66	0	0	0	0
FBgn0013708	mt:tRNA:Val-TAC	0		1	1	0	859	-786	0	0	0
FBgn0013709	mt:tRNA:Trp-TCA	-0.139696	0.825536	1	1	0	66	0	0	0	0
FBgn0013710	mt:tRNA:Tyr-GTA	-0.345904		1	1	0	66	0	0	0	0
FBgn0013717	not	-0.0377937	0.927251	6	2	3825	2989	836	1488	860	638
FBgn0013718	nuf	-0.0340087	0.927838	22	12	42381	3533	38848	1590	1195	745
FBgn0013720	pck	-0.224263	0.483953	9	3	1660	1399	261	768	381	247
FBgn0013725	phyl	-0.109583	0.823734	2	1	5002	1839	3163	1200	392	244
FBgn0013726	pnut	0.223594	0.39249	2	2	3027	3027	0	1617	621	786
FBgn0013732	sced	-0.141944	0.637338	2	2	3299	3299	0	2466	644	186
FBgn0013733	shot	1.45296	3.31251e-05	45	22	77874	17845	60029	16224	1117	501
FBgn0013746	alien	-0.338757	0.0838791	10	4	3562	3172	390	1332	1721	116
FBgn0013749	Arf102F	-0.820315	0.0327664	5	2	1159	930	229	540	289	98
FBgn0013750	Arf51F	-0.639545	0.0366289	8	5	2990	1939	1051	525	1146	265
FBgn0013751	Awh	-0.405831	0.460057	8	4	15487	2104	13383	861	704	536
FBgn0013753	Bgb	0.0569695	0.869259	1	2	1242	1242	0	759	196	284
FBgn0013755	Bro	0.225672	0.686417	1	1	744	744	0	639	66	36
FBgn0013756	Mtor	0.550052	0.153729	6	2	8586	7853	733	7038	600	139
FBgn0013759	CASK	0.0243204	0.952583	28	8	39275	6544	32731	2748	3283	510
FBgn0013762	Cdk5	0.033664	0.923998	4	1	1890	1604	286	882	604	115
FBgn0013763	Idgf6	-0.315663	0.30233	5	2	2730	1811	919	1356	113	339
FBgn0013764	Chi	0.17307	0.475809	3	2	2406	2156	250	1731	266	156
FBgn0013765	cnn	0.338419	0.245202	21	12	11162	5012	6150	4134	758	117
FBgn0013767	Crz	0.0284909		2	1	863	654	209	462	107	82
FBgn0013770	Cp1	0.143147	0.633556	7	4	7307	1486	5821	1023	240	220
FBgn0013771	Cyp6a9	0.444603	0.398378	2	1	2017	1964	53	1512	403	46
FBgn0013772	Cyp6a8	-0.605011		2	1	1840	1781	59	1518	230	30
FBgn0013773	Cyp6a22	0.281095	0.309008	5	3	2100	1925	415	1497	96	329
FBgn0013799	Deaf1	-0.0448666	0.881181	8	5	12513	3588	8925	1728	1496	361
FBgn0013810	Dhc36C	0.669657	0.0733011	24	2	24115	12325	11790	12195	61	66
FBgn0013811	Dhc62B	0.483759	0.329319	9	1	12587	12090	497	11892	87	108
FBgn0013812	Dhc93AB	0.0131633		29	2	17920	14010	3910	13488	439	80
FBgn0013813	Dhc98D	0.293555		48	3	32446	15850	16596	15240	77	530
FBgn0013949	Elal	-0.0839929		5	3	2302	2135	167	987	1125	20
FBgn0013953	Esp	0.102912	0.856163	7	2	8478	2732	5746	1962	179	588
FBgn0013954	Fkbp12	-0.169359	0.613205	3	1	854	633	221	324	226	80
FBgn0013972	Gycalpha99B	0.126493		5	1	3256	2354	902	2028	144	179
FBgn0013973	Gycbeta100B	-0.2501		18	1	43887	4066	39821	2361	1326	376
FBgn0013981		-0.644182	0.120671	7	4	850	576	284	309	179	85
FBgn0013983	imd	0.2586	0.363193	4	2	3804	1518	2286	819	376	320
FBgn0013987	MAPk-Ak2	-0.410009	0.102351	7	4	4296	2045	2251	1077	808	157
FBgn0013995	Calx	0.740431	0.00222202	24	9	37431	6705	30726	2919	2518	1265
FBgn0013997	Nrx-IV	0.268666	0.316059	13	2	10472	4940	5532	3852	749	336
FBgn0014000	Hf	-0.223359		2	1	959	896	63	642	220	31
FBgn0014006	Ask1	0.396743	0.185155	11	2	6312	4596	1716	4089	299	205
FBgn0014007	Ptp69D	-0.0803884	0.803083	13	2	6624	5168	1456	4386	571	208
FBgn0014009	Rab2	-0.427383	0.0379919	5	2	2731	1712	1019	639	925	145
FBgn0014010	Rab5	-0.294379	0.268143	16	9	5708	1871	4261	657	841	370
FBgn0014011	Rac2	-0.743072	0.0176417	2	2	2429	2429	0	576	1170	680
FBgn0014018	Rel	0.113556	0.700212	5	4	3795	3499	296	2913	41	542
FBgn0014019	Rh5	-0.148924		4	2	1680	1572	108	1146	127	296
FBgn0014020	Rho1	-0.570917	0.0223866	10	6	4543	2028	2515	576	1178	271
FBgn0014022	Rlb1	-0.20664	0.504353	2	1	1501	1444	57	1389	16	36
FBgn0014023	mRpL47	0.19693	0.502839	4	1	1087	905	182	813	47	42
FBgn0014024	Rnp4F	0.464466	0.119059	12	4	3769	3323	446	2823	208	289
FBgn0014026	RpL7A	-1.00149	0.00263419	10	5	2333	1124	1328	813	110	198
FBgn0014028	SdhB	0.219173	0.280725	3	1	1547	1219	328	891	196	129
FBgn0014029	Sep2	0.08907	0.796198	3	2	2228	1562	666	1257	217	85
FBgn0014031	Spat	-0.160797		3	1	1779	1410	369	1182	57	168
FBgn0014032	Sptr	-0.100428	0.701343	1	1	1143	1143	0	783	225	132
FBgn0014033	Sr-CI	-0.25369		5	2	2452	2202	250	1887	254	58
FBgn0014037	Su(Tpl)	0.335451	0.120476	8	3	20291	6621	13670	3177	2404	1037
FBgn0014073	Tie	-0.349018	0.538402	6	1	21448	5236	16212	3699	538	996
FBgn0014075	Uggt	0.544385	0.0237489	2	1	5499	5316	183	4644	466	203
FBgn0014076	Vm32E			2	2	499	499	0	348	117	31
FBgn0014092	CG4278	-0.229909	0.414807	1	1	1063	1063	0	876	96	88
FBgn0014127	barr	0.0266186	0.927175	7	3	3208	2908	300	2205	222	478
FBgn0014133	bif	0.531555	0.0153599	9	5	15771	7574	8197	3915	3327	329
FBgn0014135	bnl	-0.338121	0.546925	7	3	42745	3632	39113	2310	209	1110
FBgn0014141	cher	0.925119	0.00153545	25	10	33857	8392	25465	7731	507	151
FBgn0014143	croc	0.269431	0.5635	1	1	2347	2347	0	1524	535	285
FBgn0014163	fax	-0.178376	0.672928	10	6	9033	3988	5045	1254	2321	410
FBgn0014179	gcm	-0.0221023	0.973671	3	2	2248	2173	75	1512	505	153
FBgn0014184	Oda	-0.810735	0.00154751	7	3	7689	1736	6234	763	822	148
FBgn0014189	Hel25E	0.194254	0.563363	13	4	2989	1760	1229	1272	305	180
FBgn0014269	prod	-0.305242	0.283894	3	1	1730	1597	133	1038	431	125
FBgn0014340	mof	0.187802	0.419098	1	1	3014	3014	0	2481	429	101
FBgn0014342	mia	-0.388383	0.479322	5	3	2812	2348	706	1767	30	548
FBgn0014343	mirr	0.122402	0.815058	6	3	16611	3892	12719	2046	1170	673
FBgn0014366	noi	-0.319937	0.253903	1	1	1859	1859	0	1509	220	127
FBgn0014368	nol	0.113993		1	1	568	568	0	390	140	35
FBgn0014380	RhoL	-0.585413		6	2	5387	1041	4440	570	222	246
FBgn0014388	sty	-0.286545	0.554644	4	2	23783	4280	19503	1767	1803	707
FBgn0014391	sun	-0.334111	0.204752	4	2	1400	400	1000	183	120	94
FBgn0014395	tilB	-0.092274	0.881659	5	1	1727	1358	369	1185	36	134
FBgn0014396	tim	0.0363645		26	10	14134	5404	8730	4194	533	674
FBgn0014411	Vps26	-0.0915077	0.708291	2	1	2622	2543	79	1434	821	285
FBgn0014417	CG13397	0.237025	0.42977	4	2	2820	2741	240	2334	80	324
FBgn0014427	CG11899	0.642773	0.00414183	3	1	1317	12489	-11172	1092	14	67
FBgn0014454	Acp1			2	1	976	858	118	405	394	56
FBgn0014455	Ahcy	0.229876	0.485299	4	3	2907	2119	788	1296	690	130
FBgn0014464	Cp7Fa	-0.00102502		5	2	2200	1978	222	1029	119	32
FBgn0014465	Cp7Fb	0.0528551		4	2	2235	2093	142	1500	553	37
FBgn0014466	Cp7Fc	0.00412677		2	1	1204	1132	72	963	156	10
FBgn0014469	Cyp4e2	0.03948	0.915216	8	2	2605	1880	725	1578	142	157
FBgn0014848	Eig71Eh			2	1	506	443	63	303	113	24
FBgn0014849	Eig71Ei			4	2	645	530	115	306	186	35
FBgn0014850	Eig71Ej			2	1	467	403	64	294	94	12
FBgn0014851	Eig71Ek			3	1	562	445	117	291	127	24
FBgn0014857		-0.205958	0.524889	4	3	1016	926	166	408	390	125
FBgn0014859	Hr38	0.190757		7	2	31127	7704	23423	3234	3348	1119
FBgn0014861	Mcm2	0.403548	0.0660611	2	1	2955	2898	57	2661	103	131
FBgn0014863	Mlp84B	-0.824032	0.046264	4	3	4883	3071	1812	1485	1422	161
FBgn0014865	Mtk	0.0284909		1	1	268	268	0	156	79	30
FBgn0014868	Ost48	-0.0704201	0.844849	2	1	1587	1513	74	1347	79	84
FBgn0014869	Pglym78	0.610559	0.00433286	5	3	1654	1136	518	765	166	202
FBgn0014870	Psi	0.18274	0.283515	12	5	6394	5687	707	2148	2900	636
FBgn0014877	Roe1	-0.181776	0.524351	3	1	1530	1065	465	639	319	104
FBgn0014879	Set	-0.588961	0.00941369	4	1	1702	1169	533	807	224	135
FBgn0014903	CG14630	0		2	1	1670	1358	312	1218	109	28
FBgn0014906	Hydr2	0.0815432	0.789321	7	3	5818	2733	3085	1194	1261	275
FBgn0014930	CG2846	-0.136039	0.65551	3	2	1274	1210	64	459	471	277
FBgn0014931	CG2678	-0.304043	0.195766	5	2	2700	2003	697	1038	729	233
FBgn0014949	btn	-0.107087		1	1	477	477	0	474	0	0
FBgn0015000	betaggt-I	0.10263	0.691314	6	2	2746	1784	962	1185	491	105
FBgn0015001	iotaTry	-0.0933299		1	1	818	818	0	756	36	23
FBgn0015008	Actn3	0.0284909		2	1	1911	1856	55	1659	18	176
FBgn0015010	Ag5r	0.0402004		4	3	1888	1760	128	768	648	341
FBgn0015011	AhcyL2	-0.21589		10	2	3720	1969	1751	1512	108	346
FBgn0015019	CCT3	0.674097	0.00538309	8	4	2374	2165	209	1632	239	291
FBgn0015024	CkIalpha	-0.300846	0.452541	9	6	4035	2791	1418	1011	1341	436
FBgn0015025	CkIIalpha-i1	-0.017571	0.97016	2	1	1643	1585	58	1230	283	69
FBgn0015031	cype	-0.186101	0.707173	5	3	743	460	283	231	162	64
FBgn0015032	Cyp4c3	-0.155889		8	1	6651	1906	4745	1605	165	133
FBgn0015033	Cyp4d8	0.00412677		4	1	2641	1591	1050	1515	61	12
FBgn0015034	Cyp4e1	-0.0487675		6	1	2295	1772	523	1593	124	52
FBgn0015035	Cyp4e3	-0.124117		6	1	2233	1805	428	1578	173	51
FBgn0015036	Cyp4ae1	0.219675	0.651933	4	1	1992	1822	170	1488	241	90
FBgn0015037	Cyp4p1	-0.287196		8	1	2099	1680	419	1539	97	41
FBgn0015038	Cyp9b1	0.0224051		4	1	1971	1752	219	1515	203	31
FBgn0015039	Cyp9b2	-0.149861		4	1	1863	1667	196	1515	99	50
FBgn0015040	Cyp9c1	0.0692321		3	1	1861	1743	118	1566	51	123
FBgn0015075	Ddx1	-0.0862927	0.793931	4	1	2649	2470	179	2181	172	114
FBgn0015218	eIF4E1	-0.170195	0.484904	13	9	2843	1793	1050	777	252	761
FBgn0015221	Fer2LCH	-0.191678	0.586786	9	5	2606	1284	1497	681	147	453
FBgn0015222	Fer1HCH	-0.675901	0.0350484	14	9	2606	1677	929	615	411	648
FBgn0015229	glec	-0.290263	0.233265	2	1	5573	2050	3523	684	1016	347
FBgn0015230	Glut3			1	1	1711	7435	-5724	1521	150	37
FBgn0015239	Hr78	0.145416	0.655918	11	6	3476	2345	1131	1803	287	252
FBgn0015240	Hr96	0.218533	0.590852	6	1	4117	2834	1283	2169	353	309
FBgn0015245	Hsp60A	0.554293	0.0138322	4	2	3827	2357	1470	1719	483	152
FBgn0015247	Diap2	0.0597466	0.868594	5	2	2656	1997	659	1494	462	38
FBgn0015268	Nap1	0.44779	0.0204498	8	3	2120	1361	759	1110	139	109
FBgn0015269	Nf1	0.623304	0.0225128	20	5	12725	9737	2988	8379	1076	279
FBgn0015270	Orc2	0.395453	0.243147	4	1	2191	1995	196	1854	73	65
FBgn0015271	Orc5	0.0646376	0.811606	2	1	1740	1687	53	1380	104	200
FBgn0015277	Pi3K59F	0.823252	0.0128064	7	1	3554	3164	390	2847	233	81
FBgn0015278	Pi3K68D	0.521426	0.0779806	20	5	15364	7211	8153	5628	1074	506
FBgn0015279	Pi3K92E	0.270458	0.330007	10	3	5761	4839	922	3264	775	797
FBgn0015282	Rpt2	0.492951	0.0547194	3	2	1686	1625	61	1317	73	232
FBgn0015283	Rpn10	-0.302367	0.253903	4	2	1583	1422	161	1188	118	113
FBgn0015286	Rala	0.0491535	0.887255	8	3	15026	2555	12471	603	1649	300
FBgn0015288	RpL22	0.729168	0.0058983	3	1	2571	1100	1471	897	165	35
FBgn0015295	Shark	0.61993	0.0181441	5	1	3459	3176	283	2817	299	57
FBgn0015296	Shc	0.322585	0.233265	2	1	1662	1600	62	1227	237	133
FBgn0015298	Srp19	-0.300317	0.281014	2	1	725	653	72	480	57	113
FBgn0015299	Ssb-c31a	-0.472978	0.267935	2	1	592	536	56	330	104	99
FBgn0015300	Ssl	0		3	1	1025	908	117	657	173	75
FBgn0015316	Try29F	-0.263048		2	2	1280	1280	0	801	402	74
FBgn0015320	Ubc2	-0.251606	0.366048	7	4	2930	2111	886	696	1108	304
FBgn0015321	Ubc4	-0.0962189	0.783804	5	3	2146	1709	437	597	752	357
FBgn0015331	abs	-0.251383	0.46911	1	1	1995	1995	0	1857	53	82
FBgn0015336	CG15865	0.0293084		2	1	3558	3429	129	3252	174	0
FBgn0015338	CG5861	-0.385107	0.263554	4	1	1498	1126	372	681	158	284
FBgn0015351	CG14906	0.062663	0.836648	1	1	1177	1177	0	1077	65	32
FBgn0015359	CG2034	-0.0466765	0.878485	5	2	1467	1284	183	786	249	246
FBgn0015360	oxt	0.368971	0.0592115	3	1	3826	3380	446	2628	490	259
FBgn0015371	chn	0.720833	0.000940571	13	9	29323	5534	24014	3858	1332	341
FBgn0015372	RabX1	-0.476076	0.0651898	3	1	3775	1648	2127	783	519	343
FBgn0015376	cutlet	0.493173	0.0641512	12	1	4519	3236	1283	2979	124	130
FBgn0015379	dod	-0.116983	0.662095	3	1	1501	1021	480	498	427	93
FBgn0015380	drl	0.079671	0.887131	4	2	18280	3104	15176	1935	779	387
FBgn0015381	dsf	-0.119706		6	2	13325	3537	9788	2073	1206	255
FBgn0015391	glu	0.00318823	0.993719	5	1	4772	4521	251	4227	180	111
FBgn0015396	jumu	0.0406629	0.920362	3	1	11431	3860	7571	2157	1354	346
FBgn0015399	kek1	0.393312	0.350479	2	2	5788	5788	0	2640	2018	1127
FBgn0015400	kek2	-0.48394	0.362197	4	1	44947	6939	38008	2682	2380	1874
FBgn0015402	ksr	0.545816	0.0220319	5	4	5517	5517	0	2898	2347	269
FBgn0015477	Rme-8	0.67162	0.0435621	23	2	9499	7771	1728	7224	371	173
FBgn0015509	Cul1	0.170491	0.477013	9	4	4626	3886	838	2322	1174	387
FBgn0015513	mbc	0.34538	0.317292	15	2	19870	7465	12405	6024	863	575
FBgn0015519	nAChRalpha3	-0.365402		13	2	90970	10506	80464	2385	6757	1361
FBgn0015520	nonA-l	-0.201991	0.437275	2	2	2908	2908	0	1890	892	123
FBgn0015521	RpS21	-0.66525	0.0551047	10	5	919	715	245	249	389	74
FBgn0015522	olf186-M	0.0994029	0.821943	1	1	1746	1746	0	762	248	733
FBgn0015524	otp	-0.630133	0.18434	10	9	19790	2982	16808	1248	867	864
FBgn0015527	peng	0.532291	0.0179571	5	1	3341	2367	974	2211	61	92
FBgn0015543	snoRNA:Me28S-A1322	-0.388448	0.462876	1	#N/A	#N/A	#N/A	#N/A	#N/A	#N/A	#N/A
FBgn0015544	spag	0.00432728	0.991107	6	1	2120	1825	295	1602	133	87
FBgn0015546	spel1	0.566248	0.0132057	10	4	4772	4433	339	2751	1610	69
FBgn0015550	tap	-0.811242	0.0667368	1	1	2130	2130	0	1194	822	111
FBgn0015553	tos	0.0513358	0.838398	2	1	2445	2390	55	2196	74	117
FBgn0015558	tty	0.918487	0.00712902	16	6	10408	6642	4422	2898	3347	394
FBgn0015561	unpg	0.0814944		3	1	4666	1690	2976	1455	103	129
FBgn0015568	alpha-Est1	0.0227351	0.965371	3	1	3392	2123	1269	1695	239	186
FBgn0015569	alpha-Est10	-0.217083	0.620945	6	3	7263	2015	5248	1743	247	22
FBgn0015570	alpha-Est2	0.366176		5	2	3421	2141	1280	1698	152	288
FBgn0015571	alpha-Est3	0.0991177	0.733504	8	4	2660	1825	835	1629	71	122
FBgn0015572	alpha-Est4	-0.31472		4	1	1929	1749	180	1623	65	58
FBgn0015574	alpha-Est6	0.230324		3	1	4211	1836	2375	1704	69	60
FBgn0015575	alpha-Est7	0.0562305		6	1	4191	2017	2174	1716	188	110
FBgn0015576	alpha-Est8	-0.155221		4	1	6328	2646	3682	1722	459	462
FBgn0015577	alpha-Est9	-0.650087	0.197665	7	2	11178	3455	7723	1761	1150	541
FBgn0015582	dare	-0.0377866	0.914556	4	1	2181	1681	500	1398	123	157
FBgn0015583	Acp29AB			1	1	767	767	0	702	51	11
FBgn0015584	Acp53Ea			2	1	533	468	65	360	53	52
FBgn0015585	Acp63F	0.0284909		4	2	516	401	115	243	146	9
FBgn0015586	Acp76A	-0.0202374		3	2	1270	1201	69	1164	34	0
FBgn0015589	Apc	0.939636	0.00272047	5	3	12448	8441	4007	7251	934	253
FBgn0015591	AstA	0.121544		5	2	4542	1459	3083	453	728	275
FBgn0015600	toc	0.675185	0.0350484	20	10	76442	8297	68145	6486	1369	439
FBgn0015602	BEAF-32	-0.255312	0.328823	4	3	2162	1192	970	849	223	117
FBgn0015609	CadN	0.444246	0.323477	30	12	131288	13384	117904	9291	3331	759
FBgn0015614	CanB2	0.184783	0.450097	5	2	3044	2061	983	510	1292	256
FBgn0015615	SMC3	0.538444	0.0454627	5	1	4444	4020	424	3600	344	73
FBgn0015618	Cdk8	0.357185	0.192706	2	1	1591	1529	62	1362	99	65
FBgn0015621	Clp	-0.100263	0.783703	1	1	1246	1246	0	888	240	115
FBgn0015622	Cnx99A	0.409944	0.108763	13	4	4391	2615	1776	1815	581	216
FBgn0015623	Cpr	0.173024	0.478443	10	4	7445	2739	4706	2037	393	306
FBgn0015625	CycB3	0.142853	0.637499	2	2	2883	2883	0	1725	867	288
FBgn0015663	Ugt36A1	-0.547198	0.122482	5	2	2477	2303	174	1611	500	189
FBgn0015664	Dref	0.10763	0.765444	5	2	3083	2872	211	2127	398	344
FBgn0015714	Cyp6a17	0.63372	0.149619	3	2	1787	1727	60	1503	194	27
FBgn0015721	ktub	0.0173788	0.979768	7	2	21777	2523	19254	1407	465	648
FBgn0015737	Hmu	0.0600751	0.868668	4	1	2824	2360	464	1737	459	161
FBgn0015754	Lis-1	-0.0246033	0.952942	12	4	6278	2862	3416	1233	1427	199
FBgn0015756	RpL9	-0.879258	0.00324745	7	3	1396	807	625	570	149	85
FBgn0015765	p38a	-0.187103	0.550305	6	3	1906	1634	272	1098	186	347
FBgn0015766	Msr-110	-0.657676	0.159044	9	4	10430	2722	7708	1851	662	206
FBgn0015770	MstProx			2	1	3367	3262	105	2895	364	0
FBgn0015772	Nak	0.297213	0.327936	12	4	11013	5364	5649	4464	568	329
FBgn0015773	NetA	0.771782	0.039992	9	3	49917	3339	46578	2178	474	684
FBgn0015774	NetB	-0.0977565	0.868516	15	7	63339	7926	55413	2379	5224	320
FBgn0015776	nrv1	0.0796793	0.797304	5	2	8307	2195	6112	927	818	447
FBgn0015777	nrv2	-0.886866	0.0139559	14	6	9093	2668	6425	969	869	827
FBgn0015778	rin	0.374776	0.242663	8	4	7524	5382	2142	2070	2961	348
FBgn0015781	P5cr	-0.0383024	0.905275	2	1	1229	1168	61	840	87	238
FBgn0015789	Rab10	-0.399435	0.0311165	4	1	3354	2336	1018	612	1428	293
FBgn0015790	Rab11	-0.454212	0.0509722	6	2	4739	1815	2924	642	762	408
FBgn0015791	Rab14	-0.607887	0.00481069	8	3	3201	1147	2473	645	162	337
FBgn0015793	Rab19	-0.495626	0.0248288	6	2	1489	1062	427	657	282	120
FBgn0015794	Rab18	-0.116463	0.65551	3	1	986	833	153	591	88	151
FBgn0015795	Rab7	-0.321874	0.130659	7	3	2445	1515	930	621	702	189
FBgn0015797	Rab6	0.0108446	0.970565	2	2	1896	1896	0	624	952	317
FBgn0015799	Rbf	0.504254	0.0585415	8	1	4390	3619	771	2535	387	694
FBgn0015801	Reg-5	0.0913332	0.860881	4	2	5403	1653	3750	864	280	506
FBgn0015803	RtGEF	0.0271786	0.935693	14	8	14821	4194	10627	2919	764	508
FBgn0015805	HDAC1	-0.193884	0.548333	4	1	2734	2124	610	1563	352	206
FBgn0015808	ScpX	0.402748	0.0779806	5	1	2402	1883	519	1632	135	113
FBgn0015818	Spx	0.0918107	0.747352	3	1	1775	1643	132	1041	510	89
FBgn0015828	TfIIEalpha	0.133704	0.515692	3	1	1768	1622	146	1287	136	196
FBgn0015829	TfIIEbeta	-0.427859	0.097329	6	2	1312	1049	263	876	58	112
FBgn0015831	Rtnl2	-0.246245		4	2	1378	969	409	765	91	110
FBgn0015834	eIF3i	-0.124812	0.735353	3	1	1409	1177	232	978	114	82
FBgn0015838	Vang	-0.191094	0.566372	2	2	3559	3492	67	1824	1327	338
FBgn0015872	Drip	-0.320883		12	7	18443	1529	16914	834	115	577
FBgn0015903	apt	-0.0220602	0.944295	10	6	34636	2608	32028	1467	999	139
FBgn0015904	ara	-0.412025	0.440995	6	2	15347	2942	12405	2151	357	431
FBgn0015905	ast	0.190754	0.470445	3	1	2856	2745	111	2562	93	87
FBgn0015919	caup	-0.21214	0.701393	5	1	12168	11372	796	2079	1097	1138
FBgn0015924	crq	-0.0910371	0.771218	11	5	4771	2775	1996	1473	767	532
FBgn0015925	csul	-0.0190984	0.951197	7	2	2308	2013	295	1830	85	95
FBgn0015926	dah	-0.150395	0.660328	7	2	2661	2353	308	1947	301	102
FBgn0015929	dpa	0.636137	0.00434298	8	2	3444	3071	373	2598	99	371
FBgn0015946	grim	-0.660622		1	1	1699	1699	0	414	964	318
FBgn0015949	hrg	0.0841906	0.813612	12	4	5914	4043	1871	2481	681	878
FBgn0016013	Faa	-0.518543		4	1	1923	1421	502	1251	53	114
FBgn0016031	lama	0.265837		8	4	12305	3044	9261	1974	377	690
FBgn0016032	lbm	-0.584119		6	2	2727	923	1804	624	217	79
FBgn0016034	mael	-0.415768	0.0880745	9	4	5032	2143	2889	1377	117	646
FBgn0016036	mei-P22	-0.0578026	0.930532	1	1	996	996	0	993	0	0
FBgn0016038	Vsp37A	-0.219383	0.405811	9	6	1522	1343	179	600	423	317
FBgn0016041	Tom40	-0.291896	0.328176	8	3	3086	2395	691	1032	938	422
FBgn0016047	nompA	-0.0535107		22	5	8342	5235	3107	4671	316	245
FBgn0016053	pgc	0.13454	0.707955	4	3	2614	1211	1403	213	401	594
FBgn0016054	phr6-4	0.290102	0.363734	7	4	2441	2161	280	1620	294	244
FBgn0016059	Sema1b	0.181338	0.543603	10	3	10661	4269	6392	2310	1471	485
FBgn0016061	side	-0.341799	0.534286	22	4	62395	6074	56321	2829	1494	1748
FBgn0016070	smg	0.138416	0.745563	12	5	7673	4624	3049	2997	1115	509
FBgn0016075	vkg	-0.442669	0.405968	11	3	16048	6355	9693	5820	367	165
FBgn0016076	vri	-0.466531	0.378084	8	5	22053	3890	18390	1830	1276	781
FBgn0016078	wun	0.118013	0.759378	9	3	12933	2026	10907	1137	504	382
FBgn0016081	fry	1.01538	0.00481069	32	8	47270	11067	36203	10632	155	277
FBgn0016119	ATPsynCF6	-0.487716	0.0768182	6	3	845	586	259	318	181	84
FBgn0016120	ATPsynD	-0.0653299	0.81462	5	3	1272	950	322	534	326	87
FBgn0016122	Acer	-0.21257	0.488495	5	2	3808	3198	610	1890	960	345
FBgn0016123	Alp4	-0.0538253		5	2	3612	2153	1459	1788	128	234
FBgn0016126	CaMKI	-0.293711	0.3857	15	5	8444	3382	5062	1215	748	1416
FBgn0016131	Cdk4	0.277807	0.269469	11	5	5979	1502	4477	951	413	135
FBgn0016641	PTP-ER	0.547617	0.0641512	2	1	5126	5069	57	4131	726	209
FBgn0016650	Lgr1	0.157752	0.803083	18	2	7431	3222	4209	2493	391	335
FBgn0016660	H15	-0.322176		9	2	11961	2926	9388	1977	699	247
FBgn0016672	Ipp	0.295623	0.237878	2	1	1686	1402	284	1125	141	133
FBgn0016675	Lectin-galC1	-0.0202374		3	2	828	759	69	558	185	13
FBgn0016684	NaPi-T	0.588289	0.113887	9	2	3155	2660	495	1572	648	437
FBgn0016685	Nlp	-0.273952	0.237832	4	2	5568	1080	4488	456	372	249
FBgn0016687	Nurf-38	0.0517186	0.877154	8	3	2121	1178	943	1014	134	27
FBgn0016691	ATPsynO	-0.104784	0.811372	3	1	1100	802	298	627	102	70
FBgn0016693	Past1	0.580689	0.017714	6	2	7045	2679	4875	1602	794	280
FBgn0016694	Pdp1	-0.268739	0.493529	20	13	53033	2870	53042	792	1989	86
FBgn0016696	Pitslre	0.471725	0.0821665	9	5	5404	3355	2049	2856	224	272
FBgn0016697	Prosalpha5	-0.280161	0.340223	4	2	1003	884	119	732	66	83
FBgn0016698	Ptpa	-0.120774	0.711595	4	1	1589	1393	196	1194	99	97
FBgn0016701	Rab4	0.0816747	0.772162	7	2	1518	1316	202	639	437	237
FBgn0016715	Reg-2	-0.242262		3	1	1405	883	522	780	31	69
FBgn0016726	RpL29	-0.775817	0.0205482	5	3	637	389	248	228	45	113
FBgn0016754	sba	0.427196	0.202511	14	7	28800	5902	22898	4818	765	316
FBgn0016756	Usp47	0.421709	0.0938337	15	3	8914	5475	3439	4668	502	302
FBgn0016762	angel	-0.125778	0.785205	1	1	1230	1230	0	1062	50	115
FBgn0016794	dos	0.16574	0.487627	8	2	6177	3254	2923	2634	544	73
FBgn0016797	fz2	0.277649	0.406518	14	7	92476	4597	89802	2082	1304	1208
FBgn0016917	Stat92E	0.32074	0.161555	15	11	16989	3830	13159	1905	1438	484
FBgn0016919	nompB	-0.00476089		12	2	11132	2810	8322	2571	116	68
FBgn0016920	nompC	-0.356337		20	5	19561	6665	12896	5283	721	658
FBgn0016926	Pino	0.401437	0.0951225	7	3	14300	1980	12320	747	1080	150
FBgn0016930	Dyrk2	0.219734	0.302687	18	7	49649	4681	44968	2166	1660	852
FBgn0016970	l(2)k10201	-0.0269051	0.938795	1	1	820	820	0	663	145	9
FBgn0016974	swaPsi	0.460874	0.198094	4	#N/A	#N/A	#N/A	#N/A	#N/A	#N/A	#N/A
FBgn0016975	stnB			13	4	23927	8332	15595	3786	1684	2859
FBgn0016976	stnA			13	4	23927	8332	15595	2550	5525	254
FBgn0016977	spen	0.883783	0.00259653	22	8	44366	19604	24762	16599	1983	1019
FBgn0016978	snRNP-U1-70K	0.0148161	0.962542	3	2	3027	2948	79	1344	1405	196
FBgn0016983	smid	0.371022	0.0733011	12	5	4024	3080	944	2730	229	118
FBgn0016984	sktl	0.380877	0.218519	4	3	8215	2939	5808	2376	178	382
FBgn0017414	cag	0.194257	0.620308	3	2	1381	1324	57	675	201	445
FBgn0017418	ari-1	-0.0341458	0.905275	15	6	7294	4416	2977	1509	2404	500
FBgn0017424	asRNA:CR11538	0.0698282		1	#N/A	#N/A	#N/A	#N/A	#N/A	#N/A	#N/A
FBgn0017429	CG5989	0.259251	0.354723	6	3	1739	1567	172	1308	104	152
FBgn0017430	Nelf-E	-0.0801146	0.80544	4	1	1438	1227	211	840	248	136
FBgn0017448	CG2187	-1.05678	0.000188491	9	2	3282	2580	702	1869	78	630
FBgn0017456	Ubc84D	0.0284909		1	1	637	637	0	459	77	98
FBgn0017457	U2af38	-0.363454	0.233265	3	2	1723	1655	68	792	663	197
FBgn0017482	T3dh	0.152005		5	1	2347	1959	388	1392	536	28
FBgn0017545	RpS3A	-0.477842	0.195482	7	3	1983	1349	634	804	515	27
FBgn0017550	Rga	0.339133	0.0704539	11	3	5838	2902	2936	1755	98	1046
FBgn0017551	Rca1	0.125726	0.626879	1	1	1552	1552	0	1233	209	107
FBgn0017556	Prosalpha4T2			4	2	1498	1254	244	756	405	90
FBgn0017558	Pdk	-0.0867205	0.764723	9	4	8200	2293	5907	1266	213	811
FBgn0017561	Ork1	0.8162	0.00439676	11	4	13197	4409	8788	3003	462	941
FBgn0017566	ND-75	0.508269	0.0142895	7	2	3037	2571	466	2193	279	96
FBgn0017567	ND-23	0.0393691	0.901695	3	1	1070	819	251	651	77	88
FBgn0017572	Mo25	0.0648719	0.820791	2	2	2255	2255	0	1017	932	303
FBgn0017577	Mcm5	0.18771	0.45217	4	1	2627	2452	175	2199	109	141
FBgn0017578	Max	-0.711014	0.031466	7	3	1953	1289	664	483	644	159
FBgn0017579	RpL14	-0.916046	0.00561831	4	1	1387	619	768	498	89	29
FBgn0017581	Lk6	0.267396	0.33278	8	2	13527	6281	7246	3426	2041	811
FBgn0017590	klg	-0.385235	0.477698	11	1	62448	4052	58396	1635	1630	784
FBgn0019624	COX5A	0.0264759	0.93617	6	4	941	730	211	447	138	142
FBgn0019637	Atu	0.061368	0.813828	4	1	2582	2351	231	2175	69	104
FBgn0019643	AANAT1	-0.51817		#N/A	#N/A	#N/A	#N/A	#N/A	#N/A	#N/A	#N/A
FBgn0019644	ATPsynB	-0.236646	0.40278	3	1	1226	918	308	729	117	69
FBgn0019650	toy	-0.649463	0.133262	12	3	18198	3921	14277	1965	1426	527
FBgn0019660	lncRNA:roX2	-0.86125	0.0762907	12	#N/A	#N/A	#N/A	#N/A	#N/A	#N/A	#N/A
FBgn0019661	lncRNA:roX1	-0.762972	0.0366175	6	#N/A	#N/A	#N/A	#N/A	#N/A	#N/A	#N/A
FBgn0019662	qm	-0.140373	0.658565	10	3	5310	2543	2767	1014	1229	297
FBgn0019686	lok	-0.0114613	0.979238	12	4	2960	2231	729	1428	406	394
FBgn0019809	gcm2	-0.165074		4	1	4145	2328	1817	1818	171	336
FBgn0019828	dj			4	3	1210	1152	58	744	322	83
FBgn0019830	colt	-0.141877	0.675747	2	2	1480	1480	0	918	55	504
FBgn0019890	Smg5	0.443487	0.111525	10	3	5649	4809	1025	3531	994	281
FBgn0019925	Surf4	-0.129961	0.727949	4	1	2524	1641	883	810	611	217
FBgn0019928	Ser8	0.0528551		1	1	839	839	0	780	51	5
FBgn0019929	Ser7	0.0284909		3	1	1838	1413	425	1191	115	104
FBgn0019932	SamDC	-0.820411	0.00917163	7	1	2047	1224	823	1041	122	58
FBgn0019936	RpS20	-1.4605	6.38952e-07	4	1	1176	564	612	360	111	90
FBgn0019938	RpI1	0.365573	0.196816	10	1	5606	5078	528	4926	51	98
FBgn0019940	Rh6	0.0648821		3	1	1542	1407	135	1086	180	138
FBgn0019949	Cdk9	-0.0365172	0.904215	4	1	1665	1476	189	1212	124	137
FBgn0019952	Orct	-0.067473	0.917728	2	2	2533	2533	0	1644	201	685
FBgn0019957	ND-42	-0.0956449	0.746676	5	3	1685	1618	67	1221	82	312
FBgn0019960	Mitofilin	0.470676	0.0450316	11	3	3831	2979	852	2217	355	404
FBgn0019968	Khc-73	0.329571	0.342341	22	5	16482	8871	7611	5724	2974	170
FBgn0019972	Drice	-0.312055	0.183109	1	1	1927	1927	0	1017	667	240
FBgn0019982	Gs1l	0.282811	0.197213	7	2	1671	1038	633	693	189	153
FBgn0019985	mGluR	-0.141226	0.810838	12	4	12623	5961	6662	2928	2821	209
FBgn0019990	Gcn2	0.374543	0.148682	12	3	6354	5737	617	4767	636	331
FBgn0020018	Ppox	0.33523	0.129389	1	1	1655	1655	0	1425	101	126
FBgn0020224	Cbl	-0.00581877	0.983225	7	2	7293	4902	2391	2634	1910	355
FBgn0020235	ATPsyngamma	-0.126473	0.721741	5	3	1449	1395	65	891	139	362
FBgn0020236	ATPCL	0.732644	0.000157207	13	4	7760	4146	3614	3336	697	110
FBgn0020238	14-3-3epsilon	-0.429233	0.126263	8	4	8020	3360	4660	780	2262	315
FBgn0020248	stet	0.336718	0.235666	9	2	14110	2380	11730	1455	735	187
FBgn0020249	stck	-0.30874	0.356089	10	4	2987	1500	1487	1005	238	254
FBgn0020251	sfl	0.275387	0.377484	7	2	54425	5772	48653	3144	1315	1310
FBgn0020255	Ran	-0.111941	0.699311	7	4	3729	1581	2284	648	797	133
FBgn0020257	Ppa	0.249684	0.477983	2	3	4033	4033	0	1614	2150	266
FBgn0020258	ppk	0.0549636		7	1	2955	2462	493	1818	603	38
FBgn0020261	pcm	0.823407	0.00334049	13	2	6253	5384	869	4839	344	198
FBgn0020269	mspo	-0.350736		7	2	42227	3131	39096	1803	971	354
FBgn0020270	mre11	0.0386452	0.901199	5	1	2246	2013	233	1860	60	90
FBgn0020272	mst	0.640736	0.00859723	4	2	2557	2443	114	1722	683	35
FBgn0020277	lush	0.0528551		6	2	1693	963	730	459	277	224
FBgn0020278	loco	0.633091	0.0644527	11	5	19420	5330	14090	4623	325	379
FBgn0020279	lig	0.908731	0.000842479	24	12	10839	4835	6004	4251	518	63
FBgn0020280	laf	0.306932		4	2	2529	2407	122	2265	85	54
FBgn0020294	ko	-0.135149	0.828762	9	2	55579	4710	50869	3147	607	953
FBgn0020299	stumps	0.609452	0.148455	12	5	30863	4679	26184	3633	581	462
FBgn0020300	geko	-0.155666	0.791679	3	1	6017	1318	4699	618	310	387
FBgn0020304	drongo	0.297541	0.26748	9	5	17488	3986	13502	2019	961	1003
FBgn0020305	dbe	0.0266559	0.940666	1	1	1185	1185	0	1035	66	81
FBgn0020306	dom	0.970482	0.000245537	18	4	18418	10626	7792	9699	720	204
FBgn0020307	dve	0.232483	0.672821	7	2	42507	4903	37604	3072	1109	719
FBgn0020309	crol	0.400782	0.148431	18	9	15112	6184	8928	2721	2798	662
FBgn0020312	Tmtc3	0.28806	0.207625	5	2	4776	3387	1389	2778	383	223
FBgn0020369	Rpt6	-0.346122	0.22553	3	1	1612	1404	208	1215	60	126
FBgn0020370	TppII	0.572684	0.01654	17	4	6257	4641	1616	4323	109	206
FBgn0020371	Tim17b2	0.0070042		2	2	817	817	0	528	178	108
FBgn0020372	TM4SF	-0.117301		7	3	2664	1768	896	876	193	696
FBgn0020376	Sr-CIII	0.00451936		3	1	1285	1168	117	960	185	20
FBgn0020377	Sr-CII	0.019813	0.969709	6	2	3263	2369	894	1797	143	426
FBgn0020378	Sp1	-0.406671	0.453061	8	4	26722	3763	22959	2160	1100	500
FBgn0020379	Rfx	0.640814	0.00442628	15	6	16309	4760	11549	2757	1403	597
FBgn0020381	Dredd	0.147093	0.708113	8	4	1924	1631	293	1482	84	62
FBgn0020385	pug	0.588954	0.0407144	10	5	6783	3273	3510	2904	168	198
FBgn0020386	Pdk1	0.250956	0.142484	18	9	16446	4959	11487	2508	2075	373
FBgn0020388	Gcn5	0.400797	0.0686587	3	1	2886	2770	116	2439	217	111
FBgn0020389	Papss	0.433546	0.152266	11	8	15633	2729	12904	1890	314	522
FBgn0020391	Nrk	-0.33077	0.448412	4	1	3422	3235	187	2172	834	226
FBgn0020392	Nmt	-0.108513	0.691378	2	1	2295	1812	483	1416	291	102
FBgn0020399	Mst89B	-0.0206124		3	1	1422	1287	135	1107	93	84
FBgn0020407	asun	0.346966	0.138602	3	1	2621	2497	124	2067	345	82
FBgn0020412	JIL-1	0.437656	0.0277809	11	3	14442	6550	7892	3621	1871	1055
FBgn0020414	Idgf3	-0.115794	0.838912	7	4	4135	3801	487	1323	2345	130
FBgn0020415	Idgf2	-0.607132	0.136376	5	3	3179	1440	1739	1320	50	67
FBgn0020416	Idgf1	-0.0210673		2	1	1516	1445	71	1317	74	51
FBgn0020429	GluRIIB	-0.0289425		13	1	4161	2949	1212	2739	98	109
FBgn0020440	Fak	-0.0366139	0.901199	21	6	6601	5613	988	4500	447	663
FBgn0020443	eRF3	0.43426	0.0736871	10	4	6828	4120	2708	1857	1715	545
FBgn0020445	E23	0.413028	0.130717	11	3	19955	5149	14806	3051	782	1313
FBgn0020493	Dad	-0.167711	0.553248	10	4	16402	3751	12651	1995	982	771
FBgn0020496	CtBP	-0.149952	0.64132	17	10	14627	2627	12000	1443	803	378
FBgn0020497	emb	0.398954	0.0998258	8	2	5281	4492	789	3189	929	371
FBgn0020503	CLIP-190	0.270256	0.399997	29	15	24999	5625	19374	5067	293	262
FBgn0020506	Amyrel	0		2	1	1605	1549	56	1479	65	2
FBgn0020508	Ag5r2			2	1	1091	849	242	762	38	46
FBgn0020509	Acp62F			1	1	479	479	0	345	108	23
FBgn0020510	Abi	-0.0650564	0.81087	10	6	3159	2391	768	1431	803	154
FBgn0020513	Paics	0.366312	0.136664	7	2	3582	2547	1035	1284	1016	244
FBgn0020518	snoRNA:Me28S-G764	-0.0531734		1	#N/A	#N/A	#N/A	#N/A	#N/A	#N/A	#N/A
FBgn0020521	pio	-0.046777	0.94176	13	4	16618	3128	13490	1386	897	842
FBgn0020545	kraken	0.415022	0.0907285	4	2	1772	1320	452	993	156	168
FBgn0020546	lncRNA:iab4	0.164732	0.775272	7	#N/A	#N/A	#N/A	#N/A	#N/A	#N/A	#N/A
FBgn0020556	lncRNA:bxd	-0.262502	0.645917	7	#N/A	#N/A	#N/A	#N/A	#N/A	#N/A	#N/A
FBgn0020616	SA	0.368108	0.325183	10	1	4166	3634	532	3381	132	118
FBgn0020617	Rx	0.368497		6	1	20278	3267	17011	2711	257	296
FBgn0020618	Rack1	0.659853	0.0101413	6	4	1900	1388	581	954	354	77
FBgn0020620	RN-tre	-0.248685	0.248472	12	5	5893	2715	3178	1638	782	292
FBgn0020621	Pkn	0.544722	0.0144439	25	16	32788	5747	27041	3570	1754	420
FBgn0020622	Pi3K21B	0.106626	0.791898	6	4	7354	4618	2736	1488	2574	553
FBgn0020626	Osbp	0.493572	0.0532403	2	1	3354	3248	106	2352	530	363
FBgn0020633	Mcm7	0.143635	0.586786	5	1	2715	2451	264	2160	135	153
FBgn0020637		-0.313154	0.562488	2	1	604	543	61	315	164	61
FBgn0020638		-0.650431		2	1	578	517	61	315	138	61
FBgn0020639	Lcp65Af	-0.237312		2	1	577	519	58	300	165	51
FBgn0020640	Lcp65Ae			2	1	536	476	60	297	136	40
FBgn0020641	Lcp65Ad			3	2	707	616	91	324	215	74
FBgn0020642	Lcp65Ac	-0.159158		2	1	575	505	70	327	83	92
FBgn0020643				1	1	416	679	-263	312	53	48
FBgn0020644				1	1	413	413	0	312	53	45
FBgn0020645	Lcp65Aa	-0.0446015		1	1	500	500	0	306	162	29
FBgn0020646	Lcp65APsi			1	#N/A	#N/A	#N/A	#N/A	#N/A	#N/A	#N/A
FBgn0020647	KrT95D	0.740197	0.000358398	15	5	34290	5687	28603	3525	1100	1059
FBgn0020653	Trxr-1	0.290936	0.252259	7	4	5506	2003	3503	1473	339	188
FBgn0020655	ArfGAP1	0.331947	0.133804	5	2	2555	2085	470	1404	310	368
FBgn0020660	eIF4B	-0.305315	0.32074	7	4	15603	1504	14099	1377	56	68
FBgn0020762	Atet	0.00443426	0.995317	11	4	11864	4546	7318	2496	1296	751
FBgn0020764	Alas	0.774976	0.000245537	2	1	1986	1842	144	1617	109	113
FBgn0020765	Acp65Aa			2	1	696	615	81	315	231	66
FBgn0020767	Spred	-0.34749	0.160464	9	3	9778	4167	5611	1557	2114	493
FBgn0020880	CG7179	-0.203709		1	1	2226	2226	0	2088	91	44
FBgn0020887	Su(z)12	0.273653	0.454554	7	2	5221	3936	1285	2700	759	474
FBgn0020906	Jon25Bi	-0.0278027		1	1	866	866	0	798	44	21
FBgn0020907	Scp2	0.0433211		5	1	9121	1283	7838	552	528	200
FBgn0020908	Scp1	0.193812		9	2	35458	1198	34260	567	514	114
FBgn0020909	Rtc1	0.000744472	0.999261	3	1	1420	1301	119	1152	54	92
FBgn0020910	RpL3	1.09734	0.000213382	9	4	3280	1610	1670	1248	323	36
FBgn0020912	Ptx1	-0.431486	0.325936	7	3	17929	3571	14358	1542	945	1081
FBgn0020930	Dgkepsilon	0.21287	0.382612	5	2	2179	2010	169	1602	206	199
FBgn0021738	Crg-1	0.0284909		3	1	4117	1230	2887	342	472	413
FBgn0021742	C901	-0.15834		8	1	3103	1924	1179	1677	175	69
FBgn0021750	SerRS-m	0.532945	0.00541938	2	2	2552	2552	0	1251	1129	169
FBgn0021760	chb	0.523812	0.0350484	4	3	10426	5375	5051	4473	670	229
FBgn0021761	Nup154	0.529772	0.00497567	15	3	6102	5420	682	4095	1162	160
FBgn0021764	sdk	0.668719	0.0527709	22	9	62663	9031	53632	6796	1865	367
FBgn0021765	scu	0.118335	0.796102	3	2	1595	1034	561	765	143	123
FBgn0021767	org-1	-0.101382	0.863065	9	2	7379	3417	3962	2097	542	775
FBgn0021768	nudC	-0.533261	0.00593965	7	2	14539	1622	12917	996	113	510
FBgn0021776	mira	0.525589	0.0305473	5	3	3322	3232	90	2397	385	447
FBgn0021795	Tapdelta	0.387932	0.140566	3	2	1036	977	59	498	153	323
FBgn0021796	Tor	0.659517	0.0314837	8	2	8718	7987	731	7413	265	306
FBgn0021800	Reph	0.119473	0.678844	6	2	7127	3750	3377	1053	2430	264
FBgn0021814	Vps28	-0.144961	0.670189	2	2	1173	1173	0	630	449	91
FBgn0021825	DCTN2-p50	0.265616	0.312552	3	1	1508	1358	150	1140	93	122
FBgn0021847	Ttc7	0.720981	0.00199294	10	2	4341	3079	1262	2583	312	181
FBgn0021856	l(2)k14505	-0.159609	0.608961	5	2	1244	1055	189	837	148	67
FBgn0021872	Xbp1	0.227232	0.187592	5	2	2206	2119	87	1494	290	332
FBgn0021874	Nle	0.284383	0.473509	4	1	1756	1584	172	1464	60	57
FBgn0021875	Zfrp8	0.247827	0.44024	4	2	1417	1306	111	1041	235	27
FBgn0021895	ytr	-0.859764	0.000206661	5	2	4320	2069	2251	582	1296	188
FBgn0021906	RFeSP	0.230394	0.525954	5	3	1732	1118	614	690	341	84
FBgn0021944	Coprox	0.308907	0.268427	2	2	1467	1467	0	1170	196	98
FBgn0021967	ND-PDSW	0.0802685	0.837976	5	2	1178	738	440	477	80	178
FBgn0021979	l(2)k09913	-0.346795	0.184914	13	9	4680	1697	2983	1167	320	207
FBgn0021995	Rs1	0.362781	0.104661	7	2	4206	2670	1536	2346	102	219
FBgn0022023	eIF3h	-0.542735	0.0314837	4	2	1902	1496	406	1014	120	359
FBgn0022027	Vps25	-0.357214	0.14815	2	1	730	678	52	522	78	75
FBgn0022029	l(2)k01209	-0.156364	0.528452	10	4	5273	3254	2019	1878	93	1280
FBgn0022069	Nnp-1	0.13726	0.695427	1	1	2882	2882	0	2061	705	113
FBgn0022097	Vha36-1	-0.16224	0.570377	1	1	1064	1064	0	738	221	102
FBgn0022153	l(2)k05819	0.446098	0.198094	11	3	6292	5201	1091	4302	754	142
[truncated: 21,933 more rows]
