# Supplementary material for: Drosophila Topoisomerase 3β binds to mRNAs in vivo, contributes to their localization and stability, and counteracts premature aging
Source: PLoS One. 2025 Feb 11;20(2):e0318142. doi: 10.1371/journal.pone.0318142 (PMC12140118; doi:10.1371/journal.pone.0318142)
Supplement: S11 Table — Length measurements shown are derived from the longest pre-mRNA isoforms. (XLSX) [file pone.0318142.s017.xlsx]

## Sheet: S11 RNA embryo p<0.05, log>1
gene_id	gene_symbol	log2FoldChange	padj	number of exon per gene	number of isoforms per gene	pre-mRNA_length	RNA(exon)_length	intron-length	CDS_length	3UTR_length	5UTR_length
FBgn0029522	CG13373	0.00013578	0.999871	4	2	1208	812	396	531	115	163
FBgn0029990	CG2233	-0.000101294	0.999871	5	1	1777	1480	297	1242	203	32
FBgn0031378	CG15362	0.000127353	0.999871	3	1	924	813	111	504	172	134
FBgn0034928	CG13562	5.68013e-05	0.999871	6	2	1520	1284	236	1026	176	79
FBgn0042173	CG18853	0.000133355	0.999871	4	1	1368	1157	211	990	32	132
FBgn0263979	Caf1-55	-0.000176952	0.999871	4	2	1989	1828	161	1290	218	317
FBgn0011818	oaf	-0.00027665	0.999768	6	4	5892	3223	2669	1461	1684	75
FBgn0030964	Pvf1	0.000317252	0.999768	8	3	10220	1896	8324	975	591	327
FBgn0037009	CG5104	-0.000263952	0.999768	4	1	1426	787	639	489	148	147
FBgn0038269	Rrp6	-0.000281881	0.999768	6	2	3749	3233	516	2700	226	304
FBgn0051278	CG31278	0.000351811	0.999768	3	2	943	872	71	714	77	78
FBgn0266005	lncRNA:CR44779	0.000312426	0.999768	5	#N/A	#N/A	#N/A	#N/A	#N/A	#N/A	#N/A
FBgn0030099	CG12056	0.000568241	0.999588	1	1	952	952	0	861	65	23
FBgn0020909	Rtc1	0.000744472	0.999261	3	1	1420	1301	119	1152	54	92
FBgn0025635	CG17829	-0.000457268	0.999261	7	3	2475	2256	219	1401	725	127
FBgn0028563	sut1	0.000776898	0.999261	7	1	4176	2412	1764	1521	571	317
FBgn0033871	CG13339	-0.000710106	0.999261	2	1	715	662	53	456	141	62
FBgn0053181	CG33181	-0.000652275	0.999261	20	8	27682	4113	23569	2088	1103	919
FBgn0053207	pxb	0.000860473	0.999261	6	2	24331	5086	19245	1908	2577	598
FBgn0259834	out	-0.000560738	0.999261	6	2	11594	39031	-27437	1965	978	468
FBgn0042138	CG18815	0.000711012	0.999162	10	5	2713	1136	1577	696	226	211
FBgn0037446	Zif	-0.00105606	0.998687	7	3	1735	1455	280	1164	149	139
FBgn0050156	CG30156	-0.00169866	0.998687	5	2	4267	1489	2778	1074	70	342
FBgn0031708	CG7382	-0.00112991	0.998675	3	1	1004	2403	-1399	708	93	84
FBgn0036302	sowah	-0.000809912	0.998094	15	4	35030	2749	32281	2340	302	104
FBgn0035016	CG4612	0.00119883	0.997976	4	2	4216	3922	294	921	2444	554
FBgn0029834	CG5937	0.00215665	0.997874	10	2	10377	8298	2079	6153	1871	271
FBgn0030973	CG7332	0.0013303	0.997695	7	2	4348	3401	947	1680	1414	304
FBgn0042094	Adk3	-0.00144162	0.997695	6	4	2244	1515	729	648	315	549
FBgn0003449	snf	-0.00148726	0.997623	2	1	1260	835	425	648	72	112
FBgn0034070	SP2353	-0.00283703	0.997437	17	2	15314	6244	9070	4083	1638	520
FBgn0038627	CG7694	0.00196786	0.997437	6	3	17636	970	16666	441	71	455
FBgn0039125	Ndc1	-0.00143676	0.997437	2	1	2038	1978	60	1734	96	145
FBgn0034687	CG11475	-0.00313539	0.99695	1	1	1562	1562	0	1392	60	107
FBgn0035153	ebd1	-0.00231144	0.99695	2	1	2665	2329	336	1743	181	402
FBgn0036518	RhoGAP71E	-0.00142639	0.99695	10	7	20266	5854	14412	2718	2445	688
FBgn0039932	fuss	0.00233523	0.99695	11	3	16149	2638	13511	2310	34	291
FBgn0260795	NaPi-III	0.00167894	0.99695	8	2	11316	3715	7601	2001	663	1048
FBgn0003254	rib	0.00264728	0.996638	3	3	11319	4244	7075	1983	1282	976
FBgn0003896	tup	-0.00307838	0.996638	11	3	21755	3251	18504	1602	1180	466
FBgn0037358	elm	0.00198259	0.996638	3	2	2222	1321	901	567	612	139
FBgn0032329	Art8	0.00241415	0.996319	2	1	1266	1210	56	1023	90	94
FBgn0031878	sip2	0.00158721	0.99609	7	5	2559	2223	336	1971	75	174
FBgn0032076	Argl	0.0035212	0.99609	5	3	2321	1922	459	1407	131	381
FBgn0262716	Arp3	-0.0018353	0.99609	7	2	2496	1983	513	1254	549	177
FBgn0030467	CG1764	0.00259368	0.995929	8	2	7943	1780	6163	804	498	475
FBgn0031171	CG1801	0.00350275	0.995929	14	1	9937	5303	4634	4965	97	238
FBgn0000233	btd	0.00314973	0.995317	2	1	3373	2934	439	1932	511	488
FBgn0012037	Ance	0.00344842	0.995317	10	3	3526	2004	1564	1845	61	95
FBgn0013704	mt:tRNA:Arg-TCG	-0.00474995	0.995317	1	1	0	64	0	0	0	0
FBgn0020762	Atet	0.00443426	0.995317	11	4	11864	4546	7318	2496	1296	751
FBgn0032150	CG13123	0.00349476	0.995317	5	3	1147	1094	53	969	21	101
FBgn0033092	Rpp25	-0.00258923	0.995317	7	3	17341	1388	15953	618	656	111
FBgn0034403	CG18190	-0.00264002	0.995317	2	1	1137	1077	60	744	50	280
FBgn0034611	MFS16	-0.00278598	0.995317	10	4	3382	2399	983	1698	453	245
FBgn0039137	CG13604	-0.00261533	0.995317	10	5	4111	3042	1069	2289	630	120
FBgn0039859	CG11539	-0.00371632	0.995317	3	2	877	810	67	600	117	90
FBgn0052221	CG32221	-0.00303781	0.995317	3	1	1744	1606	138	1296	176	131
FBgn0086687	Desat1	-0.00271799	0.995317	9	5	8017	1949	6068	1149	675	122
FBgn0266570	NO66	0.0027399	0.995317	3	2	2308	2246	62	1959	156	128
FBgn0027495	Smyd4-4	-0.00258844	0.995176	3	1	2642	2474	168	1719	432	320
FBgn0030645	Alg14	0.00416039	0.995176	1	1	696	696	0	573	41	79
FBgn0030744	CG9992	-0.00345735	0.995176	8	5	2955	1608	1347	966	304	335
FBgn0034918	Pym	0.0026934	0.995176	1	1	983	983	0	621	305	54
FBgn0038418	pad	-0.00358093	0.995176	5	1	3512	3276	236	2772	425	76
FBgn0040890	ksh	-0.00349754	0.995176	3	1	573	435	138	216	126	90
FBgn0264384	lncRNA:CR43836	-0.00341638	0.995176	6	#N/A	#N/A	#N/A	#N/A	#N/A	#N/A	#N/A
FBgn0011802	Gem3	0.00256803	0.994949	3	2	4021	3963	58	3084	801	75
FBgn0032799	CG10166	0.00358289	0.994641	3	1	935	810	125	723	40	44
FBgn0015391	glu	0.00318823	0.993719	5	1	4772	4521	251	4227	180	111
FBgn0259145	CG42260	0.00631416	0.993719	16	4	57291	7264	50027	2922	2873	1466
FBgn0034351	rswl	0.0032616	0.993714	1	1	1453	1453	0	1338	20	92
FBgn0004110	tin	0.00713309	0.992695	3	1	2994	1664	1330	1248	143	270
FBgn0029175	sotv	-0.00357957	0.992695	3	1	2816	2694	122	2151	478	62
FBgn0037443	Dmtn	-0.00282812	0.992695	16	5	16734	2928	13806	2037	397	491
FBgn0260756	CG42554	-0.00497721	0.992695	2	1	1088	1023	65	639	217	164
FBgn0033304	Cyp6a13	0.00739658	0.99266	1	1	1649	1649	0	1479	135	32
FBgn0030174	CG15312	0.00454244	0.992599	14	6	15240	3315	11925	1242	1667	403
FBgn0037467	Ufl1	0.00365059	0.992524	7	2	2829	2574	255	2346	98	127
FBgn0050077	Blos1	-0.00531868	0.992365	2	1	733	675	58	441	166	65
FBgn0030573	nmdyn-D6	-0.00477076	0.992301	2	1	940	864	76	453	332	76
FBgn0035392	CG1271	0.00503945	0.992178	10	4	2393	1998	395	1218	90	687
FBgn0011725	twin	0.00504669	0.992003	14	6	24543	3548	21525	1656	1543	346
FBgn0032194	CG4901	-0.00486023	0.992003	7	3	2579	2273	306	2082	24	164
FBgn0035334	CG8993	-0.00465365	0.992003	2	1	678	616	62	426	104	83
FBgn0042213	CG18731	-0.00694128	0.991556	3	2	664	615	49	357	76	179
FBgn0034915	eIF6	-0.00391278	0.99148	1	1	1056	1056	0	735	89	229
FBgn0051915	CG31915	-0.00425609	0.99148	2	1	2560	2487	73	1836	518	130
FBgn0083946	lobo	0.00804298	0.99148	9	1	24212	2859	21353	2691	43	122
FBgn0028471	Nab2	-0.00390412	0.991466	5	1	3760	3490	270	3012	312	163
FBgn0030668	CG8128	0.00449724	0.991466	6	2	2541	1530	1011	990	169	368
FBgn0031662	CG3792	-0.00487929	0.991232	2	1	1256	1194	62	756	149	286
FBgn0032979	Clamp	0.00395832	0.991177	9	2	3424	2897	527	1698	832	364
FBgn0266053	Patr-1	-0.00459678	0.991177	6	2	4858	4285	573	2904	1292	86
FBgn0029121	Sras	-0.00512333	0.991109	2	1	1330	1271	59	906	275	87
FBgn0015544	spag	0.00432728	0.991107	6	1	2120	1825	295	1602	133	87
FBgn0265902	lncRNA:CR44691	-0.0086779	0.991107	2	#N/A	#N/A	#N/A	#N/A	#N/A	#N/A	#N/A
FBgn0267726	CG46059	0.00848265	0.990803	7	3	695	596	99	141	99	353
FBgn0032036	CG13384	0.00527715	0.98877	15	11	4350	2430	1920	1512	669	246
FBgn0036862	Gbs-76A	-0.00855599	0.98877	7	4	11403	5214	6189	2043	1859	1309
FBgn0000246	c(3)G	0.00663962	0.988547	11	3	3107	2629	478	2232	315	79
FBgn0030081	CG7246	-0.00394568	0.988547	4	1	2235	2043	192	1806	124	110
FBgn0038300	Mau2	0.00510653	0.988547	2	1	2144	2086	58	1896	91	96
FBgn0036769	Tsp74F	0.00586993	0.988468	8	2	4043	1519	2524	708	415	393
FBgn0030067	Rbm13	0.00578392	0.988242	5	2	2063	1535	528	1029	404	99
FBgn0031375	erm	0.0108845	0.98824	3	4	20124	3051	17073	1809	817	422
FBgn0035047	Pof	0.00495182	0.988214	8	3	2181	1959	222	1485	346	125
FBgn0086669	snoRNA:Psi18S-841a	0.0103589	0.988191	1	#N/A	#N/A	#N/A	#N/A	#N/A	#N/A	#N/A
FBgn0083983	mRpL34	0.00927684	0.988057	2	1	390	327	63	243	36	45
FBgn0265104	lncRNA:CR44206	-0.0112282	0.988057	4	#N/A	#N/A	#N/A	#N/A	#N/A	#N/A	#N/A
FBgn0052082	IRSp53	0.00858178	0.987607	15	4	27936	5246	22690	3228	1135	880
FBgn0011224	heph	0.00622708	0.987496	44	25	164037	4416	164118	1812	371	1297
FBgn0026076	UBL3	0.00565989	0.987354	8	3	3445	2250	1195	1041	633	573
FBgn0030345	CG1847	0.00650709	0.986824	3	3	1999	1776	223	1170	526	77
FBgn0033816	CG4679	0.00657168	0.986824	2	1	2213	2159	54	1956	58	142
FBgn0030670	Pis	-0.00747832	0.986604	6	2	2320	1377	943	672	553	149
FBgn0259722	CG42376	-0.00744764	0.986604	3	2	649	649	0	276	177	193
FBgn0035464	PIG-B	-0.00587103	0.986598	7	2	2696	2244	452	1683	334	224
FBgn0262104	CG42857	0.0115408	0.986598	2	1	678	36729	-36051	414	115	89
FBgn0065051	scaRNA:MeU5-U42	0.011976	0.986524	1	#N/A	#N/A	#N/A	#N/A	#N/A	#N/A	#N/A
FBgn0038890	CG7956	-0.00643725	0.986405	16	5	7671	4343	3328	3210	1002	128
FBgn0032247	CG5188	-0.00799593	0.986056	3	1	1160	1050	110	951	77	19
FBgn0033777	CG17574	-0.00745893	0.986056	16	12	20066	1165	18901	471	379	312
FBgn0031979	CCDC53	-0.0112502	0.985945	3	1	774	655	119	528	81	43
FBgn0025684	MFS18	0.00800388	0.985455	3	1	1966	1846	120	1317	318	208
FBgn0028979	tio	0.0107189	0.985189	4	2	6527	5708	819	3072	1806	827
FBgn0030629	CG9123	0.00816938	0.985189	3	1	1745	1592	153	1302	150	137
FBgn0033347	CG8248	0.0126106	0.985189	3	2	1429	1372	57	681	410	278
FBgn0265262	Vha68-1	0.0102419	0.984701	7	2	3338	2610	728	1842	642	123
FBgn0287184	FASN3	0.012239	0.984701	10	1	9921	7395	2526	7182	101	109
FBgn0000077	amx	-0.006756	0.984481	2	2	1422	1422	0	852	292	275
FBgn0039890	ABCD	-0.00769146	0.984192	15	6	9754	3050	6704	2190	439	418
FBgn0085382	CG34353	0.0120921	0.984192	14	3	137878	5049	132829	1743	2024	1279
FBgn0031474	CG2991	-0.00624603	0.984034	8	3	11385	3088	8297	1686	881	518
FBgn0036820	Grx1	-0.0110487	0.983812	5	2	828	607	221	342	85	177
FBgn0260648	Rrp40	0.00949293	0.983812	2	2	1031	1031	0	696	235	97
FBgn0031592	Art2	-0.0144761	0.983559	5	2	3629	1595	2034	1065	343	184
FBgn0031817	HemK1	0.00765717	0.983559	4	2	1482	1369	113	969	307	90
FBgn0034266	CG4975	0.0145856	0.983559	9	2	6074	3112	2962	1254	1831	24
FBgn0050403	CG30403	-0.00785009	0.983559	2	1	1719	1268	451	906	214	145
FBgn0052373	CG32373	-0.0145685	0.983559	10	3	108576	2066	106510	1458	73	532
FBgn0262560	wcd	-0.00809922	0.983559	1	1	1663	1663	0	1518	37	105
FBgn0035987	Cpsf5	-0.00878825	0.983434	7	2	2798	1375	1423	711	423	238
FBgn0020224	Cbl	-0.00581877	0.983225	7	2	7293	4902	2391	2634	1910	355
FBgn0030628	CG9114	0.00828152	0.982431	2	1	2371	2315	56	1857	243	212
FBgn0037705	mura	-0.00755634	0.982235	13	3	16182	6303	9879	2604	3471	225
FBgn0004838	Hrb27C	0.0106769	0.982212	14	8	11354	8240	3114	1263	6602	372
FBgn0029685	CG2938	0.00622325	0.981772	6	3	4314	3759	711	2586	800	370
FBgn0029821	CG4020	0.0122299	0.981519	8	2	2256	1886	370	1482	190	211
FBgn0039869	CG1890	0.00884518	0.98148	2	1	759	704	55	330	232	139
FBgn0034135	Syn2	-0.0164178	0.981244	13	4	6229	3671	2558	1542	1757	369
FBgn0261503	lncRNA:CR42651	0.0152934	0.980937	2	#N/A	#N/A	#N/A	#N/A	#N/A	#N/A	#N/A
FBgn0029710	CG3568	-0.0142057	0.9809	4	1	1868	1693	175	1524	93	73
FBgn0000633	CG17716	0.0162628	0.98062	13	2	126324	5978	120346	2466	2656	853
FBgn0030806	CG13001	0.00822632	0.98062	1	1	1786	1786	0	1005	489	289
FBgn0051145	CG31145	0.00940817	0.98062	20	6	63909	4524	59385	2946	1094	481
FBti0018911		0.0157643	0.98062	#N/A	#N/A	#N/A	#N/A	#N/A	#N/A	#N/A	#N/A
FBgn0000083	AnxB9	0.00930795	0.980348	10	6	5677	1300	4377	972	140	185
FBgn0010238	Lac	-0.00941984	0.980124	2	1	12441	2156	10285	1077	749	327
FBgn0029713	CG11436	0.00857544	0.980124	1	1	1996	1996	0	1395	527	71
FBgn0029959	Rab39	0.00943686	0.980124	3	2	1834	1406	428	654	444	305
FBgn0032217	CG4972	0.00853664	0.980124	6	1	2778	2080	698	1683	272	122
FBgn0034059	CG8320	-0.00944543	0.980124	5	1	1300	981	319	522	295	161
FBgn0034310	Nup75	0.00750331	0.980124	6	1	2447	2146	301	2004	70	69
FBgn0035674	CG13295	-0.00980209	0.980124	3	1	1756	1638	118	1455	52	128
FBgn0015721	ktub	0.0173788	0.979768	7	2	21777	2523	19254	1407	465	648
FBgn0026197	lncRNA:noe	-0.0177803	0.979768	1	#N/A	#N/A	#N/A	#N/A	#N/A	#N/A	#N/A
FBgn0267624	lncRNA:CR45962	0.0180125	0.979752	2	#N/A	#N/A	#N/A	#N/A	#N/A	#N/A	#N/A
FBgn0032845	CG10747	-0.0115013	0.979459	4	2	1713	1600	113	984	393	220
FBgn0038548	CG17806	-0.00922635	0.979448	3	1	1719	1613	106	1263	253	94
FBgn0004187	snRNA:U1:95Cc	0.0184527	0.979238	1	#N/A	#N/A	#N/A	#N/A	#N/A	#N/A	#N/A
FBgn0019686	lok	-0.0114613	0.979238	12	4	2960	2231	729	1428	406	394
FBgn0032014	CG7840	0.00958991	0.979238	1	1	1156	1156	0	978	76	99
FBgn0037515	Sp7	0.0128122	0.979238	8	3	3641	1851	2311	1173	87	588
FBgn0011278	lbe	0.0183088	0.979185	2	1	4961	2277	2684	1437	393	444
FBgn0034117	CG7997	0.0124264	0.97876	9	2	2932	1680	1252	1251	139	287
FBgn0086898	dgo	-0.0115395	0.978653	5	2	3848	3539	309	2781	159	596
FBgn0283468	slmb	-0.00990093	0.97846	9	3	8234	3492	4742	1791	1207	491
FBgn0263257	Cngl	0.0193751	0.978105	23	6	55215	11745	43470	5910	3583	2249
FBgn0025629	CG4045	0.0141093	0.978073	4	1	1106	923	183	768	72	80
FBgn0082931	snoRNA:Me28S-G2703a	0.0186951	0.978073	1	#N/A	#N/A	#N/A	#N/A	#N/A	#N/A	#N/A
FBgn0264502	CG43901	0.0190962	0.977945	11	3	17670	10303	7367	6843	3140	317
FBgn0052068	Adi1	0.0124793	0.977233	5	1	1060	701	359	558	70	70
FBgn0011300	babo	0.00894549	0.976789	10	3	10458	4839	5619	1866	2337	633
FBgn0031655	Marcal1	-0.0092458	0.976789	7	1	2784	2411	373	2265	69	74
FBgn0036299	Tsf2	-0.0109901	0.976789	7	1	3289	2884	405	2457	312	112
FBgn0031773	Fbw5	-0.0114471	0.976406	3	1	2392	2285	107	1968	126	188
FBgn0039188	Golgin84	0.010368	0.976162	2	1	1869	1814	55	1548	201	62
FBgn0032084	CG13101	0.0121547	0.976152	9	2	7039	1589	5450	954	208	424
FBgn0025800	Smox	0.0118004	0.975823	3	2	5239	4521	718	1458	2181	879
FBgn0035676	ssp6	0.0205163	0.975439	4	2	5770	4137	1633	2598	1218	318
FBgn0035541	CG15019	-0.0103272	0.975115	3	2	933	764	169	438	234	89
FBgn0033229	CG12822	-0.0106783	0.974963	5	2	1671	1522	149	1236	150	133
FBgn0052865	lncRNA:alphagamma-element:CR32865	-0.0213018	0.974963	2	#N/A	#N/A	#N/A	#N/A	#N/A	#N/A	#N/A
FBgn0083025	snoRNA:Psi18S-640b	0.0213514	0.974963	1	#N/A	#N/A	#N/A	#N/A	#N/A	#N/A	#N/A
FBgn0039561	mfrn	-0.0129762	0.974938	6	1	5226	3037	2189	1137	1186	711
FBgn0260659	CG42542	-0.010982	0.974938	12	6	6380	2190	4287	1509	532	146
FBgn0037110	ORMDL	0.0115754	0.97463	3	1	947	674	273	462	129	80
FBgn0037876	CG4820	-0.0131438	0.97463	4	1	1364	1187	177	1086	20	78
FBgn0028662	VhaPPA1-1	0.0105883	0.974523	4	2	1732	1352	380	636	583	130
FBgn0039543	CROT	0.00955098	0.974508	11	6	3373	2651	722	1854	345	449
FBgn0029113	Uba2	-0.0100915	0.974093	4	1	2492	2329	163	2100	112	114
FBti0059798		-0.0220428	0.973947	#N/A	#N/A	#N/A	#N/A	#N/A	#N/A	#N/A	#N/A
FBgn0014179	gcm	-0.0221023	0.973671	3	2	2248	2173	75	1512	505	153
FBgn0039710	dgt1	-0.00848853	0.973439	7	3	2797	2231	566	1767	367	94
FBgn0036980	RhoBTB	0.014234	0.973383	15	3	6157	3257	2900	2349	516	389
FBgn0029913	Cht11	0.0125371	0.973149	2	1	1641	1576	65	1296	231	46
FBgn0033309	Lnpk	-0.0117843	0.973149	9	2	2991	1944	1047	1161	715	65
FBgn0033767	CG13148	-0.0230441	0.973149	8	4	2538	1494	1044	1110	92	289
FBgn0031771	ND-51	-0.0155206	0.973123	5	2	1916	1590	326	1422	95	70
FBgn0000439	Dfd	-0.0226393	0.972772	5	1	10593	2739	7854	1758	489	489
FBgn0034521	Mgat1	0.0107757	0.972772	7	1	3176	2822	354	1374	884	561
FBgn0035533	Cip4	-0.0103155	0.972772	19	11	41612	3507	38105	1836	1566	102
FBgn0036510	SCCRO	-0.0109758	0.972772	9	5	2133	1601	532	864	434	300
FBgn0086350	tef	0.0136258	0.972772	3	1	2290	2168	122	1947	115	103
FBgn0261800	LanB1	0.0171365	0.972587	6	2	9334	6235	3099	5364	320	548
FBgn0010105	comm	0.0193807	0.972382	3	2	6920	2495	4425	1110	1156	226
FBgn0010292	bys	-0.0114258	0.972281	5	1	1764	1518	246	1308	95	112
FBgn0027583	CG7601	0.0139064	0.972281	5	1	1477	1250	227	978	175	94
FBgn0039152	Root	-0.024044	0.972281	12	3	14908	7040	7868	6144	490	403
FBgn0044028	Notum	-0.0189862	0.972281	4	1	9273	3792	5481	2013	1411	365
FBgn0034578	CG15653	-0.0226791	0.972089	2	1	768	711	57	510	119	79
FBgn0004049	yrt	-0.0123636	0.971992	11	4	6118	4369	1749	2916	738	712
FBti0061511		-0.0244969	0.971992	#N/A	#N/A	#N/A	#N/A	#N/A	#N/A	#N/A	#N/A
FBgn0260642	Antp	0.0229458	0.971469	12	12	102976	4691	98285	1134	2035	1519
FBgn0026417	Hus1-like	-0.0207766	0.971466	3	2	3761	1169	2592	834	87	245
FBgn0023521	CG3587	0.0167799	0.971042	3	1	1230	1105	125	897	125	80
FBgn0024998	CG2685	0.0130766	0.971042	5	1	2205	1952	253	1656	74	219
FBgn0032224	Sps2	-0.0161945	0.971042	5	2	1630	1460	170	1110	182	165
FBgn0035593	CG4603	0.0120975	0.971042	3	3	1800	1394	406	1041	236	114
FBgn0260744	Tango9	0.0132186	0.971042	5	2	3904	3673	231	1143	2230	297
FBgn0026060	Mipp2	0.0131882	0.970946	5	1	8763	2458	6305	1359	919	177
FBgn0031597	CG17612	-0.0128808	0.970898	3	2	2014	1961	53	1854	61	43
FBgn0051849	CG31849	0.0155134	0.970898	1	1	2199	2199	0	1461	591	144
FBgn0058439		0.0253266	0.970898	3	2	758	707	51	513	133	58
FBgn0015797	Rab6	0.0108446	0.970565	2	2	1896	1896	0	624	952	317
FBgn0040373	CG3038	-0.0162839	0.970175	6	3	1903	1751	152	1077	485	186
FBgn0015025	CkIIalpha-i1	-0.017571	0.97016	2	1	1643	1585	58	1230	283	69
FBgn0000394	cv	-0.0115962	0.970135	8	3	3083	1893	1190	771	512	607
FBgn0024326	Mkk4	0.0119673	0.970038	7	3	4625	4110	515	1272	2550	285
FBgn0267727	Pen	-0.0115419	0.970038	#N/A	#N/A	#N/A	#N/A	#N/A	#N/A	#N/A	#N/A
FBgn0000447	Dhod	0.0152285	0.970018	3	2	1526	1472	54	1215	122	132
FBti0020410		0.0253384	0.96974	#N/A	#N/A	#N/A	#N/A	#N/A	#N/A	#N/A	#N/A
FBgn0020377	Sr-CII	0.019813	0.969709	6	2	3263	2369	894	1797	143	426
FBgn0031534	Snx1	0.0153422	0.969709	6	2	2424	2028	396	1374	539	112
FBgn0043364	cbt	0.0177115	0.969709	4	3	3243	2041	1202	1284	541	213
FBgn0032029	CG17292	0.0127085	0.969187	9	4	3797	1473	2324	1020	122	328
FBgn0035896	CG6983	-0.0171827	0.968863	3	2	6336	1740	4596	540	1005	192
FBgn0259678	sqa	0.0270866	0.968801	11	3	31774	6062	25712	2664	171	3224
FBgn0027496	epsilonCOP	0.016886	0.968595	1	1	1105	1105	0	918	83	101
FBgn0267279	asRNA:CR45715	-0.0275507	0.968282	1	#N/A	#N/A	#N/A	#N/A	#N/A	#N/A	#N/A
FBgn0004432	Cyp1	0.0154641	0.968064	2	1	2698	1227	1471	681	509	34
FBgn0037025	Spc105R	0.0110191	0.968064	8	2	6444	6134	310	5880	182	69
FBgn0029868	ND-B16.6	-0.0158359	0.967694	5	3	1386	1265	121	462	680	120
FBgn0039244	CG11069	-0.0281402	0.967453	12	1	2872	2038	834	1812	81	142
FBgn0030519	CG11151	0.0157253	0.967092	6	2	2171	1066	1143	345	520	198
FBgn0052641		-0.0246602	0.966708	2	1	519	466	53	396	23	44
FBgn0025632	CG4313	-0.0175373	0.966167	7	3	13547	2021	11526	1035	469	514
FBgn0032818	CG10628	0.0138981	0.966167	3	1	1371	1254	117	1149	60	42
FBgn0053180	Ranbp16	-0.0146867	0.966167	22	6	6491	3950	2733	3240	635	72
FBgn0031652	jet	0.0181324	0.966111	3	2	1579	1453	126	957	382	111
FBgn0025582	eIF3e	-0.0159173	0.965914	3	1	1700	1520	180	1305	104	108
FBgn0263477	scaRNA:PsiU1-6	-0.0291486	0.965914	1	#N/A	#N/A	#N/A	#N/A	#N/A	#N/A	#N/A
FBgn0028707	Mt2	-0.0293369	0.965798	3	2	1163	1114	49	1035	15	61
FBgn0086906	sls	0.0285756	0.965593	44	13	75931	56489	19442	55404	701	381
FBgn0022986	qkr58E-1	-0.0182788	0.965475	8	3	2963	1902	1061	1137	639	123
FBgn0037660	beag	-0.015231	0.965475	2	1	1947	1882	65	1671	119	89
FBgn0039538	CG12883	-0.0182987	0.965475	2	1	1046	976	70	471	383	119
FBgn0267975	vib	-0.0184704	0.965475	12	3	11218	3491	7727	819	2459	210
FBgn0015568	alpha-Est1	0.0227351	0.965371	3	1	3392	2123	1269	1695	239	186
FBgn0030012	CG18262	-0.0161574	0.965371	1	1	1586	1586	0	1407	80	96
FBgn0031493	Sf3b2	0.0162175	0.965371	6	2	2917	2684	233	2247	353	81
FBgn0033891	CG8067	-0.0145547	0.965371	5	2	1499	1321	178	999	87	232
FBgn0033884	CG13344	0.0165047	0.964487	4	2	2160	2198	-38	1122	811	100
FBgn0261789	SmD2	0.0152242	0.964487	2	1	912	778	134	357	279	139
FBgn0003117	pnr	-0.0268246	0.964345	8	4	15718	3840	11878	1464	1484	889
FBgn0032934	CG8679	-0.0146739	0.964345	1	1	2541	2684	-143	2112	304	122
FBgn0033935	Sin1	-0.0165908	0.964345	1	1	2027	2027	0	1707	235	82
FBgn0261524	lic	-0.0147533	0.964162	5	1	2842	1951	891	1002	608	338
FBgn0030320	CG2247	-0.0148193	0.964047	11	4	5363	3767	1596	3144	493	127
FBgn0032518	RpL24	0.0247706	0.963393	5	3	1406	1226	219	465	726	32
FBgn0039830	ATPsynC	-0.0193251	0.963393	8	5	3486	1439	2047	414	869	153
FBgn0086365	Orct2	0.0268571	0.963393	2	2	2700	2700	0	1701	595	401
FBgn0035603	Pfdn4	-0.0151392	0.963335	2	1	668	543	125	414	62	64
FBgn0085248	CG34219	-0.0313061	0.963335	3	2	1170	1111	59	417	628	63
FBgn0265929	lncRNA:CR44718	-0.0306032	0.96325	1	#N/A	#N/A	#N/A	#N/A	#N/A	#N/A	#N/A
FBgn0001133	grau	-0.0212087	0.963107	5	1	2158	1894	264	1710	105	76
FBgn0031736	CG11030	-0.0224474	0.962914	5	2	37765	4173	33592	996	2610	564
FBgn0033972	Ciao1	0.0150729	0.962914	1	1	1186	1186	0	1005	89	89
FBgn0051357	CG31357	0.0163549	0.962914	1	1	1681	1681	0	1182	391	105
FBgn0016978	snRNP-U1-70K	0.0148161	0.962542	3	2	3027	2948	79	1344	1405	196
FBgn0261434	hkb	0.027173	0.962416	2	1	1632	1567	65	891	530	143
FBgn0011763	Dp	0.0109741	0.962329	13	3	5313	2526	3244	1335	575	613
FBgn0030752	CDC50	0.0181804	0.961834	8	2	2617	1820	797	1041	682	94
FBgn0033244	CG8726	0.016369	0.961147	10	3	3875	3336	539	1938	1130	265
FBgn0027788	Hey	-0.0328694	0.960421	3	1	2841	1687	1154	1275	223	186
FBgn0026085	dgt4	0.022217	0.960372	6	3	1229	1101	128	564	135	399
FBgn0032378	CycY	0.0129537	0.960372	4	2	3689	2553	1136	1218	1025	307
FBgn0032846	Pyroxd1	0.0228394	0.960372	3	2	1718	1572	146	1416	41	112
FBgn0086603	snoRNA:Or-CD2	-0.0316503	0.960372	1	#N/A	#N/A	#N/A	#N/A	#N/A	#N/A	#N/A
FBgn0250869	CG42240	-0.0214528	0.960372	2	3	2187	2187	0	540	1429	215
FBgn0040075	rept	-0.0177312	0.960326	4	3	1772	1772	0	1443	151	175
FBgn0085409	smal	-0.0298	0.960326	14	3	31982	5506	26476	2817	2087	599
FBgn0037960	mthl5	-0.0187614	0.960269	7	2	3231	1952	1279	1491	125	333
FBgn0038273	CG14860	-0.0213292	0.960269	2	1	1663	1603	60	789	760	51
FBgn0260658	CG42541	0.0287817	0.960104	19	4	39082	9704	29378	4251	4334	1116
FBgn0028341	Ptpmeg2	-0.0164291	0.960035	18	9	32851	5646	27206	1791	2811	1041
FBgn0259481	Mob2	-0.0179163	0.959462	11	5	37938	1816	37661	1293	185	335
FBgn0065064	snoRNA:Psi28S-291	-0.0309316	0.959128	1	#N/A	#N/A	#N/A	#N/A	#N/A	#N/A	#N/A
FBgn0086711	mol	-0.0250231	0.959128	10	5	21813	3012	18801	1422	569	1018
FBgn0263048	Gpdh3	0.017642	0.958181	9	3	4514	4187	327	3873	121	190
FBgn0037592	CG11737	-0.020795	0.957812	7	3	3511	2126	1385	1365	220	538
FBgn0028837	CSN6	-0.0157567	0.957591	2	1	1261	1203	58	1023	55	122
FBgn0029791	AdamTS-B	0.0354233	0.957591	14	2	10077	3920	6157	3069	119	729
FBgn0031881	MME1	-0.0211318	0.957553	4	1	1434	1245	189	897	60	285
FBgn0041717	snRNA:U6atac	0.0342092	0.956635	1	#N/A	#N/A	#N/A	#N/A	#N/A	#N/A	#N/A
FBgn0005694	Aef1	-0.0198348	0.956516	8	4	5212	3826	1392	924	2430	469
FBgn0262512	Vha14-1	0.0198261	0.956419	1	1	659	659	0	372	182	102
FBgn0037282	CG14657	0.0167137	0.955977	6	3	3453	2975	478	1332	1127	513
FBgn0038454	CG10324	-0.0189099	0.955688	3	1	1933	1811	122	1629	102	77
FBgn0032451	spict	-0.0202072	0.955673	2	2	1959	1461	498	1179	212	67
FBgn0027538	beta4GalNAcTA	0.0254367	0.955268	5	1	2121	1867	254	1209	521	134
FBgn0263776	CG43693	0.0366468	0.955268	13	7	15014	2434	12580	1716	623	92
FBgn0030701	CG16952	-0.0173259	0.955208	11	6	5425	3980	1445	3039	196	742
FBgn0036141	wls	0.0192649	0.955208	3	2	3006	2574	432	1782	609	180
FBgn0040299	Myo28B1	0.0369531	0.955208	12	4	23413	6443	16970	6366	44	30
FBgn0038551	Odj	0.018037	0.955158	4	1	1816	1645	171	1290	247	105
FBgn0051472	sgll	0.0218009	0.954966	4	2	1381	1253	128	738	376	136
FBgn0027066	Eb1	-0.0187196	0.954845	14	6	6811	1891	5183	891	802	195
FBgn0033653	CG13192	-0.0205237	0.954803	3	1	1753	1343	410	969	300	71
FBgn0037788	CAH7	-0.0169865	0.954803	6	3	7536	2067	5778	912	912	240
FBgn0037884	Arfip	-0.02229	0.954803	5	1	2585	2004	581	1065	653	283
FBgn0038672	CG6005	0.0211089	0.954803	4	2	1573	1456	117	972	395	86
FBgn0266211	CR44906	-0.0340276	0.954803	1	#N/A	#N/A	#N/A	#N/A	#N/A	#N/A	#N/A
FBgn0243511	psidin	0.0186955	0.9547	7	1	4779	3509	1270	2844	312	350
FBgn0033906	ReepB	-0.0256454	0.954475	7	4	2537	846	1691	534	190	119
FBgn0052732	Setd3	0.0182781	0.954475	3	1	10719	2189	8530	1611	417	158
FBgn0261788	Ank2	-0.0375214	0.954475	31	20	63007	15005	48002	13488	959	555
FBgn0264572	asRNA:CR43944	0.0381941	0.954083	1	#N/A	#N/A	#N/A	#N/A	#N/A	#N/A	#N/A
FBgn0053969	CG33969	-0.0195927	0.954075	4	2	1869	1665	204	1230	360	72
FBgn0023479	teq	-0.0378111	0.953751	21	4	17489	8628	8861	8376	113	136
FBgn0030028	Corp	-0.024644	0.953751	3	2	1512	1216	296	639	427	147
FBgn0030870	CG6398	0.0158848	0.953751	6	2	10878	1972	8906	870	606	493
FBgn0039357	CG4743	-0.0292756	0.953751	4	1	1309	1082	227	891	124	64
FBgn0003270	amos	0.0381249	0.953013	1	1	786	786	0	594	174	15
FBgn0261928	CG42795	-0.0385029	0.953013	17	6	25588	9054	16534	8784	203	64
FBgn0035590	Prpk	0.0270595	0.952984	1	1	744	744	0	672	28	41
FBgn0037186	CG11241	-0.0238498	0.952984	6	3	6408	3149	3259	1554	1441	151
FBgn0010422	TfIIS	-0.0164708	0.952942	3	2	1839	1773	66	939	572	259
FBgn0015754	Lis-1	-0.0246033	0.952942	12	4	6278	2862	3416	1233	1427	199
FBgn0033379	Mys45A	-0.0226316	0.952942	2	1	2447	2385	62	2136	166	80
FBgn0034109	CG7747	0.0196634	0.952942	4	1	1867	1696	171	1551	46	96
FBgn0036522	Phs	-0.0213693	0.952942	2	1	4230	4172	58	2913	1119	137
FBgn0036816	Indy	0.0241422	0.952942	12	4	17636	2572	15064	1770	591	208
FBgn0037633	CG9839	-0.0218855	0.952942	4	2	2332	2186	146	1866	94	223
FBgn0039908	Asator	-0.0214219	0.952942	21	9	16625	7728	11858	4044	2880	801
FBgn0285925	Fas1	-0.021586	0.952942	21	7	14534	4814	9720	1983	2580	248
FBgn0037250	CG1074	-0.0195102	0.952858	3	1	2211	1687	524	1464	124	96
FBgn0013759	CASK	0.0243204	0.952583	28	8	39275	6544	32731	2748	3283	510
FBgn0030421	Agpat1	-0.0198778	0.952583	7	3	7586	3795	3791	1029	2230	533
FBgn0037875	ZnT86D	-0.0227517	0.95239	4	1	2232	2003	229	1098	560	342
FBgn0002567	Rab32	0.0207471	0.951947	10	7	8479	2347	6132	1164	570	610
FBgn0010638	Sec61beta	-0.0179474	0.951197	3	1	911	792	119	300	360	129
FBgn0013680		0.0394386	0.951197	1	1	1024	1024	0	1023	0	0
FBgn0015925	csul	-0.0190984	0.951197	7	2	2308	2013	295	1830	85	95
FBgn0032693	Cyp310a1	0.0398844	0.951197	6	1	1953	1658	295	1476	113	66
FBgn0033429	CG12929	-0.0402536	0.951197	4	2	605	493	112	426	15	49
FBgn0033902	eIF3m	0.0271096	0.951197	4	2	1760	1590	170	1161	132	294
FBgn0085377	CG34348	0.0204468	0.951197	4	1	4862	2190	2672	969	639	579
FBgn0262782	Mdh1	-0.0211893	0.951197	4	2	2559	1289	1270	1011	160	115
FBgn0028978	trbl	-0.0237305	0.950759	2	1	5322	2372	2950	1452	563	354
FBgn0034402	CG15084	-0.0263675	0.950759	1	1	1120	1120	0	948	77	92
FBgn0039743	Jasper	-0.0222728	0.950759	4	2	2184	2042	142	1425	329	285
FBgn0001995	mRpL4	-0.0214682	0.950374	2	1	1074	1012	62	888	71	50
FBgn0038952	CG7069	0.0416731	0.950374	2	1	2745	2693	52	2232	108	350
FBgn0022724	Taf8	-0.0242872	0.950123	4	1	1513	1341	172	984	264	90
FBgn0031718	CG14014	0.0374795	0.950123	1	1	1127	1127	0	984	112	28
FBgn0035262	CG18171	-0.041412	0.950123	1	1	2538	2538	0	2280	127	128
FBgn0034176	ste24a	0.0174741	0.949741	2	1	1698	1547	151	1353	112	79
FBgn0037710	CG9393	-0.0179388	0.949569	6	2	2091	1479	612	981	344	151
FBgn0028740	CG6362	0.0426495	0.949114	3	1	2148	1875	273	1872	0	0
FBgn0031459	HINT1	-0.0238212	0.949114	5	3	770	644	126	450	175	16
FBgn0010416	TH1	-0.0170959	0.948806	6	2	2619	2297	322	1734	476	84
FBgn0030747	CG4301	0.043034	0.948545	14	3	9143	4538	4605	3963	351	221
FBgn0035101	p130CAS	0.036052	0.948545	8	5	21634	3292	18342	2493	609	187
FBgn0053513	Nmdar2	-0.043158	0.948545	18	7	24185	6775	17410	3246	2924	602
FBgn0024987	ssx	0.0174812	0.947872	10	4	4678	3635	1043	1329	2142	161
FBgn0035099	CG6845	0.0404554	0.947872	11	3	2624	2176	448	2016	86	71
FBgn0038401	CG5916	-0.0232263	0.947872	6	2	2608	2396	212	990	870	533
FBgn0083039	snoRNA:Psi18S-301	0.0435457	0.947872	1	#N/A	#N/A	#N/A	#N/A	#N/A	#N/A	#N/A
FBgn0041087	wun2	-0.0247856	0.946695	7	2	3505	1968	1537	1050	196	719
FBgn0037008	mTerf3	0.0278548	0.946667	2	1	1183	1124	59	1062	27	32
FBgn0032487	Ski6	0.0279217	0.94649	3	2	1033	903	130	738	84	78
FBgn0037063	CG9391	-0.0204299	0.94649	6	2	1656	1171	485	834	161	173
FBgn0027364	Six4	-0.0446786	0.946287	5	2	3892	1849	2043	1176	180	490
FBgn0062449	CG13197	-0.0249023	0.946193	8	2	6501	3613	2888	1029	2476	105
FBgn0002775	msl-3	0.0230015	0.94579	6	1	2321	1970	351	1536	320	111
FBgn0013325	RpL11	-0.0425258	0.94579	6	2	1484	1017	467	552	385	77
FBgn0034849	CG3500	-0.0273464	0.945719	4	2	1194	948	246	594	74	277
FBgn0036335	mRpL20	0.028135	0.945719	3	1	719	602	117	450	44	105
FBgn0264481	asRNA:CR43889	0.0384215	0.945719	2	#N/A	#N/A	#N/A	#N/A	#N/A	#N/A	#N/A
FBgn0263463	snoRNA:gcl-a	-0.0441712	0.945335	1	#N/A	#N/A	#N/A	#N/A	#N/A	#N/A	#N/A
FBgn0031419	CG15390	0.032107	0.945272	2	1	985	929	56	825	58	43
FBgn0036150	Ir68a	0.0383405	0.945272	8	2	3247	2443	804	2112	48	280
FBgn0010315	CycD	0.019369	0.94517	8	3	2855	2453	402	1431	452	567
FBgn0030301	HP5	0.0195458	0.94517	6	3	4442	3720	722	2511	915	291
FBgn0030608	Lsd-2	-0.0226924	0.94517	7	5	7094	4598	2496	1005	3310	280
FBgn0031987	CG12375	-0.0282145	0.94517	2	1	1223	1165	58	876	135	151
FBgn0035157	CG13894	-0.0327935	0.94517	2	1	6062	2193	3869	1584	200	406
FBgn0260755	CG42553	-0.0289834	0.94517	4	1	1423	1251	172	1113	51	84
FBgn0027779	VhaSFD	-0.0261823	0.944852	10	4	4944	2503	2441	1404	936	160
FBgn0033169	CG11123	-0.0231346	0.944803	2	1	2180	2122	58	1995	51	73
FBgn0033569	CG12942	0.0197228	0.944388	6	1	2764	2481	283	2058	276	144
FBgn0034962	MAN1	0.0197783	0.944388	4	3	2734	2479	255	1950	57	469
FBgn0015903	apt	-0.0220602	0.944295	10	6	34636	2608	32028	1467	999	139
FBgn0039765	mRpS18C	-0.0359163	0.944295	2	1	583	528	55	420	67	38
FBgn0026207	mbo	0.0202937	0.944205	1	1	2566	2566	0	2106	406	51
FBgn0051721	Trim9	-0.0388906	0.944205	11	2	83172	3816	79356	2220	1072	521
FBgn0036194	Dph1	0.0235154	0.944187	5	3	3085	1725	1360	1362	267	93
FBgn0086450	su(r)	-0.0467696	0.944187	5	1	5013	3399	1614	3093	83	220
FBgn0259728	CG42382	-0.0346264	0.944187	2	1	943	885	58	540	297	45
FBgn0053865		0.0380253	0.944033	1	1	493	493	0	372	66	52
FBgn0004652	fru	0.0469757	0.943857	22	15	131314	6960	124354	2064	2504	2389
FBgn0053260	Tsen34	0.0428762	0.943205	5	1	1325	902	423	828	59	12
FBgn0029813	AgmNAT	0.0477705	0.942729	1	1	957	957	0	648	252	54
FBgn0033810	CG4646	0.0345084	0.942703	3	2	856	797	59	489	250	55
FBgn0086055	snoRNA:Me18S-C1096	-0.045056	0.942312	1	#N/A	#N/A	#N/A	#N/A	#N/A	#N/A	#N/A
FBgn0039757	RpS7	-0.0302436	0.942286	8	4	2491	797	1777	582	108	104
FBgn0286040	sisRNA:2	0.0478183	0.942286	1	#N/A	#N/A	#N/A	#N/A	#N/A	#N/A	#N/A
FBgn0039691	IntS11	0.0246279	0.942058	3	1	2177	2043	134	1791	116	133
FBgn0026061	Mipp1	-0.041373	0.941885	8	3	9706	1769	8118	1401	292	73
FBgn0034491	Hsl	-0.0293629	0.941884	6	3	4077	3522	555	2643	767	109
FBgn0039855	CG1638	0.0476493	0.941884	4	1	1736	1567	169	1329	198	37
FBgn0020521	pio	-0.046777	0.94176	13	4	16618	3128	13490	1386	897	842
FBgn0029751	CG17764	-0.0419493	0.94176	1	1	1157	1157	0	816	133	205
FBgn0029860	CG15891	-0.0350013	0.94176	2	2	829	829	0	447	87	292
FBgn0020305	dbe	0.0266559	0.940666	1	1	1185	1185	0	1035	66	81
FBgn0035248	CG13919	-0.0492066	0.940666	1	1	517	517	0	393	46	75
FBgn0035830	CG8209	0.0281426	0.940666	3	1	1444	1295	149	993	180	119
FBgn0039790	CG2246	0.0258275	0.940666	18	16	8519	1781	6738	1218	291	269
FBgn0024958	Irp-1A	-0.0213571	0.940535	7	1	3268	2882	386	2706	110	63
FBgn0030245	CG1637	0.02425	0.940535	12	5	7205	1708	5592	1350	110	245
FBgn0266028	asRNA:CR44793	0.0490673	0.940535	2	#N/A	#N/A	#N/A	#N/A	#N/A	#N/A	#N/A
FBgn0011771	Hem	0.0239045	0.940334	2	1	3842	3777	65	3378	188	208
FBgn0000459	disco	-0.0373613	0.939825	4	2	6153	3247	2906	1704	974	566
FBgn0267520	28SrRNA-Psi:CR45860	-0.0466128	0.939825	1	#N/A	#N/A	#N/A	#N/A	#N/A	#N/A	#N/A
FBgn0030596	CG12398	0.0493749	0.939519	2	1	2032	1979	53	1899	62	15
FBgn0050410	Rpi	0.0249957	0.939	2	2	1259	1259	0	723	362	171
FBgn0285948	RpL27A	-0.0296522	0.939	6	3	1179	633	546	447	110	73
FBgn0000147	aurA	-0.0214888	0.938815	3	1	1703	1577	126	1233	173	168
FBgn0016970	l(2)k10201	-0.0269051	0.938795	1	1	820	820	0	663	145	9
FBgn0260386	mtg	-0.0452853	0.938795	9	4	10222	2399	7823	1668	531	197
FBgn0004102	oc	-0.0387557	0.93876	9	6	20523	4949	15574	1992	2145	809
FBgn0035505	Teh2	-0.0503716	0.93876	8	2	8040	2679	6365	939	314	1423
FBgn0040022	Set1	-0.0320859	0.938501	13	9	7587	5290	2297	4923	283	81
FBgn0038037	Cyp9f2	0.044947	0.938352	4	1	2689	1758	931	1548	87	120
FBgn0039911	CG1909	-0.0511426	0.938352	11	2	6241	2401	3840	1818	398	182
FBgn0036887	CG9231	-0.0332887	0.938344	3	2	911	847	64	375	381	88
FBgn0000719	fog	-0.0278084	0.938208	8	6	30878	5256	25622	2190	2730	333
FBgn0052528	parvin	0.0319603	0.938208	5	2	2418	1840	578	1101	588	148
FBgn0032050	CG13096	-0.0298482	0.93805	3	2	2798	2450	348	2043	306	98
FBgn0036461	Zip71B	-0.0516727	0.937729	5	2	5695	2391	3304	1716	489	183
FBgn0032446	IFT43	0.0317904	0.937676	5	1	1117	881	236	687	115	76
FBgn0039254	Nmnat	-0.0309449	0.93741	8	4	2164	1287	877	1167	96	21
FBgn0039827	CG1544	-0.0518958	0.937214	12	1	6807	2932	3875	2757	76	96
FBgn0038925	Cchl	0.0256014	0.936916	4	2	1506	1356	150	843	160	350
FBgn0010316	dap	-0.030338	0.936811	3	1	3936	2530	1406	735	1173	619
FBgn0028648	mRpL50	-0.0278264	0.93672	3	1	854	739	115	567	125	44
FBgn0038286	CG6966	0.030717	0.936717	6	2	16312	4578	11734	1992	1878	705
FBgn0032521	CG7110	-0.0262698	0.936716	8	2	12057	3041	9016	2475	411	152
FBgn0000157	Dll	0.0518714	0.936693	9	3	20846	3094	17752	981	1495	615
FBgn0030749	AnxB11	-0.0258554	0.936693	14	7	5285	2927	2381	1533	872	519
FBgn0030904	upd2	-0.0529132	0.936693	4	1	2631	1980	651	1218	694	65
FBgn0033108	CG15236	0.0525881	0.936693	8	2	10005	4817	5188	2421	1667	726
FBgn0037624	CG8223	0.0278231	0.936693	6	2	6307	2253	4054	1476	305	469
FBgn0038566	CG14317	-0.0451763	0.936693	1	1	1536	1536	0	1344	116	73
FBgn0266848	wap	-0.0282062	0.936693	12	4	3978	65856	-61878	1029	1785	549
FBgn0029906	xit	-0.0285723	0.936662	4	1	1825	1640	185	1533	27	77
FBgn0031764	CG9107	-0.0269652	0.936437	3	2	1589	1534	55	798	658	75
FBgn0036331	CR14117	0.0361262	0.936254	3	#N/A	#N/A	#N/A	#N/A	#N/A	#N/A	#N/A
FBgn0284435	tyn	-0.0355469	0.936254	16	6	59144	3891	56455	2145	700	1043
FBgn0000139	ash2	0.0256011	0.93617	9	3	3252	1949	1303	1668	174	104
FBgn0001987	Gli	0.03343	0.93617	12	5	6757	4594	2163	2868	1028	569
FBgn0019624	COX5A	0.0264759	0.93617	6	4	941	730	211	447	138	142
FBgn0039336	CG4553	-0.0313403	0.93617	1	1	1280	1280	0	1089	126	62
FBgn0030352	sicily	-0.0276923	0.936131	5	2	2014	1385	629	1002	74	306
FBgn0037655	Kcmf1	0.020435	0.936116	12	6	4628	2394	2234	1797	391	203
FBgn0039153	GatB	-0.0272223	0.93596	8	1	2207	1786	421	1548	163	72
FBgn0010531	Ccs	0.0292322	0.935811	5	2	1089	959	130	774	132	50
FBgn0024734	PRL-1	-0.0353712	0.935811	10	4	11772	3136	8636	528	1240	1365
FBgn0025574	Pli	-0.027757	0.935811	12	2	29891	3067	26824	1272	1217	411
FBgn0032243	Klp31E	0.0263049	0.935811	15	4	4975	3846	1129	3144	566	133
FBgn0032230	lft	0.0537524	0.935766	6	2	1940	1281	659	804	261	213
FBgn0034065	Rrp42	0.0376537	0.935766	4	1	1143	981	162	888	20	70
FBgn0041156	exex	0.0538076	0.935766	3	1	3378	2378	1000	1575	620	180
FBgn0015803	RtGEF	0.0271786	0.935693	14	8	14821	4194	10627	2919	764	508
FBgn0041174	Vhl	0.0371538	0.935684	2	2	1309	1309	0	534	619	153
FBgn0027526	Ublcp1	-0.0337597	0.93568	2	1	1259	1202	57	960	72	167
FBgn0037081	barc	-0.0301884	0.93568	8	2	12747	2287	10460	1668	313	303
FBgn0027514	CG1024	-0.0300712	0.935587	6	3	2859	2570	410	1629	895	43
FBgn0010217	ATPsynbeta	0.0345422	0.935256	7	3	3074	2026	1408	1533	144	346
FBgn0037120	CG11247	0.0281285	0.935231	8	4	4481	2803	1678	1566	573	661
FBgn0023129	aay	0.0269179	0.934799	1	1	1529	1529	0	810	419	297
FBgn0261270	Sps1	0.0266494	0.934799	3	2	1887	1887	0	1194	194	496
FBgn0010314	Cks30A	0.0325346	0.934678	2	1	1219	1147	72	222	630	292
FBgn0026015	Top3beta	0.034566	0.934678	6	2	3853	3296	557	2625	409	259
FBgn0029820	CG16721	-0.0237566	0.934678	8	3	3523	2546	977	1482	602	459
FBgn0032388	CG6686	0.0339467	0.934678	8	3	3713	3187	526	2910	180	94
FBgn0266282	jnj	-0.0293316	0.934678	14	1	4374	3590	784	3366	98	123
FBgn0283494	Adk2	0.0361058	0.934678	4	1	1671	1065	606	720	230	112
FBgn0039113	udt	-0.0283856	0.934406	6	2	2527	2262	265	1857	244	158
FBgn0004053	zen	0.0496833	0.933689	2	1	1331	1267	64	1059	159	46
FBgn0034924	CG17658	0.0342134	0.933623	2	1	1935	1875	60	1434	298	140
FBgn0266723	Trs31	0.0390652	0.93354	3	1	783	666	117	582	16	65
FBgn0002631	E(spl)m5-HLH	-0.0493352	0.933503	1	1	882	882	0	534	262	83
FBgn0035194	Psf1	0.0418703	0.933503	1	1	692	692	0	606	80	3
FBgn0038582	CG7988	0.0474213	0.933503	2	1	948	885	63	828	22	32
FBgn0035631	Txl	0.0282062	0.932967	3	1	1239	1123	116	861	95	164
FBgn0003274	RpLP2	-0.0351198	0.932813	1	1	604	604	0	339	168	94
FBgn0030292	CG11752	-0.0391552	0.932813	1	1	477	477	0	327	49	98
FBgn0036770	Prestin	0.0282407	0.932813	6	1	8924	3553	5371	2226	380	944
FBgn0052452	CG32452	-0.0288678	0.932813	4	3	2216	2130	86	1722	241	164
FBgn0030510	CG12177	0.0387709	0.932576	6	3	2500	1805	797	1086	471	245
FBgn0000346	comt	0.0418032	0.932175	8	2	3468	3087	381	2235	624	225
FBgn0024234	gbb	0.0512172	0.932117	3	2	1686	1686	0	1365	125	193
FBgn0034913	Snap29	-0.0302322	0.932117	2	1	1281	1212	69	852	240	117
FBgn0039882	Rift	0.0316754	0.932117	2	1	3320	2158	1162	1461	249	445
FBgn0262902	asRNA:CR43257	-0.047983	0.932117	4	#N/A	#N/A	#N/A	#N/A	#N/A	#N/A	#N/A
FBgn0029800	lin-52	0.0317145	0.93207	5	2	1569	1360	209	471	812	74
FBgn0035763	mrva	0.0236032	0.931639	2	2	2570	2570	0	1434	619	514
FBgn0039282	Bili	-0.0545032	0.931639	18	7	5404	3858	1546	2484	1053	318
FBgn0016036	mei-P22	-0.0578026	0.930532	1	1	996	996	0	993	0	0
FBgn0028833	Dak1	-0.0295139	0.930363	1	1	1202	1202	0	759	338	102
FBgn0033520	Prx2540-1	0.0577701	0.930363	4	1	1036	848	188	660	89	96
FBgn0085295	CG34266	-0.0587154	0.930363	1	1	402	402	0	264	116	19
FBgn0011747	Ank	0.0330873	0.929854	16	4	14776	5777	8999	4647	1059	68
FBgn0038608	WRNexo	0.0338927	0.929854	9	3	1919	1498	421	1062	366	67
FBgn0052205	hpRNA:CR32205	0.0529738	0.929854	6	#N/A	#N/A	#N/A	#N/A	#N/A	#N/A	#N/A
FBgn0029935	CG4615	0.0299179	0.929834	5	1	3723	1973	1750	939	796	235
FBgn0033584	CG7737	0.0271082	0.929119	3	2	3876	2317	1559	1527	630	157
FBgn0032717	CG10600	0.0276831	0.929104	12	3	5970	5295	675	4218	788	286
FBgn0053868		0.0561973	0.929104	1	1	595	595	0	369	177	46
FBgn0033749	achi	0.0420893	0.928788	10	3	3529	2509	1020	1665	537	304
FBgn0037342	CG2931	0.0366063	0.928776	1	1	1114	1114	0	906	111	94
FBgn0027506	EDTP	0.0297152	0.928138	7	2	12766	3151	9615	2262	400	486
FBgn0013718	nuf	-0.0340087	0.927838	22	12	42381	3533	38848	1590	1195	745
FBgn0027872	rdgBbeta	-0.0387361	0.927779	7	1	2587	1382	1205	819	452	108
FBti0059769		-0.0606596	0.927597	#N/A	#N/A	#N/A	#N/A	#N/A	#N/A	#N/A	#N/A
FBgn0013717	not	-0.0377937	0.927251	6	2	3825	2989	836	1488	860	638
FBgn0035849	ERR	-0.0315475	0.927251	4	2	3311	2119	1192	1452	158	506
FBgn0010434	cora	-0.0495264	0.927175	21	6	14689	5899	8790	5094	431	371
FBgn0014127	barr	0.0266186	0.927175	7	3	3208	2908	300	2205	222	478
FBgn0025360	Optix	-0.0604894	0.927175	6	3	11247	2668	8579	1476	514	675
FBgn0026320	Tom	-0.0478123	0.927175	1	1	963	963	0	474	403	83
FBgn0032646	mEFTs	0.025104	0.927175	3	1	1839	1526	313	954	131	438
FBgn0036058	CG6707	0.0246911	0.927175	8	3	3769	1954	1815	798	953	200
FBgn0036620	CG4842	0.0359407	0.927175	4	1	1130	934	196	777	86	68
FBgn0037236	Skp2	0.0301633	0.927175	6	2	2796	2412	384	1677	664	68
FBgn0037354	CG12171	-0.0263352	0.926869	1	1	1014	1014	0	771	175	65
FBgn0034876	wmd	0.0286541	0.926473	5	2	3329	1661	1668	984	241	433
FBgn0052017	CG32017	0.0550847	0.926176	11	3	24329	3875	20454	1446	1925	501
FBgn0028394	CG17834	0.0324973	0.926075	10	6	12299	2034	10265	1269	203	559
FBgn0028687	Rpt1	-0.0308003	0.925742	1	1	1515	1515	0	1299	96	117
FBgn0030603	CG5541	-0.0301349	0.925742	6	2	7720	2514	5206	1389	733	389
FBgn0031227	CG3709	-0.0328403	0.925742	2	1	1767	1699	68	1500	138	58
FBgn0031663	CG8891	-0.046208	0.925742	3	1	896	769	127	573	82	111
FBgn0033079	Fmo-2	0.060972	0.925742	6	1	2681	1663	1018	1287	286	87
FBgn0035388	CG2162	0.0328266	0.925742	11	3	5274	2580	2694	1986	493	98
FBgn0036516	CG7656	0.0314073	0.925742	7	4	2437	2027	718	951	771	302
FBgn0037845	CG14694	-0.0614393	0.925742	5	1	1612	1369	243	1338	18	10
FBgn0052251	Claspin	0.0439174	0.925742	8	2	5126	4779	347	4395	229	152
FBgn0058045	CG40045	0.0384321	0.925742	6	4	7345	740	6605	504	70	163
FBgn0085405	CG34376	0.0379685	0.925742	4	2	12651	2357	10294	1788	249	317
FBgn0261673	nemy	0.0601839	0.925742	14	8	10723	1994	8729	870	747	374
FBgn0262733	Src64B	0.0352845	0.925742	15	9	33686	4786	28964	1656	2194	933
FBgn0263511	Vsx1	-0.0620917	0.925742	4	2	18611	3633	14978	2511	827	292
FBgn0033448	hebe	-0.0625332	0.92556	5	4	8539	1956	6583	1368	323	262
FBgn0037312	CG11999	-0.0300596	0.925201	2	1	1031	904	127	648	127	126
FBgn0039544	CG12877	0.0288025	0.924902	6	1	3758	3250	508	2973	164	110
FBgn0259152	Clbn	0.042722	0.924902	7	2	3654	3258	396	2976	110	169
FBgn0000658	fj	0.0578791	0.924851	1	1	3551	3551	0	1749	450	1349
FBgn0026323	Tak1	-0.0394309	0.924851	9	2	9021	3391	5630	2034	393	961
FBgn0029856	CG11700	-0.062275	0.924851	2	1	1539	1833	-294	903	241	215
FBgn0038166	CG9588	0.0357972	0.924851	3	1	1590	1226	364	660	411	152
FBgn0003520	stau	0.0330701	0.924442	9	3	7884	5240	2644	3078	1885	274
FBgn0013762	Cdk5	0.033664	0.923998	4	1	1890	1604	286	882	604	115
FBgn0010109	dpn	0.0479667	0.923901	3	1	3360	2036	1324	1305	446	282
FBgn0034577	cpa	0.0337529	0.923901	3	1	2097	1918	179	858	822	235
FBgn0027836	Dgp-1	0.0310696	0.923328	7	2	3865	2561	1634	2007	282	269
FBgn0029833	MCTS1	0.0316333	0.923328	5	2	1685	1245	440	546	619	77
FBgn0029925	CG3040	-0.0360329	0.923328	1	1	1070	1070	0	714	135	218
FBgn0032586	Tpr2	0.0306059	0.923328	9	5	16082	2503	13579	1524	604	372
FBgn0033755	ClC-b	-0.0348999	0.923328	9	1	3232	6913	-3681	2439	135	70
FBgn0036397	Nprl3	0.0343473	0.923328	5	3	2501	2297	204	1830	355	109
FBgn0037351	RpL13A	-0.0401746	0.923328	4	2	1474	722	752	615	78	26
FBgn0038659	EndoA	0.0338773	0.923328	5	3	4147	3913	234	1107	2324	479
FBgn0259168	mnb	-0.0425175	0.923328	12	5	24526	5507	19019	2724	923	1857
FBgn0035158	CG13895	-0.0373177	0.923029	4	2	2258	1945	313	1518	187	237
FBgn0030584	CG14407	0.0358697	0.922579	2	1	728	668	60	477	92	96
FBgn0004050	z	-0.0372027	0.922347	4	3	2782	2599	183	1725	343	528
FBgn0031498	CG17260	0.0460173	0.922347	4	3	1564	1306	258	1092	105	106
FBgn0033504	CAP	0.0530298	0.922347	39	28	38009	2663	35346	1917	711	32
FBgn0034703	CG3045	0.0293697	0.922347	5	1	1889	1663	226	1497	71	92
FBgn0037565	CG9626	-0.0616711	0.922347	17	4	7136	5550	1586	5001	366	180
FBgn0082925	snoRNA:Or-aca1	0.0655839	0.922122	1	#N/A	#N/A	#N/A	#N/A	#N/A	#N/A	#N/A
FBgn0030612	CG5599	0.033793	0.922116	4	1	2505	1872	633	1386	381	102
FBgn0031813	CG9527	-0.0357111	0.922116	13	4	21299	2361	19319	2109	188	61
FBgn0030228	BTBD9	0.031247	0.922101	6	2	3583	3400	218	2166	1082	149
FBgn0038721	subdued	0.0302973	0.922101	17	5	9305	4118	5187	3297	511	307
FBgn0266377	Pde8	-0.0599935	0.921222	33	12	21545	5393	17885	2715	2155	520
FBgn0031516	CG9663	0.031991	0.920942	8	1	8205	3062	5143	2424	412	223
FBgn0027521	CG3679	-0.0304885	0.92066	4	2	3508	3215	293	1929	1163	120
FBgn0005677	dac	-0.0639137	0.920362	14	6	19487	4982	14505	3243	1109	627
FBgn0015396	jumu	0.0406629	0.920362	3	1	11431	3860	7571	2157	1354	346
FBgn0023213	eIF4G1	-0.037007	0.920362	18	3	15419	6335	9084	5757	195	380
FBgn0032051	CG13097	0.0361814	0.920362	3	1	2695	2522	173	1986	419	114
FBgn0039044	p53	0.0376634	0.920362	12	4	4426	1870	2556	1485	308	74
FBgn0065071	snoRNA:Or-CD10	0.0583497	0.920362	1	#N/A	#N/A	#N/A	#N/A	#N/A	#N/A	#N/A
FBgn0086129	snama	0.0248747	0.920362	11	2	5411	3936	1475	3693	122	118
FBgn0263316	Mrp4	-0.0553068	0.920362	8	1	6688	4726	1962	3948	267	508
FBgn0267704	lncRNA:flam	-0.0670107	0.920362	28	#N/A	#N/A	#N/A	#N/A	#N/A	#N/A	#N/A
FBgn0003527	stil	0.0403442	0.919703	4	1	1517	1171	346	963	123	82
FBgn0024994	Ugalt	0.0373697	0.919703	5	3	2729	2120	609	1071	714	332
FBgn0027554	CG8042	0.0375822	0.919703	6	1	2543	2173	370	1968	112	90
FBgn0002622	RpS3	-0.042655	0.919676	3	2	1396	1133	263	738	349	43
FBgn0027375	RecQ5	-0.0353007	0.919676	7	3	3918	3412	506	3174	141	94
FBgn0035311	CR15821	0.0602757	0.919293	3	#N/A	#N/A	#N/A	#N/A	#N/A	#N/A	#N/A
FBgn0030481	CG1662	0.03821	0.919267	2	2	1603	1603	167	735	583	282
FBgn0026374	Rhp	-0.0563083	0.918981	13	2	4736	2536	2200	2154	120	259
FBgn0035181	CG9205	0.040705	0.91859	5	2	1602	1105	497	672	77	353
FBgn0030873	CG15814	0.0369355	0.918501	10	4	2233	1884	349	963	531	387
FBgn0034095	CG15701	-0.0560805	0.918501	3	1	3890	3367	523	3153	101	110
FBgn0036714	CG7692	-0.0480531	0.918501	11	4	6235	5347	888	3969	591	784
FBgn0028658	Adat1	0.0550568	0.918481	4	2	3115	3003	112	1182	1794	24
FBgn0029502	Coq7	-0.0332959	0.918481	3	1	1815	899	916	657	94	145
FBgn0033450	Lsm11	0.0534123	0.918481	1	1	1067	1067	0	768	209	87
FBgn0033677	CG8321	0.0345663	0.918481	4	2	2315	1195	1120	621	382	189
FBgn0036991	CtIP	-0.0364146	0.918481	5	2	2121	1859	262	1479	245	132
FBgn0037747	Naa80	-0.0429569	0.918481	3	2	2194	1506	688	534	601	368
FBgn0039358	CG5028	0.0350442	0.918481	9	4	2936	1934	1002	1206	603	122
FBgn0058005	CR40005	-0.0688197	0.918481	5	#N/A	#N/A	#N/A	#N/A	#N/A	#N/A	#N/A
FBgn0265888	lncRNA:CR44677	-0.0687079	0.918481	3	#N/A	#N/A	#N/A	#N/A	#N/A	#N/A	#N/A
FBgn0032261	CG6094	-0.0425782	0.918471	4	2	952	889	63	609	164	113
FBgn0039946	ATbp	0.0421179	0.918471	2	1	2329	2494	-165	1164	1001	101
FBgn0019952	Orct	-0.067473	0.917728	2	2	2533	2533	0	1644	201	685
FBgn0029523	CR18275	-0.0678	0.917728	3	#N/A	#N/A	#N/A	#N/A	#N/A	#N/A	#N/A
FBgn0035696	Best2	-0.0662245	0.917728	12	1	10733	3547	7186	2427	705	412
FBgn0037892	mRpL40	-0.0376558	0.917728	3	1	839	716	123	588	52	73
FBgn0053223	CG33223	0.0637197	0.917728	3	2	18196	1114	17082	552	68	491
FBgn0031491	alpha4GT1	0.0465435	0.916659	3	1	1833	1714	119	1107	477	127
FBgn0003943	Ubi-p63E	-0.045642	0.916164	7	4	3754	2521	1405	2289	37	192
FBgn0010194	Wnt5	0.0393318	0.916035	2	2	4005	4005	0	3012	437	553
FBgn0014469	Cyp4e2	0.03948	0.915216	8	2	2605	1880	725	1578	142	157
FBgn0039304	CG10425	-0.0347929	0.915216	3	1	1536	1402	134	1008	293	98
FBgn0051992	gw	0.0357668	0.915186	15	5	11568	5716	5852	4146	1216	351
FBgn0036927	Gabat	0.0430872	0.914982	12	4	2913	2251	722	1458	506	284
FBgn0051864	Qtzl	0.0671831	0.914899	3	2	984	926	58	369	480	74
FBgn0015582	dare	-0.0377866	0.914556	4	1	2181	1681	500	1398	123	157
FBgn0038463	CG3534	-0.0376898	0.914436	6	1	3004	1979	1025	1656	177	143
FBgn0040809	CG13465	0.0562957	0.914436	1	1	602	602	0	234	326	39
FBgn0261592	RpS6	0.0424289	0.914162	4	2	1708	960	748	744	130	83
FBgn0264955	asRNA:CR44124	0.0706768	0.913448	2	#N/A	#N/A	#N/A	#N/A	#N/A	#N/A	#N/A
FBgn0030892	CG7206	-0.0323381	0.913431	5	2	1785	1585	200	1212	283	87
FBgn0027592	MED15	0.0393159	0.913215	7	1	3158	2592	566	2247	242	100
FBgn0030969	Usp39	-0.030917	0.913197	4	1	1870	1695	175	1482	118	92
FBgn0038324	CG5038	-0.0478015	0.913197	1	1	2702	2702	0	2115	458	126
FBgn0085395	Shawl	0.0728358	0.913197	13	2	44848	5982	38866	2505	2716	758
FBgn0031637	mxt	0.0399618	0.913152	16	7	5814	3019	2795	1959	752	305
FBgn0031869	CG18304	-0.0668097	0.912963	18	4	10270	6550	3720	5703	140	704
FBgn0260746	Ect3	0.0709612	0.912963	5	1	4239	2236	2003	1911	159	163
FBgn0031042	CG14221	0.0734315	0.912235	8	2	2427	1998	429	1758	110	127
FBgn0037757	CG8516	0.0386733	0.911679	8	1	4460	3515	945	2604	751	157
FBgn0051363	Jupiter	0.0338552	0.911216	11	7	29521	1550	27971	606	782	159
FBgn0053371	5SrRNA-Psi:CR33371	0.067731	0.911165	1	#N/A	#N/A	#N/A	#N/A	#N/A	#N/A	#N/A
FBgn0283472	S6k	0.0288248	0.911165	11	2	13383	4885	8498	1470	2881	531
FBgn0013676		-0.0732267	0.911051	1	1	789	789	0	786	0	0
FBgn0038134	wntD	-0.0742357	0.911051	1	1	1147	1147	0	927	157	60
FBgn0085819	28SrRNA-Psi:CR41609	-0.0741937	0.911051	1	#N/A	#N/A	#N/A	#N/A	#N/A	#N/A	#N/A
FBgn0263934	esn	-0.0640866	0.911051	9	4	41553	4292	37261	2355	1041	893
FBgn0036760	CG5567	0.0312803	0.910917	2	1	2005	1288	717	990	167	128
FBgn0031519	Fign	-0.0420415	0.910637	9	2	3079	2292	787	1569	654	66
FBgn0035044	CG3663	0.0513661	0.910637	3	1	907	780	127	624	61	92
FBgn0030502	tth	-0.0361527	0.910612	3	2	3394	3138	256	1284	1245	606
FBgn0000411	D	0.0565827	0.909991	5	4	3011	2935	76	1146	580	1206
FBgn0035890	CG13667	-0.0487861	0.909991	3	2	1901	1846	55	1746	66	31
FBgn0036570	IntS9	-0.032667	0.909991	3	1	2196	2078	118	1962	49	64
FBgn0032656	CG5674	-0.042786	0.909834	5	4	11490	3112	8378	1467	1475	167
FBgn0010441	pll	0.0408705	0.909737	4	2	2052	1931	121	1503	200	225
FBgn0003866	tsh	0.0575852	0.909725	3	1	8419	4732	3687	2862	654	1213
FBgn0053094	Synd	-0.0453632	0.909725	13	3	7320	2287	5033	1485	721	78
FBgn0033806	FLASH	-0.0489408	0.909424	7	2	3725	3486	239	2532	674	277
FBgn0035877	CG7083	0.0367525	0.909424	2	1	2092	2029	63	1314	407	305
FBgn0086704	stops	0.0604852	0.909424	11	3	10951	2154	8797	1335	273	543
FBgn0030208	PPP4R2r	-0.0408768	0.909341	7	4	3106	2426	680	1827	436	160
FBgn0031628	CG3294	0.0547503	0.909184	9	2	2028	1506	527	942	438	123
FBgn0039360	CLS	-0.0459301	0.908901	8	4	2135	1437	698	966	149	319
FBgn0002673	twe	0.0307964	0.908891	5	4	2464	2379	85	1278	811	287
FBgn0037270	eIF3f1	-0.0401996	0.908891	1	1	1301	1301	0	840	361	97
FBgn0265298	SC35	0.041846	0.908891	8	4	2964	11686	-8095	585	1166	126
FBgn0004893	bowl	-0.0675038	0.908684	10	7	12422	3513	8909	2232	837	441
FBgn0086357	Sec61alpha	0.0538855	0.908684	5	2	3394	2128	1266	1428	452	245
FBgn0261792	snRNP-U1-C	-0.0556466	0.908684	1	1	687	687	0	435	139	110
FBgn0001225	Hsp26	-0.045749	0.908612	2	2	1010	1010	0	624	144	239
FBgn0086710	RpL30	-0.0578227	0.908153	6	3	1207	735	541	333	344	55
FBgn0032346	Csl4	0.0499594	0.90783	2	1	994	940	54	612	228	97
FBgn0033543	CG12338	0.0488182	0.90783	6	2	1951	1357	594	1005	61	288
FBgn0036710	CG6479	-0.0382552	0.90783	7	3	2091	1861	230	1626	149	83
FBgn0038693	unc79	0.0754197	0.90783	31	5	15367	9331	6036	9084	97	147
FBgn0085734	CR40450	0.0734878	0.90783	4	#N/A	#N/A	#N/A	#N/A	#N/A	#N/A	#N/A
FBgn0034748	CG17807	0.0528849	0.907603	1	1	1924	1924	0	1845	58	18
FBgn0030813	CG4949	0.0463361	0.906577	4	2	2398	2339	63	591	1651	94
FBgn0052318	CG32318	0.0773157	0.906435	2	1	851	785	66	492	0	290
FBgn0083048	snoRNA:Psi18S-1377d	0.0771935	0.906435	1	#N/A	#N/A	#N/A	#N/A	#N/A	#N/A	#N/A
FBgn0263472	snoRNA:2R:9445205	0.0770978	0.906435	1	#N/A	#N/A	#N/A	#N/A	#N/A	#N/A	#N/A
FBgn0263027	CG43322	-0.0540728	0.906417	2	1	1342	1272	70	1077	92	100
FBgn0005585	Calr	-0.0562096	0.90608	5	2	2161	1677	484	1218	370	86
FBgn0051716	Cnot4	0.0355151	0.90608	27	11	6491	3972	2519	3186	436	347
FBgn0267766	asRNA:CR46097	0.0753971	0.906066	2	#N/A	#N/A	#N/A	#N/A	#N/A	#N/A	#N/A
FBgn0027609	morgue	0.0405162	0.905763	2	1	1811	1749	62	1473	200	73
FBgn0035397	PAN3	0.0536804	0.905763	28	16	19274	5010	14264	2364	2104	539
FBgn0037188	CG7369	0.0388855	0.905763	5	1	6822	3790	3032	2040	897	850
FBgn0262169	magu	0.0386247	0.905383	13	4	11172	2994	8178	1839	553	599
FBgn0015781	P5cr	-0.0383024	0.905275	2	1	1229	1168	61	840	87	238
FBgn0017418	ari-1	-0.0341458	0.905275	15	6	7294	4416	2977	1509	2404	500
FBgn0022960	vimar	0.0318041	0.905275	5	2	10428	3470	6958	1905	1268	294
FBgn0026873	MED18	0.0499346	0.905275	4	2	979	842	137	651	83	105
FBgn0028743	Dhit	-0.0642248	0.905275	9	2	7808	4762	3046	813	2257	1689
FBgn0034537	DMAP1	-0.0392612	0.905275	5	1	1830	1584	246	1299	147	135
FBgn0034963	Not11	0.0470573	0.905275	6	3	1196	1022	174	681	63	275
FBgn0035484	CG11594	-0.0766316	0.905275	10	4	3312	2895	417	1644	367	881
FBgn0036893	PIG-F	0.0433807	0.905275	1	1	1035	1035	0	708	228	96
FBgn0037028	CG3618	0.049751	0.905275	4	2	2723	2559	164	2277	167	112
FBgn0038744	CG4733	0.0685658	0.905275	14	4	8050	3663	4387	2664	198	798
FBgn0039749	CG11498	0.079641	0.905275	8	2	7452	2348	5104	1713	67	565
FBgn0058354	CR40354	-0.0721691	0.905275	1	#N/A	#N/A	#N/A	#N/A	#N/A	#N/A	#N/A
FBgn0261445	sgl	0.0402308	0.905275	3	1	5205	2275	2930	1428	632	212
FBgn0267791	HnRNP-K	0.0396246	0.905275	14	6	19304	2127	17177	1506	380	238
FBgn0050373	CG30373	0.0495697	0.905273	4	2	870	720	150	474	65	178
FBgn0000382	csw	0.0413085	0.90517	16	4	21468	7119	14349	2682	3900	534
FBgn0022343	CG3760	0.0375043	0.90478	9	4	1589	1240	349	795	241	201
FBgn0051481	pb	-0.0798031	0.90478	10	4	34264	3728	30536	2346	408	971
FBgn0266011	lncRNA:CR44784	-0.0803485	0.904481	1	#N/A	#N/A	#N/A	#N/A	#N/A	#N/A	#N/A
FBgn0019949	Cdk9	-0.0365172	0.904215	4	1	1665	1476	189	1212	124	137
FBgn0033184	mEFTu2	0.0558647	0.904215	3	1	1831	1711	120	1368	94	246
FBgn0259704	Nsun5	-0.0387911	0.904165	4	1	2202	1498	704	1299	134	62
FBgn0037138	P5CDh1	0.0350642	0.904131	12	5	4692	2776	1916	1722	824	227
FBgn0265598	Bx	0.0392344	0.904131	10	5	56299	2309	55073	1149	790	367
FBgn0039536	unc80	-0.0804146	0.904015	37	5	14661	10271	4390	9996	204	68
FBgn0035063	CG3594	0.0481648	0.903787	1	1	863	863	0	750	69	41
FBgn0022349	CG1910	0.0427182	0.903707	6	3	4252	3015	1237	1467	1182	363
FBgn0028325	Pdha	0.0329501	0.903707	10	4	2941	2034	948	1329	495	207
FBgn0085428	Nox	-0.0804061	0.903707	17	4	9217	6586	2631	4020	265	2298
FBgn0024273	WASp	0.0459386	0.902371	10	4	7519	2794	4725	1581	944	266
FBgn0051320	HEATR2	-0.0470028	0.901991	1	1	3431	3431	0	2535	244	649
FBgn0011653	mas	0.0671078	0.901695	10	2	5799	3657	2142	3141	329	184
FBgn0011704	RnrS	0.04706	0.901695	3	1	2249	1593	656	1179	284	127
FBgn0017567	ND-23	0.0393691	0.901695	3	1	1070	819	251	651	77	88
FBgn0265189	sud1	0.0422013	0.901695	2	1	2025	1826	199	1608	114	101
FBgn0039233	CG7006	0.0468849	0.901672	2	1	759	708	51	540	77	88
FBgn0028331	l(1)G0289	0.0559274	0.901486	10	3	17594	3493	14101	1875	1553	62
FBgn0051249	CG31249	0.0457901	0.901486	3	1	1383	1176	207	750	317	106
FBgn0029882	CG3226	-0.0406625	0.901345	3	1	1136	894	242	690	113	88
FBgn0264744	CG44002	-0.0518147	0.901345	1	1	1273	2982	-1709	1035	94	141
FBgn0036973	Rbbp5	-0.0513242	0.901318	7	1	2207	1853	354	1467	350	33
FBgn0004828		0.0475498	0.901199	6	4	4147	2114	2033	408	1589	114
FBgn0020270	mre11	0.0386452	0.901199	5	1	2246	2013	233	1860	60	90
FBgn0020440	Fak	-0.0366139	0.901199	21	6	6601	5613	988	4500	447	663
FBgn0029825	CG12728	-0.0571231	0.901199	6	2	2645	2374	271	1431	863	77
FBgn0036336	ste14	-0.0441409	0.901199	4	2	1422	1227	195	897	212	115
FBgn0261560	Thor	0.0518201	0.901199	3	2	1179	755	424	351	219	182
FBgn0032597	CG17904	-0.0509713	0.900914	1	1	1075	1075	0	933	57	82
FBgn0034579	mRpL54	-0.0615959	0.900914	3	1	799	682	117	396	159	124
FBgn0030109	CG12121	-0.0494827	0.900719	7	1	3583	2954	629	2214	472	265
FBgn0034527	CG9945	0.0428241	0.900719	10	2	2495	1925	654	1533	183	206
FBgn0085813	18SrRNA-Psi:CR41602	0.0703063	0.900719	1	#N/A	#N/A	#N/A	#N/A	#N/A	#N/A	#N/A
FBgn0263829	CG34334	0.0723701	0.900685	1	1	2556	2556	0	2124	225	204
FBgn0043010	Fsn	0.0449218	0.900476	5	2	1521	1287	234	765	343	176
FBgn0266752	lncRNA:CR45225	0.0656552	0.900476	2	#N/A	#N/A	#N/A	#N/A	#N/A	#N/A	#N/A
FBgn0003388	shd	-0.0826078	0.900393	10	3	7748	2985	4763	1620	622	740
FBgn0031500	CG17221	-0.0480841	0.899981	6	3	1779	1673	242	1239	315	116
FBgn0035238	CG12104	0.0369143	0.899981	4	3	1949	1398	551	750	542	103
FBgn0037654	CG11983	-0.0665631	0.899981	4	2	1954	1813	141	1263	282	265
FBgn0030056	CAH3	0.0437304	0.899951	8	5	7509	2309	5200	750	583	973
FBgn0034265	Snx16	-0.040916	0.899886	3	1	1818	1699	119	1221	352	123
FBgn0035144	Kah	-0.0845842	0.899611	4	1	6451	2825	3626	1326	1160	336
FBgn0039212	Syx18	0.0448653	0.899611	2	1	1761	1442	319	1185	165	89
FBgn0285910	VhaAC39-1	-0.0481229	0.899513	3	1	2220	1792	428	1050	498	241
FBgn0031895	CG4497	-0.0454227	0.899397	4	2	4158	2741	1417	1518	971	249
FBgn0033170	sPLA2	0.0818794	0.899397	4	3	964	897	67	558	126	210
FBgn0003934	snRNA:U5:23D	0.0825441	0.898804	1	#N/A	#N/A	#N/A	#N/A	#N/A	#N/A	#N/A
FBgn0030931	Xrcc2	-0.053063	0.898804	1	1	1132	1132	0	750	324	55
FBgn0031696	Bub1	-0.037486	0.898804	5	3	4231	4091	328	3297	484	307
FBgn0034215	Mtap	-0.0453064	0.898566	4	3	1521	1392	129	867	274	248
FBgn0039738	Mgat2	0.0640146	0.897872	12	3	6709	3331	3378	1824	859	645
FBgn0051118	RabX4	-0.0715223	0.897872	4	1	1745	1416	329	639	324	450
FBgn0263462	snoRNA:Dek-a	0.0804977	0.897872	1	#N/A	#N/A	#N/A	#N/A	#N/A	#N/A	#N/A
FBgn0030944	CG6617	0.0410026	0.897542	2	1	1049	989	60	675	137	174
FBgn0263445	asRNA:CR43468	-0.0771621	0.897542	2	#N/A	#N/A	#N/A	#N/A	#N/A	#N/A	#N/A
FBgn0266808	asRNA:CR45270	-0.0842551	0.897542	6	#N/A	#N/A	#N/A	#N/A	#N/A	#N/A	#N/A
FBgn0005655	PCNA	0.0364381	0.897537	3	2	1130	1070	60	780	125	162
FBgn0036671	CG9951	-0.050024	0.897186	1	1	1826	1826	0	1665	76	82
FBgn0266719	stac	0.0374829	0.897186	17	3	8063	3671	4392	3429	79	160
FBgn0022382	Pka-R2	-0.0533734	0.897169	15	4	32153	4108	28045	1131	2601	373
FBgn0000576	ems	0.0604905	0.896825	2	1	2768	2478	290	1482	667	326
FBgn0010246	Myo61F	0.0593575	0.896825	10	4	11138	3592	7546	3078	202	309
FBgn0033784	SCCRO3	-0.0405081	0.896825	7	3	2302	2105	197	1002	518	582
FBgn0266667	Exo70	0.0474082	0.896825	8	1	4060	2284	1776	2079	92	110
FBgn0004797	mdy	-0.0538618	0.896531	13	4	10305	2337	7968	1695	248	391
FBgn0003082	phr	-0.0579263	0.896416	4	2	2031	1915	116	1665	32	215
FBgn0034113	CG8060	0.039682	0.896416	8	1	4420	4017	403	3567	372	75
FBgn0053519	Unc-89	0.0868683	0.896416	42	6	18712	13189	5523	12654	139	393
FBgn0037621	M1BP	0.0605348	0.8959	4	1	1909	1519	390	1254	146	116
FBgn0037842	CG6567	-0.0493392	0.895704	2	1	1078	1017	61	705	219	90
FBgn0037569	tex	0.0519976	0.895487	3	1	1173	1063	110	960	30	70
FBgn0032923	Pld3	-0.0519983	0.895344	5	3	2000	1926	131	1482	336	105
FBgn0003683	term	0.0810122	0.894605	1	1	1469	1469	0	1284	22	160
FBgn0027550	CG6495	0.0840871	0.894605	6	1	3856	2581	1275	2025	163	390
FBgn0027950	MBD-like	-0.0448885	0.894605	4	3	1774	1225	549	1020	121	81
FBgn0039430	CG5455	-0.0505078	0.894605	8	2	8482	2890	5592	2064	606	217
FBgn0052640		0.0812966	0.894605	2	1	519	466	53	396	23	44
FBgn0031485	CG9643	-0.0555536	0.894561	2	2	878	878	0	657	135	83
FBgn0032515	loqs	0.0408359	0.894561	8	6	3020	2017	1003	1395	439	180
FBgn0031449	CG31689	-0.0454623	0.894013	19	8	14157	2261	11896	1872	330	56
FBgn0035678	CG10469	0.083363	0.893883	2	1	1126	1067	59	801	35	228
FBgn0039109	CG10365	0.0614023	0.893883	8	4	8169	1713	6456	852	269	589
FBgn0030456	CG4332	-0.0510697	0.892859	2	1	2335	2256	79	1686	509	58
FBgn0038948	PSR	0.0420272	0.892833	1	2	1590	1590	0	1323	188	76
FBgn0000492	Dr	0.0789468	0.892798	2	1	8859	2552	6307	1545	754	250
FBgn0030451	CG15717	-0.079111	0.892798	7	3	5548	3329	2285	756	2486	84
FBgn0053834	His1:CG33834	-0.0896542	0.892285	1	1	1023	1023	0	768	93	159
FBgn0034476	Toll-7	0.080351	0.892244	1	1	6396	6396	0	4338	1728	327
FBgn0037368	CG1239	0.0490538	0.892092	5	3	1190	1058	132	900	36	119
FBgn0039589	CG9986	0.0543782	0.892058	3	1	2294	2179	115	1605	482	89
FBgn0261862	whd	0.0348134	0.891246	11	4	9095	2888	6207	2346	290	249
FBgn0039305	CG11858	-0.0561688	0.890819	2	1	552	493	59	390	31	69
FBgn0034455	CG11007	0.062298	0.890605	2	2	1527	1527	0	813	591	120
FBgn0053107	CG33107	-0.0498594	0.890137	6	1	1367	1067	300	873	117	74
FBgn0041337	Cyp309a2	-0.091202	0.889845	6	1	8152	1844	6308	1614	199	28
FBgn0265974	ttv	0.0470993	0.889845	13	4	61651	6899	54752	2280	3691	925
FBgn0028397	Tob	-0.0702183	0.889366	13	4	16779	7852	8927	1608	5103	1138
FBgn0266101	CG44838	0.0437198	0.889366	13	6	14426	5524	8902	2484	971	2066
FBgn0270926	AsnS	0.0425761	0.889366	1	1	1856	1856	0	1674	97	82
FBgn0283659	THG	-0.0598035	0.888163	4	2	1236	1076	160	858	193	22
FBgn0050467	CG30467	0.0364549	0.887669	2	1	1840	1782	58	1563	77	139
FBgn0262139	trh	0.0582815	0.887669	15	7	26110	4586	21524	2967	1058	558
FBgn0031988	CG8668	0.0461759	0.887633	5	2	6989	3215	3774	1755	346	1111
FBgn0037317	CG14667	-0.0411799	0.887633	4	1	1439	1260	179	1011	177	69
FBgn0052280	CG32280	-0.0854549	0.887633	6	4	3900	1279	2621	390	640	246
FBgn0003751	trk	0.0690361	0.887255	1	1	882	882	0	705	59	115
FBgn0005612	Sox14	-0.0701749	0.887255	4	3	6377	3579	2798	2007	158	1411
FBgn0015286	Rala	0.0491535	0.887255	8	3	15026	2555	12471	603	1649	300
FBgn0028491	CG2930	0.0776278	0.887255	14	5	9845	3701	7706	2430	200	1068
FBgn0042180	CG18870	-0.0524575	0.887255	4	2	3063	2937	126	1005	1749	180
FBgn0086661	snoRNA:Psi28S-2566	0.0931957	0.887255	1	#N/A	#N/A	#N/A	#N/A	#N/A	#N/A	#N/A
FBgn0261269	conv	0.0752168	0.887255	10	2	4767	4343	424	3276	623	441
FBgn0039993	CG17691	-0.0494724	0.887191	9	3	5974	1244	4730	1092	42	107
FBgn0015380	drl	0.079671	0.887131	4	2	18280	3104	15176	1935	779	387
FBgn0004839	otk	0.0891699	0.886663	8	2	18374	4671	13703	3099	652	917
FBgn0029819	Usp30	0.0513442	0.886663	5	2	2788	2436	352	1674	430	329
FBgn0037759	CG8526	-0.0790729	0.886663	4	2	2182	2069	113	1815	51	200
FBgn0005355	Su(fu)	0.0463474	0.886532	1	1	1596	1596	0	1404	159	30
FBgn0031435	Elba2	0.0516304	0.886527	1	1	1493	1493	0	1143	171	176
FBgn0036376	Liprin-beta	0.0531971	0.886527	6	3	3023	2813	210	2040	516	254
FBgn0263474	scaRNA:PsiU2-38.40.42	0.0938875	0.886527	1	#N/A	#N/A	#N/A	#N/A	#N/A	#N/A	#N/A
FBgn0030410	Aven	0.0516814	0.886489	3	2	1271	1207	64	882	185	137
FBgn0032377	CG14937	0.0716296	0.886366	2	1	1675	1596	79	1335	219	39
FBgn0040786	CG14104	-0.0935414	0.886366	1	1	389	389	0	204	129	53
FBgn0003371	sgg	-0.0494113	0.886134	39	17	43895	3218	42384	1725	555	935
FBgn0036697	rogdi	-0.0488816	0.886134	9	2	5943	2335	3608	1029	1088	215
FBgn0030766	mthl1	0.0382884	0.885879	3	2	9342	5083	4259	2028	2543	509
FBgn0037653	Iru	0.0616893	0.885879	1	1	1575	1575	0	1140	174	258
FBgn0286027	Rnmt	-0.0514107	0.885879	2	1	1826	13588	-11762	1281	406	79
FBgn0001235	hth	-0.0941793	0.885607	21	5	106716	6557	125451	1461	3816	1277
FBgn0036500	CG7275	-0.0570697	0.885607	3	1	1603	1495	108	1338	53	101
FBgn0001215	Hrb98DE	-0.0497023	0.885438	10	6	5371	1542	4402	1095	333	111
FBgn0267081	asRNA:CR45525	0.0900149	0.885438	1	#N/A	#N/A	#N/A	#N/A	#N/A	#N/A	#N/A
FBgn0034422	CG7137	-0.0551206	0.885427	1	1	1270	1270	0	1074	131	62
FBgn0063376	snoRNA:U76:54Eb	0.0954216	0.884686	1	#N/A	#N/A	#N/A	#N/A	#N/A	#N/A	#N/A
FBgn0025874	Meics	0.0483011	0.884664	3	2	2045	1940	105	1749	115	73
FBgn0039065	Rad60	0.045993	0.884323	10	6	2035	1677	358	1272	149	253
FBgn0011829	Ret	-0.0954946	0.88426	9	3	16317	4912	11405	3705	727	477
FBgn0034356	Pepck2	0.0850354	0.88426	4	2	8320	3449	4871	1914	1196	336
FBgn0000489	Pka-C3	0.0792487	0.884087	11	2	28797	2003	26990	1749	210	41
FBgn0036428	Gbs-70E	-0.0576614	0.884087	8	3	10039	2846	7193	1152	1182	509
FBgn0042199	CG13713	-0.0928146	0.884071	1	1	458	458	0	297	80	78
FBgn0263459	snoRNA:2R:9445410	0.0943235	0.883939	1	#N/A	#N/A	#N/A	#N/A	#N/A	#N/A	#N/A
FBgn0036213	RpL10Ab	-0.0635959	0.88347	4	2	1361	750	611	651	61	35
FBgn0001259	in	-0.0960746	0.882734	1	1	3062	3062	0	2607	334	118
FBgn0037921	CG6808	-0.0666946	0.882734	8	2	4179	3138	1041	1125	259	1751
FBgn0035140	BORCS6	0.0639362	0.882682	5	2	1297	1123	174	906	85	129
FBgn0040070	Trx-2	-0.0571039	0.882682	6	2	3239	1338	1901	318	723	294
FBgn0259139	glo	0.0584488	0.882682	9	3	4134	2059	2075	537	1372	147
FBti0062445		-0.0960756	0.882682	#N/A	#N/A	#N/A	#N/A	#N/A	#N/A	#N/A	#N/A
FBgn0030900	Him	-0.0953065	0.882371	2	1	1315	1600	-285	576	234	107
FBgn0030521	CtsB1	-0.0622131	0.882361	5	2	2324	1594	730	1020	330	241
FBgn0030854	CG8289	0.0460109	0.882143	4	2	2354	1770	584	1008	641	118
FBgn0259226	CG42326	0.0972522	0.882143	14	2	11412	5244	6168	4128	307	806
FBgn0037350	CG2911	-0.0614656	0.881907	3	2	2007	921	1086	549	18	351
FBgn0004087	Dhfr	-0.0659824	0.88188	3	2	712	662	50	546	19	94
FBgn0014395	tilB	-0.092274	0.881659	5	1	1727	1358	369	1185	36	134
FBgn0030807	CG13000	-0.0978813	0.881659	1	1	508	508	0	330	144	31
FBgn0033549	mms4	0.0606187	0.881659	1	1	1138	1138	0	927	161	47
FBgn0037853	CG14696	0.0829285	0.881659	4	1	2569	1642	927	1371	101	167
FBgn0032816	Nf-YB	-0.0640846	0.881594	4	2	1045	928	117	468	365	92
FBgn0035627	Sse	-0.050646	0.881594	7	1	2548	2177	371	1902	179	93
FBgn0010395	Itgbn	0.0915949	0.88152	7	2	5012	3340	1672	2397	839	101
FBgn0034988	cN-IIIB	0.0639635	0.88152	1	1	1530	1530	0	957	196	374
FBgn0036735	Edc3	0.0460953	0.881418	5	1	4529	4062	467	2040	1626	393
FBgn0041789	Pax	-0.0545449	0.881418	20	9	25816	2377	23467	1671	325	378
FBgn0023214	edl	-0.0937535	0.881396	2	1	6010	1454	4556	531	302	618
FBgn0005411	U2af50	-0.0575375	0.881218	8	4	2344	1527	817	1248	60	216
FBgn0034529	FAM21	-0.0506369	0.881218	4	1	4769	4602	167	4407	123	69
FBgn0037608	mRpL19	0.0526031	0.881218	2	1	1088	1036	52	918	37	78
FBgn0040089	meso18E	0.050048	0.881218	8	4	6628	3096	3532	1659	455	979
FBgn0013799	Deaf1	-0.0448666	0.881181	8	5	12513	3588	8925	1728	1496	361
FBgn0028703	Nhe3	-0.0490346	0.880814	21	6	6530	2819	3711	2088	312	416
FBgn0086691	UK114	0.0528573	0.880814	4	2	911	610	301	414	88	105
FBgn0039269	veli	0.0503454	0.880614	5	2	1174	1047	127	738	229	77
FBgn0030759	CG13014	0.0786936	0.880012	1	1	1058	1058	0	696	124	235
FBgn0031021	ND-18	0.0574887	0.879974	3	1	917	768	149	549	100	116
FBgn0053363	5SrRNA-Psi:CR33363	0.097114	0.879974	1	#N/A	#N/A	#N/A	#N/A	#N/A	#N/A	#N/A
FBgn0058182	CR40182	0.0960834	0.879836	1	#N/A	#N/A	#N/A	#N/A	#N/A	#N/A	#N/A
FBgn0030673	CG15601	0.0500904	0.879432	6	4	1540	1485	178	828	177	477
FBgn0032167	CG5853	-0.0950794	0.879432	12	3	6876	2623	4253	2067	144	409
FBgn0058160	CG40160	0.0544224	0.879432	8	6	13619	4869	8750	1263	3519	84
FBgn0036629	GluRS-m	-0.0628518	0.878913	4	1	1886	1700	186	1533	98	66
FBgn0266637	asRNA:CR45144	0.0964315	0.878913	2	#N/A	#N/A	#N/A	#N/A	#N/A	#N/A	#N/A
FBgn0051643	CG31643	0.0423534	0.878638	6	2	3167	2938	229	2697	152	86
FBgn0284250	Oaz	-0.0965734	0.878497	#N/A	#N/A	#N/A	#N/A	#N/A	#N/A	#N/A	#N/A
FBgn0015359	CG2034	-0.0466765	0.878485	5	2	1467	1284	183	786	249	246
FBgn0261881	l(2)35Be	-0.0586694	0.877842	2	1	849	800	49	645	62	90
FBgn0041094	scyl	-0.082852	0.877748	3	2	3866	3124	742	840	1697	584
FBgn0023177	Pp4-19C	0.0546999	0.877669	7	5	2916	2159	757	921	778	457
FBgn0026576	Pisd	0.0409005	0.877669	5	3	2810	2101	709	1341	202	555
FBgn0032490	CG16813	0.0995392	0.877669	3	2	993	902	91	552	114	233
FBgn0086368	tw	-0.100807	0.877669	11	2	3470	2840	630	2295	383	159
FBgn0030695	PGRP-LE	-0.0560368	0.877408	7	2	2728	2073	655	1035	98	937
FBgn0028689	Rpn6	-0.0551993	0.877313	8	3	2643	1612	1133	1317	218	74
FBgn0029174	Fkbp59	-0.0462958	0.877313	9	2	2115	1587	528	1317	129	138
FBgn0029937	CG8300	-0.0565487	0.877313	2	1	1461	2916	-1455	555	231	271
FBgn0031494	CG17219	-0.0859402	0.877313	3	1	1364	1253	111	921	221	108
FBgn0031836	CG11050	-0.0663107	0.877313	7	3	6107	2110	3997	1164	604	339
FBgn0032702	CG10376	-0.0606547	0.877313	1	1	2500	2500	0	1284	1021	192
FBgn0003545	sub	-0.0482457	0.877289	4	2	2579	2460	119	1884	473	100
FBgn0016687	Nurf-38	0.0517186	0.877154	8	3	2121	1178	943	1014	134	27
FBgn0034392	MFS15	0.0537651	0.877025	5	2	2061	1826	235	1491	191	141
FBgn0259714	DIP-epsilon	-0.101904	0.877025	10	1	33556	3150	30406	1401	1069	677
FBgn0038924	CG6028	0.0504929	0.876317	3	1	1248	1091	157	879	107	102
FBgn0039836	CG1750	0.101382	0.875605	4	1	1242	1075	167	1026	0	46
FBgn0036372	Abp1	0.0469713	0.875444	5	1	2748	2500	248	1593	481	423
FBgn0040394	CG16903	-0.0633447	0.875444	3	1	2063	1936	127	1680	146	107
FBgn0035086	CG12851	-0.0994492	0.875129	11	3	7033	6450	583	3243	2404	800
FBgn0037638	CG8379	0.0409705	0.875129	6	2	2869	2450	419	2121	182	144
FBgn0030230	Rph	-0.102289	0.875084	10	4	8590	2826	5764	1914	714	195
FBgn0039854	CG1635	0.0477999	0.875084	4	1	1720	1548	172	1344	121	80
FBgn0034763	RYBP	0.0454057	0.874866	3	2	2626	2242	384	450	1269	520
FBgn0028897	CG4935	-0.0579462	0.874757	5	1	1343	1083	260	924	97	59
FBgn0035025	uri	-0.0486821	0.874757	4	1	2529	2351	178	2193	123	32
FBgn0001983	wor	0.0869862	0.873681	2	1	2284	2222	62	1644	425	150
FBgn0028429	I-2	-0.052926	0.873681	6	2	2439	1561	878	615	641	302
FBgn0263415	lncRNA:CR43461	0.0975792	0.873681	2	#N/A	#N/A	#N/A	#N/A	#N/A	#N/A	#N/A
FBgn0026148	CG12253	0.0620613	0.8734	3	1	1436	1240	196	1134	74	29
FBgn0035471	Sc2	-0.0509012	0.8733	4	1	1544	1105	439	906	147	49
FBgn0031054	Ssu72	-0.0634903	0.873214	5	3	2306	2186	120	585	1513	85
FBgn0034936	Stoml2	0.0396399	0.873214	8	2	3259	1354	1905	1098	25	228
FBgn0052281	CG32281	-0.0807801	0.873155	1	1	1539	1539	0	1371	38	127
FBgn0033392	CG8027	0.0546729	0.872928	3	1	2715	2597	118	1998	496	100
FBgn0035264	Oseg4	0.0872628	0.872928	10	2	4775	4131	644	3615	335	178
FBgn0037931	CG18476	0.0598707	0.872928	5	1	3197	2946	251	2808	35	100
FBgn0030757	CG9902	0.0571359	0.872924	7	2	5397	5059	338	3411	1559	86
FBgn0037852	Tpc1	0.038191	0.872924	4	2	2617	2161	456	996	434	728
FBgn0033994	CG7544	-0.0590074	0.872871	6	2	1850	1592	258	915	568	106
FBgn0264979	CG4267	0.0502921	0.872681	4	2	2897	8246	-5349	1122	913	144
FBgn0030137	CG15317	-0.064349	0.8718	3	1	938	825	113	579	175	68
FBgn0037578	CG9601	-0.048103	0.871615	1	1	1856	1856	0	1569	210	74
FBgn0038881	CG16791	-0.0918675	0.871019	18	4	31302	7188	24114	3324	2754	1107
FBgn0259110	mmd	-0.106115	0.87089	35	8	26224	6718	19506	3519	2332	864
FBgn0034025	Pgant1	-0.0461041	0.870558	6	3	3888	2697	1191	1803	579	312
FBgn0265045	Strn-Mlck	0.0939404	0.870553	42	10	42566	25666	16900	24765	324	574
FBgn0043458	CG12084	-0.0549633	0.870469	11	2	5693	3483	2210	2295	803	382
FBgn0051632	sens-2	0.10276	0.870439	6	2	17062	3744	13318	2238	837	666
FBgn0065098	RNaseMRP:RNA	0.106161	0.870326	1	#N/A	#N/A	#N/A	#N/A	#N/A	#N/A	#N/A
FBgn0030004	CG10958	-0.0738869	0.870294	1	1	2683	2683	0	2229	224	227
FBgn0032858	CG10949	-0.0579592	0.870294	3	2	1746	1689	57	1377	95	214
FBgn0037000	ZnT77C	-0.066516	0.870294	5	2	10629	2287	8342	1539	482	263
FBgn0265595	CG44422	-0.106482	0.870294	17	6	80151	4359	79046	2019	1496	134
FBgn0286813	SRPK	0.0561793	0.870294	8	5	7128	5121	2007	3027	1725	366
FBgn0030753	rngo	-0.0484549	0.870292	6	2	3815	2216	1719	1374	609	230
FBgn0000449	dib	-0.10341	0.869827	4	1	2260	1975	285	1467	457	48
FBgn0028490	CG31705	0.0782032	0.869827	5	3	5185	2664	2521	2046	529	86
FBgn0000241	bw	0.103249	0.869609	10	2	10695	2738	7957	2026	448	261
FBgn0029867	CG3847	0.0671084	0.869609	1	1	2134	2134	0	1140	589	402
FBgn0035148	CG3402	-0.067359	0.869609	3	1	1340	1035	305	369	546	117
FBgn0039381	SppL	-0.0569215	0.869609	13	6	6247	2782	3465	1266	864	649
FBgn0052808	CG32808	0.107391	0.869609	2	1	1125	1063	62	852	37	171
FBti0064254		-0.107019	0.869609	#N/A	#N/A	#N/A	#N/A	#N/A	#N/A	#N/A	#N/A
FBgn0013753	Bgb	0.0569695	0.869259	1	2	1242	1242	0	759	196	284
FBgn0036290	CG10638	-0.0462772	0.869259	9	3	3206	1413	1793	951	384	75
FBgn0015737	Hmu	0.0600751	0.868668	4	1	2824	2360	464	1737	459	161
FBgn0015247	Diap2	0.0597466	0.868594	5	2	2656	1997	659	1494	462	38
FBgn0015774	NetB	-0.0977565	0.868516	15	7	63339	7926	55413	2379	5224	320
FBgn0024362	Naa30A	0.0522397	0.868516	5	2	2665	2347	318	1131	827	386
FBgn0030096	Zpr1	-0.0531188	0.868389	2	1	1967	1853	114	1371	363	116
FBgn0037989	ATP8B	-0.108529	0.868244	24	7	22238	6500	15738	4641	1208	648
FBgn0031719	CG18269	0.104383	0.867784	1	1	919	919	0	600	108	208
FBgn0052816	CG32816	-0.0980987	0.867784	9	6	154151	1711	152440	879	445	384
FBgn0001226	Hsp27	0.0669356	0.867749	2	2	1632	1632	0	639	867	123
FBgn0027376	rha	0.105222	0.86773	6	1	4587	4288	299	3996	122	167
FBgn0032454	CG5787	0.0582708	0.86773	5	2	4161	3637	524	2850	461	323
FBgn0267790	rump	-0.046669	0.86773	5	2	4472	2358	2114	1896	291	168
FBgn0029766	CG15784	0.0994986	0.867572	2	2	2956	2956	0	1662	182	1109
FBgn0013435	Cdc2rk	-0.0670893	0.86716	5	1	1486	1251	235	1161	19	68
FBgn0033907	mRpS16	0.0669763	0.86716	2	1	611	546	65	387	45	111
FBgn0038369	Arpc3A	-0.0689236	0.86716	4	2	1374	1123	251	531	471	118
FBgn0003411	sisA	-0.0971793	0.866031	1	1	779	779	0	567	142	67
FBgn0029755	Sas10	0.0634265	0.866031	1	1	1663	1663	0	1284	281	95
FBgn0037746	CG8478	0.0478291	0.866005	7	4	2486	2266	220	1713	297	253
FBgn0033741	CG8545	-0.0532784	0.865529	3	1	3072	2949	123	2673	171	102
FBgn0051126	CG31126	-0.067244	0.86516	2	1	645	589	56	450	96	40
FBti0059796		-0.105123	0.864779	#N/A	#N/A	#N/A	#N/A	#N/A	#N/A	#N/A	#N/A
FBgn0035137	CG1233	0.0742334	0.863845	5	2	4210	4011	199	3387	435	186
FBgn0037205	BoYb	-0.0456174	0.863789	1	1	3559	3559	0	3177	287	92
FBgn0032382	Mal-B2	-0.0660306	0.863518	8	3	2614	1935	989	1692	127	113
FBgn0034067	CG8399	0.0594235	0.863207	9	2	6891	2342	4549	1968	235	136
FBgn0031188	CG14613	-0.0635148	0.863101	5	2	2041	1755	286	723	784	245
FBgn0033426	CG1814	-0.0694532	0.863101	9	3	4421	1673	2748	1386	157	127
FBgn0037105	S1P	-0.0642431	0.863101	6	1	3580	3136	444	3036	28	69
FBgn0021767	org-1	-0.101382	0.863065	9	2	7379	3417	3962	2097	542	775
FBgn0035903	CG6765	-0.10717	0.863065	9	3	5972	3451	2521	2043	1080	325
FBgn0262508	CG43078	-0.11107	0.863065	19	13	22810	10607	12203	7527	709	2368
FBgn0032925	CG9246	-0.0672105	0.862983	2	1	2450	2391	59	2298	52	38
FBgn0039505	CG5934	-0.0690447	0.862955	2	1	861	784	77	405	250	126
FBgn0029753	CG4198	-0.0873504	0.86269	3	2	1933	1867	66	1431	258	175
FBgn0027106	Inx7	0.109367	0.862495	3	1	2001	1634	367	1314	118	199
FBgn0261999	Ca-Ma2d	-0.111879	0.861515	13	2	10053	5790	4263	3645	1543	599
FBgn0035761	RhoGEF4	-0.0510681	0.860953	5	2	2313	2132	181	1941	87	101
FBgn0015801	Reg-5	0.0913332	0.860881	4	2	5403	1653	3750	864	280	506
FBgn0039642	CG11882	0.0604135	0.860761	3	2	1157	1087	70	789	177	118
FBgn0243512	puc	-0.0684784	0.860406	5	2	16963	2919	14044	1428	959	529
FBgn0010222	Nmdmc	-0.0931609	0.859674	5	3	8048	1257	6791	927	149	178
FBgn0035298	SCOT	-0.0570639	0.859674	6	3	3663	1966	1697	1506	126	331
FBgn0039068	CG13827	-0.0601356	0.859196	5	2	2238	989	1249	699	174	113
FBgn0042125	CG18787	-0.0835251	0.859196	2	1	1441	1386	55	1194	77	112
FBgn0053200	VepD	0.112705	0.859196	4	3	694	635	183	243	314	75
FBgn0010926	l(3)07882	0.0724472	0.858873	4	2	4431	4315	116	2556	1656	100
FBgn0003865	tsg	0.109978	0.858591	1	1	887	887	0	747	101	36
FBgn0263595	lncRNA:CR43617	0.11466	0.858591	2	#N/A	#N/A	#N/A	#N/A	#N/A	#N/A	#N/A
FBgn0261041	stj	0.113186	0.857447	27	3	13778	6057	7721	3654	1591	809
FBgn0036484	Pex3	-0.059207	0.856741	4	2	2025	1906	119	1155	440	308
FBgn0050295	Ipk1	-0.0665935	0.856741	15	4	8355	2636	5719	2148	18	467
FBgn0260857	Bet1	0.0653574	0.856741	4	2	1044	987	57	351	334	299
FBgn0013953	Esp	0.102912	0.856163	7	2	8478	2732	5746	1962	179	588
FBgn0026570	CG5704	0.0690569	0.856107	3	2	1419	1289	130	1005	156	125
FBgn0031575	Cep97	0.0699035	0.856107	9	2	3729	2942	787	2418	236	285
FBgn0035294	Mfap1	-0.0831458	0.855708	3	1	1805	1682	123	1434	137	108
FBgn0085432	pan	0.0654032	0.855556	27	9	44618	8472	36473	2253	5778	438
FBgn0284257	Ttd14	-0.0508515	0.855556	13	3	10161	2584	7577	1545	515	521
FBgn0036463	Reck	-0.0928628	0.854678	9	2	12825	4268	8557	3213	584	468
FBgn0031478	CG8814	0.0533964	0.854657	3	1	2279	1785	494	972	433	377
FBgn0041780	Ssl2	0.0970277	0.854657	4	1	1692	1519	173	1242	165	109
FBgn0261053	Cad86C	0.104901	0.85456	14	5	21952	6665	15287	5847	551	264
FBgn0033762	ZnT49B	0.0502733	0.854495	9	2	2939	2549	390	1980	237	329
FBgn0039714	Zip99C	0.0579596	0.854231	14	9	5195	1820	3375	1065	257	495
FBgn0036063	CG6674	0.0727103	0.854082	3	2	904	843	61	699	59	82
FBgn0036847	CNPYb	0.081181	0.854082	1	1	1328	1328	0	663	587	75
FBgn0004567	slp2	-0.103706	0.853771	1	1	2346	2346	0	1353	632	358
FBgn0027453	Dnz1	-0.0585822	0.853295	3	1	2210	1949	261	828	752	366
FBgn0030638	CG11655	0.0650331	0.853295	2	1	2081	1720	361	1365	248	104
FBgn0033915	CG8485	-0.0576334	0.853167	11	3	3917	3198	719	2580	293	322
FBgn0030038	CG1440	0.0417228	0.853098	9	4	4208	2394	1814	1653	504	234
FBgn0033247	Nup44A	0.0606205	0.853098	7	3	2822	1283	1539	1062	49	169
FBgn0003312	sad	0.111222	0.853066	6	1	2520	1773	747	1560	104	106
FBgn0010313	corto	0.090164	0.853066	5	5	9294	9294	0	1650	6594	1047
FBgn0052707	APC4	0.0612565	0.852948	8	2	2937	2617	320	2325	166	123
FBgn0036180	Duba	0.0612385	0.852468	13	4	4030	3276	754	1977	668	628
FBgn0086370	sra	-0.0469756	0.852191	3	2	10586	1855	8731	876	669	307
FBgn0267808	asRNA:CR46133	0.107488	0.851983	1	#N/A	#N/A	#N/A	#N/A	#N/A	#N/A	#N/A
FBgn0267513	28SrRNA-Psi:CR45853	0.117414	0.851937	1	#N/A	#N/A	#N/A	#N/A	#N/A	#N/A	#N/A
FBgn0030060	CG2004	0.0674083	0.851548	7	5	2453	1920	533	1275	126	516
FBgn0024807	DIP1	-0.0502938	0.851494	11	8	5353	2604	2749	1230	1259	112
FBgn0027932	Akap200	0.0654253	0.851494	12	7	15555	2230	13378	1116	930	181
FBgn0036210	CG14130	0.0919185	0.851494	4	1	1267	1067	200	765	243	56
FBgn0037613	Cks85A	-0.0812954	0.851494	5	3	3257	666	4885	288	237	138
FBgn0050291	CG30291	-0.0678814	0.851494	4	1	1822	1655	167	1527	47	78
FBgn0051223	CG31223	0.0741947	0.851494	2	1	1329	1270	59	1182	24	61
FBgn0067628	CG33331	-0.0773709	0.851494	1	1	1284	1284	0	1026	129	126
FBgn0263219	Dscam4	-0.117303	0.851494	38	5	43752	7815	35937	5805	1491	516
FBgn0264711	CG43980	0.113682	0.851474	9	2	21349	4986	16363	3978	286	719
FBgn0028402	Sin	0.0561389	0.850791	4	2	1737	1614	123	1458	89	64
FBgn0283741	prage	0.0709249	0.850602	16	11	79215	3319	76630	2226	473	617
FBgn0033669	PI31	0.0673865	0.850338	8	5	2773	1118	1655	810	187	118
FBgn0034938	CG3803	0.0650552	0.850338	4	1	1536	1340	196	1179	25	133
FBgn0037051	CG10565	0.0730456	0.850284	4	2	3104	2538	566	1938	121	476
FBgn0030520	Pdcd4	0.0618161	0.849869	8	4	9830	3426	6404	1527	1199	697
FBgn0027359	Tim8	-0.0549742	0.849856	3	2	839	761	78	264	403	91
FBgn0053096	CG33096	-0.118405	0.849856	9	6	4475	3581	894	858	2386	334
FBgn0031229	CG3436	0.051973	0.849842	4	2	1638	1381	257	1041	125	212
FBgn0032700	CG10338	-0.060045	0.849842	5	2	2908	2418	490	1251	686	478
FBgn0050349	CG30349	0.0503144	0.849842	7	1	3368	2014	1354	1860	78	73
FBgn0050456	CG30456	-0.1187	0.849842	#N/A	#N/A	#N/A	#N/A	#N/A	#N/A	#N/A	#N/A
FBgn0264959	Src42A	-0.0531763	0.849747	13	2	30657	3017	27935	1551	889	574
FBgn0040056	CG17698	-0.073645	0.849624	8	4	11099	2560	8539	2082	199	276
FBgn0263773	fok	-0.0717682	0.849624	5	4	5801	696	5105	309	48	336
FBgn0004607	zfh2	0.116218	0.849593	19	3	39065	11695	27370	9009	2266	417
FBgn0030365	Tango4	-0.0659318	0.849593	2	1	1679	1620	59	1446	79	92
FBgn0033518	Prx2540-2	-0.118803	0.849593	4	1	1044	856	188	660	106	87
FBgn0030073	CG10962	-0.0920524	0.849561	2	1	1348	1074	274	747	296	28
FBgn0002973	numb	0.067801	0.849424	8	3	25655	2956	23760	1545	845	563
FBgn0040575	CG15922	0.105417	0.849424	4	2	573	398	175	201	75	119
FBgn0010323	Gsc	0.121638	0.849357	5	3	11142	2362	8784	1419	635	305
FBgn0010433	ato	-0.11367	0.848916	1	1	1223	1223	0	936	210	74
FBgn0024189	sns	0.112261	0.848916	22	3	57603	8694	48909	4626	3489	576
FBgn0028671	Vha100-1	0.0591622	0.848916	17	10	6788	2907	3881	2508	294	102
FBgn0030874	Spt7	-0.0675882	0.848916	3	1	1430	1309	121	1077	148	81
FBgn0031635	tank	-0.0549209	0.848916	7	2	2665	2213	452	1491	405	314
FBgn0033855	link	-0.0776519	0.848916	1	1	1394	1394	0	1167	185	39
FBgn0034261	HPS4	-0.069838	0.848916	8	2	7249	3429	3820	2502	780	144
FBgn0034802	CNBP	-0.0606488	0.848916	3	2	2509	2509	0	495	1446	565
FBgn0037958	CG6962	0.0629279	0.848916	7	1	2833	2492	341	2301	78	110
FBgn0038811	Pus1	0.0601181	0.848916	5	2	1648	1466	182	1326	62	75
FBgn0038951	CG5380	0.0741137	0.848916	5	2	1294	1102	192	879	135	85
FBgn0040475	SH3PX1	0.057423	0.848916	3	1	3406	2146	1260	1695	306	142
FBgn0033853	CG6145	0.0541435	0.848718	9	5	10207	1843	8364	1449	391	0
FBgn0039205	CG13623	-0.114191	0.848718	3	2	786	725	61	417	48	257
FBgn0086025	snoRNA:Me28S-A2589c	-0.120147	0.848718	1	#N/A	#N/A	#N/A	#N/A	#N/A	#N/A	#N/A
FBgn0260431	CG42526	-0.082708	0.848718	3	1	1714	1598	116	735	860	0
FBgn0031263	Tspo	-0.0792014	0.848705	2	1	912	853	59	555	208	87
FBgn0034013	unc-5	0.103725	0.848242	12	2	27829	5235	22594	3216	1145	871
FBgn0031657	CG3756	0.0675394	0.847742	2	1	1213	1153	60	999	70	81
FBgn0037085	Neu2	-0.123212	0.847373	4	2	5696	1126	4570	924	43	156
FBgn0053169	CG33169	-0.092491	0.846952	2	2	633	633	0	174	337	119
FBgn0083040	snoRNA:Psi18S-1854c	0.123372	0.846952	1	#N/A	#N/A	#N/A	#N/A	#N/A	#N/A	#N/A
FBgn0035249	CG17249	0.0640301	0.84688	1	1	1534	1534	0	1416	51	64
FBgn0030648	CG6340	0.0559187	0.846453	7	4	4239	1814	2425	1539	171	101
FBgn0032938	CG8671	0.0547991	0.846453	17	7	19835	4975	14860	3117	1276	579
FBgn0038039	CG5196	0.0780373	0.846074	6	2	3453	1679	1774	1281	299	96
FBgn0036740	Vps60	-0.056486	0.84598	6	2	1503	1100	403	678	172	247
FBgn0003042	Pc	0.0704684	0.845715	3	1	11883	2462	9421	1170	1179	110
FBgn0037698	CG16779	-0.119562	0.845184	14	5	32594	12444	20150	6015	5406	1020
FBgn0014868	Ost48	-0.0704201	0.844849	2	1	1587	1513	74	1347	79	84
FBgn0033984	Lap1	-0.062461	0.84474	8	2	5046	4587	476	2547	1641	396
FBgn0265137	Spn42Da	-0.0599598	0.84474	11	11	3022	1370	1652	1218	91	58
FBgn0038461	EMC2B	0.0837803	0.844653	5	2	1545	1216	329	846	256	111
FBgn0040650	CG15456	-0.107964	0.844653	4	2	612	500	112	285	160	52
FBgn0003517	sta	0.0666098	0.844324	6	4	1617	1083	534	810	90	180
FBgn0031391	CG11723	0.0590706	0.843687	3	2	1979	1907	72	1050	603	251
FBgn0037656	CG11986	0.060376	0.843687	3	1	1377	1262	115	1104	101	54
FBgn0259824	Hip14	-0.0535364	0.843224	5	3	4229	3910	319	1911	1607	389
FBgn0034948	PPP1R15	-0.079241	0.843166	2	1	1657	1597	60	951	279	364
FBgn0030328	Amun	-0.0568198	0.842154	16	12	4911	3694	1752	1650	1390	651
FBgn0051365	CG31365	0.063467	0.8421	3	1	2461	2335	126	1917	335	80
FBgn0027070	Ugt36E1	-0.085746	0.841995	7	4	2290	1903	387	1551	195	154
FBgn0003559	su(f)	0.0553981	0.841934	13	3	4422	2668	1993	2199	85	381
FBgn0264695	Mhc	-0.126814	0.841934	37	21	22201	7341	14860	5808	1242	288
FBgn0004956	upd1	0.113813	0.841929	7	3	3938	2602	1336	1239	740	620
FBgn0263873	sick	0.124527	0.841571	30	12	162060	8191	153869	6576	972	640
FBgn0031037	CG14207	-0.0669565	0.841301	8	4	6215	1380	4835	549	523	305
FBgn0261380	mRpL37	-0.0609194	0.841076	4	1	1530	1356	174	1224	46	83
FBgn0032222	CG5037	0.0651485	0.84042	4	1	1659	1473	186	1173	158	139
FBgn0051217	modSP	0.0736965	0.840385	6	1	3217	2289	928	1884	246	156
FBgn0033782	sug	-0.121914	0.840193	4	2	6078	1468	4610	966	116	383
FBgn0030671	CG8134	0.0710392	0.84017	3	2	1682	1496	186	1035	355	103
FBgn0260745	mfas	-0.119247	0.84017	16	16	8454	2962	5492	2715	137	107
RR48331_transposable_element		0.128033	0.83984	#N/A	#N/A	#N/A	#N/A	#N/A	#N/A	#N/A	#N/A
FBgn0264815	Pde1c	-0.128246	0.839809	19	9	114417	5704	108713	2502	2402	797
FBgn0005617	msl-1	-0.0657971	0.839229	3	2	5081	5021	60	3117	1526	375
FBgn0028372	isopeptidase-T-3	0.0761826	0.839229	8	3	2860	2491	369	1683	668	137
FBgn0028380	fal	-0.0742628	0.839229	9	3	4267	2128	2139	1104	486	535
FBgn0023215	Mnt	0.0957354	0.839141	18	10	28980	3280	26592	2370	39	868
FBgn0020414	Idgf3	-0.115794	0.838912	7	4	4135	3801	487	1323	2345	130
FBgn0033033	scaf	-0.12377	0.838912	8	2	14974	3043	11931	1965	967	108
FBgn0035228	CG12091	0.0652935	0.838912	2	2	1907	1907	0	963	667	274
FBgn0037811	CG12592	-0.0726288	0.838912	3	1	2531	2407	124	2022	321	61
FBgn0260985	RfC4	0.062783	0.838763	2	1	1179	1127	52	993	76	55
FBgn0030876	CG6762	-0.116155	0.838755	9	4	1499	984	653	486	346	149
FBgn0262108	lncRNA:CR42861	-0.0836478	0.838399	5	#N/A	#N/A	#N/A	#N/A	#N/A	#N/A	#N/A
FBgn0000227	Bsg25A	0.129648	0.838398	2	1	1410	1352	58	1089	172	88
FBgn0015553	tos	0.0513358	0.838398	2	1	2445	2390	55	2196	74	117
FBgn0034093	CG15706	-0.062151	0.838398	9	5	7463	2578	4885	1617	79	879
FBgn0036502	CG7841	0.0641424	0.838398	5	2	3065	1628	1437	522	701	402
FBgn0037076	ebd2	-0.0771816	0.838398	4	2	4521	1821	2700	1101	270	447
FBgn0037848	Tsp86D	-0.0592087	0.838398	3	3	1848	1791	57	948	515	325
FBgn0050431	CG30431	-0.119387	0.838398	2	1	2500	1849	651	1254	370	222
FBgn0065073	snoRNA:229	0.11855	0.838398	1	#N/A	#N/A	#N/A	#N/A	#N/A	#N/A	#N/A
FBgn0260720	asRNA:CR42547	-0.120342	0.838398	3	#N/A	#N/A	#N/A	#N/A	#N/A	#N/A	#N/A
FBgn0002306	sas	-0.118954	0.837976	15	4	20895	6236	14659	5079	591	563
FBgn0003292	rt	-0.0563762	0.837976	4	1	3649	3268	381	2658	169	438
FBgn0021967	ND-PDSW	0.0802685	0.837976	5	2	1178	738	440	477	80	178
FBgn0026400	Noa36	-0.0640013	0.837751	2	1	1230	1138	92	945	123	67
FBgn0266569	CG42259	-0.101576	0.837751	3	2	786	711	75	276	171	261
FBgn0050460	CG30460	-0.117937	0.837634	17	9	21663	6950	14713	5133	811	1003
FBgn0264270	Sxl	-0.0668727	0.837634	27	25	22389	5164	18340	2166	2570	425
FBgn0011837	Tis11	-0.0834777	0.837355	5	3	23146	5015	18131	1308	3320	384
FBgn0005648	Pabp2	-0.0937201	0.837215	7	2	2944	1869	1075	672	788	406
FBgn0030508	CG15760	-0.127934	0.836752	10	3	6534	4588	1946	2070	2038	477
FBgn0031282	Pex12	0.0805394	0.836752	2	2	2104	2104	0	891	1120	90
FBgn0031703	CG12512	0.0810657	0.836752	3	1	3103	2054	1049	1779	93	179
FBgn0036791	CG7271	0.121555	0.836752	1	1	1407	1407	0	1281	23	100
FBgn0037879	scpr-C	0.0958532	0.836685	3	2	1162	1109	53	786	304	16
FBgn0015351	CG14906	0.062663	0.836648	1	1	1177	1177	0	1077	65	32
FBgn0030522	CG11103	0.103617	0.836648	1	1	923	923	0	672	208	40
FBgn0261064	Rbsn-5	0.0693116	0.836648	3	1	1969	1846	123	1515	68	260
FBgn0034210	Camp	0.0714124	0.836448	5	2	2124	1813	311	1554	177	79
FBgn0083046	snoRNA:Psi18S-1389a	-0.127228	0.836448	1	#N/A	#N/A	#N/A	#N/A	#N/A	#N/A	#N/A
FBgn0029161	slmo	-0.125541	0.836389	7	5	2056	2056	135	645	402	1006
FBgn0053867	His-Psi:CR33867	0.130303	0.835749	2	#N/A	#N/A	#N/A	#N/A	#N/A	#N/A	#N/A
FBgn0042207	CG18530	0.128779	0.83568	3	1	1312	1188	124	1167	18	0
FBgn0033459	CG12744	-0.0853949	0.835273	4	2	1354	1231	123	480	190	558
FBgn0039828	CG1542	-0.0674073	0.835084	3	1	1327	1207	120	921	197	86
FBgn0065076	snoRNA:185	-0.126572	0.835061	1	#N/A	#N/A	#N/A	#N/A	#N/A	#N/A	#N/A
FBgn0265362	CG44303	0.120245	0.834761	2	1	458	7571	-7113	264	76	55
FBgn0025469	slv	-0.0881454	0.834687	8	3	2799	1247	1552	678	281	285
FBgn0035321	CG1275	0.0726442	0.834687	8	4	4680	1698	2982	1020	353	322
FBgn0039213	atl	-0.0513889	0.834687	7	3	9044	2889	6155	1623	1007	256
FBgn0043069		-0.132594	0.834687	4	2	1606	1488	118	840	534	111
FBgn0005640	Eip63E	-0.0701043	0.834579	21	14	94771	4914	89857	1527	2955	429
FBgn0034727	mRpS29	0.0705364	0.834579	1	1	1440	1440	0	1176	184	77
FBgn0038128	Ravus	0.0980857	0.834579	2	1	1329	1269	60	1077	126	63
FBgn0051774	fred	0.132614	0.834579	12	3	88786	7149	81637	3969	2631	546
FBgn0266549	lncRNA:CR45102	-0.133034	0.834579	1	#N/A	#N/A	#N/A	#N/A	#N/A	#N/A	#N/A
FBgn0035166	JMJD5	-0.0859465	0.834506	3	2	1381	1330	51	1203	78	46
FBgn0033226	puml	0.0778285	0.83404	9	7	2983	2695	288	1362	976	354
FBgn0035348	CG16758	-0.129325	0.83404	7	6	4235	1689	2546	1188	165	333
FBgn0039020	CG17141	-0.0945022	0.83404	2	1	1154	1099	55	969	54	73
FBgn0035482	CG14985	0.0896368	0.834034	4	2	3153	2808	345	723	1957	125
FBgn0026402	NiPp1	0.0629373	0.834027	5	1	1587	1349	238	1149	106	91
FBgn0036896	wnd	0.063713	0.834027	12	4	11378	4512	6866	2931	1142	436
FBgn0050185	AIMP3	0.0803844	0.834027	3	1	878	739	139	537	124	75
FBgn0030329	prtp	0.0828084	0.833816	8	4	3139	1746	1393	1248	406	89
FBgn0037378	PSMG1	0.0720127	0.83361	3	1	1010	893	117	705	90	95
FBgn0032694	MESR3	-0.0874644	0.833072	4	4	44521	2099	42422	897	671	528
FBgn0052027	lncRNA:CR32027	-0.0936348	0.833072	3	#N/A	#N/A	#N/A	#N/A	#N/A	#N/A	#N/A
FBgn0082585	sprt	0.0841746	0.833072	5	1	12690	2795	9895	1902	318	572
FBgn0085407	Pvf3	-0.127439	0.833072	9	4	59508	4852	54656	1914	1905	1030
FBgn0028970	betaggt-II	0.0830794	0.833024	2	1	1597	1433	164	1041	237	152
FBgn0033550	CG12341	-0.0823251	0.833024	2	1	1154	1100	54	384	206	507
FBgn0052062	Rbfox1	0.104152	0.833024	25	9	111992	6692	105909	2886	2838	965
FBgn0082972	snoRNA:Psi28S-3316a	-0.133756	0.833024	1	#N/A	#N/A	#N/A	#N/A	#N/A	#N/A	#N/A
FBgn0002715	mei-S332	-0.0541329	0.832927	5	2	2267	1504	962	1203	103	195
FBgn0032793	CG10189	-0.093699	0.832904	3	2	1607	1349	258	1215	29	102
FBgn0035033	CG3548	0.0828545	0.832904	3	1	2421	2218	203	1359	755	101
FBgn0000384	cta	-0.0815387	0.832164	7	2	11136	3991	7145	1371	1008	382
FBgn0260440	spdo	-0.12534	0.831771	2	1	2166	2087	79	1695	260	129
FBgn0283525	l(2)10685	-0.0881648	0.831725	1	1	1628	1628	0	1509	73	43
FBgn0013469	klu	-0.116055	0.831654	5	4	28018	4792	23226	2409	1319	1061
FBgn0058461	CR40461	0.119256	0.831654	1	#N/A	#N/A	#N/A	#N/A	#N/A	#N/A	#N/A
FBgn0029714	CG3527	-0.0758887	0.831548	2	1	1034	970	64	756	108	103
FBgn0004057	Zw	0.0850904	0.830856	6	3	5102	2092	3010	1572	167	350
FBgn0260450	CalpC	-0.0816157	0.830856	2	1	2761	2687	74	2043	470	171
FBgn0031766	CG9117	0.0987291	0.830339	1	1	906	906	0	684	132	87
FBgn0010225	Gel	0.0888122	0.830206	13	7	5841	3030	2811	2394	120	513
FBgn0050381	PIG-X	0.094349	0.830206	5	2	1359	1195	164	729	323	140
FBgn0053993	CG33993	-0.135451	0.830206	8	2	17623	2404	15219	1263	734	404
FBgn0038056	CG5961	0.0800702	0.830023	5	3	1874	1463	411	1326	78	56
FBgn0026089	CG14817	-0.078407	0.829982	3	2	977	920	57	318	468	131
FBgn0033186	CG1602	0.0813182	0.829444	3	1	2014	1901	113	1731	91	76
FBgn0037809	CG12818	-0.0815156	0.829444	3	1	1115	1001	114	864	96	38
FBgn0035425	CG17746	0.066298	0.82944	6	2	2632	1577	1197	1113	215	246
FBgn0039260	Smg6	0.0694677	0.82944	10	1	4037	3310	727	2844	350	113
FBgn0051038	CG31038	-0.116297	0.82944	11	7	26173	3398	22775	2190	640	565
FBgn0003931	snRNA:U4:38AB	0.135493	0.829255	1	#N/A	#N/A	#N/A	#N/A	#N/A	#N/A	#N/A
FBgn0033657	Sln	0.137281	0.829255	6	1	7001	3918	3083	2565	596	754
FBgn0038593	Vps39	-0.0587538	0.828857	7	1	3258	2915	343	2628	191	93
FBgn0086672	snoRNA:Or-aca5	0.134611	0.828857	1	#N/A	#N/A	#N/A	#N/A	#N/A	#N/A	#N/A
FBgn0020294	ko	-0.135149	0.828762	9	2	55579	4710	50869	3147	607	953
FBgn0050035	Tret1-1	0.130275	0.828693	9	2	9015	3132	5883	2571	351	207
FBgn0082986	snoRNA:Psi28S-2562	0.13782	0.828256	1	#N/A	#N/A	#N/A	#N/A	#N/A	#N/A	#N/A
FBgn0031959	spz3	-0.138044	0.828165	5	1	6058	2552	3506	1833	310	406
FBgn0260997	CG42598	-0.13404	0.828165	4	1	17217	1158	16059	1020	0	135
FBgn0034662	CG13492	-0.13816	0.828048	6	1	10748	9183	1565	8937	182	61
FBgn0082919	snoRNA:Or-CD4	-0.134109	0.828048	1	#N/A	#N/A	#N/A	#N/A	#N/A	#N/A	#N/A
FBgn0025726	unc-13	-0.0824687	0.828018	40	7	41402	12914	31594	8613	563	3735
FBgn0264442	ab	-0.136001	0.827711	16	5	50403	5164	45239	2712	1670	779
FBgn0013334	Sap47	-0.0645797	0.827661	22	12	27025	5277	21748	1437	2811	1026
FBgn0035519	CG1309	0.0723877	0.827661	6	1	2214	1859	355	1572	171	113
FBgn0013263	Trl	0.103425	0.827368	19	10	10096	2613	10508	1746	205	659
FBgn0033402	Myd88	0.0757971	0.82682	7	3	5900	3613	2287	1611	1071	928
FBgn0030706	Lrp4	-0.137707	0.826556	17	3	10144	7442	2702	6024	1132	283
FBgn0037942	CG14721	0.0724735	0.826556	5	2	1368	1248	183	1035	163	47
FBgn0265047	FDY	0.135441	0.826556	4	2	1736	1117	619	987	0	127
FBgn0051431	CG31431	0.11813	0.826446	8	3	2960	1595	1365	1083	119	390
FBgn0053113	Rtnl1	-0.0734623	0.826163	19	11	16080	2700	14213	1785	567	345
FBgn0086358	Tab2	0.0763601	0.825965	8	3	11980	3081	8899	2460	256	362
FBgn0040079	pkaap	0.0731598	0.825789	4	1	2906	2439	467	1866	416	154
FBgn0086668	snoRNA:Psi28S-3436a	0.134516	0.825789	1	#N/A	#N/A	#N/A	#N/A	#N/A	#N/A	#N/A
FBgn0268063	ltl	0.106061	0.825789	5	2	9017	4108	4909	2451	966	688
FBgn0035965	Use1	-0.0803199	0.825721	3	1	1473	980	493	750	149	78
FBgn0013709	mt:tRNA:Trp-TCA	-0.139696	0.825536	1	1	0	66	0	0	0	0
FBgn0004644	hh	0.139296	0.825379	3	1	13738	2370	11368	1413	569	385
FBgn0038546	CG7379	0.0708588	0.825379	3	1	1929	1787	142	1299	290	195
FBgn0259978	vlc	0.0627506	0.825379	13	8	3328	2626	702	1815	520	288
FBgn0027611	LManII	0.101634	0.825353	11	2	4815	3499	1316	3240	62	194
FBgn0261804	CG42750	-0.137454	0.824606	18	2	115960	6913	109047	3201	1618	2091
FBgn0265184	CG44249	-0.100071	0.824595	1	1	1490	1490	0	1221	198	68
FBgn0003460	so	-0.129376	0.824443	7	1	15523	2786	12737	1248	740	795
FBgn0013725	phyl	-0.109583	0.823734	2	1	5002	1839	3163	1200	392	244
FBgn0031998	SLC5A11	0.0790976	0.823587	10	1	4668	2660	2008	1800	420	437
FBgn0001139	gro	0.0686811	0.823294	20	10	8176	3975	4201	2151	1306	515
FBgn0260407	mRpS23	-0.0753008	0.823294	3	1	823	707	116	567	47	90
FBgn0040319	Gclc	0.0724059	0.822886	10	4	13967	4238	9729	2151	1351	733
FBgn0000251	cad	-0.0580381	0.822413	4	3	12405	2570	9835	1335	855	377
FBgn0085421	Epac	-0.115165	0.822413	24	4	39227	6597	32630	3018	2932	644
FBgn0051457	CG31457	-0.0786468	0.822236	2	1	1401	1342	59	1011	127	201
FBgn0034436	CG11961	-0.0828409	0.821969	13	3	4842	2960	2633	2601	82	274
FBgn0015522	olf186-M	0.0994029	0.821943	1	1	1746	1746	0	762	248	733
FBgn0036449	bmm	-0.0605334	0.821943	8	2	9917	2301	7616	1659	305	334
FBgn0005593	RpL7	0.0867078	0.821461	5	2	1318	1167	151	756	263	145
FBgn0039867	CstF50	0.082466	0.821461	2	1	1461	1407	54	1272	49	83
FBgn0036134	FoxK	0.0548507	0.821382	17	8	6615	3382	3233	2280	874	225
FBgn0034530	Rcd6	-0.120264	0.821318	5	2	5321	3135	2186	1539	610	983
FBgn0032787	CG10195	0.0922656	0.821222	7	2	2474	2118	356	1083	928	104
FBgn0033761	CG8778	-0.0649872	0.821222	2	1	1187	1124	63	897	142	82
FBgn0003997	hid	-0.0948636	0.821064	5	2	17897	4018	13879	1230	2266	519
FBgn0034626	CG10795	-0.0820779	0.820997	2	2	1165	1100	65	609	259	229
FBgn0039150	CG13605	0.087496	0.820884	3	1	2446	2174	272	2007	97	67
FBgn0017572	Mo25	0.0648719	0.820791	2	2	2255	2255	0	1017	932	303
FBgn0264745	CR44003	0.0784174	0.820791	2	#N/A	#N/A	#N/A	#N/A	#N/A	#N/A	#N/A
FBgn0033879	Echs1	0.0815321	0.820631	5	2	1385	1124	261	885	103	133
FBgn0263256	CG43394	0.122712	0.820541	12	5	13029	3186	9843	2844	75	264
FBgn0001147	gsb-n	-0.142342	0.820411	5	1	11949	2237	9712	1347	564	323
FBgn0003486	spo	-0.121629	0.820411	2	2	2489	2489	0	1629	504	353
FBgn0004052	Z600	-0.122241	0.820411	1	1	453	453	0	270	117	63
FBgn0031062	CG14230	0.0967358	0.820411	4	1	2242	2053	189	1740	75	235
FBgn0265605	Ric	-0.0694139	0.820411	4	2	2578	2283	295	792	1317	171
FBgn0004394	pdm2	0.122005	0.820282	8	4	29142	4286	24856	2679	481	1123
FBgn0000565	MsrA	0.0755432	0.820226	8	6	2151	980	1171	783	127	67
FBgn0039665	CG2310	-0.110946	0.820226	5	2	1995	1279	716	753	224	299
FBgn0025808	Rad17	0.0715644	0.820036	4	1	2022	1823	199	1605	167	48
FBgn0027560	Tps1	-0.132081	0.820036	5	1	4452	2920	1532	2427	92	398
FBgn0031661	Gmd	0.0631892	0.820036	3	1	1724	1561	163	1185	279	94
FBgn0261108	Atg13	-0.0777423	0.820036	1	1	3003	3003	0	1569	1112	319
FBgn0264703	CR43972	-0.139979	0.820036	2	#N/A	#N/A	#N/A	#N/A	#N/A	#N/A	#N/A
FBgn0036301	CG4069	0.0621706	0.819606	4	1	1890	1709	181	1527	86	93
FBgn0036821	CG3961	0.108011	0.819518	15	4	12234	3373	8861	2112	837	421
FBgn0264494	CG17646	0.0829782	0.819405	13	2	18089	2999	15090	2298	526	172
FBgn0039857	RpL6	-0.0966328	0.819257	4	2	1413	967	446	786	132	46
FBgn0005777	PpD3	-0.0652604	0.81899	12	3	3220	2509	711	1560	750	196
FBgn0028525	c(2)M	-0.093521	0.81899	8	1	2677	2262	415	1710	461	88
FBgn0263240	Coop	-0.0832541	0.818944	3	2	1754	1690	64	1074	213	400
FBgn0053353	5SrRNA:CR33353	0.138341	0.818896	1	#N/A	#N/A	#N/A	#N/A	#N/A	#N/A	#N/A
FBgn0026620	tacc	0.060265	0.818829	21	13	14645	4596	10807	3681	739	173
FBgn0001257	ImpL2	0.128794	0.81882	6	4	11438	1167	10975	798	127	239
FBgn0026593	CG5707	-0.093967	0.81882	4	3	3062	1714	1348	1083	228	400
FBgn0027569	cert	0.0723483	0.81882	11	3	7343	2557	4786	1803	558	193
FBgn0031428	CG9886	0.100732	0.81882	3	2	3818	3762	56	1461	2232	66
FBgn0031461	daw	-0.144818	0.81882	7	3	7116	3050	4066	1758	617	672
FBgn0032751	CG17343	0.091818	0.81882	2	1	4745	571	4174	252	252	64
FBgn0053801	His1:CG33801	0.136645	0.81882	1	1	1023	1356	-333	768	93	159
FBgn0260742	CG12213	-0.0895102	0.81882	9	4	3018	2640	378	1542	751	344
FBgn0263220	Hk	-0.145907	0.81882	22	9	28728	7021	23118	1176	4686	1156
FBgn0051146	Nlg1	-0.145926	0.817931	13	2	36628	6006	30622	4062	1174	767
FBgn0052485	CG32485	0.092827	0.817931	2	1	1443	1136	307	666	251	216
FBgn0037686	RpL34b	0.0864861	0.817829	6	4	990	754	236	504	200	47
FBgn0031897	CG13784	-0.0664408	0.817748	13	5	15496	5228	10268	825	3478	922
FBgn0032394	Hacd1	0.0891233	0.817684	1	1	1033	1033	0	735	180	115
FBgn0001230	Hsp68	-0.135092	0.817667	1	1	2231	2231	0	1905	117	206
FBgn0031608	CG15435	-0.102025	0.817667	3	2	2018	1948	70	1509	187	249
FBgn0032449	CG17036	-0.111519	0.817667	4	2	1744	1680	149	1296	149	232
FBgn0034049	bdg	0.0884182	0.817667	11	4	8896	4620	4276	3993	143	481
FBgn0037153	olf413	-0.13255	0.817667	12	2	111613	8353	103260	2280	5043	1027
FBgn0032924	Nbr	-0.0753846	0.817403	3	1	2448	2335	113	1875	376	81
FBgn0033652	ths	0.125021	0.817403	7	2	57608	7498	50110	2211	2556	2728
FBgn0035589	CHMP2B	-0.0818459	0.817088	1	1	855	855	0	636	90	126
FBgn0036754	CG5589	0.0700393	0.816904	3	1	2226	2112	114	1782	276	51
FBgn0261279	lqfR	0.0715726	0.816904	7	2	7751	2707	5044	1947	473	284
FBgn0265464	Traf6	-0.0642235	0.816807	1	1	2788	3982	-1194	1425	1235	125
FBgn0044030	mRpS14	0.098315	0.816619	3	2	857	797	60	384	48	362
FBgn0038735	MICU3	-0.0796283	0.81648	14	6	7093	2279	4814	1437	772	67
FBgn0010282	TfIIFalpha	-0.0821064	0.816167	4	1	2138	1938	200	1731	75	129
FBgn0032235	CG5096	-0.147098	0.816167	6	1	2461	1649	812	1473	96	77
FBgn0039726	eIF2Balpha	0.0803309	0.81608	6	1	1307	1005	302	918	23	61
FBgn0283680	IP3K2	-0.125747	0.81593	14	6	25671	2355	23316	1401	538	413
FBgn0040551	CG11686	-0.143215	0.815399	4	2	1872	487	1385	210	106	168
FBgn0014343	mirr	0.122402	0.815058	6	3	16611	3892	12719	2046	1170	673
FBgn0033209	CG12107	-0.0726766	0.815058	3	1	913	782	131	405	272	102
FBgn0035558	CG11357	0.0705753	0.815058	7	4	11407	2611	8796	1302	891	415
FBgn0002579	RpL36	-0.112621	0.81462	8	5	1135	568	578	345	113	107
FBgn0003118	pnt	0.0969756	0.81462	13	4	55937	4074	51863	2154	1134	783
FBgn0016120	ATPsynD	-0.0653299	0.81462	5	3	1272	950	322	534	326	87
FBgn0023540	CG3630	0.0635267	0.81462	7	4	10086	1672	8414	1113	353	203
FBgn0028516	ZnT35C	0.0847165	0.81462	9	2	18987	1740	17247	1416	201	120
FBgn0037810	sle	-0.0799201	0.81462	6	2	5151	4775	376	4290	320	162
FBgn0037883	CG14701	-0.110756	0.81462	3	1	628	487	141	258	121	105
FBgn0050021	metro	-0.1305	0.81462	10	4	6059	2782	3277	1785	565	429
FBgn0052677	X11Lbeta	-0.142584	0.81462	20	3	82890	8493	74718	6387	1467	636
FBgn0053862		0.141769	0.81462	1	1	493	493	0	372	66	52
FBgn0284408	trol	-0.132531	0.81462	61	23	74968	14232	60736	13353	692	184
FBgn0036349	SNCF	-0.136766	0.814602	1	1	608	608	0	438	128	39
FBgn0286786	hoip	-0.0877081	0.814602	3	2	669	607	62	381	79	144
FBgn0028369	kirre	-0.134045	0.814535	21	7	393728	5977	388172	2868	2107	999
FBgn0086024	snoRNA:Me28S-A2589b	-0.131007	0.814337	1	#N/A	#N/A	#N/A	#N/A	#N/A	#N/A	#N/A
FBgn0019637	Atu	0.061368	0.813828	4	1	2582	2351	231	2175	69	104
FBgn0029931	CG14427	0.126413	0.813828	1	1	1167	1167	0	756	321	87
FBgn0030434	Brms1	0.0710632	0.813828	3	1	1637	1323	314	777	358	185
FBgn0015949	hrg	0.0841906	0.813612	12	4	5914	4043	1871	2481	681	878
FBgn0027596	Kank	-0.126106	0.813612	20	9	26951	5340	21611	3882	498	957
FBgn0039849	CG11334	-0.0737924	0.813612	8	3	3216	1516	1700	1092	190	231
FBgn0025627	CG4194	-0.135253	0.812952	1	1	1097	1097	0	792	287	15
FBgn0086347	Myo31DF	0.0872074	0.812952	12	3	14966	4318	10648	3033	517	765
FBgn0029911	CG14435	0.0854703	0.812644	8	2	5748	3831	1917	909	2044	875
FBgn0003687	Tbp	-0.0862489	0.812124	2	1	1451	1387	64	1059	135	190
FBgn0037877	CG6689	0.0863287	0.812124	5	1	2167	1909	258	1839	18	49
FBgn0015271	Orc5	0.0646376	0.811606	2	1	1740	1687	53	1380	104	200
FBgn0029664	CG10802	0.0846825	0.811606	5	2	1591	1472	119	1308	81	80
FBgn0037470	Tailor	0.0599108	0.811606	11	3	2859	1952	907	1689	157	103
FBgn0051694	CG31694	-0.0633964	0.811606	5	1	5863	2639	3224	1275	544	817
FBgn0250791	alphaSnap	-0.0655013	0.811606	4	1	2946	2070	876	876	1030	161
FBgn0016691	ATPsynO	-0.104784	0.811372	3	1	1100	802	298	627	102	70
FBgn0035944	CG5021	-0.0825777	0.811372	8	4	1343	1088	255	669	276	140
FBgn0039403	Sld5	-0.0831182	0.811372	3	1	891	773	118	684	30	56
FBgn0051053	nenya	0.117552	0.811372	1	1	818	818	0	657	140	18
FBgn0053367	5SrRNA:CR33367	0.150394	0.811372	1	#N/A	#N/A	#N/A	#N/A	#N/A	#N/A	#N/A
FBgn0261872	scaf6	0.0663301	0.811372	14	3	5716	3071	2645	2880	73	115
FBgn0004863	C15	0.152154	0.811255	4	1	12829	1856	10973	1017	564	272
FBgn0050357	CG30357	-0.152024	0.811255	1	1	1525	1525	0	1353	53	116
FBgn0020510	Abi	-0.0650564	0.81087	10	6	3159	2391	768	1431	803	154
FBgn0003933	snRNA:U5:14B	0.14623	0.810838	1	#N/A	#N/A	#N/A	#N/A	#N/A	#N/A	#N/A
FBgn0019985	mGluR	-0.141226	0.810838	12	4	12623	5961	6662	2928	2821	209
FBgn0037713	CG16790	-0.121836	0.810601	4	2	1141	1028	113	774	177	74
FBgn0028360	Cdc7	-0.0694988	0.810569	6	2	5169	3103	2066	2100	554	446
FBgn0031633	Fnta	-0.0736055	0.810453	4	2	1480	1352	128	993	270	86
FBgn0036263	thoc6	-0.0645875	0.810352	5	3	2993	2869	124	1050	1731	85
FBgn0039523	CG12885	-0.151788	0.810352	5	2	13069	3026	10043	2592	352	79
FBgn0029137	Patsas	0.124918	0.809986	2	3	2521	2466	55	1839	483	141
FBgn0031850	Tsp	-0.147358	0.809552	21	7	22296	4227	18069	3180	134	910
FBgn0032635	CG15141	0.0687971	0.809552	2	1	2859	1683	1176	1212	328	140
FBgn0037031	CG11456	0.08734	0.809552	7	3	2354	1754	600	1335	352	64
FBgn0264598	PsGEF	0.127896	0.809552	24	8	20544	9913	10631	8214	1437	259
FBgn0002284	Prosbeta6	-0.0643773	0.809456	2	1	1019	944	75	705	136	100
FBgn0030330	Tango10	-0.0756949	0.809427	7	3	3610	3247	363	1761	1066	417
FBgn0052250	PMP34	0.0706423	0.809395	5	2	2355	1401	954	942	160	296
FBgn0031621	Elba3	-0.153748	0.809338	1	1	1446	1446	0	1137	168	138
FBgn0038903	RpI12	-0.0934365	0.809338	3	1	645	530	115	360	86	81
FBgn0040507	ACXD	0.149645	0.809338	13	2	6112	4112	2000	3486	97	526
FBgn0029133	REG	-0.111353	0.809043	6	2	2084	1830	254	735	885	207
FBgn0013699	mt:tRNA:Leu-TAA	-0.15366	0.808733	1	1	0	66	0	0	0	0
FBgn0065053	snoRNA:Me18S-C1831	-0.151332	0.808733	1	#N/A	#N/A	#N/A	#N/A	#N/A	#N/A	#N/A
FBgn0053523	CG33523	-0.0766786	0.80787	12	6	6259	2574	3685	1962	366	243
FBgn0032682	grnd	-0.14709	0.807517	4	2	2605	2100	505	723	823	551
FBgn0032833	COX4	0.0739189	0.807517	7	4	1353	796	557	546	178	69
FBgn0052745	CR32745	-0.153881	0.807517	2	#N/A	#N/A	#N/A	#N/A	#N/A	#N/A	#N/A
FBgn0004465	Su(P)	-0.072844	0.806869	3	1	1538	1412	126	1251	76	82
FBgn0025525	bab2	0.135458	0.806869	6	2	36848	5149	31699	3201	1539	406
FBgn0027599	CG2790	0.0833327	0.806869	2	1	1818	1757	61	1620	109	25
FBgn0030026	sni	0.0807976	0.806869	4	2	2516	1761	755	741	77	940
FBgn0031312	Tango14	0.0889889	0.806869	4	2	1560	1272	288	834	120	315
FBgn0035825	CG8111	0.089182	0.806869	3	1	1457	1340	117	1128	122	87
FBgn0039306	RIOK2	-0.0884783	0.806869	4	1	1914	2999	-1085	1614	71	63
FBgn0039602	CG1647	0.07855	0.806869	5	2	4288	4103	185	3666	317	117
FBgn0023094	cyc	0.0698071	0.806857	5	1	2169	1625	544	1239	219	164
FBgn0028342	ATPsyndelta	-0.0935066	0.80666	6	3	4424	3817	607	471	3232	111
FBgn0038660	Sgsh	0.144539	0.805974	1	1	1870	1870	0	1572	207	88
FBgn0010408	RpS9	-0.116972	0.80544	7	4	1642	734	1005	585	91	55
FBgn0017430	Nelf-E	-0.0801146	0.80544	4	1	1438	1227	211	840	248	136
FBgn0024230	Hs2st	-0.084001	0.80544	5	1	1918	1652	266	1047	471	131
FBgn0030640	CG6294	0.153842	0.80544	6	2	4091	2551	1540	1578	864	106
FBgn0052333	CG32333	-0.153804	0.805207	13	3	19744	6339	13405	4497	1414	425
FBgn0003068	per	0.152257	0.804934	10	2	7201	4527	2674	3654	501	369
FBgn0035980	mRRF1	-0.0973096	0.804934	1	1	891	891	0	762	59	67
FBgn0262160	CG9932	0.139435	0.804934	11	4	38273	9596	28677	6501	1455	1027
FBgn0052103	SCaMC	0.0682793	0.804821	12	4	12548	3836	8712	1749	1760	324
FBgn0031319	CG4896	0.101611	0.804678	18	5	4765	3192	1573	2847	168	174
FBgn0002526	LanA	0.152747	0.804645	15	1	14192	11690	2502	11136	344	207
FBgn0025631	moody	0.111586	0.804645	9	6	5829	3782	2047	2010	843	926
FBgn0031961	CG7102	0.100877	0.804645	7	2	4232	2264	1968	1545	255	461
FBgn0034479	CG8654	0.123339	0.804645	9	4	5654	2402	3252	1506	814	79
FBgn0035756	unc-13-4A	-0.137702	0.804645	14	2	46705	7838	38867	4113	2954	768
FBgn0036482	CG13457	0.157298	0.804645	4	2	3439	3284	155	3069	123	89
FBgn0037716	Son	0.0716845	0.803878	3	2	3184	3125	59	2622	362	138
FBgn0010602	lwr	-0.0611278	0.803083	6	4	1982	1363	619	477	629	254
FBgn0014007	Ptp69D	-0.0803884	0.803083	13	2	6624	5168	1456	4386	571	208
FBgn0016650	Lgr1	0.157752	0.803083	18	2	7431	3222	4209	2493	391	335
FBgn0030435	CG4645	-0.0834411	0.803083	6	3	2012	1588	530	1080	361	144
FBgn0037760	FBXO11	0.0924255	0.803083	5	2	5883	5638	245	3546	1403	686
FBgn0261836	Msp300	0.154255	0.803083	41	11	106126	37913	68213	35958	1655	297
FBgn0263484	snoRNA:Pi4KIIalpha-a	0.157777	0.803083	1	#N/A	#N/A	#N/A	#N/A	#N/A	#N/A	#N/A
FBgn0082988	snoRNA:Psi28S-2442b	0.156675	0.803003	1	#N/A	#N/A	#N/A	#N/A	#N/A	#N/A	#N/A
FBgn0032221	Schip1	-0.150961	0.802815	8	2	2917	2063	854	1863	147	50
FBgn0261995	CG42813	0.0825654	0.802815	4	2	1492	1366	126	636	637	90
FBgn0262870	axo	0.158092	0.802815	26	7	57714	7145	50569	6537	212	393
FBgn0263987	spoon	0.0889686	0.802815	9	4	7951	4509	3973	1821	2587	98
FBgn0005771	noc	0.104193	0.802466	3	2	3161	2859	302	1611	858	387
FBgn0036462	mRpL39	0.0922208	0.802466	5	1	1686	1137	549	999	78	57
FBgn0003935	snRNA:U5:34A	0.155118	0.802336	1	#N/A	#N/A	#N/A	#N/A	#N/A	#N/A	#N/A
FBgn0028956	mthl3	-0.146691	0.802336	11	3	4066	2296	1770	1533	300	460
FBgn0034360	CG10927	-0.0911484	0.802336	1	1	1166	1166	0	1080	46	37
FBgn0043799	CG31381	-0.0926123	0.802336	3	2	1783	1699	84	1431	42	223
FBgn0051032	CR31032	-0.153619	0.802336	2	#N/A	#N/A	#N/A	#N/A	#N/A	#N/A	#N/A
FBgn0033581	CG12391	0.0831489	0.802257	2	1	2467	2378	89	1761	323	291
FBgn0039054	Cow	-0.158876	0.802257	13	3	42215	4382	37833	1887	2106	386
FBgn0033428	Urod	0.0804053	0.801687	3	1	1484	1299	185	1068	84	144
FBgn0036096	CG8003	0.0659959	0.801687	4	2	1683	1555	128	1221	231	100
FBgn0030686	mRpL3	0.0692868	0.801524	4	1	1416	1243	173	1086	68	86
FBgn0035065	CG3589	0.0910688	0.801524	5	1	1988	1772	216	1527	142	100
FBgn0263198	Acn	0.087247	0.801524	9	3	3463	3153	310	2217	721	212
FBgn0034335	GstE1	0.112843	0.80071	1	1	831	831	0	672	117	39
FBgn0261983	l(2)gd1	0.0992306	0.80071	7	2	3909	3043	866	2502	416	122
FBgn0003482	spn-D	-0.124265	0.800457	6	1	1407	1026	381	810	125	88
FBgn0032391	escl	0.112703	0.800457	4	2	1922	1809	113	1386	374	46
FBgn0034797	nahoda	-0.141426	0.800018	13	3	20546	5535	15011	4005	630	897
FBgn0264385	lncRNA:CR43837	0.121536	0.800018	3	#N/A	#N/A	#N/A	#N/A	#N/A	#N/A	#N/A
FBgn0083054	snoRNA:Psi18S-1347a	0.159616	0.799652	1	#N/A	#N/A	#N/A	#N/A	#N/A	#N/A	#N/A
FBgn0036778	Cyp312a1	-0.160965	0.799597	5	2	3750	3383	367	1530	1227	623
FBgn0000711	flw	-0.0800362	0.799505	7	4	23858	3883	19975	990	2338	552
FBgn0031675	CG9121	-0.126871	0.799505	6	4	3245	2236	1009	1539	546	148
FBgn0011016	SsRbeta	-0.0678587	0.799314	3	1	1367	950	417	570	280	97
FBgn0004872	piwi	-0.0918985	0.798984	9	2	5216	3073	2143	2529	453	88
FBgn0038809	CG16953	-0.091432	0.798476	7	1	4064	2813	1251	1719	730	361
FBgn0263768	lncRNA:CR43685	-0.0939598	0.797795	4	#N/A	#N/A	#N/A	#N/A	#N/A	#N/A	#N/A
FBgn0037687	CG8132	0.103838	0.797759	2	1	1124	1069	55	849	145	72
FBgn0030625	CG5877	0.0670918	0.797662	4	3	4139	3696	443	2952	616	125
FBgn0015776	nrv1	0.0796793	0.797304	5	2	8307	2195	6112	927	818	447
FBgn0086785	Vps36	0.103611	0.797237	3	1	1467	1346	121	1197	58	88
FBgn0032053	mRpL51	-0.0940914	0.796803	1	1	628	628	0	522	15	88
FBgn0033980	Cyp6a20	-0.145747	0.796803	2	1	1929	1801	128	1502	282	14
FBgn0033341	MrgBP	-0.0958527	0.796641	2	1	810	758	52	603	84	68
FBgn0032477	CG5287	-0.108261	0.7962	5	1	4249	1557	2692	1227	96	231
FBgn0014029	Sep2	0.08907	0.796198	3	2	2228	1562	666	1257	217	85
FBgn0032629	beat-IIIc	-0.155774	0.796198	8	2	73098	3836	69262	1083	2313	437
FBgn0036579	CG5027	-0.1051	0.796198	4	1	2040	1862	178	1290	368	201
FBgn0283649	elgi	-0.0868066	0.796198	6	2	1884	1611	273	945	463	200
FBgn0021765	scu	0.118335	0.796102	3	2	1595	1034	561	765	143	123
FBgn0052412	QC	-0.0826977	0.796102	6	1	1622	1141	481	1020	83	35
FBgn0039623	CG1951	0.0779105	0.795918	6	1	3703	3224	479	2505	609	107
FBgn0067783	DPCoAC	0.0952949	0.795493	12	6	5283	1901	3382	1092	524	282
FBgn0033808	CG4627	-0.11286	0.795362	2	1	1055	988	67	612	178	195
FBgn0041723	rho-5	0.148725	0.795002	7	1	5876	6152	-276	4287	151	244
FBgn0038388	CG4287	-0.077436	0.79474	3	2	1701	1648	53	999	371	275
FBgn0033408	CG8800	0.164261	0.79453	3	1	877	759	118	564	66	126
FBgn0036900	CG8765	-0.106461	0.794174	8	3	3413	3082	331	2070	891	118
FBgn0031607	Secp43	0.103524	0.794144	2	1	1285	1224	61	1008	122	91
FBgn0010520	Bka	-0.0865476	0.793931	2	1	818	758	60	600	64	91
FBgn0015075	Ddx1	-0.0862927	0.793931	4	1	2649	2470	179	2181	172	114
FBgn0029864	CG15894	0.163498	0.793931	11	4	20617	7114	13503	4794	1975	342
FBgn0030431	CG4407	-0.0728111	0.793931	4	2	2164	1338	826	966	193	176
FBgn0032681	CG10283	-0.129293	0.793931	15	4	11550	3040	8510	2238	255	544
FBgn0083014	snoRNA:Psi18S-996	0.162229	0.793931	1	#N/A	#N/A	#N/A	#N/A	#N/A	#N/A	#N/A
FBgn0083041	snoRNA:Psi18S-1854b	0.164993	0.793931	1	#N/A	#N/A	#N/A	#N/A	#N/A	#N/A	#N/A
FBgn0261532	cdm	0.0725002	0.793931	9	2	4205	3691	514	2913	642	133
FBgn0024320	Npc1a	0.0901436	0.793821	19	7	7325	4032	3373	3849	81	99
FBgn0039223	CG5805	0.0731291	0.793101	6	2	2685	2036	834	1017	659	357
FBgn0036476	sstn	-0.079839	0.792825	3	1	3897	2854	1043	1905	531	415
FBgn0028789	Doc1	0.137022	0.792678	6	2	3668	1526	2142	1173	185	165
FBgn0262483	Rbp	-0.164392	0.792278	26	9	27909	8410	19499	5532	2648	227
FBgn0011260	Sema2a	-0.078684	0.792136	20	4	33282	3548	29734	2091	1059	395
FBgn0037526	ArgRS-m	0.0973104	0.792136	6	2	3106	2748	358	1782	901	62
FBgn0020622	Pi3K21B	0.106626	0.791898	6	4	7354	4618	2736	1488	2574	553
FBgn0030961	CG7058	-0.158634	0.791898	13	1	5309	4548	761	3186	1061	298
FBgn0036810	CG6885	-0.164252	0.791898	1	1	1212	1212	0	1134	54	21
FBgn0039145	CG6000	-0.164556	0.791898	2	2	702	702	0	462	133	104
FBgn0036341	Syx13	0.0799575	0.791785	4	2	2461	1488	973	852	499	134
FBgn0020300	geko	-0.155666	0.791679	3	1	6017	1318	4699	618	310	387
FBgn0032401	Plzf	0.0947705	0.791679	3	2	2208	2152	56	1407	685	57
FBgn0039626	Slu7	0.10603	0.790624	4	1	2014	1831	183	1722	25	81
FBgn0261564	ReepA	-0.0781085	0.790416	18	13	6938	2718	4220	1710	531	474
FBgn0039907	lgs	-0.0891281	0.789985	6	1	6955	5357	1598	4407	429	518
FBgn0025678	CaBP1	-0.107816	0.789855	3	2	1850	1781	69	1299	296	183
FBgn0030805	wus	-0.103469	0.789821	3	2	2630	2118	512	1218	509	388
FBgn0033225	TTLL12	0.0887215	0.789729	1	1	1961	1961	0	1878	38	42
FBgn0011722	Tig	-0.16787	0.789654	7	2	8132	7018	1114	6564	257	194
FBgn0023216	Parg	0.093876	0.789654	4	2	2666	2599	67	2169	292	135
FBgn0031832	CG9596	-0.0940575	0.789654	6	3	2235	2175	689	1332	747	93
FBgn0033996	CG11807	-0.0797522	0.789654	9	3	3214	3674	-460	1473	301	216
FBgn0039557	CG12259	0.0964244	0.789654	1	1	1246	1246	0	1077	71	95
FBgn0040309	Jafrac1	0.0991609	0.789654	6	5	2171	1080	1091	582	288	207
FBgn0014906	Hydr2	0.0815432	0.789321	7	3	5818	2733	3085	1194	1261	275
FBgn0051029	CG31029	0.167915	0.789321	3	1	3117	3002	115	2715	102	182
FBgn0027864	Ogg1	-0.0983363	0.789317	4	1	1485	1307	178	1029	114	161
FBgn0030065	CG12075	0.114239	0.788843	10	5	34452	4192	30260	3018	894	277
FBgn0031260	Spp	-0.092542	0.788843	3	1	1868	1736	132	1167	455	111
FBgn0031488	Ccdc85	0.122992	0.788725	4	1	16784	3261	13523	1821	607	830
FBgn0052698	CARPB	0.123507	0.788725	13	4	66004	1775	70452	981	303	488
FBgn0029148	NHP2	-0.103968	0.787951	3	2	841	781	60	480	220	78
FBgn0035592	CG10674	-0.12128	0.787522	2	1	545	478	67	324	92	59
FBgn0260986	mei-38	0.0851084	0.787522	5	3	4358	1493	2865	1041	320	129
FBgn0029512	Aos1	0.0943035	0.787512	3	1	1290	1167	123	1011	62	91
FBgn0033122	CG17002	-0.0753978	0.787512	6	3	2880	1722	1158	1263	154	302
FBgn0039776	PH4alphaEFB	0.151744	0.787512	9	1	19750	2248	17502	1650	260	335
FBgn0264866	lncRNA:CR44057	0.167504	0.787512	2	#N/A	#N/A	#N/A	#N/A	#N/A	#N/A	#N/A
FBgn0265935	coro	0.0710811	0.787512	15	7	10718	2890	7828	1584	1061	242
FBgn0086074	snoRNA:Me18S-A1806	0.162487	0.787025	1	#N/A	#N/A	#N/A	#N/A	#N/A	#N/A	#N/A
FBgn0033548	CG7637	-0.129339	0.785969	2	1	381	316	65	192	61	60
FBgn0082930	snoRNA:Me28S-G2703b	-0.158647	0.785969	1	#N/A	#N/A	#N/A	#N/A	#N/A	#N/A	#N/A
FBgn0262656	Myc	0.108202	0.785969	5	2	18539	9166	9373	2151	6385	627
FBgn0038868	CG5862	0.0898101	0.785772	2	1	1148	1090	58	927	79	81
FBgn0036254	CG5645	-0.11341	0.785739	4	1	2936	2745	191	2565	105	72
FBgn0054001	CG34001	0.112456	0.785359	4	2	3534	587	2947	447	40	97
FBgn0016762	angel	-0.125778	0.785205	1	1	1230	1230	0	1062	50	115
FBgn0037874	Tctp	-0.117626	0.784937	2	2	1652	1652	0	516	999	134
FBgn0037184	CG14450	-0.0800553	0.784608	3	2	1556	1502	54	1116	310	73
FBgn0267278	asRNA:CR45714	0.150449	0.784608	1	#N/A	#N/A	#N/A	#N/A	#N/A	#N/A	#N/A
FBgn0003169	put	0.0701987	0.784175	7	3	6674	4013	2661	1548	2004	458
FBgn0034970	yki	0.0776038	0.784175	7	4	2511	1525	986	1254	98	170
FBgn0038135	CG8773	-0.170252	0.784175	7	1	3541	3145	396	2982	118	42
FBgn0262624	Tmhs	0.17093	0.784175	8	2	5806	1413	4393	795	392	223
FBgn0004556	Dbp73D	0.0630101	0.784047	3	1	2323	2209	114	2061	61	84
FBgn0031233	Tbc1d15-17	0.077548	0.784047	5	3	3328	3129	418	2145	648	333
FBgn0033802	CG17724	0.120644	0.784047	13	5	13534	5718	8275	1554	872	3289
FBgn0036761	MED19	-0.0782731	0.784019	4	2	2777	1853	924	1011	529	310
FBgn0033457	Ntmt	0.0853271	0.783889	2	2	1420	1420	0	828	517	72
FBgn0052311	zormin	-0.170751	0.783889	23	6	34235	9316	24919	8880	150	283
FBgn0000337	cn	-0.172307	0.783804	3	1	2271	1790	481	1341	408	38
FBgn0015321	Ubc4	-0.0962189	0.783804	5	3	2146	1709	437	597	752	357
FBgn0015621	Clp	-0.100263	0.783703	1	1	1246	1246	0	888	240	115
FBgn0082995	snoRNA:Psi28S-1837b	0.17253	0.783678	1	#N/A	#N/A	#N/A	#N/A	#N/A	#N/A	#N/A
FBgn0002781	mod(mdg4)	-0.0710343	0.783585	44	31	26556	1839	24717	1497	181	158
FBgn0039835	mRpL32	0.116536	0.783585	3	1	815	704	111	585	69	47
FBgn0026401	Nipped-B	0.124128	0.783465	28	6	37346	6711	30635	6231	186	291
FBgn0030100	CG12106	-0.113067	0.783465	2	1	1436	1372	64	633	598	138
FBgn0032493	Mabi	0.171574	0.783465	1	1	863	863	0	618	177	65
FBgn0037017	CG4074	-0.118212	0.783465	4	2	1294	1175	119	948	200	24
FBgn0053002	mRpL27	0.140791	0.783465	5	3	1008	896	148	414	409	70
FBgn0265182	CG44247	0.134331	0.783465	4	2	4531	3629	902	1608	1505	513
FBgn0030511	CG11158	0.154044	0.782984	2	1	1665	1608	57	1032	549	24
FBgn0033649	pyr	-0.161793	0.782984	5	1	14083	3212	10871	2298	45	866
FBgn0038371	Pbp45	-0.145476	0.782984	1	1	1370	1370	0	1089	175	103
FBgn0001148	gsb	0.172733	0.782933	2	1	2680	1649	1031	1281	181	184
FBgn0039229	Saf-B	0.109715	0.78279	11	4	4887	3124	1763	2784	184	153
FBgn0022800	Cad96Ca	-0.173587	0.782777	11	1	10713	2939	7774	2319	408	209
FBgn0025387	CG12184	0.120581	0.7827	7	3	3557	3310	247	2961	293	53
FBgn0029783	Sirt4	0.127749	0.782633	4	3	1313	1112	201	936	101	72
FBgn0010053	Jheh1	0.105031	0.78234	4	1	1654	1486	168	1422	27	34
FBgn0031251	CG4213	0.163349	0.78228	6	2	5604	4436	1168	3759	139	535
FBgn0250820	meigo	-0.108301	0.78228	5	2	2096	1868	228	1014	326	525
FBgn0040385	CG12496	-0.169939	0.782188	1	1	1537	1537	0	1059	370	105
FBgn0000015	Abd-B	-0.149294	0.781871	13	10	45025	3701	41324	810	2177	711
FBgn0035702	CG10147	-0.0954658	0.781854	3	2	2258	2198	60	1344	768	83
FBgn0052756	CG32756	-0.106299	0.781793	6	2	2672	2397	275	1377	938	79
FBgn0040964	CG18661	0.1469	0.781721	3	2	940	886	54	666	158	59
FBgn0039554	CG5003	0.0852673	0.781649	5	1	2740	2491	249	2139	261	88
FBgn0037801	CG3999	-0.17451	0.7804	7	2	3751	3197	554	2955	177	62
FBgn0040348	CG3703	-0.171633	0.779905	3	1	3300	2496	804	2133	133	227
FBgn0004186	snRNA:U1:95Cb	0.148982	0.779897	1	#N/A	#N/A	#N/A	#N/A	#N/A	#N/A	#N/A
FBgn0034933	CG3735	0.0735046	0.779352	4	2	2678	2566	112	2100	391	72
FBgn0260741	CG3281	0.0835667	0.778938	2	1	1923	1870	53	1614	160	93
FBgn0004867	RpS2	0.117045	0.778684	4	3	1288	947	341	801	62	81
FBgn0005278	Sam-S	-0.105429	0.778684	19	12	7530	2387	5143	1224	890	270
FBgn0035612	frm	-0.174782	0.778349	24	10	12749	3171	9578	2256	560	352
FBgn0286516	aqz	-0.126994	0.777977	6	4	7193	6145	1048	855	4373	914
FBgn0267035	asRNA:CR45479	0.172934	0.777938	1	#N/A	#N/A	#N/A	#N/A	#N/A	#N/A	#N/A
FBgn0085322	CG34293	0.141456	0.777604	4	2	868	740	128	252	438	47
FBgn0034657	LBR	0.0772425	0.77704	5	3	3561	2701	860	2148	398	152
FBgn0027528	goe	0.10304	0.776789	13	3	24607	3661	20946	2637	498	523
FBgn0010549	l(2)03659	-0.177256	0.776628	12	2	5117	4499	618	4122	81	293
FBgn0033316	Gle1	-0.0889086	0.776319	1	1	2287	2287	0	2031	111	142
FBgn0035888	CG7120	0.0967032	0.776252	7	4	6296	2686	3610	2103	317	263
FBgn0262109	lncRNA:CR42862	0.106692	0.776252	11	#N/A	#N/A	#N/A	#N/A	#N/A	#N/A	#N/A
FBgn0026869	Thd1	0.0962138	0.775886	8	3	19523	13125	6398	5214	7331	577
FBgn0035132	mthl10	-0.118594	0.775886	14	7	10115	2512	7603	1725	674	110
FBgn0036689	CG7730	-0.0767628	0.775886	4	1	2300	2123	177	1743	223	154
FBgn0024983	CG4293	0.097182	0.775535	9	5	2351	1976	375	1323	145	505
FBgn0035435	PIG-C	0.10011	0.775295	2	2	1205	1103	102	936	124	40
FBgn0000071	Ama	-0.140413	0.775272	4	3	2669	1833	836	1023	420	387
FBgn0020546	lncRNA:iab4	0.164732	0.775272	7	#N/A	#N/A	#N/A	#N/A	#N/A	#N/A	#N/A
FBgn0000152	Axs	-0.0941299	0.77494	8	1	3807	2575	1232	1938	179	455
FBgn0000326	clt	0.0939881	0.77494	4	1	2019	1844	175	1686	48	107
FBgn0010620	CG10939	0.091537	0.77494	2	1	10579	1717	8862	888	384	442
FBgn0023514	CG14805	-0.103102	0.77494	2	1	1761	1704	57	1518	73	110
FBgn0033187	PIG-G	-0.0901665	0.77494	7	1	3262	2909	353	2781	31	94
FBgn0037911	CG10898	0.0843261	0.77494	3	1	2102	1969	133	1020	348	598
FBgn0039335	Vps33B	-0.103521	0.77494	4	1	2267	2091	176	1920	142	26
FBgn0266673	Sec10	0.094781	0.77494	6	1	2708	2380	328	2130	164	83
FBgn0038043	CG17202	0.104505	0.774869	2	1	839	777	62	543	140	91
FBgn0065070	snoRNA:291	-0.164226	0.774869	1	#N/A	#N/A	#N/A	#N/A	#N/A	#N/A	#N/A
FBgn0031183	CG14621	-0.0982102	0.774867	10	4	3148	2200	1382	1119	819	259
FBgn0036621	roq	0.0986075	0.774867	6	3	7629	6179	1450	2457	3583	136
FBgn0027108	Inx2	-0.109792	0.77426	7	4	5480	5266	214	1101	3919	243
FBgn0039740	ZIPIC	0.117066	0.77426	1	1	1631	1631	0	1371	188	69
FBgn0086068	snoRNA:Or-CD12	0.176215	0.77426	1	#N/A	#N/A	#N/A	#N/A	#N/A	#N/A	#N/A
FBgn0266638	asRNA:CR45145	0.176857	0.77426	2	#N/A	#N/A	#N/A	#N/A	#N/A	#N/A	#N/A
FBgn0025702	Srpk79D	-0.167856	0.774069	18	11	10351	4706	5645	2895	1235	573
FBgn0041096	rols	-0.173772	0.774032	14	9	56635	6275	50360	5700	273	299
FBgn0265193	Atf-2	-0.0865803	0.774022	2	1	1402	1349	53	1143	101	102
FBgn0031610	CG15436	-0.0885583	0.773549	2	1	1465	1411	54	1038	189	181
FBgn0037242	CG9855	0.078316	0.773519	5	2	1897	1718	179	1146	397	172
FBgn0032869	CG17470	-0.133719	0.77322	1	1	939	939	0	645	151	140
FBgn0030189	CG2909	-0.109706	0.77299	4	1	2483	2018	465	1515	346	154
FBgn0263111	cac	0.112711	0.77299	46	18	53236	10251	43557	5862	4193	193
FBgn0035400	CG11537	0.0945452	0.772611	20	7	14626	2510	12914	1464	494	549
FBgn0036198	crim	-0.107016	0.772611	3	1	880	752	128	474	167	108
FBgn0004227	nonA	-0.0999431	0.772162	8	4	9979	2358	7621	2226	0	129
FBgn0016701	Rab4	0.0816747	0.772162	7	2	1518	1316	202	639	437	237
FBgn0032906	RPA2	-0.069428	0.771939	5	2	1173	963	210	738	121	101
FBgn0033751	CG8818	-0.0897516	0.771939	3	1	1649	1535	114	1287	140	105
FBgn0002962	nos	0.11868	0.77149	5	2	2965	2349	616	1203	880	263
FBgn0003090	pk	-0.161792	0.771218	9	3	72676	4241	68435	2889	559	790
FBgn0015924	crq	-0.0910371	0.771218	11	5	4771	2775	1996	1473	767	532
FBgn0025820	JTBR	-0.0962967	0.771218	4	3	849	849	0	456	227	163
FBgn0026080	Tip60	-0.0773469	0.771218	8	3	2688	2390	298	1623	129	635
FBgn0031483	CG9641	-0.10719	0.771218	4	2	2004	1933	71	1605	248	77
FBgn0032170	CG4658	0.0906657	0.771218	9	5	3037	2486	551	1578	448	457
FBgn0032643	GCS2beta	0.115097	0.771218	3	2	2320	2255	65	1644	459	149
FBgn0034572	CG9346	0.11646	0.771218	12	1	3659	2998	661	2871	48	76
FBgn0035149	MED30	0.110242	0.771218	1	1	1103	1103	0	954	67	79
FBgn0037538	CG3223	0.0927706	0.771218	3	1	1619	1488	131	1245	152	88
FBgn0051374	sals	-0.181379	0.771218	15	8	14245	2254	11991	1797	334	120
FBgn0262620	lncRNA:CR43144	0.171352	0.771218	4	#N/A	#N/A	#N/A	#N/A	#N/A	#N/A	#N/A
FBgn0263492	asRNA:CR43481	0.13565	0.771218	6	#N/A	#N/A	#N/A	#N/A	#N/A	#N/A	#N/A
FBgn0285926	Imp	0.0945724	0.771218	24	12	33949	12045	24364	1719	9200	1123
FBgn0023511	Edem1	0.0795984	0.771138	11	5	5124	4251	873	2946	626	676
FBgn0025881	snoRNA:Me18S-A1576	0.180587	0.771138	1	#N/A	#N/A	#N/A	#N/A	#N/A	#N/A	#N/A
FBgn0050491	CG30491	-0.115072	0.771138	7	2	1699	1414	285	993	70	348
FBgn0263916	Ent2	0.0913422	0.771138	2	2	2385	2385	0	1374	636	372
FBgn0033062	Ars2	0.0809179	0.770898	14	6	4798	3419	1379	2829	506	81
FBgn0002629	E(spl)m4-BFM	-0.14411	0.770813	1	1	759	759	0	456	214	86
FBgn0032882	Ns4	-0.0781475	0.770621	4	1	2180	1961	219	1725	97	136
FBgn0264501	lncRNA:CR43900	-0.167813	0.770621	3	#N/A	#N/A	#N/A	#N/A	#N/A	#N/A	#N/A
FBgn0028582	lqf	0.0832418	0.770453	16	12	11233	5759	5474	2352	2977	427
FBgn0032815	CG10462	-0.0971434	0.770447	12	6	3901	3154	747	2436	571	144
FBgn0032763	CG17568	0.0780451	0.770379	3	1	1954	1839	115	1539	198	99
FBgn0260469	CR14578	-0.169002	0.768409	4	#N/A	#N/A	#N/A	#N/A	#N/A	#N/A	#N/A
FBgn0264942	lncRNA:CR44111	-0.178361	0.768409	2	#N/A	#N/A	#N/A	#N/A	#N/A	#N/A	#N/A
FBgn0002931	net	-0.153072	0.768027	3	2	4967	2225	2742	1080	847	295
FBgn0028926	NC2beta	-0.133515	0.767897	1	1	726	726	0	549	69	105
FBgn0038981	CG5346	0.115724	0.767839	6	1	8577	1921	6656	1209	230	479
FBgn0030963	CG7101	0.120043	0.767341	2	1	1533	1454	79	1056	323	72
FBgn0039844	CG1607	0.170344	0.767341	11	4	9785	3020	6765	1521	1234	262
FBgn0044324	Chro	0.0811931	0.767341	10	5	5283	4056	1227	2778	900	375
FBgn0051619	nolo	0.179964	0.767341	24	7	44946	5688	39258	4182	878	625
FBgn0086027	snoRNA:Or-CD1	0.180093	0.767341	1	#N/A	#N/A	#N/A	#N/A	#N/A	#N/A	#N/A
FBgn0038524	sll	0.11002	0.767317	6	2	2436	1994	442	1395	231	365
FBgn0086601	snoRNA:Psi28S-3327c	0.170848	0.767018	1	#N/A	#N/A	#N/A	#N/A	#N/A	#N/A	#N/A
FBgn0036828	CG6841	0.0826408	0.766303	5	2	3603	3382	221	2793	464	122
FBgn0262734	eIF4H1	-0.137984	0.766045	10	5	6308	3898	2410	975	2887	33
FBgn0027524	CG3909	0.104605	0.76594	5	1	1337	1102	235	993	29	77
FBgn0034304	CG5742	0.0931085	0.765723	3	3	3315	3060	255	1629	1325	103
FBgn0015664	Dref	0.10763	0.765444	5	2	3083	2872	211	2127	398	344
FBgn0032242	CG5355	0.0725846	0.765444	9	1	2927	2404	523	2268	100	33
FBgn0038319	mRpL9	0.114221	0.765444	2	1	851	794	57	744	31	16
FBgn0029907	Atx-1	0.169795	0.765046	3	1	1000	890	110	690	146	51
FBgn0035953	CG5087	0.0944184	0.764789	8	2	4383	3945	438	3234	437	271
FBgn0035189	CG9119	-0.167097	0.76475	2	1	1480	1212	268	966	87	156
FBgn0017558	Pdk	-0.0867205	0.764723	9	4	8200	2293	5907	1266	213	811
FBgn0038545	pasi1	-0.111546	0.764723	6	2	1243	874	369	507	239	125
FBgn0039712	CG15514	0.0955085	0.764723	3	2	1440	1369	71	927	299	140
FBgn0040334	Tsp3A	-0.119399	0.764723	4	2	1981	1798	183	912	678	205
FBgn0261262	CG42613	0.185996	0.764723	25	4	48893	6672	42221	3564	2308	797
FBgn0033484	CG2269	-0.18688	0.764134	9	4	11248	3834	7414	2349	1173	309
FBgn0035955	CG5194	-0.0905614	0.763978	4	2	1215	1113	102	906	127	77
FBgn0263132	Cht6	-0.18668	0.763747	23	7	33959	14389	19570	13833	388	165
FBgn0024921	Tnpo	0.101535	0.762918	14	4	6906	5496	1410	2679	2664	150
FBgn0027866	CG9776	0.118236	0.762918	9	2	6258	4135	2123	3780	193	159
FBgn0034245	UQCR-6.4	-0.157266	0.762918	3	2	689	561	128	171	307	80
FBgn0032171	CG5846	-0.138825	0.762793	3	2	1026	952	111	702	77	170
FBgn0286782	flz	-0.18569	0.762793	10	3	16555	6439	10116	5022	672	742
FBgn0085224	CG34195	-0.108584	0.76264	2	1	1246	1184	62	849	101	231
FBgn0030838	CG5445	-0.0875267	0.762568	9	5	22980	2047	20933	909	638	497
FBgn0034405	Jheh2	0.0921436	0.762535	5	2	2479	1926	553	1389	139	395
FBgn0263863	mRpL45	0.101401	0.762535	2	1	1335	1268	67	1083	104	78
FBgn0011259	Sema1a	0.0921388	0.762519	30	7	129895	9624	120271	2715	5830	1076
FBgn0037536	CG2698	0.0944455	0.762519	14	7	4472	2988	1484	2607	117	261
FBgn0039209	REPTOR	-0.0879565	0.762519	12	7	25497	5651	19846	2265	3076	307
FBgn0051755	SoYb	0.128009	0.7622	7	2	6031	4909	1122	4428	226	252
FBgn0028579	phtf	0.0726761	0.762179	8	1	4243	3336	907	2640	403	290
FBgn0086359	Invadolysin	0.103822	0.762179	9	1	14467	3610	10857	2049	825	733
FBgn0040071	tara	0.132895	0.762118	3	2	34679	4341	30338	2748	825	765
FBgn0038738	CG4572	0.0807092	0.762113	4	3	1877	1877	0	1446	205	223
FBgn0030853	ND-24	-0.103702	0.762073	5	2	1421	1064	357	726	76	259
FBgn0036460	CG5114	0.103232	0.762073	4	2	1652	1500	152	1335	62	100
FBgn0037561	CG9630	0.097627	0.762073	1	1	1954	1954	0	1839	58	54
FBgn0263481	snoRNA:lola-b	0.182908	0.762073	1	#N/A	#N/A	#N/A	#N/A	#N/A	#N/A	#N/A
FBgn0000377	crn	0.114151	0.762018	2	1	2390	2332	58	2106	103	120
FBgn0036487	Prp31	-0.0877217	0.762018	4	1	2039	1862	177	1503	286	70
FBgn0031492	CG3542	-0.0937606	0.761393	6	1	3214	2906	308	2418	323	162
FBgn0032849	mRpS18B	-0.0940332	0.761393	3	2	925	863	62	612	144	104
FBgn0032683	kon	-0.176937	0.761006	14	3	16232	8276	7956	7143	327	803
FBgn0051221	CG31221	-0.18664	0.761006	7	3	47623	4352	43271	762	2939	648
FBgn0037098	Wnk	0.103062	0.760618	15	4	11079	8089	2990	7386	288	412
FBgn0036277	CG10418	-0.141131	0.760556	3	1	561	437	124	285	110	39
FBgn0035854	CG8005	-0.125725	0.760334	3	2	1285	1227	58	1104	35	85
FBgn0264005	Hmx	-0.189566	0.760334	4	3	10168	3384	6784	1776	1171	434
FBgn0032701	CG10341	0.0859703	0.760256	3	2	1932	1873	59	1692	57	121
FBgn0029117	Surf1	0.101291	0.760196	4	1	1241	1055	186	900	65	87
FBgn0029874	CG3342	-0.0924691	0.760196	2	1	1783	1709	74	1359	262	85
FBgn0034249	RhoGAP54D	0.0983354	0.760196	8	2	4460	3791	669	3012	246	530
FBgn0266619	asRNA:CR45126	-0.178644	0.760196	2	#N/A	#N/A	#N/A	#N/A	#N/A	#N/A	#N/A
FBgn0024321	NK7.1	-0.166261	0.759968	10	4	42812	2669	40870	2163	84	419
FBgn0050108	CG30108	-0.189853	0.759744	2	1	606	552	54	264	194	91
FBgn0016078	wun	0.118013	0.759378	9	3	12933	2026	10907	1137	504	382
FBgn0052786	Gem4b	-0.190468	0.759378	3	1	3419	3307	112	2733	358	213
FBgn0037102	CRIF	-0.110232	0.759265	1	1	840	840	0	696	76	65
FBgn0004878	cas	-0.167937	0.759241	6	2	3831	3151	680	2379	576	193
FBgn0026415	Idgf4	-0.127661	0.759241	6	3	2976	1807	1169	1326	435	43
FBgn0033667	reb	-0.185992	0.759241	6	1	8457	2211	6246	1293	517	398
FBgn0033754	Ak6	-0.127983	0.759241	3	1	834	711	123	525	62	121
FBgn0083030	snoRNA:Psi18S-525i	-0.18634	0.759241	1	#N/A	#N/A	#N/A	#N/A	#N/A	#N/A	#N/A
FBgn0030041	CG12116	0.18326	0.758946	1	1	1570	1570	0	819	490	258
FBgn0035147	Gale	0.0910988	0.758946	5	2	2757	1757	1000	1050	206	498
FBgn0001105	Gbeta13F	-0.112764	0.758835	13	6	6061	5087	974	1020	3379	685
FBgn0031239	CG17075	-0.177856	0.758835	2	2	7557	7557	0	2904	3833	817
FBgn0037383	Sec20	-0.108587	0.758835	4	2	2479	2426	81	681	1679	63
FBgn0031868	Rat1	-0.100971	0.758802	2	2	3341	3341	0	2724	531	83
FBgn0033038	CG7791	0.118837	0.758802	3	1	2343	2226	117	2097	31	95
FBgn0037384	dgrn	0.109778	0.758802	6	3	1962	1632	330	957	338	334
FBgn0086384	Mer	0.103525	0.757912	6	2	3804	3400	404	1905	1135	357
FBgn0029976	snz	0.131791	0.756907	12	2	6356	5250	1106	3351	1121	775
FBgn0003984	vn	0.138635	0.756809	8	2	32327	4059	28268	1854	96	2106
FBgn0065046	snoRNA:U3:9B	-0.181032	0.756765	1	#N/A	#N/A	#N/A	#N/A	#N/A	#N/A	#N/A
FBgn0000273	Pka-C1	-0.119123	0.756543	6	3	16983	5312	11671	1059	3202	1048
FBgn0037439	CG10286	0.100561	0.756543	1	1	2151	2151	0	1875	221	52
FBgn0250823	gish	-0.100607	0.756122	31	16	31768	5623	26694	1404	2894	1322
FBgn0001086	fzy	-0.096014	0.755341	3	1	2142	1996	146	1578	270	145
FBgn0086372	lap	-0.101736	0.755218	21	9	13948	5216	8732	2364	2431	418
FBgn0032135	GlcAT-S	-0.103066	0.754968	8	3	6641	1677	4964	981	682	11
FBgn0050147	Hil	0.115285	0.754968	10	2	11337	3383	7954	2454	536	390
FBgn0053635	CG33635	-0.136611	0.754968	2	1	829	769	60	597	108	61
FBgn0032640	Sgt	-0.0901166	0.754869	3	2	3171	1463	1708	993	190	277
FBgn0036395	CG17361	-0.100235	0.754869	1	1	865	865	0	630	217	15
FBgn0026872	CG14777	0.184188	0.754049	9	5	2559	1474	1085	588	75	808
FBgn0035622	TM9SF3	-0.0945141	0.753813	4	1	2884	2653	231	1776	693	181
FBgn0010223	Galphaf	-0.174617	0.753798	5	1	5378	1825	3553	1197	292	333
FBgn0083977	CG34141	-0.192614	0.753592	8	4	3694	2930	764	2265	222	440
FBgn0026261	bonsai	0.0939612	0.752937	3	1	1099	981	118	840	55	83
FBgn0050161	CG30161	-0.194654	0.752937	1	1	846	846	0	753	42	48
FBgn0035725	Mis12	0.121689	0.752535	3	1	1014	839	175	543	179	114
FBgn0263414	asRNA:CR43460	0.162876	0.752535	4	#N/A	#N/A	#N/A	#N/A	#N/A	#N/A	#N/A
FBgn0034114	CG4282	-0.0949146	0.752367	4	1	2616	2393	223	1956	288	146
FBgn0036922	CG14182	0.132518	0.752339	5	4	1100	1032	68	504	475	50
FBgn0035956	Doc2	0.180417	0.752294	5	1	6561	1945	4616	1407	180	355
FBgn0027515	CG7115	0.09256	0.751801	11	5	4200	2001	2199	1413	467	118
FBgn0030276	Dlic	0.0837444	0.751801	10	3	10250	3715	6535	1479	1885	348
FBgn0261963	mid	0.181429	0.751801	5	2	5972	3109	2863	1740	898	279
FBgn0034503	MED8	-0.125636	0.751783	1	1	963	963	0	756	120	84
FBgn0262467	Scox	-0.0979678	0.751783	2	1	1104	1041	63	753	175	110
FBgn0266958	lncRNA:CR45409	0.161775	0.751738	1	#N/A	#N/A	#N/A	#N/A	#N/A	#N/A	#N/A
FBgn0010452	trn	0.152801	0.751556	2	2	3807	3365	442	2253	524	585
FBgn0024248	chico	-0.0901698	0.751556	11	3	4567	3578	989	2904	125	546
FBgn0029709	CHOp24	-0.125092	0.751556	4	2	1599	1172	427	624	450	95
FBgn0035878	CG7182	0.0904456	0.751556	2	2	1962	1962	0	1539	107	313
FBgn0047114	CG31142	-0.169099	0.751556	2	1	746	644	102	465	96	80
FBgn0051352	Unc-115a	0.171398	0.751556	17	8	11032	3557	7475	2361	724	469
FBgn0053864		-0.165985	0.751556	1	1	1023	1023	0	768	93	159
FBgn0266449	Kr-h2	0.099451	0.751556	8	3	2972	1570	1402	828	499	240
FBgn0039249	CG11168	0.108715	0.751396	12	4	4280	2980	1300	2589	199	189
FBgn0264975	Nrg	0.0962548	0.7512	18	9	37798	7386	30412	3906	3179	298
FBgn0035900	ZC3H3	0.10305	0.751179	4	1	2295	2042	253	1791	129	119
FBgn0033844	bbc	-0.0777661	0.750993	9	4	8229	2579	5650	1251	934	391
FBgn0264325	Atg6	-0.104379	0.750917	3	1	1603	1493	110	1266	79	145
FBgn0039929	CG11076	-0.104645	0.750762	4	3	2047	1230	817	780	260	187
FBgn0036825	RpL26	0.112475	0.750721	4	3	1305	1139	395	447	639	50
FBgn0037263	slx1	-0.135492	0.750353	2	1	2674	1139	1535	891	212	33
FBgn0038893	Archease	-0.118117	0.750353	3	1	1787	1222	565	468	643	108
FBgn0285955	cv-c	0.195997	0.749907	18	3	90031	9298	80733	7053	1092	1150
FBgn0033405	CG13954	0.197984	0.749107	9	2	80172	7700	72472	2325	3325	2047
FBgn0030800	Nprl2	-0.100929	0.748931	3	1	1857	1707	150	1236	343	125
FBgn0031418	CG3609	0.115518	0.748591	7	3	2173	1223	950	1005	55	160
FBgn0265512	mlt	0.093165	0.748436	3	3	2669	2669	347	1377	754	535
FBgn0032409	Ced-12	0.0998659	0.747953	4	1	3002	2586	416	2172	298	113
FBgn0039136	CG5902	-0.129432	0.74791	5	3	2097	1956	141	729	579	645
FBgn0011207	pelo	-0.0985373	0.747516	5	1	8074	2045	6029	1185	614	243
FBgn0015818	Spx	0.0918107	0.747352	3	1	1775	1643	132	1041	510	89
FBgn0034753	CG2852	-0.116188	0.746933	4	2	1699	1177	522	615	486	73
FBgn0019957	ND-42	-0.0956449	0.746676	5	3	1685	1618	67	1221	82	312
FBgn0028684	Rpt5	0.107587	0.746047	3	1	1748	1627	121	1284	202	138
FBgn0036815	HipHop	-0.124218	0.746047	3	2	1183	2247	-1064	663	381	136
FBgn0260972	alc	-0.093356	0.746047	4	2	2559	1544	1015	1023	184	334
FBgn0260940	lsn	-0.119111	0.746015	3	1	1071	941	130	762	66	110
FBgn0033836	CG18278	0.171454	0.745945	4	1	1846	1677	169	1476	128	70
FBgn0011604	Iswi	0.108774	0.745628	9	3	3958	3647	311	3081	291	272
FBgn0016070	smg	0.138416	0.745563	12	5	7673	4624	3049	2997	1115	509
FBgn0250907	Cht10	-0.149433	0.745238	12	3	26342	7096	19246	6858	99	136
FBgn0036199	Bmcp	-0.127806	0.745018	7	2	7185	1687	5498	909	584	191
FBgn0285944	para	-0.199608	0.744967	44	60	74230	12006	66064	6291	4921	791
FBgn0005564	Shal	-0.156172	0.744713	10	3	17718	4097	13621	1713	1770	611
FBgn0023180	Orc6	-0.0900572	0.744562	2	1	1028	972	56	771	107	91
FBgn0261258	rgn	-0.200597	0.744562	9	4	41916	4322	37594	2400	1147	772
FBgn0038395	CG10407	0.189568	0.74455	6	3	1384	1113	271	777	112	221
FBgn0024364	CG11417	0.120151	0.744368	1	1	2460	2460	0	2313	63	81
FBgn0029711	Usf	0.10125	0.744107	3	2	4178	3617	561	1311	1937	366
FBgn0004183	snRNA:U1:82Eb	0.199894	0.744042	1	#N/A	#N/A	#N/A	#N/A	#N/A	#N/A	#N/A
FBgn0035986	CG4022	0.107456	0.744042	8	3	4654	4262	392	1593	2034	632
FBgn0040383	CG5254	-0.185544	0.744042	4	2	8373	1362	7011	711	165	483
FBgn0050169	Brca2	-0.134988	0.744042	3	1	3410	3291	119	2913	246	129
FBgn0008636	hbn	0.182828	0.743959	5	1	6242	1798	4444	1227	246	322
FBgn0034814	CG9890	0.104739	0.743735	2	1	1514	1460	54	1356	62	39
FBgn0264606	Fife	0.199845	0.743735	20	4	56276	6995	49281	3942	2066	984
FBgn0051229	CG31229	-0.122348	0.743707	3	1	1232	777	455	585	56	133
FBgn0011708	Syx5	-0.113452	0.7437	4	2	1929	1861	68	1401	143	314
FBgn0039210	CG13625	-0.101172	0.7437	1	1	2094	2094	0	1941	70	80
FBgn0086134	Prosalpha2	0.107048	0.7437	5	1	1236	3717	-2481	702	95	120
FBgn0052076	Alg10	0.12074	0.743186	3	1	1650	1529	121	1347	74	105
FBgn0261244	inaE	0.0948172	0.743131	21	6	27780	5086	22694	3954	320	809
FBgn0030960	Atg101	0.116371	0.74307	1	1	1850	1850	0	654	963	230
FBgn0031974	CG12560	-0.13073	0.74307	6	2	1176	977	199	816	140	18
FBgn0283478	und	0.0763933	0.742423	5	3	1970	1748	222	1344	141	260
FBgn0082922	snoRNA:Or-aca4	0.20002	0.742318	1	#N/A	#N/A	#N/A	#N/A	#N/A	#N/A	#N/A
FBgn0036187	RIOK1	0.115848	0.742219	5	2	2241	2121	120	1755	188	175
FBgn0036846	MESR6	-0.0953803	0.742166	3	2	2091	1791	300	1452	196	140
FBti0061766		-0.182801	0.741683	#N/A	#N/A	#N/A	#N/A	#N/A	#N/A	#N/A	#N/A
FBgn0284249	Adf1	-0.0983798	0.741557	6	4	5821	1668	4153	822	645	198
FBgn0039631	Sirt7	0.0960305	0.74155	2	1	3278	3058	220	2313	525	217
FBgn0003996	w	-0.0909429	0.741249	6	1	5868	2352	3516	2061	130	158
FBgn0024196	robl	-0.145013	0.741249	3	1	658	527	131	291	134	99
FBgn0030411	CG2540	0.12336	0.741249	1	1	1234	1234	0	933	217	81
FBgn0031314	IntS14	0.107619	0.741249	2	1	1983	1925	58	1761	64	97
FBgn0032231	CG5056	0.107935	0.741249	1	1	1255	1255	0	861	207	184
FBgn0037305	CG12173	-0.127311	0.741249	3	1	1238	867	371	768	18	78
FBgn0038575	CG7208	0.0941368	0.741249	4	2	2060	1607	453	1350	127	127
FBgn0042630	Sox21b	-0.201966	0.741249	8	3	18920	2648	16272	1713	619	313
FBgn0052278	CG32278	-0.0949561	0.741249	3	1	2482	845	1637	333	430	79
FBgn0058191	CG40191	-0.0843391	0.741249	12	5	3355	2923	685	1134	1721	65
FBgn0262717	Skeletor	-0.198319	0.741249	10	4	9328	5035	4293	4509	224	299
FBgn0039402	Vps2	0.0854008	0.740197	2	1	1308	1248	60	768	381	96
FBgn0033471	CG12134	0.107523	0.740012	5	3	1638	1526	112	1233	39	251
FBgn0036897	Rnf146	0.0989976	0.740012	8	4	5610	3862	1748	1344	2366	149
FBgn0262475	bru2	-0.192112	0.740012	17	11	53310	4270	49040	2679	964	624
FBgn0267033	mamo	-0.202786	0.740012	24	7	140327	14402	130010	4659	7983	1757
FBgn0011742	Arp2	-0.0902164	0.739804	11	3	5662	2475	3204	1182	952	338
FBgn0030474	CG15747	-0.113994	0.739804	4	2	2692	2626	66	1161	1405	57
FBgn0030611	CG15027	-0.15033	0.739804	2	1	669	602	67	540	22	37
FBgn0034893	mRpL43	-0.134118	0.739804	3	1	910	783	127	576	85	119
FBgn0038471	CG5220	-0.120556	0.739804	3	1	1214	1102	112	906	28	165
FBgn0261373	CG33228	-0.111783	0.739804	5	2	920	809	111	645	62	99
FBgn0002354	l(3)87Df	-0.154248	0.739782	3	1	686	551	135	330	149	69
FBgn0034674	CG9304	-0.103393	0.739782	6	2	3265	2785	480	1911	862	9
FBgn0036286	CG10616	-0.100107	0.739782	7	3	2701	1838	863	1476	250	109
FBgn0038071	Dtg	0.119498	0.739782	3	1	4853	2464	2389	1836	324	301
FBgn0051510	CG31510	-0.122866	0.739782	2	1	5703	4289	1414	3450	359	477
FBgn0264693	ens	0.114044	0.739782	20	12	11644	4674	6970	2694	1929	48
FBgn0040793	CG7630	-0.150797	0.73951	4	1	806	417	389	270	87	57
FBgn0002522	lab	0.191993	0.739131	4	2	17164	2775	14389	1887	641	244
FBgn0029712	CG15912	-0.176867	0.739131	1	1	888	888	0	738	143	4
FBgn0036294	CG10654	-0.142217	0.739131	4	2	2467	1805	662	1236	436	130
FBgn0038478	cal1	0.0845827	0.739131	2	1	3659	3602	57	2937	540	122
FBgn0039937	fd102C	-0.199052	0.739131	2	1	7544	2324	5220	1797	223	301
FBgn0286213	RpS12	-0.196964	0.739131	4	1	1411	613	798	417	125	68
FBgn0029843	Nep1	-0.204059	0.738694	13	4	12767	4026	8741	2547	372	1104
FBgn0039234	Nct	-0.0877193	0.738559	11	4	3269	2631	638	2097	483	48
FBgn0036354	Poc1	-0.115038	0.738384	4	2	1708	1497	211	1209	151	134
FBgn0035760	CG8607	-0.113697	0.738153	3	1	1144	1008	136	825	115	65
FBgn0036028	CG16717	-0.126361	0.738153	2	1	1860	1427	433	900	250	274
FBgn0037239	Sfxn1-3	0.101681	0.738153	10	4	2611	1645	966	963	263	416
FBgn0031815	frj	-0.110737	0.737643	8	2	2957	2156	801	1467	423	263
FBgn0037341	CG12746	-0.107142	0.737643	6	3	2571	1381	1190	1089	75	214
FBgn0028540	CG9008	-0.17967	0.737595	9	3	5826	2125	3701	924	765	433
FBgn0051005	qless	-0.10664	0.737466	9	2	16574	3218	13356	1308	1193	714
FBgn0286071	AdamTS-A	-0.201919	0.737282	19	3	33948	6965	26983	5064	993	905
FBgn0038583	CG7183	-0.123239	0.737136	3	2	2553	2367	186	1704	370	290
FBgn0038964	Nop56	0.0827266	0.736684	3	1	1974	1746	228	1488	143	112
FBgn0033086	CG9410	-0.14271	0.736522	5	3	1053	891	162	621	131	136
FBgn0036928	Tom20	-0.0972459	0.736404	6	2	1803	1008	795	513	287	205
FBgn0284245	eEF1alpha1	-0.155194	0.736348	6	4	4386	2076	2552	1389	554	130
FBgn0013343	Syx1A	-0.138782	0.735791	4	3	4164	2639	1525	888	428	1320
FBgn0037736	side-VII	-0.208243	0.735791	17	2	5968	4429	1539	2817	950	659
FBgn0052441	EMC10	-0.143425	0.735791	5	2	1744	902	842	642	133	124
FBgn0053872		0.189494	0.735791	1	1	595	595	0	369	177	46
FBgn0260635	Diap1	0.105496	0.735791	7	6	12625	2233	10392	1314	262	654
FBgn0267428	DIP-lambda	-0.192788	0.735791	12	1	379081	2461	376620	1644	403	411
FBgn0010747	Srp54k	0.0845634	0.735432	2	1	2100	2015	85	1524	320	168
FBgn0038326	CG5044	0.110011	0.735432	4	2	2035	1702	333	1158	452	89
FBgn0015834	eIF3i	-0.124812	0.735353	3	1	1409	1177	232	978	114	82
FBgn0035168	cep290	0.198474	0.735353	14	2	7155	6441	714	5934	64	440
FBgn0031457	Snx21	-0.110026	0.735119	6	2	2250	2025	225	960	890	172
FBgn0036212	CG11597	-0.203485	0.734543	6	3	1938	1806	132	951	141	711
FBgn0037717	CG8301	0.104911	0.734543	6	1	5343	3094	2249	1821	607	663
FBgn0038768	CG4936	0.132068	0.734543	5	1	2508	1824	684	1563	141	117
FBgn0085257	CG34228	-0.175086	0.734543	2	1	483	415	68	264	63	85
FBgn0036184	PCID2	0.125705	0.734417	1	1	1275	1275	0	1185	48	39
FBgn0262813	CG43184	-0.209213	0.73416	1	1	325	325	0	243	33	46
FBgn0037163	laza	-0.208457	0.733959	1	1	2316	2316	0	1002	738	573
FBgn0001565	Hlc	0.1222	0.733705	5	2	2429	2116	313	1680	338	95
FBgn0038549	CG17802	-0.118732	0.733551	4	1	2025	1706	319	1317	305	81
FBgn0001104	Galphai	-0.109251	0.733504	5	1	7295	2067	5228	1065	593	406
FBgn0015571	alpha-Est3	0.0991177	0.733504	8	4	2660	1825	835	1629	71	122
FBgn0033554	Lsm10	-0.132208	0.733504	1	1	543	543	0	423	87	30
FBgn0030151	CG1354	0.124876	0.733067	12	6	3353	1684	1669	1191	366	124
FBgn0039705	Atg16	0.0995904	0.733067	13	4	7821	2374	5447	1836	279	256
FBgn0001258	Ldh	-0.19976	0.732827	7	4	3590	1778	1812	996	641	138
FBgn0030768	CG9723	-0.107424	0.732827	2	1	1796	1729	67	1362	216	148
FBgn0032290	CG6443	-0.1306	0.732827	3	1	1325	1184	141	897	100	184
FBgn0040031	CG12061	0.210728	0.732827	6	2	11613	1471	10142	1323	66	79
FBgn0036514	CG12301	-0.0903425	0.732669	2	1	2574	2515	59	2313	109	90
FBgn0004583	ex	0.145031	0.732302	7	2	17475	6672	10803	4281	1452	936
FBgn0031762	CG9098	0.177531	0.732302	12	3	4975	3481	1494	2832	544	102
FBgn0032666	CG5758	0.210329	0.732168	13	6	9868	3262	6606	1875	918	466
FBgn0050089	CG30089	0.152001	0.731833	9	2	34156	4696	29968	3789	282	622
FBgn0036732	Oatp74D	0.19166	0.731734	12	4	24576	3715	20861	2457	598	657
FBgn0034230	CG4853	-0.0907488	0.731706	8	3	3229	2992	237	2127	341	521
FBgn0260484		-0.157437	0.731518	4	1	2421	2050	371	1131	819	97
FBgn0038765	CG4424	-0.118685	0.731051	5	1	1554	1258	296	1035	140	80
FBgn0000244	by	-0.162326	0.730864	5	3	4774	4774	0	2160	2584	27
FBgn0004587	B52	0.102593	0.730864	17	10	5581	1590	3991	1065	358	164
FBgn0027535	botv	0.14627	0.730864	3	1	4118	3608	510	2916	588	101
FBgn0037328	RpL35A	0.120058	0.730864	5	1	1472	621	851	471	78	69
FBgn0036272	Sms	-0.101044	0.730483	5	4	5596	1983	3613	1374	529	77
FBgn0001311	kkv	-0.19981	0.72968	14	3	14774	5524	9250	4845	545	131
FBgn0030793	Rai1	0.114981	0.729346	2	1	1416	1329	87	1125	108	93
FBgn0029131	Debcl	0.102696	0.729292	3	1	4189	1724	2465	900	196	625
FBgn0010504	kermit	-0.12533	0.729118	6	5	9737	2078	7659	1008	355	712
FBgn0027600	obst-B	0.212204	0.729118	6	1	6265	1149	5116	1011	81	54
FBgn0030011	Gbeta5	0.145875	0.729118	1	1	1545	1545	0	1074	336	132
FBgn0034877	levy	-0.121843	0.729118	3	2	744	593	151	327	212	51
FBgn0037882	CG17187	0.126808	0.729118	1	1	1263	1263	0	897	192	171
FBgn0266420	Ote	-0.0757153	0.729118	1	1	1571	1571	0	1272	198	98
FBgn0031874	CG13775	-0.124932	0.729006	5	3	2594	2142	452	1833	228	78
FBgn0030027	CG1632	-0.212426	0.728931	10	2	19793	4268	15525	3168	343	754
FBgn0001137	grk	-0.131372	0.728731	4	1	2513	1718	795	885	456	374
FBgn0024371	E2f2	0.112149	0.728731	6	2	2457	2002	455	1110	183	706
FBgn0028862	dao	0.158293	0.728731	8	3	5837	4083	1754	2646	1174	260
[truncated: 21,933 more rows]
