# Supplementary material for: Drosophila Topoisomerase 3β binds to mRNAs in vivo, contributes to their localization and stability, and counteracts premature aging
Source: PLoS One. 2025 Feb 11;20(2):e0318142. doi: 10.1371/journal.pone.0318142 (PMC12140118; doi:10.1371/journal.pone.0318142)
Supplement: S12 Table — (XLSX) [file pone.0318142.s018.xlsx]

## Sheet: S12
Neurological diseases						Cancers
Schizophrenia	Impaired cognition	Autism disorder	Epilepsy	Fragile X Syndrome	Congenital anomaly of face	Malignant neoplasm of lung	Primary malignant neoplasm	Non-Small Cell Lung Carcinoma	Renal carcinoma	Malignant neoplasm of kidney	Juvenile Myoclonic Epilepsy
FBgn0010379	FBgn0000108	FBgn0000008	FBgn0285944	FBgn0028734	FBgn0033376	FBgn0050169	FBgn0037661	FBgn0003731	FBgn0261111	FBgn0041174	FBgn0034487
FBgn0003091	FBgn0038654	FBgn0000008	FBgn0085434	FBgn0000108	FBgn0005612	FBgn0039044	FBgn0033952	FBgn0003205	FBgn0286222	FBgn0286222	FBgn0030691
FBgn0004784	FBgn0031559	FBgn0000008	FBgn0002917	FBgn0038654	FBgn0036411	FBgn0003205	FBgn0036752	FBgn0003206	FBgn0029890	FBgn0029890	FBgn0030707
FBgn0283472	FBgn0033355	FBgn0000008	FBgn0263111	FBgn0031559	FBgn0042630	FBgn0003206	FBgn0026428	FBgn0004636	FBgn0036162	FBgn0036162	FBgn0001134
FBgn0034590	FBgn0038233	FBgn0000015	FBgn0001991	FBgn0033355	FBgn0000411	FBgn0004636	FBgn0041210	FBgn0030982	FBgn0051874	FBgn0051874	FBgn0033558
FBgn0053193	FBgn0004647	FBgn0000015	FBgn0264386	FBgn0041111	FBgn0029123	FBgn0003731	FBgn0030341	FBgn0051715	FBgn0041174	FBgn0261111	FBgn0259822
FBgn0086778	FBgn0259685	FBgn0000015	FBgn0053513	FBgn0050361	FBgn0005613	FBgn0028434	FBgn0051787	FBgn0040505	FBgn0262166	FBgn0262166	FBgn0017414
FBgn0032151	FBgn0051665	FBgn0000015	FBgn0029966	FBgn0019985	FBgn0024288	FBgn0010226	FBgn0264389	FBgn0003366	FBgn0011327	FBgn0011327	FBgn0051116
FBgn0028875	FBgn0000636	FBgn0000015	FBgn0034994	FBgn0000043	FBgn0039938	FBgn0015279	FBgn0030054	FBgn0050106	FBgn0030370	FBgn0030370	FBgn0036566
FBgn0053513	FBgn0086372	FBgn0000015	FBgn0036150	FBgn0000042	FBgn0264574	FBgn0015278	FBgn0029897	FBgn0040505	FBgn0086384	FBgn0026379	FBgn0033494
FBgn0029966	FBgn0001991	FBgn0000015	FBgn0035604	FBgn0000044	FBgn0028561	FBgn0015277	FBgn0261258	FBgn0025740	FBgn0011661	FBgn0039044	FBgn0004244
FBgn0034994	FBgn0263111	FBgn0000015	FBgn0028422	FBgn0000046	FBgn0028563	FBgn0026379	FBgn0005624	FBgn0025741	FBgn0001297	FBgn0050106	FBgn0010240
FBgn0036150	FBgn0002917	FBgn0000015	FBgn0039916	FBgn0000047	FBgn0028562	FBgn0003079	FBgn0265623	FBgn0003366	FBgn0028550	FBgn0040505	FBgn0039840
FBgn0035604	FBgn0285944	FBgn0000015	FBgn0261401	FBgn0000045	FBgn0033047	FBgn0015402	FBgn0002283	FBgn0262975	FBgn0265193	FBgn0025740	FBgn0264908
FBgn0028422	FBgn0085434	FBgn0000024	FBgn0264000	FBgn0011743	FBgn0050035	FBgn0038167	FBgn0038376	FBgn0039875	FBgn0001291	FBgn0025741	FBgn0036727
FBgn0039916	FBgn0264386	FBgn0000024	FBgn0026255	FBgn0011745	FBgn0037386	FBgn0262166	FBgn0035244	FBgn0039150	FBgn0001291	FBgn0003366	FBgn0029733
FBgn0261401	FBgn0051092	FBgn0000024	FBgn0020429	FBgn0025716	FBgn0034045	FBgn0011327	FBgn0034110	FBgn0039668	FBgn0001291	FBgn0014028	FBgn0030707
FBgn0264000	FBgn0027356	FBgn0000028	FBgn0259215	FBgn0011742	FBgn0033644	FBgn0030370	FBgn0034728	FBgn0003731	FBgn0001297	FBgn0030975	FBgn0259712
FBgn0026255	FBgn0050502	FBgn0000028	FBgn0036937	FBgn0262716	FBgn0031522	FBgn0041174	FBgn0262018	FBgn0015279	FBgn0028550	FBgn0010241	FBgn0004656
FBgn0020429	FBgn0264294	FBgn0000028	FBgn0004619	FBgn0035049	FBgn0053281	FBgn0260439	FBgn0284256	FBgn0015278	FBgn0265193	FBgn0004512	FBgn0039124
FBgn0259215	FBgn0029854	FBgn0000028	FBgn0038840	FBgn0033438	FBgn0015230	FBgn0019686	FBgn0027794	FBgn0015277	FBgn0021796	FBgn0004513	FBgn0034423
FBgn0036937	FBgn0032652	FBgn0000028	FBgn0046113	FBgn0035445	FBgn0031517	FBgn0004118	FBgn0026761	FBgn0010269	FBgn0004367	FBgn0035695	FBgn0050417
FBgn0004619	FBgn0000299	FBgn0000028	FBgn0051201	FBgn0036765	FBgn0036316	FBgn0266347	FBgn0001233	FBgn0024326	FBgn0263968	FBgn0031117	FBgn0000039
FBgn0038840	FBgn0016075	FBgn0000028	FBgn0037630	FBgn0033836	FBgn0029932	FBgn0000036	FBgn0039562	FBgn0261524	FBgn0003731	FBgn0050000	FBgn0000036
FBgn0046113	FBgn0032797	FBgn0000028	FBgn0029968	FBgn0040271	FBgn0037485	FBgn0000039	FBgn0031589	FBgn0026379	FBgn0052675	FBgn0030484	FBgn0004118
FBgn0051201	FBgn0001083	FBgn0000028	FBgn0031634	FBgn0036768	FBgn0053282	FBgn0015519	FBgn0004107	FBgn0003079	FBgn0034788	FBgn0050005	FBgn0266347
FBgn0037630	FBgn0051926	FBgn0000028	FBgn0259189	FBgn0052191	FBgn0031523	FBgn0000038	FBgn0004106	FBgn0015402	FBgn0034920	FBgn0033817	FBgn0015519
FBgn0029968	FBgn0032303	FBgn0000028	FBgn0261402	FBgn0260475	FBgn0037486	FBgn0031261	FBgn0013762	FBgn0038167	FBgn0259245	FBgn0250732	FBgn0000038
FBgn0031634	FBgn0038507	FBgn0000028	FBgn0036757	FBgn0028734	FBgn0034247	FBgn0029147	FBgn0005640	FBgn0020381	FBgn0263112	FBgn0038029	FBgn0029147
FBgn0259189	FBgn0051928	FBgn0000028	FBgn0036829	FBgn0034774	FBgn0028560	FBgn0000039	FBgn0016131	FBgn0028381	FBgn0033936	FBgn0063494	FBgn0031261
FBgn0261402	FBgn0032049	FBgn0000036	FBgn0037501	FBgn0030092	FBgn0010269	FBgn0000036	FBgn0005640	FBgn0026404	FBgn0261618	FBgn0063496	FBgn0030707
FBgn0036757	FBgn0032304	FBgn0000036	FBgn0004620	FBgn0004057	FBgn0024326	FBgn0015519	FBgn0259984	FBgn0030456	FBgn0030964	FBgn0063491	FBgn0001134
FBgn0036829	FBgn0053128	FBgn0000036	FBgn0029965	FBgn0037147	FBgn0261524	FBgn0000038	FBgn0039688	FBgn0031590	FBgn0050106	FBgn0063492	FBgn0033558
FBgn0037501	FBgn0023512	FBgn0000037	FBgn0039927	FBgn0028734	FBgn0021796	FBgn0004118	FBgn0259110	FBgn0010379	FBgn0040505	FBgn0034335	FBgn0019985
FBgn0004620	FBgn0259984	FBgn0000037	FBgn0010241	FBgn0015279	FBgn0004367	FBgn0031261	FBgn0013762	FBgn0003091	FBgn0025740	FBgn0063498	FBgn0050361
FBgn0029965	FBgn0039688	FBgn0000038	FBgn0004512	FBgn0015278	FBgn0263968	FBgn0266347	FBgn0004107	FBgn0004784	FBgn0025741	FBgn0063493	FBgn0000083
FBgn0039927	FBgn0259110	FBgn0000038	FBgn0004513	FBgn0015277	FBgn0038504	FBgn0029147	FBgn0004106	FBgn0283472	FBgn0003366	FBgn0063497	FBgn0285944
FBgn0087012	FBgn0010905	FBgn0000039	FBgn0035695	FBgn0015279	FBgn0010660	FBgn0000038	FBgn0005640	FBgn0003205	FBgn0039044	FBgn0063499	FBgn0085434
FBgn0261929	FBgn0262716	FBgn0000039	FBgn0261794	FBgn0015278	FBgn0036911	FBgn0000039	FBgn0283545	FBgn0003206	FBgn0000117	FBgn0063495	FBgn0260446
FBgn0011676	FBgn0025716	FBgn0000042	FBgn0051547	FBgn0015277	FBgn0004606	FBgn0000036	FBgn0016131	FBgn0039055	FBgn0266411	FBgn0010040	FBgn0031275
FBgn0033710	FBgn0000047	FBgn0000042	FBgn0036279	FBgn0004654	FBgn0020912	FBgn0004118	FBgn0005640	FBgn0011766	FBgn0004666	FBgn0042206	FBgn0027575
FBgn0037684	FBgn0000043	FBgn0000042	FBgn0032689	FBgn0015279	FBgn0032746	FBgn0031261	FBgn0263237	FBgn0024371	FBgn0262139	FBgn0027590	FBgn0033494
FBgn0001083	FBgn0011743	FBgn0000042	FBgn0039294	FBgn0015278	FBgn0021767	FBgn0266347	FBgn0038902	FBgn0000579	FBgn0266411	FBgn0010044	FBgn0265194
FBgn0267821	FBgn0000044	FBgn0000042	FBgn0039915	FBgn0015277	FBgn0028789	FBgn0015519		FBgn0028434	FBgn0004666	FBgn0010039	FBgn0036648
FBgn0040752	FBgn0000042	FBgn0000043	FBgn0260479	FBgn0052423	FBgn0000179	FBgn0029147	FBgn0015618	FBgn0010379	FBgn0262139	FBgn0001149	FBgn0005564
FBgn0038975	FBgn0011742	FBgn0000044	FBgn0010414	FBgn0038320	FBgn0266083	FBgn0086676	FBgn0019949	FBgn0003091		FBgn0010038	FBgn0030403
FBgn0039862	FBgn0000045	FBgn0000045	FBgn0033443	FBgn0000109	FBgn0035956	FBgn0028562	FBgn0037093	FBgn0004784	FBgn0263112	FBgn0034354	FBgn0023536
FBgn0039169	FBgn0011745	FBgn0000045	FBgn0028886	FBgn0035253	FBgn0261963	FBgn0029898	FBgn0010316	FBgn0283472	FBgn0029711	FBgn0010041	FBgn0034487
FBgn0034946	FBgn0000046	FBgn0000046	FBgn0011603	FBgn0035294	FBgn0035954	FBgn0033047	FBgn0010316	FBgn0285896	FBgn0262685	FBgn0033381	FBgn0030691
FBgn0038418	FBgn0260003	FBgn0000046	FBgn0033708	FBgn0015279	FBgn0016660	FBgn0031636	FBgn0010316	FBgn0010389	FBgn0029131	FBgn0038020	FBgn0002719
FBgn0040022	FBgn0021796	FBgn0000046	FBgn0035969	FBgn0015278	FBgn0003716	FBgn0035763		FBgn0031518	FBgn0040491	FBgn0010043	FBgn0029155
FBgn0030486	FBgn0004367	FBgn0000047	FBgn0029762	FBgn0015277	FBgn0011300	FBgn0034611	FBgn0030982	FBgn0003733		FBgn0010042	FBgn0034127
FBgn0015614	FBgn0263968	FBgn0000061	FBgn0034381	FBgn0053458	FBgn0003317	FBgn0028561	FBgn0051715	FBgn0022800	FBgn0039486	FBgn0043070	FBgn0029153
FBgn0010014	FBgn0015279	FBgn0000071	FBgn0034136	FBgn0030777	FBgn0004574	FBgn0036662	FBgn0025743	FBgn0011829	FBgn0037788	FBgn0027608	FBgn0029154
FBgn0025642	FBgn0015278	FBgn0000071	FBgn0031939	FBgn0053459	FBgn0029117	FBgn0264574	FBgn0267698	FBgn0024945	FBgn0039235	FBgn0010316	FBgn0035146
FBgn0037358	FBgn0015277	FBgn0000071	FBgn0267326	FBgn0050371	FBgn0260749	FBgn0028563	FBgn0044826	FBgn0036134	FBgn0040629	FBgn0005198	FBgn0031814
FBgn0038186		FBgn0000075	FBgn0034911	FBgn0050375	FBgn0265974	FBgn0030456	FBgn0026086	FBgn0031086	FBgn0039838		FBgn0031914
FBgn0261570	FBgn0285944	FBgn0000075	FBgn0031936	FBgn0033277	FBgn0033055	FBgn0031590	FBgn0035608	FBgn0039937	FBgn0038956	FBgn0086384	FBgn0052407
FBgn0003969	FBgn0085434	FBgn0000078	FBgn0031935	FBgn0051827	FBgn0014141	FBgn0039044	FBgn0035571	FBgn0015396	FBgn0040628	FBgn0011661	FBgn0052485
FBgn0029002	FBgn0010379	FBgn0000079	FBgn0262476	FBgn0031653	FBgn0028371	FBgn0025832	FBgn0028658	FBgn0004896	FBgn0030056	FBgn0010315	FBgn0037950
FBgn0027111	FBgn0003091	FBgn0000079	FBgn0053296	FBgn0035663	FBgn0039500		FBgn0030982	FBgn0004567	FBgn0034554	FBgn0038469	FBgn0024963
FBgn0003984	FBgn0004784	FBgn0000108	FBgn0031937	FBgn0031471	FBgn0040283	FBgn0262018	FBgn0051715	FBgn0014143	FBgn0027843	FBgn0038465	FBgn0003011
FBgn0001137	FBgn0283472	FBgn0000108	FBgn0285944	FBgn0023197	FBgn0261953	FBgn0010316	FBgn0033101	FBgn0003430	FBgn0033542	FBgn0003079	FBgn0264908
	FBgn0053513	FBgn0000108	FBgn0085434	FBgn0035669	FBgn0003507	FBgn0010316	FBgn0035476	FBgn0004895	FBgn0034560	FBgn0015402
	FBgn0029966	FBgn0000108	FBgn0285944	FBgn0036015	FBgn0032223	FBgn0030982	FBgn0037537	FBgn0029504	FBgn0052698	FBgn0010213	FBgn0086778
FBgn0050361	FBgn0034994	FBgn0000108	FBgn0085434	FBgn0028514	FBgn0003900	FBgn0051715	FBgn0086254	FBgn0021796	FBgn0027844	FBgn0003256	FBgn0032151
FBgn0019985	FBgn0036150	FBgn0000108	FBgn0261999	FBgn0032507	FBgn0032209		FBgn0036183	FBgn0004367	FBgn0029962	FBgn0267339	FBgn0028875
FBgn0003371	FBgn0035604	FBgn0000109	FBgn0028863	FBgn0035667	FBgn0004436	FBgn0039055	FBgn0027552	FBgn0263968	FBgn0005198	FBgn0011817	FBgn0010240
FBgn0046332	FBgn0028422	FBgn0000109	FBgn0261041	FBgn0037627	FBgn0267821	FBgn0024897	FBgn0036290	FBgn0259099	FBgn0015279	FBgn0052703	FBgn0004244
FBgn0028410	FBgn0039916	FBgn0000109	FBgn0034498	FBgn0036436	FBgn0266720	FBgn0024846	FBgn0058064	FBgn0010226	FBgn0015278	FBgn0015765	FBgn0036727
FBgn0085478	FBgn0261401	FBgn0000114	FBgn0250786	FBgn0286782	FBgn0011288	FBgn0015765	FBgn0031952	FBgn0266411	FBgn0015277	FBgn0024846	FBgn0261794
FBgn0260941	FBgn0264000	FBgn0000114		FBgn0031470	FBgn0025681	FBgn0267339	FBgn0034364	FBgn0004666	FBgn0264493	FBgn0003256	FBgn0051547
	FBgn0026255	FBgn0000114	FBgn0030707	FBgn0058160	FBgn0000382	FBgn0052703	FBgn0285955	FBgn0262139	FBgn0026379	FBgn0052703	FBgn0036279
FBgn0014859	FBgn0020429	FBgn0000114	FBgn0001134	FBgn0035887	FBgn0260987	FBgn0003256	FBgn0043070	FBgn0015589	FBgn0263112	FBgn0267339	FBgn0032689
FBgn0034136	FBgn0259215	FBgn0000114	FBgn0033558	FBgn0030067	FBgn0039907	FBgn0000117	FBgn0027608	FBgn0026598	FBgn0029711	FBgn0015765	FBgn0261953
FBgn0010414	FBgn0036937	FBgn0000114	FBgn0013997		FBgn0041188	FBgn0086917	FBgn0020618	FBgn0027793		FBgn0024846	FBgn0039907
FBgn0260479	FBgn0004619	FBgn0000114	FBgn0262870	FBgn0010333	FBgn0015360	FBgn0010383	FBgn0034970	FBgn0035169	FBgn0015279	FBgn0025936	FBgn0036279
FBgn0033443	FBgn0038840	FBgn0000114	FBgn0010397	FBgn0014011	FBgn0015351	FBgn0003486	FBgn0015925		FBgn0015278	FBgn0013773	FBgn0051547
FBgn0028886	FBgn0046113	FBgn0000114	FBgn0002525	FBgn0039532	FBgn0000490	FBgn0003486	FBgn0267398	FBgn0032006	FBgn0015277	FBgn0010383	FBgn0032689
FBgn0011603	FBgn0051201	FBgn0000114	FBgn0053513	FBgn0010341	FBgn0031461	FBgn0010383	FBgn0000251	FBgn0022800	FBgn0015279	FBgn0036910	FBgn0261794
FBgn0039915	FBgn0037630	FBgn0000117	FBgn0034994	FBgn0083940	FBgn0005590	FBgn0004959		FBgn0014073	FBgn0015278	FBgn0001992	FBgn0010414
FBgn0033708	FBgn0029968	FBgn0000117	FBgn0029966	FBgn0035709	FBgn0026199	FBgn0036910	FBgn0005638		FBgn0015277	FBgn0050169	FBgn0034136
FBgn0035969	FBgn0031634	FBgn0000117	FBgn0036150	FBgn0015218	FBgn0039914	FBgn0001992	FBgn0036126		FBgn0015279	FBgn0010226	FBgn0031939
FBgn0029762	FBgn0259189	FBgn0000117	FBgn0004620	FBgn0040368	FBgn0261698	FBgn0010383	FBgn0025642		FBgn0015278	FBgn0261560	FBgn0033708
FBgn0034381	FBgn0261402	FBgn0000117	FBgn0035604	FBgn0265089	FBgn0029167	FBgn0004959	FBgn0037358	FBgn0035370	FBgn0015277		FBgn0031935
FBgn0031939	FBgn0036757	FBgn0000117	FBgn0028422	FBgn0035823	FBgn0052580	FBgn0086917	FBgn0038186	FBgn0035049	FBgn0039668	FBgn0039302	FBgn0053296
FBgn0034911	FBgn0036829	FBgn0000119	FBgn0261401	FBgn0039622	FBgn0000247	FBgn0003486	FBgn0034558	FBgn0033438	FBgn0039875	FBgn0003079	FBgn0031937
FBgn0031936	FBgn0037501	FBgn0000153	FBgn0026255	FBgn0053100	FBgn0031344	FBgn0036910	FBgn0015614	FBgn0262656	FBgn0039150	FBgn0015402	FBgn0260479
FBgn0031935	FBgn0004620	FBgn0000153	FBgn0020429	FBgn0011224	FBgn0002638	FBgn0001992	FBgn0010014	FBgn0004647			FBgn0031936
FBgn0267326	FBgn0029965	FBgn0000153	FBgn0259215	FBgn0027334	FBgn0038917	FBgn0033524	FBgn0026080	FBgn0259685	FBgn0262656	FBgn0035766	FBgn0033443
FBgn0262476	FBgn0039927	FBgn0000157	FBgn0036937	FBgn0030964	FBgn0031107	FBgn0036806	FBgn0014340	FBgn0051665	FBgn0010379	FBgn0035187	FBgn0028886
FBgn0053296	FBgn0283499	FBgn0000157	FBgn0038840	FBgn0283712	FBgn0031286	FBgn0034387	FBgn0039585	FBgn0010241	FBgn0003091	FBgn0005626	FBgn0011603
FBgn0031937	FBgn0032752	FBgn0000157	FBgn0046113	FBgn0035968	FBgn0031769	FBgn0038681	FBgn0034975	FBgn0004512	FBgn0004784	FBgn0001208	FBgn0039915
FBgn0036819	FBgn0038279	FBgn0000163	FBgn0051201	FBgn0267429	FBgn0026015	FBgn0038680	FBgn0028387	FBgn0004513	FBgn0283472	FBgn0037874	FBgn0035969
	FBgn0039141	FBgn0000163	FBgn0037630	FBgn0034585	FBgn0040268	FBgn0050489	FBgn0034366	FBgn0035695		FBgn0003392	FBgn0029762
FBgn0000337	FBgn0031519	FBgn0000163	FBgn0029968	FBgn0001297	FBgn0265991	FBgn0053503		FBgn0025936	FBgn0010241	FBgn0026479	FBgn0034381
FBgn0041605		FBgn0000163	FBgn0031634	FBgn0028550	FBgn0259219	FBgn0033753		FBgn0003079	FBgn0004512	FBgn0039055	FBgn0034911
FBgn0051926	FBgn0264574	FBgn0000179	FBgn0259189	FBgn0265193	FBgn0035917	FBgn0037817	FBgn0031660	FBgn0015402	FBgn0004513	FBgn0036814	FBgn0267326
FBgn0032303	FBgn0028561	FBgn0000179	FBgn0261402	FBgn0261671	FBgn0015615	FBgn0003312	FBgn0032961	FBgn0011829	FBgn0035695	FBgn0267383	FBgn0262476
FBgn0038507	FBgn0028563	FBgn0000179	FBgn0036757	FBgn0085478	FBgn0027783	FBgn0000449	FBgn0037518	FBgn0003366	FBgn0014028	FBgn0000173	FBgn0263397
FBgn0051928	FBgn0028562	FBgn0000179	FBgn0036829	FBgn0260941	FBgn0031463	FBgn0003388	FBgn0037465	FBgn0040505	FBgn0030975	FBgn0017456	FBgn0261794
FBgn0032049	FBgn0033047	FBgn0000179	FBgn0037501	FBgn0053265	FBgn0260794	FBgn0012037	FBgn0042105	FBgn0011703		FBgn0035455	FBgn0036279
FBgn0032304	FBgn0050035	FBgn0000179	FBgn0029965	FBgn0035445	FBgn0032208	FBgn0016122	FBgn0042102	FBgn0000212	FBgn0039227	FBgn0030863	FBgn0032689
FBgn0053128	FBgn0037386	FBgn0000179	FBgn0263397	FBgn0284408	FBgn0261931	FBgn0032536	FBgn0042103	FBgn0029123		FBgn0035584	FBgn0023076
	FBgn0034045	FBgn0000180	FBgn0011589	FBgn0034070	FBgn0039566	FBgn0032535	FBgn0042104	FBgn0036411	FBgn0020381	FBgn0015320	FBgn0002723
FBgn0029909	FBgn0033644	FBgn0000180	FBgn0003353	FBgn0050371	FBgn0000559	FBgn0035076	FBgn0035103	FBgn0042630	FBgn0028381	FBgn0027512	FBgn0261703
FBgn0038980	FBgn0031522	FBgn0000182	FBgn0033494	FBgn0050375	FBgn0053158	FBgn0033366	FBgn0037521	FBgn0005612	FBgn0026404	FBgn0028913	FBgn0264075
FBgn0038063	FBgn0053281	FBgn0000182	FBgn0027950	FBgn0033277	FBgn0038975	FBgn0034405	FBgn0037517	FBgn0005613		FBgn0033544
FBgn0250910	FBgn0015230	FBgn0000182	FBgn0027109	FBgn0034518	FBgn0031657	FBgn0010053	FBgn0037519	FBgn0000411		FBgn0010602	FBgn0003068
FBgn0050395	FBgn0031517	FBgn0000212	FBgn0004406	FBgn0042098	FBgn0026373	FBgn0034406	FBgn0037853	FBgn0024288		FBgn0011217	FBgn0003068
FBgn0039257	FBgn0036316	FBgn0000212		FBgn0039272	FBgn0041210	FBgn0003731	FBgn0037856	FBgn0016917	FBgn0085478	FBgn0058045	FBgn0026015
FBgn0038469	FBgn0029932	FBgn0000212	FBgn0026438	FBgn0037677	FBgn0026428	FBgn0003731	FBgn0042101		FBgn0260941	FBgn0004436	FBgn0040268
FBgn0038465	FBgn0037485	FBgn0000212	FBgn0026439	FBgn0263234	FBgn0039132	FBgn0010379	FBgn0037520		FBgn0053265	FBgn0031331	FBgn0086895
FBgn0004611	FBgn0053282	FBgn0000212	FBgn0031730	FBgn0263235	FBgn0043012	FBgn0003091		FBgn0028993	FBgn0036684	FBgn0030386	FBgn0032194
FBgn0262738	FBgn0031523	FBgn0000212	FBgn0004574	FBgn0031248	FBgn0025674	FBgn0004784	FBgn0260745	FBgn0039044	FBgn0031461	FBgn0027609	FBgn0086444
FBgn0010452	FBgn0037486	FBgn0000241	FBgn0026317	FBgn0053127	FBgn0040394	FBgn0283472	FBgn0285925	FBgn0030964	FBgn0026199	FBgn0266717	FBgn0026713
FBgn0010303	FBgn0034247	FBgn0000241	FBgn0005198	FBgn0023197	FBgn0025455	FBgn0035849	FBgn0263038	FBgn0038475	FBgn0000490	FBgn0036516	FBgn0031631
FBgn0083963	FBgn0028560	FBgn0000256	FBgn0010240	FBgn0038595	FBgn0013759	FBgn0285896	FBgn0032666	FBgn0051345	FBgn0005590	FBgn0026316	FBgn0033160
FBgn0031866	FBgn0034786	FBgn0000256	FBgn0004244	FBgn0043471	FBgn0250785	FBgn0010389	FBgn0285926	FBgn0038088	FBgn0039914	FBgn0015321	FBgn0001330
FBgn0083975	FBgn0033494	FBgn0000256	FBgn0036727	FBgn0029827	FBgn0035996	FBgn0031518	FBgn0262737	FBgn0053519	FBgn0024913	FBgn0264848	FBgn0029843
FBgn0051146	FBgn0027950	FBgn0000256	FBgn0261570	FBgn0031249	FBgn0003002	FBgn0003733	FBgn0022987	FBgn0259678		FBgn0031519	FBgn0038818
FBgn0001987	FBgn0250788	FBgn0000256	FBgn0003969	FBgn0003319	FBgn0034913	FBgn0022800	FBgn0022986	FBgn0016126	FBgn0037074	FBgn0039141	FBgn0031081
FBgn0027584	FBgn0004167	FBgn0000256	FBgn0026179	FBgn0250841	FBgn0029789	FBgn0011829	FBgn0022985	FBgn0052666	FBgn0038401	FBgn0037375	FBgn0039612
FBgn0034972	FBgn0250789	FBgn0000256	FBgn0028538	FBgn0035663	FBgn0031903	FBgn0024945	FBgn0034659	FBgn0039083	FBgn0038304	FBgn0040208	FBgn0039024
FBgn0015575	FBgn0035632	FBgn0000256	FBgn0264560	FBgn0035669	FBgn0010194	FBgn0036134	FBgn0034740	FBgn0261387	FBgn0037917	FBgn0052669	FBgn0039564
FBgn0015576	FBgn0052000	FBgn0000256	FBgn0001122	FBgn0051217	FBgn0004360	FBgn0031086	FBgn0022984			FBgn0034494	FBgn0039611
FBgn0000592	FBgn0027582	FBgn0000261	FBgn0001104	FBgn0286782		FBgn0039937	FBgn0034739	FBgn0032006	FBgn0010316	FBgn0017448	FBgn0037727
FBgn0015570	FBgn0052451	FBgn0000299	FBgn0033756	FBgn0027950	FBgn0032361	FBgn0015396	FBgn0034731	FBgn0014073	FBgn0035106	FBgn0037895	FBgn0039613
FBgn0032131	FBgn0035815	FBgn0000299	FBgn0050054	FBgn0036046	FBgn0039875	FBgn0004896		FBgn0031518	FBgn0261238	FBgn0029950	FBgn0027578
FBgn0261393	FBgn0260004	FBgn0000299	FBgn0000384	FBgn0000479	FBgn0039150	FBgn0004567	FBgn0035769	FBgn0022800	FBgn0033155	FBgn0051262	FBgn0039277
FBgn0000594	FBgn0035290	FBgn0000303	FBgn0010223	FBgn0259171	FBgn0039668	FBgn0014143	FBgn0086446	FBgn0262018	FBgn0034276	FBgn0039872	FBgn0039478
FBgn0034076	FBgn0010435	FBgn0000303	FBgn0004435	FBgn0085370	FBgn0003285	FBgn0003430	FBgn0013675		FBgn0029706	FBgn0053124	FBgn0032442
FBgn0015574	FBgn0031970	FBgn0000316	FBgn0011656	FBgn0038237	FBgn0028369	FBgn0004895	FBgn0026371	FBgn0260397		FBgn0031998	FBgn0030425
FBgn0032057	FBgn0025697	FBgn0000316	FBgn0040283	FBgn0040752	FBgn0033782	FBgn0029504	FBgn0003124	FBgn0036750		FBgn0051668	FBgn0039023
FBgn0032132	FBgn0035091	FBgn0000319	FBgn0010379	FBgn0015546	FBgn0001324	FBgn0034788	FBgn0259108	FBgn0037606	FBgn0039595	FBgn0039873	FBgn0033742
FBgn0034736	FBgn0002939	FBgn0000319	FBgn0003091	FBgn0036486	FBgn0259923	FBgn0034920	FBgn0031759	FBgn0039486	FBgn0266429	FBgn0250757	FBgn0031808
FBgn0015568	FBgn0051741	FBgn0000319	FBgn0004784	FBgn0028292	FBgn0014029	FBgn0259245	FBgn0036004	FBgn0037788		FBgn0035293	FBgn0039609
FBgn0010052	FBgn0031969	FBgn0000319	FBgn0283472	FBgn0011659	FBgn0005660	FBgn0010226	FBgn0034612	FBgn0039235		FBgn0038652	FBgn0039022
FBgn0001114	FBgn0027562	FBgn0000319	FBgn0004567	FBgn0011660	FBgn0263120	FBgn0031117	FBgn0039644	FBgn0040629	FBgn0024945	FBgn0038641	FBgn0031805
FBgn0032058	FBgn0015924	FBgn0000319	FBgn0003430	FBgn0283472	FBgn0027348	FBgn0050000	FBgn0038740	FBgn0039838	FBgn0037950		FBgn0027570
FBgn0015577	FBgn0058006	FBgn0000319	FBgn0004897	FBgn0262866	FBgn0286723	FBgn0030484	FBgn0051792	FBgn0038956	FBgn0024963	FBgn0030343	FBgn0031678
FBgn0015569	FBgn0035090	FBgn0000326	FBgn0039937	FBgn0283473	FBgn0036821	FBgn0050005	FBgn0032908	FBgn0040628	FBgn0003011	FBgn0002542	FBgn0037230
FBgn0015572	FBgn0037248	FBgn0000395	FBgn0004898	FBgn0010379	FBgn0285896	FBgn0033817	FBgn0263316	FBgn0030056	FBgn0264908	FBgn0037531	FBgn0029769
FBgn0039084	FBgn0010389	FBgn0000411	FBgn0004896	FBgn0010415	FBgn0010389	FBgn0250732	FBgn0032026	FBgn0034554	FBgn0035370	FBgn0037955	FBgn0032613
FBgn0037090	FBgn0285896	FBgn0000411	FBgn0004895	FBgn0004882	FBgn0031518	FBgn0038029	FBgn0039645	FBgn0027843	FBgn0039055	FBgn0030478	FBgn0259716
FBgn0004108	FBgn0022800	FBgn0000411	FBgn0031086	FBgn0024179	FBgn0003733	FBgn0063494	FBgn0010549	FBgn0033542	FBgn0024289	FBgn0000147	FBgn0032585
FBgn0000024	FBgn0011829	FBgn0000411	FBgn0285944	FBgn0003169	FBgn0022800	FBgn0063496	FBgn0051793	FBgn0034560	FBgn0022359	FBgn0024227	FBgn0027528
FBgn0033943	FBgn0032797	FBgn0000414	FBgn0085434	FBgn0003462	FBgn0011829	FBgn0063491	FBgn0039207	FBgn0052698	FBgn0270925	FBgn0263112	FBgn0086778
FBgn0029690	FBgn0038491	FBgn0000414	FBgn0036279	FBgn0033631	FBgn0010389	FBgn0063492	FBgn0032456	FBgn0027844	FBgn0037684	FBgn0034788	FBgn0032151
FBgn0000326	FBgn0010051	FBgn0000414	FBgn0051547	FBgn0039386	FBgn0285896	FBgn0034335	FBgn0032018	FBgn0029962	FBgn0067102	FBgn0034920	FBgn0028875
FBgn0031327	FBgn0286199	FBgn0000414	FBgn0032689	FBgn0050361	FBgn0022800	FBgn0063498	FBgn0028675	FBgn0036463	FBgn0023549	FBgn0259245	FBgn0039349
FBgn0015571	FBgn0260397	FBgn0000414	FBgn0261794	FBgn0019985	FBgn0011829	FBgn0063493	FBgn0014029	FBgn0011737	FBgn0035173	FBgn0052675	FBgn0050361
FBgn0039915	FBgn0045035	FBgn0000414		FBgn0038320	FBgn0285896	FBgn0063497	FBgn0013726	FBgn0040298	FBgn0033913	FBgn0030964	FBgn0003996
FBgn0260479	FBgn0026379	FBgn0000414	FBgn0026439	FBgn0004598	FBgn0010389	FBgn0063499	FBgn0259923	FBgn0010383	FBgn0033095	FBgn0003731	FBgn0032167
FBgn0010414	FBgn0029907	FBgn0000414	FBgn0026438	FBgn0001624	FBgn0031518	FBgn0063495	FBgn0011710	FBgn0004959	FBgn0031010	FBgn0266411	FBgn0025683
FBgn0033443	FBgn0285944	FBgn0000422	FBgn0061469	FBgn0083228	FBgn0003733	FBgn0010040	FBgn0026361	FBgn0086917	FBgn0259834	FBgn0004666	FBgn0031515
FBgn0028886	FBgn0085434	FBgn0000422	FBgn0035207	FBgn0030897	FBgn0022800	FBgn0042206		FBgn0003486	FBgn0031011	FBgn0262139	FBgn0003515
FBgn0011603	FBgn0285944	FBgn0000422	FBgn0013343	FBgn0036926	FBgn0011829	FBgn0027590	FBgn0034606	FBgn0036910	FBgn0033657	FBgn0021796	FBgn0052091
FBgn0033708	FBgn0085434	FBgn0000448	FBgn0024980	FBgn0013303		FBgn0010044	FBgn0038611	FBgn0001992	FBgn0033028	FBgn0004367	FBgn0000241
FBgn0035969	FBgn0002917	FBgn0000448		FBgn0265595	FBgn0086358	FBgn0010039		FBgn0038197	FBgn0034063	FBgn0263968	FBgn0020445
FBgn0029762	FBgn0263111	FBgn0000448	FBgn0014141	FBgn0039380	FBgn0033998	FBgn0001149		FBgn0041789	FBgn0033955	FBgn0000117	FBgn0031734
FBgn0034381	FBgn0001991	FBgn0000448	FBgn0028371	FBgn0000546	FBgn0020647	FBgn0010038		FBgn0050178	FBgn0031012	FBgn0266411	FBgn0053970
FBgn0034136	FBgn0264386	FBgn0000448	FBgn0039500	FBgn0015240	FBgn0020307	FBgn0034354	FBgn0037248	FBgn0085354	FBgn0031002	FBgn0004666	FBgn0039594
FBgn0031939	FBgn0040475	FBgn0000448	FBgn0010240	FBgn0039916	FBgn0028734	FBgn0010041	FBgn0033153	FBgn0051624	FBgn0031568	FBgn0262139	FBgn0031516
FBgn0267326	FBgn0003079	FBgn0000449	FBgn0004244	FBgn0038837	FBgn0261617	FBgn0033381	FBgn0015299	FBgn0051988	FBgn0001296	FBgn0033936	FBgn0264494
FBgn0034911	FBgn0015402	FBgn0000463	FBgn0050361	FBgn0039927		FBgn0038020	FBgn0026056	FBgn0265991	FBgn0026056	FBgn0261618	FBgn0031220
FBgn0031936	FBgn0014031	FBgn0000463	FBgn0019985	FBgn0028422	FBgn0008646	FBgn0010043	FBgn0024352	FBgn0285896	FBgn0031117		FBgn0051121
FBgn0031935	FBgn0039045	FBgn0000463	FBgn0000535	FBgn0026255	FBgn0000576	FBgn0010042	FBgn0015615	FBgn0010389	FBgn0050000	FBgn0263112	FBgn0031449
FBgn0262476		FBgn0000464	FBgn0024994	FBgn0038840		FBgn0003984	FBgn0027053	FBgn0031518	FBgn0030484	FBgn0029711	FBgn0039244
FBgn0053296	FBgn0014135	FBgn0000464	FBgn0037648	FBgn0051201	FBgn0003888	FBgn0052179	FBgn0028694	FBgn0003733	FBgn0050005	FBgn0037950	FBgn0020762
FBgn0031937	FBgn0037265	FBgn0000464	FBgn0003392	FBgn0020429	FBgn0003889	FBgn0005672		FBgn0022800	FBgn0033817	FBgn0024963
FBgn0004907	FBgn0086368	FBgn0000464	FBgn0026479	FBgn0046113	FBgn0284243	FBgn0015589	FBgn0264848	FBgn0011829	FBgn0250732	FBgn0003011	FBgn0029804
FBgn0020238	FBgn0003292	FBgn0000464	FBgn0284245	FBgn0004620	FBgn0052396	FBgn0026598		FBgn0004657	FBgn0038029	FBgn0264908	FBgn0032144
FBgn0021796	FBgn0037312	FBgn0000464	FBgn0000557	FBgn0036937	FBgn0003890	FBgn0003205	FBgn0261278	FBgn0010395	FBgn0063494	FBgn0035968	FBgn0031930
FBgn0004367	FBgn0027087	FBgn0000464	FBgn0020443	FBgn0031209	FBgn0026620	FBgn0003206	FBgn0024734	FBgn0001308	FBgn0063496	FBgn0267429	FBgn0032143
FBgn0263968		FBgn0000479	FBgn0042712	FBgn0052704	FBgn0042712	FBgn0004636	FBgn0035398	FBgn0039246	FBgn0063491	FBgn0263112	FBgn0031929
FBgn0039396	FBgn0003889	FBgn0000479	FBgn0050122	FBgn0029966	FBgn0284245	FBgn0003360	FBgn0250907		FBgn0063492	FBgn0029711	FBgn0033241
FBgn0003002	FBgn0284243	FBgn0000479	FBgn0002891	FBgn0034994	FBgn0000557	FBgn0261788	FBgn0022700	FBgn0036415	FBgn0034335	FBgn0264493	FBgn0035718
FBgn0001123	FBgn0003888	FBgn0000479	FBgn0031461	FBgn0036150	FBgn0020443	FBgn0025111	FBgn0034580	FBgn0004432	FBgn0063498	FBgn0015279	FBgn0039073
FBgn0010223	FBgn0052396	FBgn0000479	FBgn0026199	FBgn0031634	FBgn0025720	FBgn0011747	FBgn0034582	FBgn0036020	FBgn0063493	FBgn0015278	FBgn0033774
FBgn0033756	FBgn0003890	FBgn0000479	FBgn0000490	FBgn0004619	FBgn0261617	FBgn0038491	FBgn0029913	FBgn0028382	FBgn0063497	FBgn0015277	FBgn0029807
FBgn0050054	FBgn0003429	FBgn0000479	FBgn0005590	FBgn0051718	FBgn0039727		FBgn0263132	FBgn0039581	FBgn0063499	FBgn0015279	FBgn0035777
FBgn0000384	FBgn0261563	FBgn0000479	FBgn0039914	FBgn0035604	FBgn0033194	FBgn0035968	FBgn0038180	FBgn0034753	FBgn0063495	FBgn0015278	FBgn0052379
FBgn0001104	FBgn0002526	FBgn0000479	FBgn0024913	FBgn0261401	FBgn0039039	FBgn0267429	FBgn0013763	FBgn0033089	FBgn0010040	FBgn0015277	FBgn0035779
FBgn0264325	FBgn0267348	FBgn0000479	FBgn0031759	FBgn0264000	FBgn0004859		FBgn0064237	FBgn0002936	FBgn0042206	FBgn0015279	FBgn0035781
FBgn0035398	FBgn0032949	FBgn0000479	FBgn0036004	FBgn0259215			FBgn0020414	FBgn0024179	FBgn0027590	FBgn0015278	FBgn0035780
FBgn0250907	FBgn0042696	FBgn0000479	FBgn0010389	FBgn0037630	FBgn0026573		FBgn0020416	FBgn0003169	FBgn0010044	FBgn0015277	FBgn0259149
FBgn0022700	FBgn0002921	FBgn0000479	FBgn0285896	FBgn0029968	FBgn0004197	FBgn0052675	FBgn0020415	FBgn0014135	FBgn0010039	FBgn0015279	FBgn0035791
FBgn0034580	FBgn0267363	FBgn0000479	FBgn0022800	FBgn0259189	FBgn0000463		FBgn0026415	FBgn0028381	FBgn0001149	FBgn0015278	FBgn0030815
FBgn0034582	FBgn0024320	FBgn0000479	FBgn0011829	FBgn0261402	FBgn0003415	FBgn0029131	FBgn0050293	FBgn0026404	FBgn0010038	FBgn0015277	FBgn0035776
FBgn0029913	FBgn0261675	FBgn0000479	FBgn0259111	FBgn0053513	FBgn0027788	FBgn0040491	FBgn0022702	FBgn0264291	FBgn0034354	FBgn0039486
FBgn0263132	FBgn0032154	FBgn0000479	FBgn0036043	FBgn0036757	FBgn0259938	FBgn0050106	FBgn0039743	FBgn0015247	FBgn0010041	FBgn0037788	FBgn0085419
FBgn0038180		FBgn0000482	FBgn0026439	FBgn0036829	FBgn0000591	FBgn0040505	FBgn0038190	FBgn0266717	FBgn0033381	FBgn0039235	FBgn0264753
FBgn0013763	FBgn0005198	FBgn0000490	FBgn0026438	FBgn0037501	FBgn0002733	FBgn0025740	FBgn0039055		FBgn0038020	FBgn0040629	FBgn0085426
FBgn0064237	FBgn0030086	FBgn0000490	FBgn0259822	FBgn0029965	FBgn0002735	FBgn0025741	FBgn0032955	FBgn0035049	FBgn0010043	FBgn0039838	FBgn0260658
FBgn0020414	FBgn0003676	FBgn0000490	FBgn0039773	FBgn0033744	FBgn0002633	FBgn0003366	FBgn0000536	FBgn0033438	FBgn0010042	FBgn0038956	FBgn0030707
FBgn0020416	FBgn0037632	FBgn0000490	FBgn0000037	FBgn0033932	FBgn0030899	FBgn0035049	FBgn0003390	FBgn0038390	FBgn0010226	FBgn0040628	FBgn0001134
FBgn0020415	FBgn0015019	FBgn0000499	FBgn0029959	FBgn0260753	FBgn0002734	FBgn0033438	FBgn0019686	FBgn0015799	FBgn0032006	FBgn0030056	FBgn0033558
FBgn0026415	FBgn0011244	FBgn0000520	FBgn0263231	FBgn0030437	FBgn0002609	FBgn0011828		FBgn0004698	FBgn0022800	FBgn0034554
FBgn0050293	FBgn0010621	FBgn0000541	FBgn0283442	FBgn0085413	FBgn0002631	FBgn0032685		FBgn0039054	FBgn0014073	FBgn0027843
FBgn0022702	FBgn0032444	FBgn0000541	FBgn0259168	FBgn0285944	FBgn0015754	FBgn0259233		FBgn0039084	FBgn0030486	FBgn0033542	FBgn0036761
	FBgn0031728	FBgn0000541	FBgn0016930	FBgn0085434	FBgn0031655	FBgn0038465	FBgn0261705	FBgn0037090	FBgn0039559	FBgn0034560	FBgn0038727
FBgn0053517	FBgn0032525	FBgn0000541	FBgn0027101	FBgn0015776	FBgn0001147	FBgn0038511	FBgn0040765	FBgn0015576	FBgn0005386	FBgn0052698	FBgn0039830
FBgn0033155	FBgn0015245	FBgn0000541	FBgn0035142	FBgn0038690	FBgn0003145	FBgn0038469		FBgn0015575		FBgn0027844	FBgn0035663
FBgn0035106	FBgn0027329	FBgn0000541	FBgn0263740	FBgn0038691	FBgn0001148	FBgn0004577	FBgn0013308	FBgn0000592	FBgn0016917	FBgn0029962	FBgn0042106
FBgn0261238	FBgn0011300	FBgn0000541	FBgn0001297	FBgn0053310	FBgn0017561	FBgn0261987	FBgn0013307	FBgn0015570		FBgn0035370	FBgn0039101
FBgn0031606	FBgn0039282	FBgn0000541	FBgn0028550	FBgn0032946	FBgn0038165	FBgn0263986	FBgn0013812	FBgn0032131		FBgn0262685	FBgn0286782
		FBgn0000541	FBgn0265193	FBgn0015777	FBgn0037690	FBgn0036157	FBgn0013813	FBgn0034972	FBgn0035173	FBgn0029131	FBgn0036436
	FBgn0262018	FBgn0000546	FBgn0001297	FBgn0260446	FBgn0260941	FBgn0262656	FBgn0039510	FBgn0004108	FBgn0023549	FBgn0040491	FBgn0035669
FBgn0011747	FBgn0002887	FBgn0000546	FBgn0028550	FBgn0085450	FBgn0085478	FBgn0027864	FBgn0283476	FBgn0000024	FBgn0033913	FBgn0039055	FBgn0265974
FBgn0261788	FBgn0025832	FBgn0000546	FBgn0000535	FBgn0026438	FBgn0027453	FBgn0041100	FBgn0267433	FBgn0261393	FBgn0031002	FBgn0010226	FBgn0010825
FBgn0004619	FBgn0263831	FBgn0000546	FBgn0001098	FBgn0026439	FBgn0033474	FBgn0005655	FBgn0001313	FBgn0083963	FBgn0259834		FBgn0028707
FBgn0264000		FBgn0000546	FBgn0039071	FBgn0003256	FBgn0034202	FBgn0032813	FBgn0024222	FBgn0000594	FBgn0033657
FBgn0035604	FBgn0032646	FBgn0000546	FBgn0034415	FBgn0267339	FBgn0030812	FBgn0031973	FBgn0086657	FBgn0027584	FBgn0033028	FBgn0041171
FBgn0261401	FBgn0035235	FBgn0000557	FBgn0035438	FBgn0011817	FBgn0001142	FBgn0002930	FBgn0027657	FBgn0050095	FBgn0033955	FBgn0024945
FBgn0259215	FBgn0286198	FBgn0000557	FBgn0005564	FBgn0052703	FBgn0031972	FBgn0033112	FBgn0050424	FBgn0031866	FBgn0031012	FBgn0039668
FBgn0036937	FBgn0030218	FBgn0000557	FBgn0036934	FBgn0015765	FBgn0034500	FBgn0033115	FBgn0035868	FBgn0033943	FBgn0031011	FBgn0039875	FBgn0263289
FBgn0036757		FBgn0000557	FBgn0037408	FBgn0024846	FBgn0050495	FBgn0003256	FBgn0034047	FBgn0026403	FBgn0033095	FBgn0039150	FBgn0033984
FBgn0036829		FBgn0000568	FBgn0260941	FBgn0010414	FBgn0029866	FBgn0052703	FBgn0027546	FBgn0034076	FBgn0034063	FBgn0085478
FBgn0037501	FBgn0034314	FBgn0000568	FBgn0085478	FBgn0034136	FBgn0033204	FBgn0267339	FBgn0029003	FBgn0029690	FBgn0031010	FBgn0260941	FBgn0025740
FBgn0029966	FBgn0026878	FBgn0000568	FBgn0027453	FBgn0031939	FBgn0033205	FBgn0015765	FBgn0033266	FBgn0015574	FBgn0031568	FBgn0053265	FBgn0025741
FBgn0034994	FBgn0034312	FBgn0000568	FBgn0033474	FBgn0033708	FBgn0051235	FBgn0024846	FBgn0030869	FBgn0083975	FBgn0001296	FBgn0010379	FBgn0010241
FBgn0036150	FBgn0040207	FBgn0000568	FBgn0034202	FBgn0031935	FBgn0033203	FBgn0003256	FBgn0041184	FBgn0032057	FBgn0001222	FBgn0003091	FBgn0004512
FBgn0038837	FBgn0033762	FBgn0000568	FBgn0039294	FBgn0053296	FBgn0038610	FBgn0267339		FBgn0032132	FBgn0041100	FBgn0004784	FBgn0004513
FBgn0028422	FBgn0262125	FBgn0000568	FBgn0037535	FBgn0031937	FBgn0050491	FBgn0011817		FBgn0034736		FBgn0283472	FBgn0035695
FBgn0039916	FBgn0003292	FBgn0000577	FBgn0037526	FBgn0260479	FBgn0026079	FBgn0052703		FBgn0000326	FBgn0029868		FBgn0037202
FBgn0026255	FBgn0086368	FBgn0000577	FBgn0027093	FBgn0031936	FBgn0011785	FBgn0015765	FBgn0010314	FBgn0031327	FBgn0004606	FBgn0034276	FBgn0086408
FBgn0020429	FBgn0037312	FBgn0000579	FBgn0022361	FBgn0033443	FBgn0036398	FBgn0024846	FBgn0037613	FBgn0015568	FBgn0000629	FBgn0029706	FBgn0004839
FBgn0038840	FBgn0040232	FBgn0000579	FBgn0039639	FBgn0028886	FBgn0038016	FBgn0010303		FBgn0010052	FBgn0035483		FBgn0053519
FBgn0046113	FBgn0040233	FBgn0000579	FBgn0003023	FBgn0011603	FBgn0023508	FBgn0003079	FBgn0050106	FBgn0001987		FBgn0031461	FBgn0005666
FBgn0051201	FBgn0026371	FBgn0000579	FBgn0031622	FBgn0039915	FBgn0036273	FBgn0015402	FBgn0050106	FBgn0001114	FBgn0000253	FBgn0026199	FBgn0086906
FBgn0037630	FBgn0003124	FBgn0000579	FBgn0039160	FBgn0035969	FBgn0034179	FBgn0000568		FBgn0051146	FBgn0051960	FBgn0000490	FBgn0267728
FBgn0029968	FBgn0029857	FBgn0000579	FBgn0035909	FBgn0029762	FBgn0030761	FBgn0015240	FBgn0038816	FBgn0032058	FBgn0033238	FBgn0005590	FBgn0053196
FBgn0031634	FBgn0004852	FBgn0000592	FBgn0263220	FBgn0034381	FBgn0034691	FBgn0000546	FBgn0051220	FBgn0015577	FBgn0011273	FBgn0039914	FBgn0003137
FBgn0259189	FBgn0052305	FBgn0000592	FBgn0037973	FBgn0034911	FBgn0266579	FBgn0010315	FBgn0033469	FBgn0015569	FBgn0038830	FBgn0024913	FBgn0265045
FBgn0261402	FBgn0040509	FBgn0000594	FBgn0037974	FBgn0267326	FBgn0023094	FBgn0000043	FBgn0003450	FBgn0015572	FBgn0010423		FBgn0001142
FBgn0053513	FBgn0052301	FBgn0000629	FBgn0027569	FBgn0262476	FBgn0002723	FBgn0000042	FBgn0052376	FBgn0015571	FBgn0035161
FBgn0004620	FBgn0040507	FBgn0000629	FBgn0000037	FBgn0011603	FBgn0261703	FBgn0000044	FBgn0284244		FBgn0033027		FBgn0045035
FBgn0029965	FBgn0040508	FBgn0000629	FBgn0036629	FBgn0039915	FBgn0264075	FBgn0000046	FBgn0015316	FBgn0043070	FBgn0013348	FBgn0037074	FBgn0004367
FBgn0039927	FBgn0040510	FBgn0000635	FBgn0038653	FBgn0260479	FBgn0001085	FBgn0000047	FBgn0052808	FBgn0027608	FBgn0031692	FBgn0038401	FBgn0021796
FBgn0019985	FBgn0040506	FBgn0000635	FBgn0261984	FBgn0033443	FBgn0027343	FBgn0000045	FBgn0042186	FBgn0011766	FBgn0010424	FBgn0038304	FBgn0039081
FBgn0050361	FBgn0261360	FBgn0000635		FBgn0028886	FBgn0001319	FBgn0011743	FBgn0042187	FBgn0024371		FBgn0037917	FBgn0265042
FBgn0003984	FBgn0013972	FBgn0000635		FBgn0033708	FBgn0002917	FBgn0011745	FBgn0037038		FBgn0030417	FBgn0003486	FBgn0032706
FBgn0052179	FBgn0010197	FBgn0000635	FBgn0004516	FBgn0035969	FBgn0263111	FBgn0025716	FBgn0003863	FBgn0031289	FBgn0013469	FBgn0030486	FBgn0039081
FBgn0005672	FBgn0266136	FBgn0000635	FBgn0000153	FBgn0029762	FBgn0001991	FBgn0011742	FBgn0035795	FBgn0031214	FBgn0032401	FBgn0039559	FBgn0265042
FBgn0045035	FBgn0003301	FBgn0000635	FBgn0036975	FBgn0034136	FBgn0285944	FBgn0262716	FBgn0050031	FBgn0031213	FBgn0051365	FBgn0005386	FBgn0032706
FBgn0004367	FBgn0023416	FBgn0000636	FBgn0050446	FBgn0034381	FBgn0085434	FBgn0029123	FBgn0050025		FBgn0030010	FBgn0004510	FBgn0035526
FBgn0021796	FBgn0266566	FBgn0000636	FBgn0260938	FBgn0031939	FBgn0264386	FBgn0036411		FBgn0033101	FBgn0035137	FBgn0035106
FBgn0036157	FBgn0032797	FBgn0000636	FBgn0041096	FBgn0010414		FBgn0042630		FBgn0086254	FBgn0260741	FBgn0261238
FBgn0000635	FBgn0001083	FBgn0000636	FBgn0036305	FBgn0034911	FBgn0036305	FBgn0005612	FBgn0032456	FBgn0037537	FBgn0266450	FBgn0033155
FBgn0031627	FBgn0037074	FBgn0000636	FBgn0261698	FBgn0031936		FBgn0005613	FBgn0034612	FBgn0035476	FBgn0035481	FBgn0024289
FBgn0053543	FBgn0038401	FBgn0000636		FBgn0031935	FBgn0003205	FBgn0000411	FBgn0039644	FBgn0027552		FBgn0022359
FBgn0259714	FBgn0038304	FBgn0000636	FBgn0035968	FBgn0053296	FBgn0003206	FBgn0024288	FBgn0038740	FBgn0036290		FBgn0270925
FBgn0051646	FBgn0037917	FBgn0000723	FBgn0267429	FBgn0031937	FBgn0004636	FBgn0024288	FBgn0051792	FBgn0058064	FBgn0004914
FBgn0052791	FBgn0004407	FBgn0000723	FBgn0028427	FBgn0036279	FBgn0283499	FBgn0039938	FBgn0032908	FBgn0036183	FBgn0003360
FBgn0031725	FBgn0027088	FBgn0000723	FBgn0050502	FBgn0051547	FBgn0038279	FBgn0005612	FBgn0032026	FBgn0000579	FBgn0261788	FBgn0037684
FBgn0051708	FBgn0038331	FBgn0000723	FBgn0030485	FBgn0032689	FBgn0032752	FBgn0036411	FBgn0039645	FBgn0010226	FBgn0025111	FBgn0067102
FBgn0051814	FBgn0013343	FBgn0000723	FBgn0030509	FBgn0261794	FBgn0000352	FBgn0040475	FBgn0263316	FBgn0010395	FBgn0011747	FBgn0026056
FBgn0031837	FBgn0024980	FBgn0000723		FBgn0003975	FBgn0032243		FBgn0010549	FBgn0004657	FBgn0010397
FBgn0039617	FBgn0037578	FBgn0000723	FBgn0036789	FBgn0036272	FBgn0011606	FBgn0031461	FBgn0051793	FBgn0035049	FBgn0002525	FBgn0032006
FBgn0259245	FBgn0035590	FBgn0001083	FBgn0036790	FBgn0262601		FBgn0026199	FBgn0032018	FBgn0033438	FBgn0032006	FBgn0022800
FBgn0010238	FBgn0000037	FBgn0001083	FBgn0036260		FBgn0034657	FBgn0000490	FBgn0039207	FBgn0264753	FBgn0014073	FBgn0014073
FBgn0085420	FBgn0010383	FBgn0001083	FBgn0036789		FBgn0051145	FBgn0005590	FBgn0028675	FBgn0085419	FBgn0031518
FBgn0004647	FBgn0001992	FBgn0001085	FBgn0036790	FBgn0032154	FBgn0038268	FBgn0039914	FBgn0011768	FBgn0085426	FBgn0022800	FBgn0262975
FBgn0051665	FBgn0036910	FBgn0001085	FBgn0036260	FBgn0032036		FBgn0024913	FBgn0011768	FBgn0260658		FBgn0035049
FBgn0259685	FBgn0000039	FBgn0001099		FBgn0263776			FBgn0016075	FBgn0010213	FBgn0037678	FBgn0039595
FBgn0004197	FBgn0000036	FBgn0001099	FBgn0261885	FBgn0030816		FBgn0039044	FBgn0000299	FBgn0259108	FBgn0052808	FBgn0266429
FBgn0013467	FBgn0004118	FBgn0001099	FBgn0040650	FBgn0036116		FBgn0024920	FBgn0000299	FBgn0010288	FBgn0037677
FBgn0000479	FBgn0266347	FBgn0001105	FBgn0266720	FBgn0030817		FBgn0004698	FBgn0016075	FBgn0041092
FBgn0259171	FBgn0015519	FBgn0001105	FBgn0011288	FBgn0033760				FBgn0262166	FBgn0022740
FBgn0085370	FBgn0000038	FBgn0001105	FBgn0000042	FBgn0035300		FBgn0083981	FBgn0040765	FBgn0011327	FBgn0037937	FBgn0036684
FBgn0038237	FBgn0029147	FBgn0001105	FBgn0000043	FBgn0036007		FBgn0003300	FBgn0266465	FBgn0030370	FBgn0053557	FBgn0039227
FBgn0010241	FBgn0031261	FBgn0001105	FBgn0000044	FBgn0052081		FBgn0259162		FBgn0000261	FBgn0032209	FBgn0037703
FBgn0004512	FBgn0013812	FBgn0001105	FBgn0000047	FBgn0052079		FBgn0002576	FBgn0051634	FBgn0032061	FBgn0035968	FBgn0032881
FBgn0004513	FBgn0013813	FBgn0001108	FBgn0000045	FBgn0033572		FBgn0264325	FBgn0032123	FBgn0027865	FBgn0267429	FBgn0052672
FBgn0035695	FBgn0039510	FBgn0001114	FBgn0000046	FBgn0285912		FBgn0037933	FBgn0034715		FBgn0004510	FBgn0038539
FBgn0003423	FBgn0283476	FBgn0001114		FBgn0033911		FBgn0262330	FBgn0050277	FBgn0011766	FBgn0033358	FBgn0038490
FBgn0026439	FBgn0267433	FBgn0001124	FBgn0037170	FBgn0026379		FBgn0026760	FBgn0032433	FBgn0024371	FBgn0261514	FBgn0035049
FBgn0026438	FBgn0001313	FBgn0001124	FBgn0020653			FBgn0032095	FBgn0032435	FBgn0011766	FBgn0001967	FBgn0033438
FBgn0021767	FBgn0000038	FBgn0001125	FBgn0036762	FBgn0086675		FBgn0262473	FBgn0034716	FBgn0024371	FBgn0027929	FBgn0034439
FBgn0028789	FBgn0000039	FBgn0001125	FBgn0004363	FBgn0010263		FBgn0015770	FBgn0036732		FBgn0259896	FBgn0050049
FBgn0000179	FBgn0000036	FBgn0001134	FBgn0069354	FBgn0260400		FBgn0029114	FBgn0050106	FBgn0040319	FBgn0260011	FBgn0053012
FBgn0266083	FBgn0004118	FBgn0001138	FBgn0260453	FBgn0261698		FBgn0036978	FBgn0263911		FBgn0243514	FBgn0050047
FBgn0035956	FBgn0031261	FBgn0001138	FBgn0260454	FBgn0086370		FBgn0004364		FBgn0028550	FBgn0028939	FBgn0034438
FBgn0261963	FBgn0029147	FBgn0001138	FBgn0004363	FBgn0263219		FBgn0034476		FBgn0001297	FBgn0028936	FBgn0034436
FBgn0035954	FBgn0266347	FBgn0001142	FBgn0069354	FBgn0033159		FBgn0026573	FBgn0021944	FBgn0029970	FBgn0054003	FBgn0034441
FBgn0016660	FBgn0015519	FBgn0001142	FBgn0260453	FBgn0265296		FBgn0016754	FBgn0265784	FBgn0045980	FBgn0027594	FBgn0033720
FBgn0001991	FBgn0263391	FBgn0001142	FBgn0260454	FBgn0261046		FBgn0003499	FBgn0261617	FBgn0014869	FBgn0030551	FBgn0034437
FBgn0263111	FBgn0038816	FBgn0001145	FBgn0032729	FBgn0000635		FBgn0000233	FBgn0024811	FBgn0011270	FBgn0038098	FBgn0034440
FBgn0002917	FBgn0033679	FBgn0001145	FBgn0261823	FBgn0021764		FBgn0034415	FBgn0024897	FBgn0038957	FBgn0028543	FBgn0050043
FBgn0285944	FBgn0262112	FBgn0001145	FBgn0037135	FBgn0003346		FBgn0035438	FBgn0035769		FBgn0035084
FBgn0085434	FBgn0261446	FBgn0001145	FBgn0034237	FBgn0262160			FBgn0039740	FBgn0010269	FBgn0028542	FBgn0020622
FBgn0264386	FBgn0262730	FBgn0001145	FBgn0026562	FBgn0001180			FBgn0010247	FBgn0024326		FBgn0267385
FBgn0034528	FBgn0031255	FBgn0001145	FBgn0052669	FBgn0259927		FBgn0003169	FBgn0031500	FBgn0261524	FBgn0040475	FBgn0031462
FBgn0262477	FBgn0039836	FBgn0001147	FBgn0034494	FBgn0024941		FBgn0004647	FBgn0024846		FBgn0023076	FBgn0038952
FBgn0040395		FBgn0001148	FBgn0035293	FBgn0028743		FBgn0259685	FBgn0015765	FBgn0031617	FBgn0002723	FBgn0038258
FBgn0261555	FBgn0038396	FBgn0001180	FBgn0038652	FBgn0001624		FBgn0051665	FBgn0267339	FBgn0052656	FBgn0261703	FBgn0036723
FBgn0035533	FBgn0031695	FBgn0001180	FBgn0051668	FBgn0025836		FBgn0040309	FBgn0052703	FBgn0024371	FBgn0264075	FBgn0037115
FBgn0263456	FBgn0014469	FBgn0001197	FBgn0037895	FBgn0036762		FBgn0036490	FBgn0003256	FBgn0011766	FBgn0032857	FBgn0033358
FBgn0004575	FBgn0015037	FBgn0001197	FBgn0029950	FBgn0037170		FBgn0038519		FBgn0030976	FBgn0003996	FBgn0261514
FBgn0001324	FBgn0015035	FBgn0001208	FBgn0051262	FBgn0011726		FBgn0040308	FBgn0032006	FBgn0036369	FBgn0032167	FBgn0001967
FBgn0000039	FBgn0035344	FBgn0001208	FBgn0039872	FBgn0030951		FBgn0033521	FBgn0031518	FBgn0243512	FBgn0025683	FBgn0027929
FBgn0000036	FBgn0033397	FBgn0001208	FBgn0053124	FBgn0026562		FBgn0033518	FBgn0022800		FBgn0031515	FBgn0259896
FBgn0015519	FBgn0033395	FBgn0001208	FBgn0031998	FBgn0026086		FBgn0033520	FBgn0004872	FBgn0032350	FBgn0003515	FBgn0260011
FBgn0000038	FBgn0011576	FBgn0001235	FBgn0017448	FBgn0028658		FBgn0031479	FBgn0250816	FBgn0020496	FBgn0052091	FBgn0243514
FBgn0004118	FBgn0031925	FBgn0001235	FBgn0039873	FBgn0024807		FBgn0005631	FBgn0000146	FBgn0260753	FBgn0000241	FBgn0028939
FBgn0031261	FBgn0023541	FBgn0001235	FBgn0250757	FBgn0035608		FBgn0041097		FBgn0014427	FBgn0020445	FBgn0028936
FBgn0266347	FBgn0015032	FBgn0001235	FBgn0086448	FBgn0035571		FBgn0002543	FBgn0011737	FBgn0267348	FBgn0031734	FBgn0054003
FBgn0029147	FBgn0031693	FBgn0001235	FBgn0028370	FBgn0036450		FBgn0040099	FBgn0040298	FBgn0002526	FBgn0053970	FBgn0027594
	FBgn0015034	FBgn0001250	FBgn0040022	FBgn0032015		FBgn0040104	FBgn0040107		FBgn0039594	FBgn0030551
FBgn0027889	FBgn0031694	FBgn0001250	FBgn0030486	FBgn0259984		FBgn0040098	FBgn0035199	FBgn0002868	FBgn0031516	FBgn0038098
FBgn0027504	FBgn0030615	FBgn0001250	FBgn0003380	FBgn0039688		FBgn0031373	FBgn0259230	FBgn0053192	FBgn0264494	FBgn0028543
FBgn0031441	FBgn0005670	FBgn0001250	FBgn0004619	FBgn0259110		FBgn0040503	FBgn0053265	FBgn0002869	FBgn0031220	FBgn0035084
	FBgn0033292	FBgn0001263	FBgn0264000	FBgn0038376		FBgn0040097	FBgn0038243	FBgn0038790	FBgn0051121	FBgn0028542
FBgn0036059	FBgn0036778	FBgn0001263	FBgn0035604	FBgn0035244		FBgn0015583	FBgn0004629		FBgn0031449
FBgn0001624	FBgn0037601	FBgn0001269	FBgn0261401	FBgn0034110		FBgn0259230	FBgn0024944	FBgn0040309	FBgn0039244	FBgn0000150
FBgn0260446	FBgn0015033	FBgn0001269	FBgn0259215	FBgn0000261		FBgn0031910	FBgn0260224	FBgn0036490	FBgn0020762	FBgn0260749
FBgn0031275	FBgn0015036	FBgn0001269	FBgn0036937	FBgn0032061		FBgn0040102	FBgn0052183	FBgn0038519	FBgn0015240
FBgn0027575	FBgn0030369	FBgn0001297	FBgn0036757	FBgn0016641		FBgn0040106	FBgn0037950	FBgn0040308	FBgn0000546	FBgn0262656
	FBgn0033978	FBgn0001297	FBgn0036829	FBgn0259227		FBgn0040107	FBgn0024963	FBgn0033521	FBgn0260749	FBgn0003326
FBgn0260799	FBgn0010019	FBgn0001297	FBgn0037501	FBgn0260799		FBgn0020381	FBgn0003011	FBgn0033518	FBgn0003326	FBgn0087011
FBgn0085432	FBgn0035790	FBgn0001297	FBgn0029966	FBgn0041781		FBgn0028381	FBgn0264908	FBgn0033520	FBgn0087011	FBgn0010397
FBgn0262733	FBgn0030304	FBgn0001297	FBgn0034994	FBgn0026239		FBgn0026404	FBgn0011737	FBgn0031479	FBgn0034439	FBgn0002525
FBgn0264959	FBgn0034053	FBgn0001319	FBgn0036150	FBgn0026015		FBgn0051345	FBgn0037679	FBgn0036489	FBgn0050049	FBgn0083950
FBgn0003502	FBgn0030367	FBgn0001319	FBgn0038837	FBgn0040268		FBgn0038088	FBgn0260945	FBgn0024983	FBgn0053012	FBgn0015240
FBgn0262081	FBgn0016075	FBgn0001319	FBgn0028422	FBgn0038975		FBgn0053519	FBgn0000117		FBgn0050047	FBgn0000546
FBgn0262124	FBgn0000299	FBgn0001319	FBgn0039916	FBgn0026428		FBgn0259678	FBgn0260799	FBgn0010415	FBgn0034438
FBgn0020238	FBgn0016075	FBgn0001319	FBgn0026255	FBgn0041210		FBgn0016126	FBgn0030521		FBgn0034436	FBgn0022740
FBgn0004907	FBgn0000299	FBgn0001324	FBgn0020429			FBgn0052666	FBgn0029093	FBgn0031617	FBgn0034441	FBgn0037937
FBgn0043550	FBgn0000299	FBgn0001324	FBgn0038840			FBgn0039083	FBgn0033933	FBgn0052656	FBgn0033720	FBgn0053557
FBgn0029837	FBgn0016075	FBgn0001965	FBgn0046113	FBgn0001324		FBgn0261387	FBgn0032303	FBgn0024371	FBgn0034437	FBgn0032209
FBgn0033132	FBgn0033085	FBgn0001970	FBgn0051201	FBgn0265991		FBgn0086450	FBgn0032049	FBgn0011766	FBgn0034440	FBgn0027343
FBgn0036769	FBgn0016075	FBgn0001987	FBgn0037630	FBgn0035769		FBgn0000083	FBgn0032304	FBgn0286071	FBgn0050043
FBgn0036341	FBgn0000299	FBgn0001987	FBgn0029968	FBgn0005613		FBgn0000084	FBgn0011822	FBgn0029791		FBgn0037647
FBgn0267849	FBgn0037280	FBgn0001987	FBgn0031634	FBgn0005612		FBgn0030749	FBgn0051928	FBgn0034903	FBgn0003448	FBgn0037678
FBgn0037715		FBgn0001987	FBgn0259189	FBgn0036411		FBgn0001291	FBgn0038506	FBgn0032252	FBgn0001981	FBgn0052808
FBgn0037714	FBgn0027599	FBgn0001987	FBgn0261402	FBgn0042630		FBgn0262459	FBgn0051661	FBgn0003137	FBgn0038626	FBgn0037677
FBgn0052832	FBgn0037718	FBgn0001991	FBgn0053513	FBgn0000411			FBgn0038505	FBgn0027569	FBgn0001983	FBgn0001222
	FBgn0032586	FBgn0001991	FBgn0004620	FBgn0029123		FBgn0011676	FBgn0051926	FBgn0031224	FBgn0011604	FBgn0004914
FBgn0004839	FBgn0058178	FBgn0001991	FBgn0029965	FBgn0024288			FBgn0038507		FBgn0035049	FBgn0016917
FBgn0010407	FBgn0016038	FBgn0001991	FBgn0039927	FBgn0050169		FBgn0052183	FBgn0053128	FBgn0016075	FBgn0033438
FBgn0020391	FBgn0265784	FBgn0001991	FBgn0004575	FBgn0034300		FBgn0033874	FBgn0038653	FBgn0000299	FBgn0052672	FBgn0031213
FBgn0039227	FBgn0024897	FBgn0001991	FBgn0039349			FBgn0037396	FBgn0004514	FBgn0038243	FBgn0038539	FBgn0034365
FBgn0026326		FBgn0001991	FBgn0266579	FBgn0004574		FBgn0250848	FBgn0013770	FBgn0004629	FBgn0020381	FBgn0031214
FBgn0011592	FBgn0015609	FBgn0001991	FBgn0015240	FBgn0004575		FBgn0034229	FBgn0033874	FBgn0032210	FBgn0026404	FBgn0030520
FBgn0035849	FBgn0262018	FBgn0001991	FBgn0000546			FBgn0033873	FBgn0037396		FBgn0267385
FBgn0039488	FBgn0086361	FBgn0001991	FBgn0024291	FBgn0003900		FBgn0032228	FBgn0034229	FBgn0024371	FBgn0031462
	FBgn0039421	FBgn0002031	FBgn0038788	FBgn0032209		FBgn0030520	FBgn0250848	FBgn0011766	FBgn0038952	FBgn0032303
FBgn0000565	FBgn0035143	FBgn0002031	FBgn0001091			FBgn0040319	FBgn0033873	FBgn0265935	FBgn0038258	FBgn0032049
FBgn0263006	FBgn0035425	FBgn0002031	FBgn0001092	FBgn0029711			FBgn0032228	FBgn0038837	FBgn0036723	FBgn0032304
FBgn0052451	FBgn0033021	FBgn0002283	FBgn0034173	FBgn0263112			FBgn0260462	FBgn0039916	FBgn0037115	FBgn0033933
FBgn0266432	FBgn0029958	FBgn0002283	FBgn0035169	FBgn0029711		FBgn0000416	FBgn0030521	FBgn0038840		FBgn0029093
FBgn0052000	FBgn0032702	FBgn0002522	FBgn0027793	FBgn0263112		FBgn0053531	FBgn0004198	FBgn0028422	FBgn0037703	FBgn0011822
FBgn0031837	FBgn0000221	FBgn0002522	FBgn0037027	FBgn0003301		FBgn0085409	FBgn0259245	FBgn0026255	FBgn0032812	FBgn0053128
FBgn0051646	FBgn0033677	FBgn0002525	FBgn0039019	FBgn0261360		FBgn0016756	FBgn0032210	FBgn0051201	FBgn0000253	FBgn0051928
FBgn0259714	FBgn0037396	FBgn0002525	FBgn0033761	FBgn0263131		FBgn0053985	FBgn0013773	FBgn0039927	FBgn0011273	FBgn0038506
FBgn0039617	FBgn0013770	FBgn0002525	FBgn0039531	FBgn0052301		FBgn0262986	FBgn0010383	FBgn0020429	FBgn0051960	FBgn0051661
FBgn0031725	FBgn0033873	FBgn0002525	FBgn0038049	FBgn0040507		FBgn0036950	FBgn0036910	FBgn0046113	FBgn0033238	FBgn0038505
FBgn0052791	FBgn0033874	FBgn0002526		FBgn0052305		FBgn0036362	FBgn0001992	FBgn0004620	FBgn0010423	FBgn0038507
FBgn0000071	FBgn0034229	FBgn0002543	FBgn0050361	FBgn0013972		FBgn0036220	FBgn0086917	FBgn0036937	FBgn0033027	FBgn0051926
FBgn0051708	FBgn0250848	FBgn0002543	FBgn0019985	FBgn0040510		FBgn0036363	FBgn0010383	FBgn0259189	FBgn0013348	FBgn0264895
FBgn0259245	FBgn0032228	FBgn0002569	FBgn0260632	FBgn0010197		FBgn0036361	FBgn0003486	FBgn0031209	FBgn0038830	FBgn0265597
FBgn0051814	FBgn0260462	FBgn0002571	FBgn0011274	FBgn0040509		FBgn0036948	FBgn0003486	FBgn0052704	FBgn0031692
FBgn0085420	FBgn0027376	FBgn0002723	FBgn0014018	FBgn0004852		FBgn0031089	FBgn0010383	FBgn0029966	FBgn0010424
FBgn0010238		FBgn0002723	FBgn0259927	FBgn0040506		FBgn0051077	FBgn0004959	FBgn0034994	FBgn0034774	FBgn0033358
FBgn0267428	FBgn0011592	FBgn0002773	FBgn0024941	FBgn0040508		FBgn0036949	FBgn0036910	FBgn0036150	FBgn0030982	FBgn0261514
FBgn0017590	FBgn0012037	FBgn0002774	FBgn0028743	FBgn0266136		FBgn0036228	FBgn0001992	FBgn0031634	FBgn0051715	FBgn0001967
FBgn0053543	FBgn0016122	FBgn0002774	FBgn0264607	FBgn0023416		FBgn0036951	FBgn0010383	FBgn0051718	FBgn0083950	FBgn0027929
FBgn0037107	FBgn0032536	FBgn0002868	FBgn0011754			FBgn0036203	FBgn0001992	FBgn0035604	FBgn0026189	FBgn0259896
FBgn0025878	FBgn0032535	FBgn0002868	FBgn0016126	FBgn0004360		FBgn0036227	FBgn0004959	FBgn0261401	FBgn0266437	FBgn0260011
FBgn0034723	FBgn0035076	FBgn0002869	FBgn0010109	FBgn0010194		FBgn0052373	FBgn0036910	FBgn0264000	FBgn0259210	FBgn0243514
FBgn0030887	FBgn0033366	FBgn0002869	FBgn0001168	FBgn0031903		FBgn0036940	FBgn0010383	FBgn0259215	FBgn0019972	FBgn0028939
FBgn0085382		FBgn0002869	FBgn0002733	FBgn0035050		FBgn0036229	FBgn0004959	FBgn0004619	FBgn0010501	FBgn0028936
FBgn0031627	FBgn0022338	FBgn0002891	FBgn0032741	FBgn0061469		FBgn0036947	FBgn0036910	FBgn0037630	FBgn0028381	FBgn0054003
FBgn0039907	FBgn0034657	FBgn0002917	FBgn0000591	FBgn0035207		FBgn0053196	FBgn0001992	FBgn0029968	FBgn0033659	FBgn0027594
FBgn0050280	FBgn0001624	FBgn0002917	FBgn0002735	FBgn0086656		FBgn0036952	FBgn0010383	FBgn0261402	FBgn0033051	FBgn0030551
FBgn0036136	FBgn0259168	FBgn0002930	FBgn0002633	FBgn0004244		FBgn0035607	FBgn0004959	FBgn0053513	FBgn0020381	FBgn0038098
FBgn0053531	FBgn0016930	FBgn0002940	FBgn0002734	FBgn0010240		FBgn0036226	FBgn0010383	FBgn0036757	FBgn0027053	FBgn0028543
FBgn0085409	FBgn0027101	FBgn0003011	FBgn0002609	FBgn0039840		FBgn0052304	FBgn0004959	FBgn0036829	FBgn0028694	FBgn0035084
FBgn0259822	FBgn0035142	FBgn0003023	FBgn0002631	FBgn0264908		FBgn0053983	FBgn0086917	FBgn0037501	FBgn0041171	FBgn0028542
FBgn0037633	FBgn0001319	FBgn0003023	FBgn0259938	FBgn0036727		FBgn0036230	FBgn0003486	FBgn0029965	FBgn0262975
FBgn0034300		FBgn0003023	FBgn0030899	FBgn0029733		FBgn0259748	FBgn0036910	FBgn0010109	FBgn0003231	FBgn0087007
FBgn0004118		FBgn0003023	FBgn0038415	FBgn0030707		FBgn0053265	FBgn0001992	FBgn0001168	FBgn0039282	FBgn0067864
FBgn0266347	FBgn0037610	FBgn0003023	FBgn0052053	FBgn0038431		FBgn0051999	FBgn0038037	FBgn0002733	FBgn0046225	FBgn0038606
FBgn0000036	FBgn0036341	FBgn0003053	FBgn0034045	FBgn0259998		FBgn0035798	FBgn0015040	FBgn0032741		FBgn0000008
FBgn0000039	FBgn0267849	FBgn0003053	FBgn0033644	FBgn0034507		FBgn0053986	FBgn0033065	FBgn0000591	FBgn0000253	FBgn0023549
FBgn0015519		FBgn0003068	FBgn0015230	FBgn0015316		FBgn0264488	FBgn0033978	FBgn0002735	FBgn0011273	FBgn0035173
FBgn0000038		FBgn0003068	FBgn0031522	FBgn0011555		FBgn0285896	FBgn0015038	FBgn0002633	FBgn0051960	FBgn0033913
FBgn0031261	FBgn0005674	FBgn0003091	FBgn0050035	FBgn0038482		FBgn0010389	FBgn0033775	FBgn0002734	FBgn0033238	FBgn0033095
FBgn0029147	FBgn0027090	FBgn0003091	FBgn0031517	FBgn0037678		FBgn0031518	FBgn0015039	FBgn0002609	FBgn0010423	FBgn0031010
FBgn0083956	FBgn0261850	FBgn0003091	FBgn0038414	FBgn0030774		FBgn0003733	FBgn0013772	FBgn0002631	FBgn0033027	FBgn0259834
FBgn0034493	FBgn0001179	FBgn0003091	FBgn0036316	FBgn0051954		FBgn0022800	FBgn0000473	FBgn0259938	FBgn0013348	FBgn0031011
FBgn0028539	FBgn0002707	FBgn0003091	FBgn0028561	FBgn0010357		FBgn0011829	FBgn0039519	FBgn0030899	FBgn0038830	FBgn0033657
FBgn0263747	FBgn0002887	FBgn0003091	FBgn0036066	FBgn0051267			FBgn0013773	FBgn0034479	FBgn0031692	FBgn0033028
FBgn0031171	FBgn0005660	FBgn0003093	FBgn0029932	FBgn0019928		FBgn0003117	FBgn0013771	FBgn0259164	FBgn0010424	FBgn0034063
FBgn0051213	FBgn0035849	FBgn0003093	FBgn0028563	FBgn0031406		FBgn0003507	FBgn0015714	FBgn0035647	FBgn0034774	FBgn0033955
FBgn0031170	FBgn0053196	FBgn0003093	FBgn0031520	FBgn0030775		FBgn0001138	FBgn0033979	FBgn0039178	FBgn0040765	FBgn0031012
FBgn0036747	FBgn0035798	FBgn0003093	FBgn0262008	FBgn0034052		FBgn0038391	FBgn0033302	FBgn0035645		FBgn0031002
FBgn0261998	FBgn0052373	FBgn0003117	FBgn0037485	FBgn0052755		FBgn0032223	FBgn0033304	FBgn0037144	FBgn0030608	FBgn0031568
FBgn0031169	FBgn0052626	FBgn0003117	FBgn0028562	FBgn0011554		FBgn0010109	FBgn0025454	FBgn0038717	FBgn0039114	FBgn0001296
FBgn0285896	FBgn0034567	FBgn0003117	FBgn0037386	FBgn0031141		FBgn0001168	FBgn0033980	FBgn0038261	FBgn0020622	FBgn0027053
FBgn0010389	FBgn0041604	FBgn0003117	FBgn0262007	FBgn0051681		FBgn0002733	FBgn0031126	FBgn0038752		FBgn0028694
FBgn0031518	FBgn0035761	FBgn0003118	FBgn0033047	FBgn0030773		FBgn0032741	FBgn0033696	FBgn0037140		FBgn0030417
FBgn0003733	FBgn0034141	FBgn0003118	FBgn0053282	FBgn0038481		FBgn0000591	FBgn0033981	FBgn0019952	FBgn0032456	FBgn0013469
FBgn0022800	FBgn0261004	FBgn0003118	FBgn0031523	FBgn0051266		FBgn0002735	FBgn0031689	FBgn0038716	FBgn0034612	FBgn0032401
FBgn0011829	FBgn0263772	FBgn0003118	FBgn0037486	FBgn0050031		FBgn0002633	FBgn0033982	FBgn0086365	FBgn0039644	FBgn0051365
FBgn0083963	FBgn0014141	FBgn0003145	FBgn0034247	FBgn0052271		FBgn0002734	FBgn0038194	FBgn0038719	FBgn0038740	FBgn0030010
FBgn0031866	FBgn0028371	FBgn0003145	FBgn0028560	FBgn0053159		FBgn0002609	FBgn0031182	FBgn0038262	FBgn0051792	FBgn0035137
FBgn0083975	FBgn0039500	FBgn0003169	FBgn0052054	FBgn0039703		FBgn0002631	FBgn0034756	FBgn0038718	FBgn0032908	FBgn0260741
FBgn0051146	FBgn0028734	FBgn0003169	FBgn0038416	FBgn0011832		FBgn0259938	FBgn0030949	FBgn0038260	FBgn0032026	FBgn0266450
FBgn0001987	FBgn0051158	FBgn0003169	FBgn0053281	FBgn0052523		FBgn0030899	FBgn0033121	FBgn0038753	FBgn0039645	FBgn0035481
FBgn0027584	FBgn0026179	FBgn0003204	FBgn0002921	FBgn0043470		FBgn0264291	FBgn0031688	FBgn0033778	FBgn0263316	FBgn0010316
FBgn0034972	FBgn0028538	FBgn0003204	FBgn0267363	FBgn0015001		FBgn0015247	FBgn0039006	FBgn0038720	FBgn0010549	FBgn0030608
FBgn0015575	FBgn0264560	FBgn0003204	FBgn0266432	FBgn0052808		FBgn0266717	FBgn0028940	FBgn0038750	FBgn0051793	FBgn0039114
FBgn0015576	FBgn0024291	FBgn0003204	FBgn0052451	FBgn0042186			FBgn0031726	FBgn0033809	FBgn0032018	FBgn0020381
FBgn0000592	FBgn0038788	FBgn0003204	FBgn0052000	FBgn0011556			FBgn0033697	FBgn0038715	FBgn0039207	FBgn0026404
FBgn0015570	FBgn0025790	FBgn0003205	FBgn0086384	FBgn0010425			FBgn0041337	FBgn0264907	FBgn0028675
FBgn0032131	FBgn0036496	FBgn0003206	FBgn0011661	FBgn0030777		FBgn0035049	FBgn0032693	FBgn0063649
FBgn0261393	FBgn0031171	FBgn0003210	FBgn0036415	FBgn0038484		FBgn0033438	FBgn0031432	FBgn0038404	FBgn0015546	FBgn0046225
FBgn0000594	FBgn0034493	FBgn0003210	FBgn0004432	FBgn0038479		FBgn0036489	FBgn0030339	FBgn0032879	FBgn0036486
FBgn0034076	FBgn0028539	FBgn0003210	FBgn0036020	FBgn0030776		FBgn0024983	FBgn0015040	FBgn0038407		FBgn0035173
FBgn0015574	FBgn0083956	FBgn0003256	FBgn0028382	FBgn0051269		FBgn0029798	FBgn0015038	FBgn0038938	FBgn0015509	FBgn0023549
FBgn0032057	FBgn0263747	FBgn0003256	FBgn0039581	FBgn0011834		FBgn0261850	FBgn0038037	FBgn0051103	FBgn0036332	FBgn0033913
FBgn0032132	FBgn0051213	FBgn0003256	FBgn0034753	FBgn0085487		FBgn0026876	FBgn0033775	FBgn0051272	FBgn0039632	FBgn0031002
FBgn0034736	FBgn0031170	FBgn0003256	FBgn0033089	FBgn0038485			FBgn0015039	FBgn0038448	FBgn0033260	FBgn0259834
FBgn0015568	FBgn0036747	FBgn0003256	FBgn0002936	FBgn0042187		FBgn0016917	FBgn0015714	FBgn0040350	FBgn0261268	FBgn0033657
FBgn0010052	FBgn0261998	FBgn0003256	FBgn0040491	FBgn0003863		FBgn0034439	FBgn0013772	FBgn0030331	FBgn0032956	FBgn0033028
FBgn0001114	FBgn0031169	FBgn0003256	FBgn0025631	FBgn0025383		FBgn0050049	FBgn0000473	FBgn0037829	FBgn0001341	FBgn0033955
FBgn0032058		FBgn0003267	FBgn0025632	FBgn0029826		FBgn0053012	FBgn0033978	FBgn0053234		FBgn0031012
FBgn0015577		FBgn0003267	FBgn0046687	FBgn0250841		FBgn0050047	FBgn0039519	FBgn0051106	FBgn0004049	FBgn0031011
FBgn0015569	FBgn0034439	FBgn0003270	FBgn0025631	FBgn0050025		FBgn0034438	FBgn0013773	FBgn0053233	FBgn0085376	FBgn0033095
FBgn0015572	FBgn0050049	FBgn0003285	FBgn0025632	FBgn0000535		FBgn0034436	FBgn0013771	FBgn0029896	FBgn0032225	FBgn0034063
FBgn0039084	FBgn0053012	FBgn0003285	FBgn0046687	FBgn0033494		FBgn0034441	FBgn0033979	FBgn0039396	FBgn0000463	FBgn0031010
FBgn0037090	FBgn0050047	FBgn0003301	FBgn0266429	FBgn0031213		FBgn0033720	FBgn0033304	FBgn0036008	FBgn0004197	FBgn0031568
FBgn0004108	FBgn0034438	FBgn0003301	FBgn0036789	FBgn0031214		FBgn0034437	FBgn0025454	FBgn0030410	FBgn0000568	FBgn0001296
FBgn0000024	FBgn0034436	FBgn0003301	FBgn0264574	FBgn0034365		FBgn0034440	FBgn0033065	FBgn0262160	FBgn0015240	FBgn0023076
FBgn0033943	FBgn0034441	FBgn0003301	FBgn0028561	FBgn0031289		FBgn0050043	FBgn0033980	FBgn0032473	FBgn0030395	FBgn0002723
FBgn0029690	FBgn0033720	FBgn0003301	FBgn0028563	FBgn0010397		FBgn0010194	FBgn0031126	FBgn0028381	FBgn0038516	FBgn0261703
FBgn0000326	FBgn0034437	FBgn0003301	FBgn0028562	FBgn0002525		FBgn0284084	FBgn0033696	FBgn0026404	FBgn0015781	FBgn0264075
FBgn0031327	FBgn0034440	FBgn0003301	FBgn0033047			FBgn0031903	FBgn0033981	FBgn0041191	FBgn0264895	FBgn0030982
FBgn0015571	FBgn0050043	FBgn0003308	FBgn0050035	FBgn0042134		FBgn0004360	FBgn0033302	FBgn0037250	FBgn0265597	FBgn0051715
FBgn0010909	FBgn0004510	FBgn0003312	FBgn0037386	FBgn0286199		FBgn0263239	FBgn0031689	FBgn0029823	FBgn0025382	FBgn0040107
FBgn0004449	FBgn0038122	FBgn0003353	FBgn0034045	FBgn0260397		FBgn0261705	FBgn0033982	FBgn0051259	FBgn0005536	FBgn0035199
FBgn0267001	FBgn0031430	FBgn0003353	FBgn0033644	FBgn0004510		FBgn0025679	FBgn0038194	FBgn0037592	FBgn0020622	FBgn0259230
FBgn0037092	FBgn0031720	FBgn0003353	FBgn0031522	FBgn0038653		FBgn0040765	FBgn0031182	FBgn0051454		FBgn0053265
	FBgn0031721	FBgn0003360	FBgn0053281	FBgn0004514		FBgn0261434	FBgn0034756	FBgn0051157	FBgn0010315
FBgn0052772	FBgn0004244	FBgn0003360	FBgn0015230	FBgn0050106			FBgn0030949			FBgn0001341
FBgn0261679	FBgn0010240	FBgn0003360	FBgn0031517			FBgn0031479	FBgn0033121	FBgn0016031
FBgn0020309	FBgn0039840	FBgn0003360	FBgn0036316	FBgn0035370		FBgn0033521	FBgn0031688	FBgn0022936	FBgn0010198
FBgn0037920	FBgn0264908	FBgn0003360	FBgn0029932	FBgn0283479		FBgn0033518	FBgn0039006	FBgn0025455	FBgn0033555
FBgn0038548	FBgn0036727	FBgn0003366	FBgn0037485	FBgn0033423		FBgn0033520	FBgn0028940		FBgn0036874	FBgn0036659
FBgn0037923	FBgn0029733	FBgn0003371	FBgn0053282	FBgn0035620		FBgn0038519	FBgn0031726	FBgn0043903	FBgn0040333
FBgn0038549	FBgn0030707	FBgn0003371	FBgn0031523	FBgn0043791		FBgn0040308	FBgn0033697	FBgn0264975	FBgn0036712	FBgn0262018
FBgn0042205	FBgn0030707	FBgn0003371	FBgn0037486	FBgn0038845		FBgn0036490	FBgn0041337	FBgn0000464		FBgn0003231
FBgn0267792	FBgn0001134	FBgn0003371	FBgn0034247	FBgn0035619		FBgn0040309	FBgn0032693	FBgn0021764	FBgn0015379
FBgn0000479	FBgn0033558	FBgn0003371	FBgn0028560	FBgn0032779		FBgn0037661	FBgn0031432	FBgn0033159	FBgn0052845	FBgn0026189
FBgn0259171	FBgn0037098	FBgn0003371	FBgn0000490	FBgn0283480		FBgn0033952	FBgn0030339	FBgn0005631		FBgn0266437
FBgn0085370	FBgn0027497	FBgn0003371	FBgn0031461	FBgn0034712		FBgn0036752	FBgn0032812	FBgn0041097		FBgn0259210
FBgn0038237	FBgn0026323	FBgn0003371	FBgn0005590	FBgn0034710		FBgn0266465	FBgn0010383	FBgn0002543		FBgn0005636
FBgn0029939	FBgn0030018	FBgn0003371	FBgn0026199	FBgn0030661		FBgn0004197	FBgn0031693	FBgn0003205	FBgn0261439	FBgn0038438
FBgn0004889	FBgn0038816	FBgn0003371	FBgn0039914	FBgn0016123		FBgn0000463	FBgn0031695	FBgn0003206	FBgn0036222	FBgn0267972
FBgn0040066	FBgn0033773	FBgn0003371	FBgn0036732	FBgn0037786		FBgn0032017	FBgn0014469	FBgn0004636	FBgn0000448
FBgn0035724	FBgn0030864	FBgn0003371	FBgn0034716	FBgn0015296		FBgn0037633	FBgn0015037		FBgn0026181
FBgn0034274	FBgn0046689	FBgn0003371	FBgn0034715	FBgn0266098		FBgn0001297	FBgn0015035		FBgn0023081
FBgn0039301	FBgn0039015	FBgn0003371	FBgn0050277	FBgn0052055		FBgn0028550	FBgn0035344	FBgn0003984	FBgn0002466	FBgn0040765
FBgn0034527	FBgn0039955	FBgn0003371	FBgn0032433	FBgn0036040		FBgn0265193	FBgn0033397	FBgn0052179	FBgn0025682
FBgn0263111	FBgn0034735	FBgn0003371	FBgn0032435	FBgn0261269		FBgn0031006	FBgn0033395	FBgn0005672	FBgn0031673
FBgn0001991	FBgn0034590	FBgn0003371	FBgn0032123	FBgn0039728		FBgn0034415	FBgn0015033		FBgn0086680
FBgn0002917	FBgn0053193	FBgn0003380	FBgn0051634	FBgn0028872		FBgn0035438	FBgn0011576	FBgn0000039	FBgn0085424
FBgn0264386	FBgn0083956	FBgn0003380	FBgn0005626	FBgn0028888		FBgn0052183	FBgn0023541	FBgn0000036	FBgn0261588
FBgn0051075	FBgn0034493	FBgn0003380	FBgn0035187	FBgn0036995		FBgn0262424	FBgn0015032	FBgn0015519	FBgn0004394	FBgn0043070
FBgn0012036	FBgn0028539	FBgn0003380		FBgn0036587		FBgn0262459	FBgn0015034	FBgn0000038	FBgn0000028	FBgn0027608
FBgn0032945	FBgn0031171	FBgn0003380	FBgn0012051	FBgn0053513		FBgn0033982	FBgn0031694	FBgn0004118	FBgn0003124
FBgn0264324	FBgn0051213	FBgn0003380	FBgn0025866	FBgn0034994		FBgn0028940	FBgn0030615	FBgn0031261	FBgn0026371	FBgn0027951
FBgn0015513	FBgn0031170	FBgn0003380	FBgn0260450	FBgn0029966		FBgn0040255	FBgn0005670	FBgn0266347	FBgn0286782	FBgn0261387
FBgn0260486	FBgn0036747	FBgn0003380	FBgn0003464	FBgn0036150		FBgn0038886	FBgn0033292	FBgn0029147	FBgn0035669	FBgn0039083
FBgn0031216	FBgn0031734	FBgn0003380	FBgn0264325	FBgn0004620		FBgn0026314	FBgn0035790	FBgn0000541	FBgn0035663	FBgn0011754
FBgn0266566	FBgn0053970	FBgn0003380	FBgn0264606	FBgn0035604		FBgn0040256	FBgn0036778		FBgn0030341	FBgn0016126
FBgn0038816	FBgn0039594	FBgn0003380	FBgn0053547	FBgn0028422		FBgn0040251	FBgn0037601	FBgn0260862	FBgn0051787	FBgn0004049
FBgn0010215	FBgn0263747	FBgn0003380	FBgn0036816	FBgn0261401		FBgn0051002	FBgn0038076	FBgn0034959	FBgn0264389	FBgn0085376
FBgn0034745	FBgn0261998	FBgn0003380	FBgn0260466	FBgn0026255		FBgn0040253	FBgn0010019	FBgn0010383	FBgn0037620	FBgn0032225
FBgn0259099	FBgn0031169	FBgn0003380	FBgn0064119	FBgn0020429		FBgn0026315	FBgn0030304	FBgn0004959	FBgn0030003	FBgn0000395
FBgn0083960	FBgn0259227	FBgn0003380	FBgn0032314	FBgn0259215		FBgn0027073	FBgn0031925	FBgn0036910	FBgn0030010	FBgn0029167
FBgn0086450	FBgn0267487	FBgn0003388	FBgn0032726	FBgn0036937		FBgn0040259	FBgn0034053	FBgn0001992	FBgn0000289	FBgn0038516
	FBgn0004369	FBgn0003388	FBgn0032727	FBgn0038840		FBgn0034605	FBgn0015036	FBgn0264607	FBgn0022935	FBgn0015781
FBgn0051158	FBgn0036448	FBgn0003388	FBgn0002921	FBgn0046113		FBgn0040257	FBgn0030367	FBgn0011754	FBgn0037617	FBgn0025382
FBgn0026179	FBgn0016641	FBgn0003392	FBgn0267363	FBgn0051201		FBgn0032684	FBgn0030369	FBgn0016126	FBgn0037618	FBgn0027950
FBgn0028538	FBgn0051148	FBgn0003392	FBgn0263197	FBgn0037630		FBgn0039085	FBgn0033524		FBgn0022699	FBgn0005631
FBgn0264560	FBgn0051414	FBgn0003392	FBgn0029804	FBgn0029968		FBgn0039087	FBgn0036806		FBgn0037621	FBgn0041097
FBgn0037536	FBgn0053138	FBgn0003392	FBgn0032144	FBgn0031634		FBgn0040252	FBgn0034387		FBgn0035690	FBgn0002543
	FBgn0031824	FBgn0003392	FBgn0031930	FBgn0259189		FBgn0040250	FBgn0038681	FBgn0030341	FBgn0038550	FBgn0039282
	FBgn0035911	FBgn0003392	FBgn0032143	FBgn0261402		FBgn0039086	FBgn0038680	FBgn0051787	FBgn0035691
	FBgn0038742	FBgn0003392	FBgn0031929	FBgn0036757		FBgn0026754	FBgn0050489	FBgn0264389	FBgn0000286	FBgn0026181
FBgn0039294	FBgn0036824	FBgn0003392	FBgn0033241	FBgn0036829		FBgn0027070	FBgn0053503		FBgn0039860	FBgn0023081
FBgn0262018	FBgn0035811	FBgn0003392	FBgn0035718	FBgn0037501		FBgn0050438	FBgn0033753	FBgn0004107	FBgn0038549	FBgn0002466
FBgn0053863	FBgn0037999	FBgn0003392	FBgn0039073	FBgn0029965		FBgn0038082	FBgn0037817	FBgn0004106	FBgn0037619	FBgn0000448
FBgn0053845		FBgn0003392	FBgn0033774	FBgn0003371		FBgn0026756	FBgn0003312	FBgn0013762	FBgn0037876	FBgn0029897
FBgn0053854	FBgn0034117	FBgn0003392	FBgn0029807	FBgn0046332		FBgn0026755	FBgn0000449	FBgn0005640	FBgn0033581
FBgn0053821	FBgn0032192	FBgn0003392	FBgn0035777	FBgn0028410		FBgn0040262	FBgn0003388	FBgn0016131	FBgn0001180	FBgn0010198
FBgn0053806		FBgn0003392	FBgn0052379	FBgn0010225		FBgn0036842	FBgn0033524	FBgn0005640	FBgn0028878	FBgn0033555
FBgn0004828		FBgn0003392	FBgn0035779	FBgn0003187		FBgn0040260	FBgn0034387	FBgn0016131	FBgn0260632
FBgn0053809	FBgn0001123	FBgn0003396	FBgn0035781	FBgn0000709		FBgn0040261	FBgn0036806	FBgn0005640	FBgn0011274	FBgn0052484
FBgn0053848	FBgn0010223	FBgn0003396	FBgn0035780	FBgn0000083		FBgn0032713	FBgn0003312	FBgn0038740	FBgn0014018	FBgn0030300
FBgn0053860	FBgn0033756	FBgn0003396	FBgn0259149	FBgn0030749		FBgn0015663	FBgn0037817	FBgn0032026	FBgn0032303	FBgn0037315
FBgn0053830	FBgn0050054	FBgn0003396	FBgn0035791	FBgn0000084		FBgn0038083	FBgn0033753	FBgn0051792	FBgn0032049	FBgn0041191
FBgn0053866	FBgn0000384	FBgn0003396	FBgn0030815	FBgn0027655		FBgn0027074	FBgn0038681	FBgn0032908	FBgn0032304	FBgn0000043
FBgn0053824	FBgn0001104	FBgn0003396	FBgn0035776	FBgn0003984		FBgn0031887	FBgn0038680	FBgn0010549	FBgn0033933	FBgn0000042
FBgn0053857	FBgn0010246	FBgn0003415	FBgn0000037	FBgn0052179		FBgn0042179	FBgn0050489	FBgn0263316	FBgn0029093	FBgn0000044
FBgn0053851	FBgn0086347	FBgn0003415	FBgn0038617	FBgn0005672		FBgn0040091	FBgn0053503	FBgn0051793	FBgn0011822	FBgn0000046
FBgn0053842	FBgn0039157	FBgn0003415	FBgn0016650			FBgn0028425	FBgn0003388	FBgn0034612	FBgn0053128	FBgn0000047
FBgn0053836	FBgn0046113	FBgn0003415	FBgn0003255			FBgn0002778	FBgn0000449	FBgn0039644	FBgn0051928	FBgn0000045
FBgn0053815	FBgn0031634	FBgn0003423	FBgn0039354			FBgn0039844	FBgn0033624	FBgn0039645	FBgn0038506	FBgn0011743
FBgn0040477	FBgn0026255	FBgn0003423	FBgn0029736	FBgn0087012		FBgn0039487	FBgn0051345	FBgn0039207	FBgn0051661	FBgn0011745
FBgn0053839	FBgn0036937	FBgn0003423	FBgn0041210	FBgn0261929		FBgn0030574	FBgn0038088	FBgn0032456	FBgn0038505	FBgn0025716
FBgn0051613	FBgn0037630	FBgn0003423	FBgn0026428			FBgn0031064	FBgn0053519	FBgn0032018	FBgn0038507	FBgn0011742
FBgn0053818	FBgn0259189	FBgn0003423		FBgn0004619		FBgn0036493	FBgn0259678	FBgn0028675	FBgn0051926	FBgn0262716
FBgn0053827	FBgn0036757	FBgn0003423		FBgn0264000		FBgn0037203	FBgn0016126	FBgn0010316	FBgn0041191	FBgn0259712
FBgn0053803	FBgn0029965	FBgn0003423		FBgn0035604		FBgn0036764	FBgn0052666	FBgn0010316	FBgn0265605	FBgn0011739
FBgn0014857	FBgn0031209	FBgn0003423		FBgn0261401		FBgn0266570	FBgn0039083	FBgn0003888	FBgn0030114	FBgn0003744
FBgn0053833	FBgn0052704	FBgn0003423	FBgn0028538	FBgn0259215			FBgn0261387	FBgn0003889	FBgn0003423	FBgn0038257
FBgn0053812	FBgn0038789	FBgn0003423	FBgn0264560	FBgn0036937		FBgn0010316	FBgn0011592	FBgn0284243	FBgn0003256	FBgn0030362
FBgn0024194	FBgn0040849	FBgn0003423	FBgn0086779	FBgn0036757		FBgn0005612	FBgn0028872	FBgn0052396	FBgn0052703	FBgn0285955
FBgn0038005	FBgn0260874	FBgn0003423	FBgn0026179	FBgn0036829		FBgn0036411	FBgn0012037	FBgn0003890	FBgn0267339	FBgn0039858
FBgn0037601	FBgn0034994	FBgn0003423	FBgn0003884	FBgn0037501		FBgn0042630	FBgn0016122	FBgn0034970	FBgn0015765	FBgn0000405
FBgn0038236	FBgn0029966	FBgn0003423	FBgn0003885	FBgn0029966		FBgn0261570	FBgn0032536		FBgn0024846	FBgn0010382
FBgn0030367	FBgn0036150	FBgn0003429	FBgn0003886	FBgn0034994		FBgn0003969	FBgn0032535	FBgn0025642	FBgn0013469	FBgn0000404
FBgn0015034	FBgn0259188	FBgn0003429	FBgn0087040	FBgn0036150		FBgn0001297	FBgn0035076	FBgn0037358	FBgn0016697	FBgn0038115
FBgn0015036	FBgn0030385	FBgn0003429	FBgn0038565	FBgn0038837		FBgn0028550	FBgn0033366	FBgn0038186	FBgn0265606	FBgn0039705
FBgn0051619	FBgn0259190	FBgn0003429	FBgn0031403	FBgn0028422		FBgn0001291	FBgn0033153	FBgn0034558	FBgn0261394	FBgn0025682
FBgn0052772	FBgn0029961	FBgn0003429	FBgn0000039	FBgn0039916		FBgn0001291	FBgn0016076	FBgn0015614	FBgn0032492	FBgn0031673
FBgn0261679	FBgn0039916	FBgn0003429	FBgn0000036	FBgn0026255		FBgn0035993	FBgn0036126	FBgn0010014	FBgn0004066	FBgn0026015
FBgn0020309	FBgn0028422	FBgn0003429	FBgn0004118	FBgn0020429		FBgn0030889	FBgn0001150		FBgn0261395	FBgn0040268
FBgn0037920	FBgn0020429	FBgn0003429	FBgn0266347	FBgn0038840		FBgn0053286	FBgn0034096	FBgn0032961	FBgn0263121	FBgn0260632
FBgn0038548	FBgn0038840	FBgn0003429	FBgn0015519	FBgn0046113		FBgn0053287	FBgn0005638	FBgn0260745	FBgn0023175	FBgn0011274
FBgn0037923	FBgn0051201	FBgn0003429	FBgn0000038	FBgn0051201		FBgn0037040	FBgn0016694	FBgn0285925	FBgn0017556	FBgn0014018
FBgn0038549	FBgn0004620	FBgn0003429	FBgn0029147	FBgn0037630			FBgn0004841	FBgn0263038	FBgn0250843	FBgn0010315
FBgn0042205	FBgn0038837	FBgn0003429	FBgn0031261	FBgn0029968		FBgn0029131	FBgn0263231	FBgn0032666	FBgn0033844
FBgn0267792	FBgn0051718	FBgn0003429	FBgn0034487	FBgn0031634		FBgn0040491	FBgn0283442	FBgn0086446	FBgn0053116	FBgn0036874
FBgn0038767	FBgn0039927	FBgn0003429	FBgn0030691	FBgn0259189		FBgn0037533	FBgn0035720	FBgn0013675	FBgn0031948	FBgn0040333
FBgn0036396	FBgn0035604	FBgn0003429		FBgn0261402		FBgn0033296	FBgn0003261		FBgn0003091	FBgn0036712
FBgn0039938	FBgn0261401	FBgn0003429	FBgn0032456	FBgn0053513		FBgn0032382	FBgn0029979		FBgn0004784	FBgn0033893
FBgn0005612	FBgn0259215	FBgn0003429	FBgn0034612	FBgn0004620		FBgn0033294	FBgn0037354		FBgn0259680	FBgn0031700
FBgn0036411	FBgn0029968	FBgn0003429	FBgn0039644	FBgn0029965		FBgn0050360	FBgn0051546	FBgn0027620	FBgn0003093	FBgn0038363
FBgn0027594	FBgn0261402	FBgn0003429	FBgn0038740	FBgn0039927		FBgn0050359	FBgn0051548	FBgn0050417	FBgn0010379	FBgn0085190
FBgn0030551	FBgn0053513	FBgn0003429	FBgn0051792	FBgn0036046		FBgn0002569	FBgn0040349	FBgn0003390	FBgn0261854	FBgn0025115
FBgn0038098	FBgn0036829	FBgn0003429	FBgn0032908			FBgn0033297	FBgn0039537		FBgn0024833	FBgn0040524
FBgn0261514	FBgn0037501	FBgn0003429	FBgn0032026	FBgn0011656		FBgn0002571	FBgn0051549	FBgn0013308	FBgn0031973	FBgn0030078
FBgn0028646	FBgn0003360	FBgn0003429	FBgn0039645	FBgn0035620		FBgn0032381	FBgn0035588	FBgn0013307	FBgn0002930	FBgn0030395
	FBgn0025111	FBgn0003430	FBgn0263316	FBgn0033423		FBgn0002570	FBgn0027359	FBgn0000039	FBgn0033112	FBgn0034528
FBgn0024314	FBgn0003371	FBgn0003462	FBgn0010549	FBgn0043791		FBgn0050016	FBgn0037549	FBgn0000036	FBgn0033115	FBgn0038186
FBgn0002673	FBgn0046332	FBgn0003483	FBgn0051793	FBgn0283479		FBgn0030610	FBgn0029880	FBgn0004118	FBgn0001977	FBgn0025642
FBgn0003525	FBgn0028410	FBgn0003486	FBgn0032018	FBgn0038845		FBgn0265140	FBgn0004087	FBgn0266347	FBgn0038166	FBgn0037358
FBgn0032651	FBgn0037279	FBgn0003486	FBgn0039207	FBgn0035619		FBgn0259110		FBgn0015519		FBgn0034558
FBgn0023091	FBgn0034035	FBgn0003499	FBgn0028675	FBgn0283480		FBgn0259984	FBgn0259937	FBgn0000038	FBgn0003256	FBgn0015614
FBgn0015550	FBgn0086357	FBgn0003499	FBgn0035917	FBgn0034712		FBgn0267486		FBgn0029147	FBgn0267339	FBgn0010014
FBgn0261705	FBgn0027655	FBgn0003499	FBgn0265991	FBgn0034710		FBgn0086778	FBgn0023479	FBgn0031261	FBgn0011817
FBgn0040765	FBgn0032797	FBgn0003499	FBgn0019650	FBgn0030661		FBgn0032151	FBgn0034276		FBgn0052703
FBgn0000037	FBgn0001083	FBgn0003499	FBgn0013751	FBgn0032779		FBgn0028875	FBgn0029706		FBgn0015765	FBgn0002643
FBgn0000039	FBgn0278608	FBgn0003502	FBgn0005558	FBgn0037786		FBgn0000559			FBgn0024846
FBgn0000036	FBgn0004362	FBgn0003502	FBgn0085396	FBgn0016123		FBgn0053158	FBgn0028707		FBgn0000229	FBgn0039054
FBgn0004118	FBgn0010228	FBgn0003502	FBgn0010323	FBgn0085370		FBgn0039566	FBgn0026573	FBgn0000299	FBgn0011817	FBgn0039084
FBgn0266347	FBgn0038979	FBgn0003502	FBgn0011701	FBgn0038237		FBgn0008646	FBgn0016754	FBgn0016075	FBgn0267339	FBgn0037090
FBgn0015519	FBgn0038978	FBgn0003502	FBgn0004242	FBgn0259171		FBgn0000576	FBgn0026573	FBgn0051634	FBgn0003068	FBgn0015576
FBgn0000038	FBgn0026582	FBgn0003502	FBgn0261089	FBgn0039016		FBgn0014135	FBgn0031741	FBgn0032123	FBgn0000084	FBgn0015575
FBgn0029147	FBgn0038805	FBgn0003502	FBgn0028400	FBgn0034246		FBgn0027788	FBgn0259175	FBgn0034715	FBgn0265784	FBgn0000592
FBgn0031261	FBgn0033081	FBgn0003502	FBgn0039900	FBgn0039261		FBgn0259938	FBgn0263780	FBgn0050277	FBgn0017558	FBgn0015570
FBgn0003975	FBgn0036046	FBgn0003507	FBgn0261090	FBgn0034179		FBgn0000591	FBgn0266354	FBgn0032433	FBgn0000489	FBgn0032131
FBgn0035187		FBgn0003507	FBgn0266756	FBgn0030761		FBgn0002733	FBgn0031835	FBgn0032435	FBgn0000273	FBgn0034972
FBgn0005626	FBgn0032451	FBgn0003507	FBgn0261085	FBgn0034691		FBgn0002735	FBgn0086450	FBgn0034716	FBgn0039796	FBgn0004108
FBgn0001208	FBgn0263397	FBgn0003507	FBgn0027287	FBgn0037202		FBgn0002633	FBgn0004197	FBgn0036732	FBgn0000274	FBgn0000024
FBgn0027532	FBgn0011589	FBgn0003507	FBgn0010383	FBgn0086408		FBgn0030899	FBgn0000463	FBgn0024811	FBgn0038432	FBgn0261393
FBgn0024897	FBgn0003353	FBgn0003507	FBgn0004959	FBgn0004839		FBgn0002734	FBgn0263109	FBgn0024897	FBgn0030964	FBgn0083963
FBgn0024944	FBgn0035968	FBgn0003507	FBgn0036910	FBgn0053519		FBgn0002609	FBgn0033112	FBgn0010247	FBgn0259685	FBgn0000594
FBgn0086917	FBgn0267429	FBgn0003514	FBgn0001992	FBgn0005666		FBgn0002631	FBgn0039795	FBgn0024846		FBgn0027584
FBgn0010383		FBgn0003514	FBgn0010383	FBgn0086906		FBgn0086898	FBgn0033574	FBgn0015765	FBgn0010269	FBgn0050095
FBgn0003486	FBgn0010441	FBgn0003514	FBgn0004959	FBgn0267728		FBgn0032934	FBgn0262057	FBgn0267339	FBgn0024326	FBgn0031866
FBgn0010383	FBgn0004456	FBgn0003514	FBgn0036910	FBgn0053196		FBgn0259737	FBgn0028988	FBgn0052703	FBgn0261524	FBgn0033943
FBgn0004959	FBgn0034005	FBgn0003514	FBgn0001992	FBgn0003137			FBgn0002930	FBgn0003256	FBgn0015765	FBgn0026403
FBgn0033543	FBgn0286785	FBgn0003515	FBgn0261387	FBgn0265045		FBgn0035121	FBgn0028990	FBgn0260224	FBgn0024846	FBgn0034076
FBgn0031860	FBgn0034880	FBgn0003557	FBgn0039083	FBgn0264707			FBgn0028987	FBgn0037950	FBgn0267339	FBgn0029690
FBgn0012037	FBgn0001250	FBgn0003557	FBgn0000061	FBgn0085447		FBgn0036732	FBgn0265137	FBgn0024963	FBgn0052703	FBgn0015574
FBgn0016122	FBgn0033494	FBgn0003557	FBgn0023489	FBgn0039928		FBgn0034715	FBgn0031973	FBgn0003011	FBgn0003256	FBgn0083975
FBgn0032536	FBgn0001308	FBgn0003557	FBgn0008636	FBgn0053196		FBgn0050277	FBgn0036970	FBgn0264908		FBgn0032057
FBgn0032535	FBgn0010397	FBgn0003557	FBgn0011701	FBgn0035798		FBgn0034716	FBgn0052203	FBgn0000117		FBgn0032132
FBgn0035076	FBgn0002525	FBgn0003719	FBgn0020617	FBgn0052373		FBgn0032433	FBgn0032178	FBgn0013773		FBgn0034736
FBgn0033366	FBgn0010397	FBgn0003731	FBgn0085369	FBgn0010379		FBgn0032435	FBgn0037772	FBgn0010383	FBgn0032516	FBgn0000326
FBgn0001624	FBgn0002525	FBgn0003731	FBgn0263512	FBgn0003091		FBgn0032123	FBgn0051902	FBgn0036910	FBgn0038546	FBgn0031327
FBgn0028707	FBgn0010397	FBgn0003733	FBgn0011202	FBgn0004784		FBgn0028381	FBgn0036969	FBgn0001992	FBgn0030945	FBgn0015568
FBgn0011582	FBgn0002525	FBgn0003733	FBgn0025641	FBgn0283472		FBgn0026404	FBgn0028983	FBgn0038598	FBgn0034240	FBgn0010052
FBgn0038063	FBgn0038208	FBgn0003861	FBgn0053556	FBgn0003416			FBgn0024293	FBgn0032812		FBgn0001987
FBgn0038980	FBgn0051533	FBgn0003861	FBgn0267795	FBgn0262738		FBgn0025716	FBgn0033115	FBgn0031693	FBgn0038186	FBgn0001114
FBgn0053517	FBgn0038210	FBgn0003862	FBgn0025936	FBgn0004611		FBgn0011741	FBgn0033113	FBgn0031695	FBgn0025642	FBgn0051146
FBgn0053517	FBgn0051029	FBgn0003862	FBgn0037074	FBgn0026873		FBgn0000047	FBgn0083141	FBgn0014469	FBgn0037358	FBgn0032058
FBgn0000119	FBgn0051025	FBgn0003862	FBgn0038401			FBgn0000043	FBgn0028984	FBgn0015037	FBgn0034558	FBgn0015577
FBgn0011204	FBgn0051327	FBgn0003862	FBgn0038304	FBgn0027492		FBgn0038737	FBgn0044011	FBgn0015035	FBgn0015614	FBgn0015569
FBgn0030706	FBgn0010397	FBgn0003862	FBgn0037917	FBgn0052568		FBgn0011743	FBgn0028986	FBgn0035344	FBgn0010014	FBgn0015572
FBgn0003499	FBgn0002525	FBgn0003863	FBgn0030955	FBgn0042693		FBgn0000044	FBgn0053121	FBgn0033397	FBgn0005655	FBgn0015571
FBgn0260934	FBgn0038208	FBgn0003866	FBgn0021796	FBgn0266557		FBgn0000042	FBgn0034195	FBgn0033395	FBgn0032813	FBgn0036684
FBgn0026063	FBgn0051533	FBgn0003965	FBgn0004367	FBgn0024291		FBgn0011742	FBgn0038299	FBgn0015033	FBgn0010315
FBgn0026064	FBgn0038210	FBgn0003969	FBgn0263968	FBgn0038788		FBgn0000045	FBgn0024294	FBgn0011576	FBgn0031458	FBgn0036374
FBgn0262103	FBgn0051029	FBgn0003969	FBgn0034729	FBgn0001147		FBgn0262716	FBgn0243512	FBgn0023541	FBgn0038984
	FBgn0051025	FBgn0003969	FBgn0033815	FBgn0003145		FBgn0011745	FBgn0039742	FBgn0015032	FBgn0038256	FBgn0005536
FBgn0003731	FBgn0051327	FBgn0003969	FBgn0039370	FBgn0001148		FBgn0000046	FBgn0029157	FBgn0015034	FBgn0053203	FBgn0010341
FBgn0035849		FBgn0003969	FBgn0042133				FBgn0036369	FBgn0031694	FBgn0029935	FBgn0014011
FBgn0038727		FBgn0003969	FBgn0039368	FBgn0029853			FBgn0030976	FBgn0030615		FBgn0010333
FBgn0039830		FBgn0003984	FBgn0039369	FBgn0004656			FBgn0030976	FBgn0005670	FBgn0039773	FBgn0039532
FBgn0035663	FBgn0267348	FBgn0003984	FBgn0036670	FBgn0039124			FBgn0036369	FBgn0033292	FBgn0043070	FBgn0083940
FBgn0042106	FBgn0002526	FBgn0003996	FBgn0039367	FBgn0050417			FBgn0243512	FBgn0035790	FBgn0027608	FBgn0025638
FBgn0039101	FBgn0031461	FBgn0004087	FBgn0039366	FBgn0034423			FBgn0025631	FBgn0036778		FBgn0040291
FBgn0286782	FBgn0000490	FBgn0004087	FBgn0029137	FBgn0027620			FBgn0025632	FBgn0037601	FBgn0038469	FBgn0044020
FBgn0036436	FBgn0005590	FBgn0004102	FBgn0027453	FBgn0020388		FBgn0052446	FBgn0046687	FBgn0038076	FBgn0038465	FBgn0004865
FBgn0035669	FBgn0026199	FBgn0004102	FBgn0034202	FBgn0025790		FBgn0004647	FBgn0011766	FBgn0010019	FBgn0259212	FBgn0000568
FBgn0024945	FBgn0039914	FBgn0004102	FBgn0004516	FBgn0036496		FBgn0259685	FBgn0024371	FBgn0030304	FBgn0261397	FBgn0004606
FBgn0003416	FBgn0063485	FBgn0004102	FBgn0000153	FBgn0005536		FBgn0051665		FBgn0031925	FBgn0264340	FBgn0037620
FBgn0262738		FBgn0004102	FBgn0036975	FBgn0015269				FBgn0034053	FBgn0262029	FBgn0030003
FBgn0028734	FBgn0013725	FBgn0004102	FBgn0050446	FBgn0262975				FBgn0015036	FBgn0035249	FBgn0030010
FBgn0010441	FBgn0038156	FBgn0004106	FBgn0036448	FBgn0262975			FBgn0033058	FBgn0030367	FBgn0035878	FBgn0000289
FBgn0026323	FBgn0037107	FBgn0004107	FBgn0086346	FBgn0026239			FBgn0050106	FBgn0030369	FBgn0001217	FBgn0022935
FBgn0030018	FBgn0004839	FBgn0004107	FBgn0052626				FBgn0000119	FBgn0000414		FBgn0037617
FBgn0038816	FBgn0053519	FBgn0004107		FBgn0011676		FBgn0260987	FBgn0011204	FBgn0027359	FBgn0010238	FBgn0037618
FBgn0033773	FBgn0005666	FBgn0004108	FBgn0004619	FBgn0005427		FBgn0000061	FBgn0030706	FBgn0028707	FBgn0038156	FBgn0022699
FBgn0030864	FBgn0086906	FBgn0004108	FBgn0264000	FBgn0032197		FBgn0020617	FBgn0003731	FBgn0000119		FBgn0037621
FBgn0046689	FBgn0267728	FBgn0004108	FBgn0035604	FBgn0004839		FBgn0011701	FBgn0003499	FBgn0011204		FBgn0035690
FBgn0039015	FBgn0053196	FBgn0004118	FBgn0261401	FBgn0010407		FBgn0008636	FBgn0000233	FBgn0030706	FBgn0033206	FBgn0038550
FBgn0039955	FBgn0003137	FBgn0004118	FBgn0259215	FBgn0020391		FBgn0085369	FBgn0003513			FBgn0035691
FBgn0010240	FBgn0265045	FBgn0004168	FBgn0036937	FBgn0039120		FBgn0023489	FBgn0025936	FBgn0025936	FBgn0034528	FBgn0000286
FBgn0004244	FBgn0266579	FBgn0004168	FBgn0036757	FBgn0038722		FBgn0263512	FBgn0001942	FBgn0035709	FBgn0029980	FBgn0039860
FBgn0004516	FBgn0014949	FBgn0004197	FBgn0036829	FBgn0267698		FBgn0261046	FBgn0037573	FBgn0015218	FBgn0267824	FBgn0038549
FBgn0000153	FBgn0000024	FBgn0004197	FBgn0037501	FBgn0044826		FBgn0010238	FBgn0035709	FBgn0040368	FBgn0039875	FBgn0037619
FBgn0036975	FBgn0032132	FBgn0004198	FBgn0029966	FBgn0025743			FBgn0015218	FBgn0265089	FBgn0039150	FBgn0037876
FBgn0050446	FBgn0027584	FBgn0004198	FBgn0034994	FBgn0016754			FBgn0040368	FBgn0035823	FBgn0039668	FBgn0033581
FBgn0013997	FBgn0015570	FBgn0004198	FBgn0036150				FBgn0265089	FBgn0039622		FBgn0001180
FBgn0262870	FBgn0015574	FBgn0004227	FBgn0038837			FBgn0028496	FBgn0035823	FBgn0053100	FBgn0033196	FBgn0028878
	FBgn0015568	FBgn0004227	FBgn0028422			FBgn0038397	FBgn0039622	FBgn0266411	FBgn0022768
FBgn0001145	FBgn0039084	FBgn0004227	FBgn0039916			FBgn0039601	FBgn0053100	FBgn0004666	FBgn0027055	FBgn0041582
FBgn0001142	FBgn0004108	FBgn0004227	FBgn0026255			FBgn0023510	FBgn0261560	FBgn0262139
	FBgn0029690	FBgn0004244	FBgn0020429			FBgn0039067	FBgn0023213	FBgn0025936	FBgn0003300	FBgn0086680
FBgn0053513	FBgn0015575	FBgn0004244	FBgn0038840			FBgn0027524	FBgn0260634	FBgn0003731	FBgn0083981	FBgn0085424
FBgn0034994	FBgn0015576	FBgn0004244	FBgn0046113			FBgn0250850	FBgn0010488	FBgn0261850	FBgn0259162	FBgn0261588
FBgn0029966	FBgn0000592	FBgn0004244	FBgn0051201			FBgn0037788	FBgn0010488	FBgn0002887	FBgn0002576	FBgn0004394
FBgn0036150	FBgn0032131	FBgn0004244	FBgn0037630			FBgn0039486	FBgn0023213	FBgn0035849	FBgn0003300	FBgn0000028
FBgn0004620	FBgn0261393	FBgn0004244	FBgn0029968			FBgn0039235	FBgn0260634	FBgn0035849	FBgn0083981	FBgn0000463
FBgn0035604	FBgn0000594	FBgn0004360	FBgn0031634			FBgn0040629	FBgn0285952		FBgn0259162	FBgn0004197
FBgn0028422	FBgn0034076	FBgn0004360	FBgn0259189			FBgn0039838	FBgn0086675	FBgn0000629	FBgn0002576	FBgn0038475
FBgn0261401	FBgn0032057	FBgn0004367	FBgn0261402			FBgn0038956	FBgn0010263	FBgn0051075	FBgn0083981	FBgn0000568
FBgn0026255	FBgn0034736	FBgn0004369	FBgn0053513			FBgn0040628	FBgn0260400	FBgn0012036	FBgn0003300	FBgn0015240
FBgn0020429	FBgn0010052	FBgn0004369	FBgn0004620			FBgn0030056	FBgn0033020	FBgn0032945	FBgn0259162	FBgn0259212
FBgn0259215	FBgn0001114	FBgn0004369	FBgn0029965			FBgn0034554	FBgn0032833	FBgn0014135	FBgn0002576	FBgn0261397
FBgn0036937	FBgn0032058	FBgn0004369	FBgn0039927			FBgn0027843	FBgn0025865	FBgn0038788	FBgn0030018	FBgn0264340
FBgn0038840	FBgn0015577	FBgn0004369				FBgn0033542		FBgn0024291	FBgn0026323	FBgn0262029
FBgn0046113	FBgn0015569	FBgn0004374	FBgn0278608			FBgn0034560	FBgn0000579	FBgn0038197	FBgn0265140	FBgn0024833
FBgn0051201	FBgn0015572	FBgn0004406	FBgn0004362			FBgn0052698	FBgn0261617	FBgn0010434	FBgn0259110	FBgn0261258
FBgn0037630	FBgn0034972	FBgn0004456	FBgn0010228			FBgn0027844	FBgn0266411	FBgn0032225	FBgn0015240	FBgn0033067
FBgn0029968	FBgn0037090	FBgn0004456	FBgn0038979			FBgn0029962	FBgn0004666	FBgn0004049	FBgn0000546	FBgn0283508
FBgn0031634	FBgn0033943	FBgn0004456	FBgn0038978			FBgn0000591	FBgn0262139	FBgn0037074	FBgn0015803	FBgn0040502
FBgn0259189	FBgn0000326	FBgn0004456	FBgn0026582			FBgn0002733	FBgn0025936	FBgn0038401	FBgn0052484	FBgn0015558
FBgn0261402	FBgn0031327	FBgn0004456	FBgn0038805			FBgn0002735	FBgn0025936	FBgn0038304	FBgn0030300	FBgn0261444
FBgn0036757	FBgn0015571	FBgn0004456				FBgn0002633	FBgn0025936	FBgn0037917	FBgn0037315	FBgn0016697
FBgn0036829	FBgn0083963	FBgn0004509				FBgn0002734	FBgn0025936	FBgn0032006	FBgn0020381	FBgn0265606
FBgn0037501	FBgn0031866	FBgn0004509	FBgn0267390			FBgn0002609	FBgn0034405	FBgn0003326	FBgn0028381	FBgn0261394
FBgn0029965	FBgn0083975	FBgn0004509	FBgn0032706			FBgn0002631	FBgn0010053	FBgn0087011	FBgn0026404	FBgn0032492
FBgn0035849	FBgn0001987	FBgn0004509	FBgn0039081			FBgn0010109	FBgn0034406	FBgn0024291	FBgn0026404	FBgn0004066
FBgn0019985	FBgn0051146	FBgn0004509	FBgn0265042			FBgn0001168		FBgn0038788	FBgn0020381	FBgn0261395
FBgn0050361		FBgn0004509	FBgn0033494			FBgn0032741		FBgn0038490	FBgn0028381	FBgn0263121
FBgn0019985	FBgn0036157	FBgn0004509	FBgn0013676			FBgn0259938	FBgn0003731	FBgn0000636	FBgn0267728	FBgn0023175
FBgn0050361	FBgn0013684	FBgn0004509	FBgn0036157			FBgn0030899	FBgn0003731	FBgn0260224	FBgn0259211	FBgn0017556
FBgn0263116		FBgn0004509				FBgn0010315	FBgn0003731	FBgn0285954	FBgn0050011	FBgn0250843
FBgn0004168		FBgn0004510	FBgn0026738			FBgn0038115	FBgn0028434	FBgn0037939	FBgn0038769	FBgn0032689
FBgn0004573		FBgn0004510	FBgn0015279			FBgn0039858	FBgn0261850	FBgn0004510	FBgn0259742
FBgn0004514		FBgn0004514	FBgn0015278			FBgn0000405	FBgn0010379	FBgn0017418	FBgn0050291	FBgn0001977
FBgn0024944		FBgn0004514	FBgn0015277			FBgn0010382	FBgn0003091	FBgn0053144	FBgn0263392	FBgn0038166
FBgn0087012		FBgn0004516	FBgn0086613			FBgn0000404	FBgn0004784	FBgn0036082	FBgn0028429	FBgn0010620
FBgn0261929		FBgn0004516	FBgn0036398			FBgn0029944	FBgn0283472		FBgn0032632	FBgn0039038
FBgn0011582		FBgn0004516	FBgn0038016			FBgn0032042	FBgn0002707	FBgn0037329	FBgn0032626
FBgn0004573		FBgn0004516	FBgn0039294				FBgn0002887	FBgn0011739	FBgn0034788
FBgn0003360		FBgn0004567	FBgn0262018				FBgn0005658	FBgn0003744	FBgn0034920
FBgn0261788	FBgn0264695	FBgn0004573	FBgn0030887				FBgn0005660	FBgn0010226	FBgn0051814	FBgn0029736
FBgn0025111	FBgn0003149	FBgn0004573	FBgn0038469			FBgn0014388	FBgn0010379	FBgn0004859	FBgn0262509
FBgn0011747	FBgn0265434	FBgn0004574	FBgn0038465			FBgn0027783	FBgn0003091		FBgn0028482	FBgn0010238
	FBgn0261397	FBgn0004574	FBgn0032901			FBgn0029690	FBgn0004784		FBgn0259245	FBgn0038156
	FBgn0032192	FBgn0004575	FBgn0261698			FBgn0000592	FBgn0283472	FBgn0052579	FBgn0037736	FBgn0040395
	FBgn0034117	FBgn0004575	FBgn0000376			FBgn0000594	FBgn0261984	FBgn0034279	FBgn0036279	FBgn0003091
FBgn0037647	FBgn0262975	FBgn0004575	FBgn0000464			FBgn0034076	FBgn0035849	FBgn0034788	FBgn0051547	FBgn0004784
FBgn0035968		FBgn0004575	FBgn0267486			FBgn0010052	FBgn0035849	FBgn0034920	FBgn0032689	FBgn0259680
FBgn0267429	FBgn0034264	FBgn0004577	FBgn0035741			FBgn0032131	FBgn0035849	FBgn0259245	FBgn0261794	FBgn0003093
	FBgn0013467	FBgn0004577	FBgn0023516			FBgn0039084	FBgn0003118		FBgn0260660	FBgn0010379
FBgn0029761	FBgn0259214	FBgn0004577	FBgn0285944			FBgn0000326	FBgn0004510	FBgn0003371	FBgn0052675	FBgn0261854
FBgn0030904	FBgn0052451	FBgn0004580	FBgn0085434			FBgn0015575	FBgn0039225	FBgn0046332	FBgn0052087
FBgn0262446	FBgn0052000	FBgn0004580	FBgn0263111			FBgn0015570	FBgn0004510	FBgn0028410		FBgn0261243
FBgn0013725	FBgn0023508	FBgn0004598	FBgn0001991			FBgn0261393	FBgn0005658	FBgn0010226	FBgn0031759	FBgn0051445
FBgn0038156	FBgn0036273	FBgn0004598	FBgn0002917			FBgn0027584	FBgn0000097	FBgn0038727	FBgn0036004	FBgn0038136
FBgn0037107	FBgn0034179	FBgn0004598	FBgn0085434			FBgn0015574	FBgn0000567	FBgn0278608	FBgn0261885	FBgn0038135
FBgn0004839	FBgn0030761	FBgn0004598	FBgn0285944			FBgn0032132		FBgn0004362	FBgn0004865	FBgn0046253
FBgn0053519	FBgn0034691	FBgn0004598	FBgn0264386			FBgn0034736	FBgn0285954	FBgn0010228	FBgn0000568	FBgn0039640
FBgn0005666	FBgn0011704	FBgn0004598	FBgn0002937			FBgn0015568	FBgn0037939	FBgn0038979	FBgn0032821	FBgn0052473
FBgn0086906	FBgn0053855	FBgn0004598	FBgn0035798			FBgn0015577		FBgn0038978	FBgn0038853	FBgn0263236
FBgn0267728	FBgn0053852	FBgn0004598	FBgn0052373			FBgn0015569	FBgn0000629	FBgn0026582	FBgn0038747	FBgn0051343
FBgn0053196	FBgn0051617	FBgn0004598	FBgn0053196			FBgn0015572	FBgn0038727	FBgn0038805		FBgn0051233
FBgn0003137	FBgn0053816	FBgn0004619	FBgn0028467			FBgn0015576	FBgn0039830	FBgn0004584	FBgn0027950	FBgn0030223
FBgn0265045	FBgn0053840	FBgn0004620	FBgn0032467			FBgn0033943	FBgn0035663	FBgn0026418	FBgn0026015	FBgn0028935
FBgn0286199	FBgn0053864	FBgn0004623	FBgn0035227			FBgn0031327	FBgn0042106	FBgn0015247	FBgn0040268	FBgn0039064
FBgn0260397	FBgn0053813	FBgn0004636	FBgn0262126			FBgn0032057	FBgn0039101	FBgn0260635		FBgn0285963
FBgn0286199	FBgn0053810	FBgn0004636	FBgn0033460			FBgn0001114	FBgn0286782	FBgn0264291	FBgn0015558	FBgn0036186
FBgn0036749	FBgn0053846	FBgn0004636	FBgn0029896			FBgn0032058	FBgn0036436	FBgn0031037	FBgn0261444	FBgn0038897
FBgn0035049	FBgn0053834	FBgn0004647	FBgn0051272			FBgn0015571	FBgn0035669	FBgn0001225	FBgn0052580	FBgn0030222
FBgn0033438	FBgn0053804	FBgn0004647	FBgn0051103			FBgn0034972	FBgn0036789	FBgn0001227	FBgn0015773	FBgn0039656
FBgn0027109	FBgn0053843	FBgn0004649	FBgn0037829			FBgn0037090	FBgn0004841	FBgn0011296	FBgn0015774	FBgn0051198
	FBgn0053807	FBgn0004649	FBgn0040350			FBgn0004108	FBgn0036790	FBgn0001224	FBgn0264491	FBgn0259237
FBgn0039924	FBgn0053822	FBgn0004657	FBgn0053233			FBgn0000024		FBgn0035817	FBgn0034659	FBgn0058470
FBgn0034789	FBgn0053858	FBgn0004657	FBgn0030331			FBgn0083963	FBgn0052557	FBgn0035982	FBgn0022986	FBgn0264491
FBgn0016984	FBgn0053801	FBgn0004657	FBgn0053234			FBgn0001987	FBgn0039387	FBgn0001226	FBgn0022984	FBgn0034659
FBgn0039655	FBgn0053819	FBgn0004657	FBgn0034479			FBgn0031866	FBgn0286203	FBgn0001229	FBgn0034731	FBgn0022986
FBgn0266758	FBgn0053861	FBgn0004666	FBgn0019952			FBgn0083975	FBgn0032116	FBgn0032181	FBgn0022987	FBgn0022984
FBgn0040066	FBgn0053825	FBgn0004666	FBgn0086365			FBgn0051146	FBgn0053458	FBgn0001223	FBgn0034740	FBgn0034731
FBgn0035724	FBgn0053837	FBgn0004666	FBgn0038407			FBgn0040372	FBgn0030777	FBgn0001233	FBgn0022985	FBgn0022987
FBgn0034274	FBgn0053849	FBgn0004666	FBgn0033778			FBgn0037841	FBgn0053459	FBgn0039562	FBgn0034739	FBgn0034740
FBgn0039301	FBgn0053828	FBgn0004698	FBgn0038448			FBgn0263740	FBgn0050371	FBgn0026761		FBgn0022985
FBgn0034527	FBgn0053831	FBgn0004698	FBgn0051106			FBgn0000036	FBgn0050375	FBgn0000153	FBgn0261243	FBgn0034739
FBgn0011826		FBgn0004698	FBgn0030707			FBgn0004118	FBgn0033277	FBgn0036975	FBgn0051445	FBgn0000229
FBgn0267912		FBgn0004784	FBgn0001134			FBgn0000039	FBgn0051827	FBgn0004516	FBgn0038136	FBgn0011817
FBgn0010015	FBgn0086690	FBgn0004828	FBgn0033558			FBgn0266347	FBgn0031653	FBgn0050446	FBgn0038135	FBgn0267339
FBgn0034708	FBgn0002431	FBgn0004828	FBgn0001145			FBgn0015519	FBgn0035663		FBgn0046253	FBgn0015765
FBgn0010741	FBgn0013563	FBgn0004828	FBgn0001142			FBgn0000038	FBgn0031471	FBgn0003360	FBgn0039640	FBgn0024846
FBgn0051158	FBgn0033564	FBgn0004828	FBgn0039081			FBgn0031261	FBgn0023197	FBgn0261788	FBgn0052473	FBgn0267339
FBgn0031424	FBgn0016983	FBgn0004839	FBgn0032706			FBgn0029147	FBgn0035669	FBgn0025111	FBgn0263236	FBgn0052703
FBgn0010651	FBgn0032450	FBgn0004839	FBgn0265042			FBgn0038733	FBgn0036015	FBgn0011747	FBgn0051343	FBgn0003256
FBgn0010497	FBgn0286784	FBgn0004841	FBgn0015279			FBgn0037996	FBgn0028514	FBgn0036046	FBgn0051233	FBgn0010269
FBgn0034785	FBgn0035233	FBgn0004841	FBgn0015278			FBgn0038731	FBgn0032507	FBgn0283499	FBgn0030223	FBgn0024326
FBgn0033234	FBgn0030693	FBgn0004852	FBgn0015277			FBgn0038730	FBgn0035667	FBgn0038279	FBgn0028935	FBgn0261524
FBgn0050272	FBgn0052581	FBgn0004852	FBgn0015279			FBgn0038734	FBgn0037627	FBgn0032752	FBgn0039064	FBgn0003423
FBgn0050265	FBgn0031282	FBgn0004865	FBgn0015278			FBgn0034553	FBgn0036436	FBgn0036046	FBgn0285963	FBgn0259685
FBgn0029727	FBgn0033812	FBgn0004865	FBgn0015277			FBgn0035641	FBgn0286782	FBgn0262169	FBgn0036186	FBgn0003996
FBgn0034394	FBgn0037020	FBgn0004865	FBgn0015279			FBgn0035006	FBgn0031470	FBgn0030341	FBgn0038897	FBgn0032167
FBgn0034783	FBgn0036298	FBgn0004865	FBgn0015278			FBgn0035642	FBgn0058160		FBgn0030222	FBgn0025683
FBgn0034392	FBgn0015279	FBgn0004885	FBgn0015277			FBgn0027601	FBgn0035887		FBgn0039656	FBgn0031515
FBgn0038799	FBgn0015278	FBgn0004885				FBgn0034552	FBgn0051075	FBgn0035968	FBgn0051198	FBgn0003515
FBgn0016684	FBgn0015277	FBgn0004885	FBgn0040253			FBgn0039156	FBgn0012036	FBgn0267429	FBgn0259237	FBgn0052091
FBgn0031307	FBgn0015279	FBgn0004895	FBgn0040257			FBgn0038732	FBgn0032945		FBgn0058470	FBgn0000241
FBgn0042126	FBgn0015278	FBgn0004895	FBgn0026314			FBgn0012034	FBgn0012036	FBgn0036405	FBgn0003545	FBgn0020445
FBgn0034490	FBgn0015277	FBgn0004896	FBgn0038886			FBgn0039184	FBgn0051075	FBgn0004864	FBgn0011692	FBgn0031734
FBgn0031645	FBgn0015279	FBgn0004907	FBgn0051002			FBgn0024814	FBgn0032945			FBgn0053970
FBgn0058263	FBgn0015278	FBgn0004907	FBgn0026315			FBgn0260660	FBgn0037913		FBgn0040395	FBgn0039594
FBgn0038099	FBgn0015277	FBgn0004907	FBgn0027073			FBgn0004648	FBgn0038827	FBgn0010397	FBgn0036684	FBgn0031516
FBgn0039886		FBgn0004907	FBgn0040255			FBgn0030778	FBgn0020440	FBgn0002525	FBgn0039054	FBgn0264494
FBgn0033048		FBgn0004907	FBgn0040259			FBgn0010397	FBgn0259175	FBgn0038208	FBgn0039084	FBgn0031220
FBgn0034784	FBgn0261016	FBgn0004907	FBgn0034605			FBgn0002525	FBgn0031741	FBgn0051533	FBgn0037090	FBgn0051121
FBgn0028513	FBgn0004406	FBgn0004907	FBgn0040251				FBgn0263780	FBgn0038210	FBgn0015576	FBgn0031449
FBgn0034782	FBgn0004921	FBgn0004907	FBgn0032684			FBgn0029944	FBgn0266354	FBgn0051029	FBgn0015575	FBgn0039244
FBgn0024315	FBgn0263029	FBgn0004907	FBgn0040256			FBgn0032042	FBgn0031835	FBgn0051025	FBgn0000592	FBgn0020762
FBgn0030452	FBgn0267252	FBgn0004907	FBgn0039085			FBgn0040324	FBgn0283427	FBgn0051327	FBgn0015570	FBgn0052580
FBgn0025684	FBgn0085443	FBgn0004907	FBgn0039087			FBgn0041181	FBgn0042627	FBgn0266521	FBgn0032131	FBgn0027287
FBgn0053113	FBgn0262937	FBgn0004907	FBgn0040252			FBgn0041180	FBgn0040001		FBgn0034972	FBgn0032821
FBgn0015831	FBgn0032746	FBgn0004913	FBgn0040250			FBgn0041182	FBgn0051075	FBgn0262446	FBgn0004108	FBgn0038853
FBgn0034774	FBgn0004367	FBgn0004913	FBgn0039086			FBgn0041183	FBgn0012036		FBgn0000024	FBgn0038747
	FBgn0032252	FBgn0004919	FBgn0026754			FBgn0264845	FBgn0032945		FBgn0261393	FBgn0000253
	FBgn0086408	FBgn0004919	FBgn0027070			FBgn0267488			FBgn0083963	FBgn0011273
	FBgn0029791	FBgn0004919	FBgn0050438			FBgn0001297	FBgn0028482		FBgn0000594	FBgn0051960
FBgn0262139	FBgn0003137	FBgn0004919	FBgn0038082			FBgn0028550	FBgn0031837		FBgn0027584	FBgn0033238
FBgn0004666	FBgn0051619	FBgn0004959	FBgn0026756			FBgn0265193	FBgn0028482		FBgn0050095	FBgn0010423
FBgn0266411	FBgn0286071	FBgn0004959	FBgn0026755			FBgn0031816	FBgn0031837		FBgn0031866	FBgn0033027
FBgn0026438	FBgn0039246	FBgn0005198	FBgn0040262			FBgn0011747			FBgn0033943	FBgn0013348
FBgn0026439	FBgn0052062	FBgn0005198	FBgn0036842			FBgn0261788	FBgn0025832		FBgn0026403	FBgn0038830
FBgn0010414	FBgn0038704	FBgn0005386	FBgn0040260			FBgn0261811	FBgn0014135		FBgn0034076	FBgn0031692
FBgn0034136	FBgn0033761	FBgn0005386	FBgn0040261				FBgn0014135		FBgn0029690	FBgn0010424
FBgn0031939	FBgn0037027	FBgn0005558	FBgn0032713			FBgn0000575	FBgn0014135	FBgn0262432	FBgn0015574	FBgn0034774
FBgn0033708	FBgn0035169	FBgn0005558	FBgn0015663			FBgn0035445	FBgn0285896		FBgn0083975	FBgn0031975
FBgn0031935	FBgn0027793	FBgn0005558	FBgn0038083			FBgn0051852	FBgn0010389	FBgn0052675	FBgn0032057	FBgn0260660
FBgn0053296	FBgn0032744	FBgn0005558	FBgn0027074				FBgn0031518		FBgn0032132	FBgn0039252
FBgn0031937	FBgn0034521	FBgn0005561	FBgn0031887			FBgn0013759	FBgn0003733		FBgn0034736	FBgn0033038
FBgn0260479	FBgn0283681	FBgn0005561	FBgn0042179			FBgn0250785	FBgn0022800		FBgn0000326	FBgn0000568
FBgn0031936	FBgn0031060	FBgn0005561	FBgn0040091			FBgn0050021	FBgn0011829	FBgn0262459	FBgn0031327	FBgn0015240
FBgn0033443		FBgn0005561	FBgn0036337				FBgn0010389		FBgn0015568	FBgn0025879
FBgn0028886		FBgn0005561	FBgn0037995				FBgn0285896	FBgn0011655	FBgn0010052	FBgn0283658
FBgn0011603	FBgn0039004	FBgn0005561	FBgn0026602				FBgn0022800	FBgn0025800	FBgn0001987	FBgn0025879
FBgn0039915	FBgn0003091	FBgn0005561	FBgn0028734				FBgn0011829	FBgn0020493	FBgn0001114	FBgn0000253
FBgn0035969	FBgn0004784	FBgn0005564	FBgn0026418			FBgn0015000	FBgn0285896	FBgn0029131	FBgn0051146	FBgn0011273
FBgn0029762	FBgn0259680	FBgn0005564				FBgn0038424	FBgn0010389	FBgn0040491	FBgn0032058	FBgn0051960
FBgn0034381	FBgn0010379	FBgn0005564	FBgn0026379			FBgn0028970	FBgn0031518	FBgn0035370	FBgn0015577	FBgn0033238
FBgn0034911	FBgn0261854	FBgn0005586	FBgn0034774				FBgn0003733	FBgn0002719	FBgn0015569	FBgn0010423
FBgn0267326	FBgn0011020	FBgn0005586	FBgn0004575			FBgn0033166	FBgn0022800	FBgn0029155	FBgn0015572	FBgn0033027
FBgn0262476	FBgn0003256	FBgn0005590	FBgn0026760			FBgn0038233	FBgn0011829	FBgn0034127	FBgn0015571	FBgn0013348
FBgn0034911	FBgn0052703	FBgn0005590	FBgn0032095				FBgn0010389	FBgn0029153	FBgn0002643	FBgn0038830
FBgn0033443	FBgn0267339	FBgn0005612	FBgn0262473				FBgn0285896	FBgn0029154	FBgn0038475	FBgn0031692
FBgn0028886	FBgn0015765	FBgn0005612	FBgn0015770			FBgn0265605	FBgn0022800	FBgn0024912		FBgn0010424
FBgn0033708	FBgn0024846	FBgn0005612	FBgn0029114				FBgn0011829	FBgn0011659	FBgn0010620	FBgn0034774
FBgn0035969	FBgn0000084	FBgn0005613	FBgn0036978			FBgn0030960	FBgn0286222	FBgn0011660	FBgn0039038	FBgn0034788
FBgn0029762	FBgn0265784	FBgn0005614	FBgn0004364			FBgn0002783	FBgn0029890	FBgn0035049	FBgn0029736	FBgn0034920
FBgn0034381	FBgn0284421	FBgn0005614	FBgn0034476			FBgn0045073	FBgn0036162	FBgn0035049	FBgn0027287	FBgn0051814
FBgn0267326	FBgn0034129	FBgn0005614	FBgn0038975			FBgn0263109	FBgn0051874	FBgn0033438	FBgn0039705	FBgn0262509
FBgn0260479	FBgn0027868	FBgn0005619	FBgn0003996			FBgn0033112	FBgn0024945	FBgn0032456	FBgn0038115	FBgn0028482
FBgn0011603	FBgn0003892	FBgn0005619	FBgn0032167			FBgn0039795		FBgn0034612	FBgn0039858	FBgn0259245
FBgn0039915	FBgn0261698	FBgn0005619	FBgn0025683			FBgn0033574	FBgn0029174	FBgn0039644	FBgn0000405	FBgn0037736
FBgn0034136	FBgn0034774	FBgn0005619	FBgn0031515			FBgn0262057	FBgn0013954	FBgn0038740	FBgn0010382	FBgn0039044
FBgn0031939	FBgn0032407	FBgn0005624	FBgn0003515			FBgn0028988		FBgn0051792	FBgn0000404	FBgn0259245
FBgn0010414	FBgn0035876	FBgn0005624	FBgn0052091			FBgn0002930	FBgn0015583	FBgn0032908	FBgn0285955
FBgn0031936	FBgn0023516	FBgn0005624	FBgn0000241			FBgn0028990	FBgn0038315	FBgn0032026	FBgn0032388	FBgn0052675
FBgn0031935	FBgn0000024	FBgn0005626	FBgn0020445			FBgn0028987		FBgn0039645	FBgn0038257	FBgn0052087
FBgn0053296	FBgn0032131	FBgn0005626	FBgn0031734			FBgn0265137	FBgn0038788	FBgn0263316	FBgn0030362	FBgn0266711
FBgn0031937	FBgn0000326	FBgn0005626	FBgn0053970			FBgn0036970	FBgn0024291	FBgn0010549	FBgn0011739	FBgn0267821
FBgn0260964	FBgn0015577	FBgn0005631	FBgn0039594			FBgn0052203	FBgn0033358	FBgn0051793	FBgn0003744
FBgn0043005	FBgn0015572	FBgn0005631	FBgn0031516			FBgn0032178	FBgn0261514	FBgn0032018	FBgn0038438
FBgn0270928	FBgn0034972	FBgn0005632	FBgn0264494			FBgn0037772	FBgn0001967	FBgn0039207	FBgn0267972
FBgn0010213	FBgn0039084	FBgn0005632	FBgn0031220			FBgn0051902	FBgn0027929	FBgn0028675	FBgn0005636
	FBgn0037090	FBgn0005632	FBgn0051121			FBgn0036969	FBgn0259896	FBgn0015546	FBgn0000395	FBgn0017418
	FBgn0015576	FBgn0005632	FBgn0031449			FBgn0028983	FBgn0260011	FBgn0036486	FBgn0029167	FBgn0028397
FBgn0035187	FBgn0015575	FBgn0005632	FBgn0039244			FBgn0024293	FBgn0243514	FBgn0015546	FBgn0261387	FBgn0038686
FBgn0005626	FBgn0000592	FBgn0005632	FBgn0020762			FBgn0033115	FBgn0028939	FBgn0036486	FBgn0039083	FBgn0261885
FBgn0001208	FBgn0015570	FBgn0005632				FBgn0033113	FBgn0028936	FBgn0013675	FBgn0011754	FBgn0031759
FBgn0001085	FBgn0004108	FBgn0005640	FBgn0001248			FBgn0083141	FBgn0054003	FBgn0036157	FBgn0016126	FBgn0036004
FBgn0027343	FBgn0261393	FBgn0005640	FBgn0003429			FBgn0015586	FBgn0027594	FBgn0052602	FBgn0027951
	FBgn0000594	FBgn0005640				FBgn0028984	FBgn0030551	FBgn0045035		FBgn0028429
FBgn0035050	FBgn0027584	FBgn0005640				FBgn0044011	FBgn0038098	FBgn0004647	FBgn0003169	FBgn0032632
FBgn0036059	FBgn0033943	FBgn0005640	FBgn0262975			FBgn0028986	FBgn0028543	FBgn0259685	FBgn0024179	FBgn0032626
FBgn0004575	FBgn0034076	FBgn0005640	FBgn0015754			FBgn0053121	FBgn0035084	FBgn0051665	FBgn0040765	FBgn0032593
FBgn0036053	FBgn0029690	FBgn0005640	FBgn0261985			FBgn0034195	FBgn0028542	FBgn0027864		FBgn0005614
	FBgn0015574	FBgn0005640	FBgn0000083			FBgn0038299	FBgn0014143	FBgn0041100	FBgn0037873	FBgn0003861
FBgn0086778	FBgn0032057	FBgn0005640	FBgn0034405			FBgn0024294	FBgn0264954	FBgn0262477	FBgn0037860	FBgn0263239
FBgn0032151	FBgn0032132	FBgn0005640	FBgn0010053			FBgn0016650	FBgn0031086	FBgn0030341	FBgn0023549	FBgn0261705
FBgn0028875	FBgn0034736	FBgn0005640	FBgn0034406			FBgn0003255	FBgn0004895	FBgn0051787	FBgn0035173	FBgn0025679
FBgn0025777	FBgn0031327	FBgn0005640	FBgn0264707			FBgn0039354	FBgn0004896	FBgn0264389	FBgn0033913	FBgn0040765
	FBgn0015568	FBgn0005640	FBgn0085447				FBgn0003430	FBgn0005655	FBgn0259834	FBgn0261434
FBgn0001624	FBgn0010052	FBgn0005640	FBgn0050440			FBgn0032095	FBgn0052006	FBgn0032813	FBgn0033657	FBgn0020497
FBgn0003731	FBgn0001114	FBgn0005658	FBgn0260446			FBgn0000635	FBgn0039937		FBgn0033095	FBgn0031051
	FBgn0032058	FBgn0005658	FBgn0031275			FBgn0024189	FBgn0004567	FBgn0038432	FBgn0033955	FBgn0026751
FBgn0010397	FBgn0015569	FBgn0005658	FBgn0027575			FBgn0266801	FBgn0052549	FBgn0015279	FBgn0031010	FBgn0039602
FBgn0002525	FBgn0083963	FBgn0005658	FBgn0019985			FBgn0029944	FBgn0033426	FBgn0015278	FBgn0031011	FBgn0039740
FBgn0010226	FBgn0031866	FBgn0005658	FBgn0050361			FBgn0032042	FBgn0260397	FBgn0015277	FBgn0033028	FBgn0037317
FBgn0001122	FBgn0083975	FBgn0005660	FBgn0261260			FBgn0032906	FBgn0036750	FBgn0015279	FBgn0031012	FBgn0032730
FBgn0001104	FBgn0001987	FBgn0005660	FBgn0053087			FBgn0031284	FBgn0037606	FBgn0015278	FBgn0031002	FBgn0033993
FBgn0033756	FBgn0051146	FBgn0005660	FBgn0004649			FBgn0030997	FBgn0014143	FBgn0015277	FBgn0034063
FBgn0050054	FBgn0015571	FBgn0005660	FBgn0000119			FBgn0000253	FBgn0052006	FBgn0015279	FBgn0031568	FBgn0263490
FBgn0000384		FBgn0005670	FBgn0030706			FBgn0011273	FBgn0264954	FBgn0015278	FBgn0001296	FBgn0037120
FBgn0010223		FBgn0005670	FBgn0035445			FBgn0051960	FBgn0031086	FBgn0015277	FBgn0033809	FBgn0045852
FBgn0004435		FBgn0005672	FBgn0036765			FBgn0033238	FBgn0004896	FBgn0003124	FBgn0039178	FBgn0035483
FBgn0010226	FBgn0053113	FBgn0005672	FBgn0033836			FBgn0041205	FBgn0003430	FBgn0026371	FBgn0037144	FBgn0051721
FBgn0030853	FBgn0015831	FBgn0005672	FBgn0040271			FBgn0265991	FBgn0004895	FBgn0086680	FBgn0037140	FBgn0038047
FBgn0036706		FBgn0005672	FBgn0036768			FBgn0010406	FBgn0045759	FBgn0085424	FBgn0019952	FBgn0053531
FBgn0039396	FBgn0285944	FBgn0005672	FBgn0052191			FBgn0010909	FBgn0036134	FBgn0004394	FBgn0086365	FBgn0085409
FBgn0000043	FBgn0085434	FBgn0005674	FBgn0260475				FBgn0031086	FBgn0000028	FBgn0034479	FBgn0028397
FBgn0000042	FBgn0261439	FBgn0005674	FBgn0031972			FBgn0087039	FBgn0039937	FBgn0000568	FBgn0063649	FBgn0265194
FBgn0000044	FBgn0036222	FBgn0008636	FBgn0034500			FBgn0026179	FBgn0015396	FBgn0015240	FBgn0038404	FBgn0039559
FBgn0000046	FBgn0014028	FBgn0010014	FBgn0050495			FBgn0028538	FBgn0004896	FBgn0030395	FBgn0038407	FBgn0005386
FBgn0000047	FBgn0030975	FBgn0010014	FBgn0029866			FBgn0264560	FBgn0004567	FBgn0041171	FBgn0259164	FBgn0030486
FBgn0000045	FBgn0037873	FBgn0010015	FBgn0033204			FBgn0086909	FBgn0014143		FBgn0035647	FBgn0023518
FBgn0011743	FBgn0037860	FBgn0010015	FBgn0033205			FBgn0024958	FBgn0003430	FBgn0003091	FBgn0035645	FBgn0260959
FBgn0011745	FBgn0039112	FBgn0010015	FBgn0051235			FBgn0024957	FBgn0004895	FBgn0004784	FBgn0038717	FBgn0026317
FBgn0025716	FBgn0030400	FBgn0010019	FBgn0033203			FBgn0010100	FBgn0029504	FBgn0259680	FBgn0038261	FBgn0050291
FBgn0011742	FBgn0005631	FBgn0010052	FBgn0038610			FBgn0037862	FBgn0038197	FBgn0003093	FBgn0038752	FBgn0052702
FBgn0262716	FBgn0041097	FBgn0010052	FBgn0050491			FBgn0045035	FBgn0038197	FBgn0010379	FBgn0038716	FBgn0243514
	FBgn0002543	FBgn0010052	FBgn0052062			FBgn0004367	FBgn0086254	FBgn0261854	FBgn0038719	FBgn0024920
FBgn0039044	FBgn0039559	FBgn0010194	FBgn0036279			FBgn0021796	FBgn0033101	FBgn0003256	FBgn0038262
FBgn0260753	FBgn0005386	FBgn0010194	FBgn0051547				FBgn0035476	FBgn0052703	FBgn0038718	FBgn0040253
FBgn0259231	FBgn0030486	FBgn0010197	FBgn0032689				FBgn0036183	FBgn0267339	FBgn0038260	FBgn0040257
FBgn0030954	FBgn0023518	FBgn0010197	FBgn0261794				FBgn0027552	FBgn0015765	FBgn0038753	FBgn0026314
FBgn0265991	FBgn0032265	FBgn0010197	FBgn0031263			FBgn0015546	FBgn0036290	FBgn0024846	FBgn0033778	FBgn0038886
FBgn0038320	FBgn0032264	FBgn0010213	FBgn0038376			FBgn0036486	FBgn0037537	FBgn0003256	FBgn0038720	FBgn0051002
FBgn0004516	FBgn0023495	FBgn0010213	FBgn0035244			FBgn0260862	FBgn0058064	FBgn0267339	FBgn0038750	FBgn0026315
FBgn0000153	FBgn0033999	FBgn0010215	FBgn0034110				FBgn0005658	FBgn0011817	FBgn0038715	FBgn0027073
FBgn0036975	FBgn0051871	FBgn0010215	FBgn0000316			FBgn0038903	FBgn0005660	FBgn0052703	FBgn0264907	FBgn0040255
FBgn0050446	FBgn0036996	FBgn0010226	FBgn0013675				FBgn0260749	FBgn0015765	FBgn0032879	FBgn0040259
FBgn0031117	FBgn0032271	FBgn0010226	FBgn0051116				FBgn0037074	FBgn0024846	FBgn0038938	FBgn0034605
FBgn0050000	FBgn0043825	FBgn0010226	FBgn0036566				FBgn0038401	FBgn0000229	FBgn0051103	FBgn0040251
FBgn0030484	FBgn0023496	FBgn0010226				FBgn0030735	FBgn0038304	FBgn0011817	FBgn0051272	FBgn0032684
FBgn0050005	FBgn0032981	FBgn0010238	FBgn0263934			FBgn0025742	FBgn0037917	FBgn0267339	FBgn0038448	FBgn0040256
FBgn0033817	FBgn0032266	FBgn0010240	FBgn0003090			FBgn0028497	FBgn0032006	FBgn0010303	FBgn0040350	FBgn0039085
FBgn0250732	FBgn0031533	FBgn0010246	FBgn0034223			FBgn0035945	FBgn0032006	FBgn0031317	FBgn0030331	FBgn0039087
FBgn0038029	FBgn0038070	FBgn0010246	FBgn0015040				FBgn0031518	FBgn0037229	FBgn0037829	FBgn0040252
FBgn0063494	FBgn0051089	FBgn0010246	FBgn0015038				FBgn0022800	FBgn0010238	FBgn0053234	FBgn0040250
FBgn0063496	FBgn0051091	FBgn0010246	FBgn0038037				FBgn0032006	FBgn0038156	FBgn0051106	FBgn0039086
FBgn0063491	FBgn0051872	FBgn0010263	FBgn0033775			FBgn0030341	FBgn0014073	FBgn0038166	FBgn0053233	FBgn0026754
FBgn0063492	FBgn0024740	FBgn0010263	FBgn0015039			FBgn0051787	FBgn0022800	FBgn0038469	FBgn0029896	FBgn0027070
FBgn0034335	FBgn0265264	FBgn0010263	FBgn0015714			FBgn0264389	FBgn0020307	FBgn0038465		FBgn0050438
FBgn0063498	FBgn0042207	FBgn0010263	FBgn0013772				FBgn0013717		FBgn0010213	FBgn0038082
FBgn0063493	FBgn0038067	FBgn0010263	FBgn0000473			FBgn0051721	FBgn0003326		FBgn0026562	FBgn0026756
FBgn0063497	FBgn0038068	FBgn0010263	FBgn0033978			FBgn0016081	FBgn0087011	FBgn0029131	FBgn0003330	FBgn0026755
FBgn0063499	FBgn0034990	FBgn0010263	FBgn0039519			FBgn0004107	FBgn0039016	FBgn0040491	FBgn0034312	FBgn0040262
FBgn0063495	FBgn0038069	FBgn0010263	FBgn0013773			FBgn0004106	FBgn0034246		FBgn0034314	FBgn0036842
FBgn0010040	FBgn0036926	FBgn0010263	FBgn0013771			FBgn0013762	FBgn0038788	FBgn0010333	FBgn0265257	FBgn0040260
FBgn0042206	FBgn0083228	FBgn0010329	FBgn0033979			FBgn0005640	FBgn0024291	FBgn0014011	FBgn0037384	FBgn0040261
FBgn0027590	FBgn0013303	FBgn0010329	FBgn0033304			FBgn0031319	FBgn0024291	FBgn0039532	FBgn0260959	FBgn0032713
FBgn0010044	FBgn0030897	FBgn0010333	FBgn0025454			FBgn0031318	FBgn0038788	FBgn0010341	FBgn0003079	FBgn0015663
FBgn0010039	FBgn0265595	FBgn0010333	FBgn0033065			FBgn0016131	FBgn0031266	FBgn0083940	FBgn0015402	FBgn0038083
FBgn0001149	FBgn0011566	FBgn0010341	FBgn0033980			FBgn0005640	FBgn0035452	FBgn0003479	FBgn0016917	FBgn0027074
FBgn0010038	FBgn0033061	FBgn0010341	FBgn0031126				FBgn0038365	FBgn0000568	FBgn0016917	FBgn0031887
FBgn0034354	FBgn0030102	FBgn0010341	FBgn0033696				FBgn0031804	FBgn0015240	FBgn0261822	FBgn0042179
FBgn0010041	FBgn0033917	FBgn0010357	FBgn0033981				FBgn0050281	FBgn0000546	FBgn0015295	FBgn0040091
FBgn0033381	FBgn0036839	FBgn0010357	FBgn0033302			FBgn0024754	FBgn0034160	FBgn0010315	FBgn0004242	FBgn0260749
FBgn0038020	FBgn0034183	FBgn0010379	FBgn0031689			FBgn0264078	FBgn0033312	FBgn0262685	FBgn0261089	FBgn0038769
FBgn0010043	FBgn0053548	FBgn0010379	FBgn0033982				FBgn0050280	FBgn0029131	FBgn0028400	FBgn0259742
FBgn0010042	FBgn0030257	FBgn0010379	FBgn0038194			FBgn0030982	FBgn0087011	FBgn0040491	FBgn0039900	FBgn0000253
	FBgn0262599	FBgn0010379	FBgn0031182			FBgn0051715	FBgn0034439	FBgn0000043	FBgn0261090	FBgn0051960
FBgn0266599	FBgn0034182	FBgn0010379	FBgn0034756			FBgn0034970	FBgn0050049	FBgn0000042	FBgn0266756	FBgn0033238
FBgn0001230	FBgn0038470	FBgn0010380	FBgn0030949				FBgn0053012	FBgn0000044	FBgn0261085	FBgn0011273
FBgn0051354	FBgn0036282	FBgn0010383	FBgn0033121				FBgn0050047	FBgn0000046	FBgn0039734	FBgn0038830
FBgn0013277	FBgn0028862	FBgn0010383	FBgn0031688			FBgn0032961	FBgn0034438	FBgn0000047	FBgn0039688	FBgn0010423
FBgn0013279	FBgn0033427	FBgn0010389	FBgn0039006				FBgn0034436	FBgn0000045	FBgn0265140	FBgn0035161
FBgn0013278	FBgn0035050	FBgn0010389	FBgn0028940			FBgn0086446	FBgn0034441	FBgn0011743	FBgn0259110	FBgn0033027
FBgn0013276	FBgn0004957	FBgn0010389	FBgn0031726			FBgn0013675	FBgn0033720	FBgn0011745	FBgn0259984	FBgn0013348
FBgn0001217	FBgn0260964	FBgn0010395	FBgn0033697				FBgn0034437	FBgn0025716	FBgn0263239	FBgn0031692
FBgn0001216	FBgn0043005	FBgn0010395	FBgn0041337			FBgn0034606	FBgn0034440	FBgn0011742	FBgn0261705	FBgn0010424
FBgn0013275	FBgn0270928	FBgn0010397	FBgn0032693				FBgn0050043	FBgn0262716	FBgn0025679	FBgn0259211
FBgn0001218		FBgn0010397	FBgn0031432				FBgn0004656		FBgn0040765	FBgn0050011
FBgn0001220	FBgn0003462	FBgn0010399	FBgn0030339			FBgn0033153	FBgn0039124		FBgn0261434	FBgn0000529
FBgn0026418	FBgn0033631	FBgn0010407	FBgn0260003			FBgn0027378	FBgn0050417		FBgn0026619	FBgn0032857
FBgn0031261	FBgn0039386	FBgn0010414	FBgn0033874			FBgn0002775	FBgn0034423	FBgn0264953	FBgn0264574	FBgn0264273
	FBgn0037007	FBgn0010414	FBgn0037396			FBgn0051721	FBgn0027620	FBgn0267430	FBgn0028561	FBgn0011260
FBgn0004839	FBgn0014032	FBgn0010414	FBgn0250848			FBgn0003390	FBgn0020388		FBgn0028563	FBgn0011259
FBgn0010407	FBgn0030041	FBgn0010415	FBgn0034229						FBgn0028562	FBgn0016059
FBgn0020391	FBgn0016917	FBgn0010415	FBgn0033873			FBgn0000039	FBgn0003042	FBgn0005624	FBgn0033047	FBgn0015803
FBgn0036365	FBgn0016917	FBgn0010415	FBgn0032228			FBgn0000036	FBgn0003607	FBgn0265623	FBgn0050035	FBgn0003300
FBgn0015279	FBgn0037665	FBgn0010415	FBgn0266411			FBgn0004118		FBgn0002283	FBgn0037386	FBgn0083981
FBgn0015278	FBgn0034887	FBgn0010415	FBgn0004666			FBgn0266347	FBgn0035253	FBgn0037236	FBgn0034045	FBgn0259162
FBgn0015277	FBgn0033887	FBgn0010415	FBgn0262139			FBgn0015519	FBgn0001297	FBgn0264574	FBgn0033644	FBgn0002576
	FBgn0265052	FBgn0010415	FBgn0003353			FBgn0000038	FBgn0028550	FBgn0028561	FBgn0031522	FBgn0010379
FBgn0024288	FBgn0003169	FBgn0010415	FBgn0011589			FBgn0029147	FBgn0265193	FBgn0028563	FBgn0053281	FBgn0283472
FBgn0039938	FBgn0031975	FBgn0010415				FBgn0031261	FBgn0001297	FBgn0028562	FBgn0015230	FBgn0003091
FBgn0005612	FBgn0022338	FBgn0010423	FBgn0030904				FBgn0028550	FBgn0033047	FBgn0031517	FBgn0004784
FBgn0036411	FBgn0026760	FBgn0010423	FBgn0284252					FBgn0050035	FBgn0036316	FBgn0052944
FBgn0026760	FBgn0032095	FBgn0010424	FBgn0035049				FBgn0038490	FBgn0037386	FBgn0029932	FBgn0003300
FBgn0032095	FBgn0262473	FBgn0010424	FBgn0033438			FBgn0051634	FBgn0032881	FBgn0034045	FBgn0037485	FBgn0083981
FBgn0262473	FBgn0015770	FBgn0010425	FBgn0013675			FBgn0032123	FBgn0034118	FBgn0033644	FBgn0053282	FBgn0259162
FBgn0015770	FBgn0029114	FBgn0010433	FBgn0038186			FBgn0034715		FBgn0031522	FBgn0031523	FBgn0002576
FBgn0029114	FBgn0036978	FBgn0010452	FBgn0025642			FBgn0050277		FBgn0053281	FBgn0037486
FBgn0036978	FBgn0004364	FBgn0010452	FBgn0037358			FBgn0032433	FBgn0002778	FBgn0015230	FBgn0034247	FBgn0015776
FBgn0004364	FBgn0034476	FBgn0010453	FBgn0034558			FBgn0032435	FBgn0039487	FBgn0031517	FBgn0028560	FBgn0038690
FBgn0034476		FBgn0010453	FBgn0015614			FBgn0034716	FBgn0028425	FBgn0036316	FBgn0037098	FBgn0038691
FBgn0038327		FBgn0010501	FBgn0010014			FBgn0036732	FBgn0039844	FBgn0029932	FBgn0037236	FBgn0053310
FBgn0030964	FBgn0050371	FBgn0010551	FBgn0000084			FBgn0039602	FBgn0030574	FBgn0037485	FBgn0039112	FBgn0032946
FBgn0039747	FBgn0050375	FBgn0010551	FBgn0265784			FBgn0038071	FBgn0036493	FBgn0053282	FBgn0028370	FBgn0015777
FBgn0265784	FBgn0033277	FBgn0010551	FBgn0033710			FBgn0031000	FBgn0037203	FBgn0031523	FBgn0031100	FBgn0260446
FBgn0051721	FBgn0033363	FBgn0010551	FBgn0262160			FBgn0085446	FBgn0036764	FBgn0037486	FBgn0038248	FBgn0036919
FBgn0015774	FBgn0053159	FBgn0010551	FBgn0001180			FBgn0052311	FBgn0000636	FBgn0034247	FBgn0033369
FBgn0015773	FBgn0263234	FBgn0010551	FBgn0010213			FBgn0026427	FBgn0040505	FBgn0028560	FBgn0014879
FBgn0033926	FBgn0037036	FBgn0010622	FBgn0003079			FBgn0039257	FBgn0003366	FBgn0024288	FBgn0004227	FBgn0037236
FBgn0033928	FBgn0052269	FBgn0010622	FBgn0015402			FBgn0034075		FBgn0039938	FBgn0015520	FBgn0037098
FBgn0010240	FBgn0025378	FBgn0010741	FBgn0037976			FBgn0263077		FBgn0005612	FBgn0027343	FBgn0264574
FBgn0004244	FBgn0031409	FBgn0010741	FBgn0262477			FBgn0261565	FBgn0260224	FBgn0036411	FBgn0027343	FBgn0028561
FBgn0036727	FBgn0052270	FBgn0011202	FBgn0039751			FBgn0000283		FBgn0040475	FBgn0027342	FBgn0028563
FBgn0038837	FBgn0037038	FBgn0011202				FBgn0024811		FBgn0262733	FBgn0027343	FBgn0028562
FBgn0039916	FBgn0038595	FBgn0011202	FBgn0024897			FBgn0010247	FBgn0021796	FBgn0264959	FBgn0030027	FBgn0033047
FBgn0028422	FBgn0053160	FBgn0011202	FBgn0038037			FBgn0031500	FBgn0004367	FBgn0003502	FBgn0283477	FBgn0050035
FBgn0026255	FBgn0036287	FBgn0011202	FBgn0015040				FBgn0263968	FBgn0262081	FBgn0004587	FBgn0037386
FBgn0038840	FBgn0051267	FBgn0011204	FBgn0033065			FBgn0011737	FBgn0035620	FBgn0003330	FBgn0265298	FBgn0034045
FBgn0039927	FBgn0011554	FBgn0011259	FBgn0033978			FBgn0040298	FBgn0033423	FBgn0034312	FBgn0010379	FBgn0033644
FBgn0051201	FBgn0052755	FBgn0011259	FBgn0015038			FBgn0037950	FBgn0043791	FBgn0034314	FBgn0283472	FBgn0031522
FBgn0020429	FBgn0031249	FBgn0011259	FBgn0033775			FBgn0024963	FBgn0283479	FBgn0265257	FBgn0003091	FBgn0053281
FBgn0046113	FBgn0035795	FBgn0011259	FBgn0015039			FBgn0003011	FBgn0038845	FBgn0037384	FBgn0004784	FBgn0015230
FBgn0004620	FBgn0051266	FBgn0011259	FBgn0013772			FBgn0264908	FBgn0035619	FBgn0260959	FBgn0052944	FBgn0031517
FBgn0036937	FBgn0035070	FBgn0011259	FBgn0000473			FBgn0260799	FBgn0283480	FBgn0000147	FBgn0015776	FBgn0036316
FBgn0029968	FBgn0029826	FBgn0011259	FBgn0039519			FBgn0013773	FBgn0034712	FBgn0024227	FBgn0038690	FBgn0029932
FBgn0259189	FBgn0052271	FBgn0011260	FBgn0013773			FBgn0010383	FBgn0034710	FBgn0039734	FBgn0038691	FBgn0037485
FBgn0031209	FBgn0051217	FBgn0011260	FBgn0013771			FBgn0036910	FBgn0030661	FBgn0039688	FBgn0053310	FBgn0053282
FBgn0052704	FBgn0033192	FBgn0011260	FBgn0015714			FBgn0001992	FBgn0032779	FBgn0265140	FBgn0032946	FBgn0031523
FBgn0029966	FBgn0039044	FBgn0011260	FBgn0033979			FBgn0010383	FBgn0037786	FBgn0259110	FBgn0015777	FBgn0037486
FBgn0034994	FBgn0026317	FBgn0011276	FBgn0033302			FBgn0001992	FBgn0016123	FBgn0259984	FBgn0260446	FBgn0034247
FBgn0036150	FBgn0022786	FBgn0011277	FBgn0033304			FBgn0004959	FBgn0001078	FBgn0026619	FBgn0036919	FBgn0028560
FBgn0259188	FBgn0033526	FBgn0011277	FBgn0025454			FBgn0036910	FBgn0000017	FBgn0004606		FBgn0005561
FBgn0030385		FBgn0011286	FBgn0033980			FBgn0010383	FBgn0283479	FBgn0031461		FBgn0003130
FBgn0259190	FBgn0023143	FBgn0011286	FBgn0031126			FBgn0004959	FBgn0033423	FBgn0026199	FBgn0266711	FBgn0265298
FBgn0038153	FBgn0005666	FBgn0011286	FBgn0033696			FBgn0015040	FBgn0035620	FBgn0000490	FBgn0267821	FBgn0283477
FBgn0031634	FBgn0259714	FBgn0011286	FBgn0033981			FBgn0015038	FBgn0043791	FBgn0005590	FBgn0040253	FBgn0004587
FBgn0004619	FBgn0037240	FBgn0011286	FBgn0031689			FBgn0038037	FBgn0038845	FBgn0039914	FBgn0040257	FBgn0015240
FBgn0051718	FBgn0051646	FBgn0011286	FBgn0033982			FBgn0033775	FBgn0035619	FBgn0024913	FBgn0026314	FBgn0000546
FBgn0035604	FBgn0028369	FBgn0011286	FBgn0038194			FBgn0015039	FBgn0032779	FBgn0003169	FBgn0038886	FBgn0039112
FBgn0261401	FBgn0265296	FBgn0011286	FBgn0031182			FBgn0015714	FBgn0283480	FBgn0025879	FBgn0051002
FBgn0264000	FBgn0052791	FBgn0011286	FBgn0034756			FBgn0013772	FBgn0034712		FBgn0026315
FBgn0259215	FBgn0261871	FBgn0011286	FBgn0030949			FBgn0000473	FBgn0034710	FBgn0284220	FBgn0027073	FBgn0028370
FBgn0037630	FBgn0052057	FBgn0011288	FBgn0033121			FBgn0033978	FBgn0030661	FBgn0039044	FBgn0040255	FBgn0031100
FBgn0261402	FBgn0038282	FBgn0011288	FBgn0031688			FBgn0039519	FBgn0016123	FBgn0002914	FBgn0040259	FBgn0038248
FBgn0053513	FBgn0037993	FBgn0011554	FBgn0039006			FBgn0013773	FBgn0037786	FBgn0037540	FBgn0034605	FBgn0033369
FBgn0036757	FBgn0053202	FBgn0011555	FBgn0028940			FBgn0013771		FBgn0265574	FBgn0040251	FBgn0004227
FBgn0036829	FBgn0085414	FBgn0011556	FBgn0031726			FBgn0033979	FBgn0036485	FBgn0003900	FBgn0032684	FBgn0015520
FBgn0037501	FBgn0261563	FBgn0011576	FBgn0033697			FBgn0033304	FBgn0044872	FBgn0032209	FBgn0040256	FBgn0265140
FBgn0029965	FBgn0053512	FBgn0011576	FBgn0041337			FBgn0025454	FBgn0035217	FBgn0024920	FBgn0039085	FBgn0259110
	FBgn0034286	FBgn0011582	FBgn0032693			FBgn0033065	FBgn0032117	FBgn0030964	FBgn0039087	FBgn0083981
FBgn0031459	FBgn0263219	FBgn0011582	FBgn0031432			FBgn0033980	FBgn0004057	FBgn0031888	FBgn0040252	FBgn0003300
FBgn0263116	FBgn0265045	FBgn0011582	FBgn0030339			FBgn0031126	FBgn0037147	FBgn0010397	FBgn0040250	FBgn0259162
FBgn0004573	FBgn0021764	FBgn0011582	FBgn0025936			FBgn0033696	FBgn0011774	FBgn0002525	FBgn0039086	FBgn0002576
FBgn0004168	FBgn0033159	FBgn0011582	FBgn0259174			FBgn0033981			FBgn0026754	FBgn0027343
FBgn0004573	FBgn0017590	FBgn0011589	FBgn0003557			FBgn0033302	FBgn0004510	FBgn0026751	FBgn0027070	FBgn0027342
FBgn0003353	FBgn0032233	FBgn0011589	FBgn0029006			FBgn0031689		FBgn0003480	FBgn0050438	FBgn0027343
FBgn0011589	FBgn0040726	FBgn0011603	FBgn0261931			FBgn0033982	FBgn0034894	FBgn0003482	FBgn0038082	FBgn0030027
FBgn0266579	FBgn0037908	FBgn0011603				FBgn0038194	FBgn0038570	FBgn0033389	FBgn0026756	FBgn0034013
FBgn0259245	FBgn0040823	FBgn0011603	FBgn0038490			FBgn0031182	FBgn0017418		FBgn0026755	FBgn0037533
	FBgn0031725	FBgn0011603	FBgn0004510			FBgn0034756	FBgn0053144		FBgn0040262	FBgn0033296
FBgn0001208	FBgn0053481	FBgn0011603	FBgn0004244			FBgn0030949	FBgn0036082	FBgn0035483	FBgn0036842	FBgn0032382
FBgn0035187	FBgn0000635	FBgn0011604	FBgn0010240			FBgn0033121	FBgn0050106	FBgn0036515	FBgn0040260	FBgn0033294
FBgn0005626	FBgn0051708	FBgn0011604	FBgn0039840			FBgn0031688	FBgn0034970	FBgn0052843	FBgn0040261	FBgn0050360
FBgn0015279	FBgn0267348	FBgn0011604	FBgn0264908			FBgn0039006	FBgn0028380	FBgn0030437	FBgn0032713	FBgn0050359
FBgn0015278	FBgn0051361	FBgn0011656	FBgn0036727			FBgn0028940	FBgn0001091	FBgn0260753	FBgn0015663	FBgn0002569
FBgn0015277	FBgn0261046	FBgn0011656	FBgn0029733			FBgn0031726	FBgn0001092	FBgn0033932	FBgn0038083	FBgn0033297
FBgn0025741	FBgn0051814	FBgn0011656	FBgn0030707			FBgn0033697	FBgn0034173	FBgn0033744	FBgn0027074	FBgn0002571
FBgn0025740	FBgn0053516	FBgn0011656	FBgn0010399			FBgn0041337	FBgn0034083	FBgn0028429	FBgn0031887	FBgn0032381
FBgn0261794	FBgn0052600	FBgn0011656	FBgn0050361			FBgn0032693		FBgn0032632	FBgn0042179	FBgn0002570
FBgn0051547	FBgn0030723	FBgn0011656	FBgn0019985			FBgn0031432	FBgn0037329	FBgn0032626	FBgn0040091	FBgn0027055
FBgn0036279	FBgn0003285	FBgn0011656				FBgn0030339	FBgn0032925	FBgn0260660	FBgn0021906	FBgn0003330
FBgn0032689	FBgn0031837	FBgn0011656	FBgn0003380				FBgn0027594		FBgn0260749	FBgn0034312
FBgn0026439	FBgn0002526	FBgn0011656	FBgn0262593			FBgn0027359	FBgn0052373	FBgn0019972	FBgn0039559	FBgn0034314
FBgn0026438	FBgn0000071	FBgn0011656	FBgn0033494				FBgn0259685	FBgn0010501	FBgn0005386	FBgn0265257
FBgn0036279	FBgn0039617	FBgn0011656					FBgn0032350	FBgn0028381	FBgn0030486	FBgn0037384
FBgn0051547	FBgn0264975	FBgn0011676	FBgn0052675				FBgn0020496	FBgn0033659	FBgn0023518	FBgn0260959
FBgn0032689	FBgn0010473	FBgn0011676	FBgn0000024			FBgn0023479	FBgn0001138	FBgn0033051	FBgn0020497	FBgn0020381
FBgn0261794	FBgn0037295	FBgn0011676	FBgn0032132				FBgn0003507	FBgn0020381	FBgn0031051	FBgn0028381
FBgn0260964	FBgn0259245	FBgn0011701	FBgn0027584			FBgn0028707	FBgn0003117	FBgn0020381	FBgn0026751	FBgn0026404
FBgn0043005	FBgn0001257	FBgn0011742	FBgn0015570			FBgn0026573	FBgn0032223	FBgn0026404	FBgn0039602	FBgn0051721
FBgn0270928	FBgn0034724	FBgn0011742	FBgn0015574			FBgn0011766	FBgn0038391	FBgn0028381	FBgn0039740	FBgn0016917
	FBgn0035170	FBgn0011742	FBgn0015568			FBgn0024371	FBgn0001138	FBgn0033051	FBgn0037317	FBgn0016917
FBgn0000253	FBgn0260995	FBgn0011743	FBgn0039084			FBgn0000119	FBgn0003507		FBgn0032730	FBgn0026404
FBgn0051960	FBgn0034723	FBgn0011745	FBgn0004108			FBgn0011204	FBgn0003117	FBgn0039044	FBgn0033993	FBgn0020381
FBgn0033238	FBgn0053543	FBgn0011747	FBgn0029690			FBgn0030706	FBgn0032223	FBgn0264325	FBgn0263490	FBgn0028381
FBgn0011273	FBgn0010238	FBgn0011747	FBgn0015575			FBgn0003513	FBgn0038391	FBgn0032456	FBgn0037120	FBgn0019972
FBgn0038830	FBgn0085382	FBgn0011747	FBgn0015576			FBgn0025936	FBgn0003117	FBgn0263316	FBgn0045852	FBgn0010501
FBgn0010423	FBgn0085420	FBgn0011747	FBgn0000592			FBgn0035709	FBgn0003507	FBgn0039207	FBgn0038047	FBgn0028381
FBgn0035161	FBgn0029974	FBgn0011761	FBgn0032131			FBgn0015218	FBgn0001138	FBgn0034612	FBgn0053531	FBgn0033659
FBgn0033027	FBgn0037107	FBgn0011761	FBgn0261393			FBgn0040368	FBgn0038391	FBgn0039644	FBgn0085409	FBgn0033051
FBgn0013348	FBgn0028482	FBgn0011774	FBgn0000594			FBgn0265089	FBgn0032223	FBgn0038740	FBgn0028397	FBgn0020381
FBgn0031692	FBgn0025878	FBgn0011774	FBgn0034076			FBgn0035823	FBgn0038473	FBgn0051792	FBgn0005561	FBgn0032388
FBgn0010424	FBgn0031627	FBgn0011785	FBgn0032057			FBgn0039622	FBgn0034243	FBgn0032908	FBgn0003130	FBgn0015295
FBgn0264491	FBgn0030964	FBgn0011817	FBgn0034736			FBgn0053100	FBgn0034307	FBgn0032026	FBgn0265194	FBgn0004242
FBgn0034659	FBgn0004832	FBgn0011817	FBgn0010052			FBgn0010425		FBgn0039645		FBgn0261089
FBgn0022986	FBgn0004698	FBgn0011817	FBgn0001114			FBgn0038014	FBgn0264753	FBgn0010549	FBgn0260959	FBgn0028400
FBgn0022984	FBgn0035996	FBgn0011817	FBgn0032058			FBgn0043470	FBgn0085419	FBgn0051793		FBgn0039900
FBgn0034731	FBgn0037743	FBgn0011817	FBgn0015577			FBgn0052808	FBgn0085426	FBgn0032018	FBgn0024920	FBgn0261090
FBgn0022987	FBgn0034567	FBgn0011817	FBgn0015569			FBgn0000579	FBgn0260658	FBgn0028675		FBgn0266756
FBgn0034740	FBgn0039293	FBgn0011817	FBgn0015572			FBgn0025936	FBgn0010397		FBgn0000179	FBgn0261085
FBgn0022985	FBgn0052190	FBgn0011817	FBgn0034972			FBgn0261850	FBgn0002525		FBgn0028789
FBgn0034739	FBgn0039639	FBgn0011822	FBgn0037090			FBgn0002887	FBgn0000490	FBgn0026189	FBgn0021767	FBgn0039734
FBgn0023076	FBgn0003023	FBgn0011826	FBgn0033943			FBgn0035849	FBgn0031461	FBgn0266437	FBgn0266083	FBgn0039688
FBgn0002723	FBgn0031622	FBgn0011826	FBgn0000326				FBgn0024234	FBgn0259210	FBgn0035956	FBgn0265140
FBgn0261703	FBgn0011205	FBgn0011826	FBgn0031327			FBgn0000629	FBgn0005590		FBgn0261963	FBgn0259110
FBgn0264075	FBgn0031682	FBgn0011828	FBgn0015571			FBgn0051075	FBgn0024913	FBgn0029167	FBgn0035954	FBgn0259984
FBgn0263400	FBgn0039126	FBgn0011828	FBgn0083963			FBgn0012036	FBgn0026199	FBgn0000395	FBgn0016660	FBgn0040475
FBgn0040056	FBgn0264741	FBgn0011828	FBgn0031866			FBgn0032945	FBgn0039914	FBgn0027950		FBgn0051704
FBgn0264975	FBgn0264740	FBgn0011828	FBgn0083975			FBgn0014135		FBgn0027951		FBgn0266363
FBgn0000037	FBgn0000490	FBgn0011828	FBgn0001987				FBgn0039054	FBgn0038478		FBgn0266364
FBgn0000117	FBgn0031461	FBgn0011829	FBgn0051146			FBgn0033358		FBgn0040765	FBgn0017418	FBgn0036279
FBgn0001624	FBgn0005590	FBgn0011829	FBgn0032456			FBgn0261514	FBgn0033874	FBgn0004638	FBgn0028397	FBgn0051547
FBgn0003499	FBgn0026199	FBgn0011829	FBgn0034612			FBgn0001967	FBgn0037396	FBgn0003996	FBgn0003733	FBgn0032689
FBgn0000233	FBgn0039914	FBgn0011832	FBgn0039644			FBgn0027929	FBgn0250848	FBgn0032167	FBgn0031975	FBgn0261794
FBgn0037913	FBgn0040283	FBgn0011834	FBgn0038740			FBgn0259896	FBgn0034229	FBgn0025683	FBgn0039252	FBgn0023549
	FBgn0260224	FBgn0012036	FBgn0051792			FBgn0260011	FBgn0033873	FBgn0031515	FBgn0033038	FBgn0035173
FBgn0004619	FBgn0026143	FBgn0012036	FBgn0032908			FBgn0243514	FBgn0032228	FBgn0003515	FBgn0000568	FBgn0033913
FBgn0264000		FBgn0012037	FBgn0032026			FBgn0028939	FBgn0034432	FBgn0052091	FBgn0015240	FBgn0259834
FBgn0035604	FBgn0013995	FBgn0012037	FBgn0039645			FBgn0028936	FBgn0086712	FBgn0000241	FBgn0025879	FBgn0033657
FBgn0261401	FBgn0036819	FBgn0012037	FBgn0263316			FBgn0054003	FBgn0035811	FBgn0020445	FBgn0025879	FBgn0033095
FBgn0259215	FBgn0002901	FBgn0013303	FBgn0010549			FBgn0027594		FBgn0031734	FBgn0039044	FBgn0033955
FBgn0036937	FBgn0051999	FBgn0013343	FBgn0051793			FBgn0030551		FBgn0053970	FBgn0032593	FBgn0031010
FBgn0036757	FBgn0035798	FBgn0013343	FBgn0032018			FBgn0038098	FBgn0033358	FBgn0039594	FBgn0005614	FBgn0031011
FBgn0036829	FBgn0053196	FBgn0013343	FBgn0039207			FBgn0028543	FBgn0261514	FBgn0031516	FBgn0003861	FBgn0033028
FBgn0037501	FBgn0040318	FBgn0013433	FBgn0028675			FBgn0035084	FBgn0001967	FBgn0264494	FBgn0026317	FBgn0031012
FBgn0029966	FBgn0263979	FBgn0013433	FBgn0036857			FBgn0028542	FBgn0027929	FBgn0031220	FBgn0000529	FBgn0031002
FBgn0034994	FBgn0036484	FBgn0013674				FBgn0030321	FBgn0259896	FBgn0051121	FBgn0038438	FBgn0034063
FBgn0036150	FBgn0041205	FBgn0013675	FBgn0038886			FBgn0030672	FBgn0260011	FBgn0031449	FBgn0267972	FBgn0031568
FBgn0038837	FBgn0035401	FBgn0013676	FBgn0040256			FBgn0036888	FBgn0243514	FBgn0039244		FBgn0001296
FBgn0028422	FBgn0033983	FBgn0013679	FBgn0040251			FBgn0038197	FBgn0028939	FBgn0020762		FBgn0033809
FBgn0039916	FBgn0053653	FBgn0013684	FBgn0027073			FBgn0010434	FBgn0028936	FBgn0053100	FBgn0025631	FBgn0039178
FBgn0026255	FBgn0023213	FBgn0013685	FBgn0040257			FBgn0032225	FBgn0054003	FBgn0035709	FBgn0025632	FBgn0037144
FBgn0020429	FBgn0260634	FBgn0013733	FBgn0026314			FBgn0004049	FBgn0027594	FBgn0265089	FBgn0046687	FBgn0037140
FBgn0038840	FBgn0010488	FBgn0013733	FBgn0051002			FBgn0037074	FBgn0030551	FBgn0035823	FBgn0011766	FBgn0019952
FBgn0046113	FBgn0000667	FBgn0013733	FBgn0040259			FBgn0038401	FBgn0038098	FBgn0039622	FBgn0024371	FBgn0086365
FBgn0051201	FBgn0004167	FBgn0013733	FBgn0040253			FBgn0038304	FBgn0028543	FBgn0015218		FBgn0034479
FBgn0037630	FBgn0034058	FBgn0013733	FBgn0026315			FBgn0037917	FBgn0035084	FBgn0040368	FBgn0000119	FBgn0063649
FBgn0029968	FBgn0037643	FBgn0013733	FBgn0034605			FBgn0003326	FBgn0028542	FBgn0085478	FBgn0011204	FBgn0038404
FBgn0031634	FBgn0029118	FBgn0013733	FBgn0040255			FBgn0087011	FBgn0262739	FBgn0260941	FBgn0030706	FBgn0038407
FBgn0259189	FBgn0264386	FBgn0013733	FBgn0032684			FBgn0024291	FBgn0087035	FBgn0053265	FBgn0003499	FBgn0259164
FBgn0261402	FBgn0002917	FBgn0013733	FBgn0039085			FBgn0038788		FBgn0041210	FBgn0000233	FBgn0035647
FBgn0053513	FBgn0263111	FBgn0013733	FBgn0039087			FBgn0038490	FBgn0263930	FBgn0026428	FBgn0003513	FBgn0035645
FBgn0004620	FBgn0001991	FBgn0013733	FBgn0040252			FBgn0040505	FBgn0260746	FBgn0032002	FBgn0000097	FBgn0038717
FBgn0029965	FBgn0025334	FBgn0013733	FBgn0040250			FBgn0003366	FBgn0001089	FBgn0032001	FBgn0030053	FBgn0038261
FBgn0039927	FBgn0085369	FBgn0013733	FBgn0039086			FBgn0021796	FBgn0030520	FBgn0032003	FBgn0040038	FBgn0038752
FBgn0039927	FBgn0002778	FBgn0013733	FBgn0026754			FBgn0004367	FBgn0052423	FBgn0004606	FBgn0031119	FBgn0038716
FBgn0036937	FBgn0039844	FBgn0013733	FBgn0027070			FBgn0263968	FBgn0010226			FBgn0038719
FBgn0051718	FBgn0028425	FBgn0013733	FBgn0050438			FBgn0285954		FBgn0262018	FBgn0025936	FBgn0038262
FBgn0035604	FBgn0039487	FBgn0013733	FBgn0040262			FBgn0037939	FBgn0036691	FBgn0259108	FBgn0025936	FBgn0038718
FBgn0037630	FBgn0030574	FBgn0013733	FBgn0038082			FBgn0260446	FBgn0004859		FBgn0002707	FBgn0038260
FBgn0029968	FBgn0031064	FBgn0013733	FBgn0026756			FBgn0031275	FBgn0038304	FBgn0026573	FBgn0260866	FBgn0038753
FBgn0259189	FBgn0036493	FBgn0013733	FBgn0026755			FBgn0027575	FBgn0038401	FBgn0003499	FBgn0015247	FBgn0033778
FBgn0261402	FBgn0037203	FBgn0013733	FBgn0036842			FBgn0004510	FBgn0037074	FBgn0000233	FBgn0260635	FBgn0038720
FBgn0036757	FBgn0036764	FBgn0013733	FBgn0040260			FBgn0017418	FBgn0037917	FBgn0010389	FBgn0053159	FBgn0038750
FBgn0029965	FBgn0015615	FBgn0013759	FBgn0040261			FBgn0053144	FBgn0261928	FBgn0285896	FBgn0263234	FBgn0038715
FBgn0031209	FBgn0027783	FBgn0013759	FBgn0032713			FBgn0036082	FBgn0004859	FBgn0022800	FBgn0037036	FBgn0264907
FBgn0052704	FBgn0035026	FBgn0013759	FBgn0015663				FBgn0283450	FBgn0011829	FBgn0052269	FBgn0032879
FBgn0036250	FBgn0035426	FBgn0013759	FBgn0038083			FBgn0037329	FBgn0259099	FBgn0033358	FBgn0025378	FBgn0038938
FBgn0029966	FBgn0050100	FBgn0013759	FBgn0027074			FBgn0010226	FBgn0261625	FBgn0261514	FBgn0031409	FBgn0051103
FBgn0034994	FBgn0041706	FBgn0013759	FBgn0040091			FBgn0004859		FBgn0001967	FBgn0052270	FBgn0051272
FBgn0036150	FBgn0032457	FBgn0013759	FBgn0031887			FBgn0259099		FBgn0027929	FBgn0037038	FBgn0038448
FBgn0259188	FBgn0031738	FBgn0013759	FBgn0042179				FBgn0004907	FBgn0259896	FBgn0038595	FBgn0040350
FBgn0030385	FBgn0031732	FBgn0013762	FBgn0040256			FBgn0030486	FBgn0020238	FBgn0260011	FBgn0053160	FBgn0030331
FBgn0259190	FBgn0039273	FBgn0013799	FBgn0038886			FBgn0039559	FBgn0003074	FBgn0243514	FBgn0036287	FBgn0037829
FBgn0028422	FBgn0086917	FBgn0013799	FBgn0040251			FBgn0005386		FBgn0028939	FBgn0011554	FBgn0053234
FBgn0039916	FBgn0003486	FBgn0013799	FBgn0026314			FBgn0010226	FBgn0266429	FBgn0028936	FBgn0052755	FBgn0051106
FBgn0026255	FBgn0260237	FBgn0013799	FBgn0051002			FBgn0015805	FBgn0036789	FBgn0054003	FBgn0031249	FBgn0053233
FBgn0020429	FBgn0027083	FBgn0013799	FBgn0040259			FBgn0025825	FBgn0087011	FBgn0027594	FBgn0035795	FBgn0029896
FBgn0038840	FBgn0036659	FBgn0013810	FBgn0040253			FBgn0041210	FBgn0003326	FBgn0030551	FBgn0035070	FBgn0011604
FBgn0046113	FBgn0030310	FBgn0013810	FBgn0026315			FBgn0038727		FBgn0038098	FBgn0029826	FBgn0022768
FBgn0051201	FBgn0037906	FBgn0013812	FBgn0034605			FBgn0266411		FBgn0028543	FBgn0052271
FBgn0031634	FBgn0043577	FBgn0013812	FBgn0027073			FBgn0004666	FBgn0034415	FBgn0035084	FBgn0035663	FBgn0003448
FBgn0004620	FBgn0035977	FBgn0013972	FBgn0040257			FBgn0262139	FBgn0035438	FBgn0028542	FBgn0035669	FBgn0001981
FBgn0038837	FBgn0033327	FBgn0013973	FBgn0040255				FBgn0035438	FBgn0030434	FBgn0286782	FBgn0038626
FBgn0261401	FBgn0043575	FBgn0013981	FBgn0032684				FBgn0034415	FBgn0031036	FBgn0020440	FBgn0001983
FBgn0264000	FBgn0030695	FBgn0013981	FBgn0039085				FBgn0085419	FBgn0015805	FBgn0283427
FBgn0259215	FBgn0035806	FBgn0013981	FBgn0039087			FBgn0278608	FBgn0264753	FBgn0025825	FBgn0042627
FBgn0004619	FBgn0043578	FBgn0013981	FBgn0040252			FBgn0004362	FBgn0085426	FBgn0041210	FBgn0040001	FBgn0015509
FBgn0053513	FBgn0024314	FBgn0013997	FBgn0040250			FBgn0010228	FBgn0260658	FBgn0003339	FBgn0000504	FBgn0036332
FBgn0036829	FBgn0037019	FBgn0013997	FBgn0039086			FBgn0038979		FBgn0001077	FBgn0039683	FBgn0039632
FBgn0037501	FBgn0029943	FBgn0014011	FBgn0026754			FBgn0038978	FBgn0029833	FBgn0260642	FBgn0030477	FBgn0033260
FBgn0039916	FBgn0031662	FBgn0014011	FBgn0027070			FBgn0026582	FBgn0030177	FBgn0003944	FBgn0038851	FBgn0261268
FBgn0038837	FBgn0000490	FBgn0014028	FBgn0050438			FBgn0038805	FBgn0035142	FBgn0000014		FBgn0032956
FBgn0039927	FBgn0031461	FBgn0014073	FBgn0038082			FBgn0001215	FBgn0259168		FBgn0260224	FBgn0039875
FBgn0028422	FBgn0005590	FBgn0014135	FBgn0026756			FBgn0004237	FBgn0016930	FBgn0031213	FBgn0030521	FBgn0039150
FBgn0026255	FBgn0026199	FBgn0014135	FBgn0026755			FBgn0004903	FBgn0027101	FBgn0034365	FBgn0035669	FBgn0039668
FBgn0038840	FBgn0039914	FBgn0014135	FBgn0040262			FBgn0024987	FBgn0039640	FBgn0031214	FBgn0264253	FBgn0267824
FBgn0051201	FBgn0033376	FBgn0014340	FBgn0036842			FBgn0010258	FBgn0051445		FBgn0035661	FBgn0026619
FBgn0020429	FBgn0037218	FBgn0014388	FBgn0040260			FBgn0038345	FBgn0263236	FBgn0262330	FBgn0043471	FBgn0015379
FBgn0046113		FBgn0014388	FBgn0040261			FBgn0004584	FBgn0038136		FBgn0037677	FBgn0052845
FBgn0004620	FBgn0050361	FBgn0014417	FBgn0032713			FBgn0026418	FBgn0038135		FBgn0284244	FBgn0016054
FBgn0036937	FBgn0019985	FBgn0014417	FBgn0015663			FBgn0031037	FBgn0052473		FBgn0043470	FBgn0025680
FBgn0031209	FBgn0010397	FBgn0014469	FBgn0038083			FBgn0001225	FBgn0051343	FBgn0262459	FBgn0085487	FBgn0027359
FBgn0052704	FBgn0002525	FBgn0014469	FBgn0027074			FBgn0001227	FBgn0051233	FBgn0025800	FBgn0052808	FBgn0083940
FBgn0029966	FBgn0000568	FBgn0014857	FBgn0040091			FBgn0011296	FBgn0039656	FBgn0011648	FBgn0037678	FBgn0010341
FBgn0034994	FBgn0015240	FBgn0014857	FBgn0031887			FBgn0001224	FBgn0051198	FBgn0262445	FBgn0037396	FBgn0014011
FBgn0036150	FBgn0000043	FBgn0014857	FBgn0042179			FBgn0035817	FBgn0046253	FBgn0030038	FBgn0013770	FBgn0010333
FBgn0031634	FBgn0000042	FBgn0014859	FBgn0051472			FBgn0035982	FBgn0259237	FBgn0034513	FBgn0033873	FBgn0039532
FBgn0004619	FBgn0000044	FBgn0014859	FBgn0051473			FBgn0001226	FBgn0058470	FBgn0004839	FBgn0033874
FBgn0051718	FBgn0000046	FBgn0014903	FBgn0030029			FBgn0001229	FBgn0261243	FBgn0010407	FBgn0034229	FBgn0000504
FBgn0035604	FBgn0000047	FBgn0015001	FBgn0028370			FBgn0032181	FBgn0030223	FBgn0020391	FBgn0250848	FBgn0039683
FBgn0261401	FBgn0000045	FBgn0015025	FBgn0005775			FBgn0001223	FBgn0028935	FBgn0031837	FBgn0032228	FBgn0030477
FBgn0264000	FBgn0011743	FBgn0015032	FBgn0034476			FBgn0001225	FBgn0285963		FBgn0260462	FBgn0038851
FBgn0259215	FBgn0011745	FBgn0015033	FBgn0036494			FBgn0001224	FBgn0036186		FBgn0039747	FBgn0025631
FBgn0037630	FBgn0025716	FBgn0015034	FBgn0035575			FBgn0001227	FBgn0030222	FBgn0032689	FBgn0034387	FBgn0025632
FBgn0029968	FBgn0011742	FBgn0015035	FBgn0016754			FBgn0032181	FBgn0038897	FBgn0000382	FBgn0033753	FBgn0046687
FBgn0259189	FBgn0262716	FBgn0015036	FBgn0003256			FBgn0035817	FBgn0039064		FBgn0033524	FBgn0011766
FBgn0261402		FBgn0015037	FBgn0052703			FBgn0001226	FBgn0025592	FBgn0011704	FBgn0003388	FBgn0024371
FBgn0053513	FBgn0020381	FBgn0015218	FBgn0267339			FBgn0001229	FBgn0039788	FBgn0025879	FBgn0000449	FBgn0003499
FBgn0036757	FBgn0026404	FBgn0015218	FBgn0015765			FBgn0011296	FBgn0035266	FBgn0032821	FBgn0038681	FBgn0000233
FBgn0036829	FBgn0019972	FBgn0015218	FBgn0024846			FBgn0035982	FBgn0033673	FBgn0038853	FBgn0036806	FBgn0003513
FBgn0037501	FBgn0010501	FBgn0015218				FBgn0001223	FBgn0020369	FBgn0038747	FBgn0038680	FBgn0000097
FBgn0029965	FBgn0028381	FBgn0015218	FBgn0032154			FBgn0031037	FBgn0035392		FBgn0050489	FBgn0030053
FBgn0050361	FBgn0033659	FBgn0015218	FBgn0051145			FBgn0001233	FBgn0028687	FBgn0040765	FBgn0003312	FBgn0040038
FBgn0019985	FBgn0033051	FBgn0015218	FBgn0038268			FBgn0039562	FBgn0035484	FBgn0015615	FBgn0053503	FBgn0031119
FBgn0050361	FBgn0020381	FBgn0015218	FBgn0039294			FBgn0026761	FBgn0037375		FBgn0037817
FBgn0019985	FBgn0032961	FBgn0015218	FBgn0262018				FBgn0029656	FBgn0264848	FBgn0038681	FBgn0025936
FBgn0010226	FBgn0024811	FBgn0015230	FBgn0263397			FBgn0037922	FBgn0015282	FBgn0261278	FBgn0000449	FBgn0025936
FBgn0015805	FBgn0024846	FBgn0015240	FBgn0030964			FBgn0051632	FBgn0040208	FBgn0260799	FBgn0034387	FBgn0003731
FBgn0025825	FBgn0015765	FBgn0015269	FBgn0004606			FBgn0037921	FBgn0030486	FBgn0086450	FBgn0036806	FBgn0002707
FBgn0041210	FBgn0267339	FBgn0015269				FBgn0013469	FBgn0039559	FBgn0036844	FBgn0038680
FBgn0015805	FBgn0052703	FBgn0015269	FBgn0013762			FBgn0024975	FBgn0005386	FBgn0003731	FBgn0050489
FBgn0025825	FBgn0003256	FBgn0015269	FBgn0004107			FBgn0036046	FBgn0035849	FBgn0283427	FBgn0003312	FBgn0012037
FBgn0266599		FBgn0015269	FBgn0004106			FBgn0283499	FBgn0028411	FBgn0042627	FBgn0053503	FBgn0016122
FBgn0001216	FBgn0017418	FBgn0015277	FBgn0005640			FBgn0038279	FBgn0028381	FBgn0040001	FBgn0033753	FBgn0032536
FBgn0001230	FBgn0053144	FBgn0015278	FBgn0275436			FBgn0032752	FBgn0026404	FBgn0013717	FBgn0033524	FBgn0032535
FBgn0051354	FBgn0036082	FBgn0015278	FBgn0026056			FBgn0036046	FBgn0086657	FBgn0031117	FBgn0037817	FBgn0035076
FBgn0013277	FBgn0037329	FBgn0015278	FBgn0000036			FBgn0262169	FBgn0024222	FBgn0050000	FBgn0003388	FBgn0033366
FBgn0001217	FBgn0003984	FBgn0015278	FBgn0004118			FBgn0030341	FBgn0034788	FBgn0030484	FBgn0010383	FBgn0031500
FBgn0013275	FBgn0052179	FBgn0015278	FBgn0000039			FBgn0027793	FBgn0034920	FBgn0050005	FBgn0051345	FBgn0004396
FBgn0013279	FBgn0005672	FBgn0015279	FBgn0266347			FBgn0035169	FBgn0259245	FBgn0033817	FBgn0038088
FBgn0013278	FBgn0030904	FBgn0015279	FBgn0015519					FBgn0250732	FBgn0053519	FBgn0260224
FBgn0013276	FBgn0000479	FBgn0015279	FBgn0000038			FBgn0004864		FBgn0038029	FBgn0259678	FBgn0030521
FBgn0001218	FBgn0259171	FBgn0015296	FBgn0031261					FBgn0063494	FBgn0016126	FBgn0037396
FBgn0001220	FBgn0085370	FBgn0015316	FBgn0029147				FBgn0003371	FBgn0063496	FBgn0052666	FBgn0013770
FBgn0026418	FBgn0038237	FBgn0015316	FBgn0086778			FBgn0010397	FBgn0046332	FBgn0063491	FBgn0039083	FBgn0033873
FBgn0024944		FBgn0015321	FBgn0032151			FBgn0002525	FBgn0028410	FBgn0063492	FBgn0261387	FBgn0033874
FBgn0004168		FBgn0015321	FBgn0028875			FBgn0038208	FBgn0010225	FBgn0034335	FBgn0016694	FBgn0034229
FBgn0263116	FBgn0034136	FBgn0015321	FBgn0036566			FBgn0051533	FBgn0003187	FBgn0063498	FBgn0034096	FBgn0250848
	FBgn0010414	FBgn0015396	FBgn0265784			FBgn0038210	FBgn0000709	FBgn0063493	FBgn0001150	FBgn0032228
FBgn0030038	FBgn0260479	FBgn0015509				FBgn0051029	FBgn0010226	FBgn0063497	FBgn0012037	FBgn0260462
FBgn0034513	FBgn0033443	FBgn0015509	FBgn0052062			FBgn0051025	FBgn0010226	FBgn0063499	FBgn0016122	FBgn0039747
FBgn0004839	FBgn0028886	FBgn0015509	FBgn0010383			FBgn0051327	FBgn0010226	FBgn0063495	FBgn0032536
FBgn0010407	FBgn0011603	FBgn0015509	FBgn0001992				FBgn0010226	FBgn0010040	FBgn0032535	FBgn0038037
FBgn0020391	FBgn0039915	FBgn0015513	FBgn0004959				FBgn0031117	FBgn0042206	FBgn0035076	FBgn0015040
FBgn0036789	FBgn0033708	FBgn0015513	FBgn0036910			FBgn0032603	FBgn0050000	FBgn0027590	FBgn0033366	FBgn0033065
FBgn0036790	FBgn0035969	FBgn0015519	FBgn0010383			FBgn0000406	FBgn0030484	FBgn0010044		FBgn0033978
FBgn0036260	FBgn0029762	FBgn0015519	FBgn0004959				FBgn0050005	FBgn0010039	FBgn0037354	FBgn0015038
FBgn0086690	FBgn0034381	FBgn0015520	FBgn0003486				FBgn0033817	FBgn0001149	FBgn0051546	FBgn0033775
	FBgn0031939	FBgn0015520	FBgn0086917				FBgn0250732	FBgn0010038	FBgn0051548	FBgn0015039
	FBgn0034911	FBgn0015550	FBgn0001992				FBgn0038029	FBgn0034354	FBgn0040349	FBgn0013772
FBgn0003462	FBgn0031936	FBgn0015568	FBgn0036910				FBgn0063494	FBgn0010041	FBgn0039537	FBgn0000473
FBgn0033631	FBgn0031935	FBgn0015569	FBgn0010383				FBgn0063496	FBgn0033381	FBgn0051549	FBgn0039519
FBgn0039386	FBgn0267326	FBgn0015569	FBgn0004959				FBgn0063491	FBgn0038020	FBgn0035588	FBgn0013773
FBgn0261283	FBgn0262476	FBgn0015569	FBgn0001624				FBgn0063492	FBgn0010043		FBgn0013771
FBgn0051921	FBgn0053296	FBgn0015570				FBgn0262459	FBgn0034335	FBgn0010042	FBgn0027359	FBgn0015714
FBgn0021872	FBgn0031937	FBgn0015570	FBgn0003499				FBgn0063498	FBgn0000083	FBgn0036762	FBgn0033979
FBgn0039924	FBgn0266720	FBgn0015571	FBgn0000233			FBgn0025800	FBgn0063493	FBgn0000084	FBgn0037170	FBgn0033302
FBgn0016984	FBgn0011288	FBgn0015571	FBgn0028480			FBgn0011648	FBgn0063497	FBgn0030749	FBgn0034013	FBgn0033304
FBgn0034789	FBgn0036515	FBgn0015571				FBgn0011655	FBgn0063499	FBgn0037933	FBgn0028482	FBgn0025454
FBgn0025825	FBgn0004638	FBgn0015571	FBgn0004611			FBgn0025800	FBgn0063495	FBgn0001218		FBgn0033980
FBgn0015805	FBgn0023076	FBgn0015572	FBgn0262738			FBgn0020493	FBgn0010040	FBgn0001230	FBgn0032881	FBgn0031126
FBgn0032447	FBgn0002723	FBgn0015574	FBgn0033479				FBgn0042206	FBgn0051354	FBgn0034118	FBgn0033696
FBgn0064123	FBgn0261703	FBgn0015575	FBgn0039010				FBgn0027590	FBgn0266599	FBgn0052672	FBgn0033981
FBgn0031159	FBgn0264075	FBgn0015576	FBgn0037916			FBgn0035370	FBgn0010044	FBgn0013277	FBgn0038539	FBgn0031689
FBgn0041605		FBgn0015577	FBgn0039518			FBgn0035370	FBgn0010039	FBgn0001217	FBgn0040505	FBgn0033982
FBgn0267339	FBgn0036372	FBgn0015577	FBgn0037915			FBgn0002719	FBgn0001149	FBgn0001216	FBgn0003366	FBgn0038194
FBgn0051345	FBgn0031741	FBgn0015589				FBgn0029155	FBgn0010038	FBgn0013275		FBgn0031182
FBgn0038088	FBgn0259175	FBgn0015589	FBgn0030707			FBgn0034127	FBgn0034354	FBgn0001220	FBgn0264959	FBgn0034756
FBgn0053519	FBgn0263780	FBgn0015589	FBgn0001134			FBgn0029153	FBgn0010041	FBgn0013279	FBgn0262733	FBgn0030949
FBgn0259678	FBgn0266354	FBgn0015614	FBgn0033558			FBgn0029154	FBgn0033381	FBgn0013278	FBgn0003502	FBgn0033121
FBgn0016126	FBgn0031835	FBgn0015614	FBgn0004841			FBgn0024912	FBgn0038020	FBgn0013276	FBgn0262081	FBgn0031688
FBgn0052666	FBgn0038490	FBgn0015615	FBgn0004619			FBgn0000022	FBgn0010043	FBgn0283499	FBgn0260224	FBgn0039006
FBgn0039083	FBgn0010397	FBgn0015754	FBgn0264000			FBgn0002561	FBgn0010042	FBgn0032752	FBgn0016797	FBgn0028940
FBgn0261387	FBgn0002525	FBgn0015754	FBgn0035604			FBgn0004170	FBgn0036486	FBgn0038279	FBgn0027343	FBgn0031726
	FBgn0052055	FBgn0015754	FBgn0261401			FBgn0000137	FBgn0015546		FBgn0001085	FBgn0033697
FBgn0051665	FBgn0036040	FBgn0015754	FBgn0259215			FBgn0011659	FBgn0033929		FBgn0001078	FBgn0041337
FBgn0261258	FBgn0261269	FBgn0015765	FBgn0036937			FBgn0011660	FBgn0266136		FBgn0259212	FBgn0032693
FBgn0000422	FBgn0039728	FBgn0015765	FBgn0036757			FBgn0035049	FBgn0010197		FBgn0053143	FBgn0031432
FBgn0000075	FBgn0028872	FBgn0015765	FBgn0036829			FBgn0035049	FBgn0036368		FBgn0029930	FBgn0030339
FBgn0050446	FBgn0028888	FBgn0015773	FBgn0037501			FBgn0033438	FBgn0053958		FBgn0004057	FBgn0034387
FBgn0259977	FBgn0036995	FBgn0015773	FBgn0029966			FBgn0035049	FBgn0261360	FBgn0000150	FBgn0037147	FBgn0033753
FBgn0005619	FBgn0036587	FBgn0015773	FBgn0034994			FBgn0033438	FBgn0085386	FBgn0262177	FBgn0052343	FBgn0033524
	FBgn0262459	FBgn0015774	FBgn0036150			FBgn0035049	FBgn0034568	FBgn0030334	FBgn0038570	FBgn0003388
FBgn0033431	FBgn0033710	FBgn0015774	FBgn0038837			FBgn0033438	FBgn0051183	FBgn0033112	FBgn0031816	FBgn0000449
FBgn0034427		FBgn0015774	FBgn0028422			FBgn0032456	FBgn0052301	FBgn0033574	FBgn0035162	FBgn0038681
FBgn0034665	FBgn0029891	FBgn0015774	FBgn0039916			FBgn0034612	FBgn0040507	FBgn0002930	FBgn0038788	FBgn0036806
FBgn0030707	FBgn0013762	FBgn0015774	FBgn0026255			FBgn0039644	FBgn0052305	FBgn0028988	FBgn0024291	FBgn0038680
FBgn0001134	FBgn0004107	FBgn0015774	FBgn0020429			FBgn0038740	FBgn0013972	FBgn0028987		FBgn0050489
FBgn0033558	FBgn0004106	FBgn0015774	FBgn0038840			FBgn0051792	FBgn0040510	FBgn0265137	FBgn0051075	FBgn0003312
FBgn0037665	FBgn0005640	FBgn0015789	FBgn0046113			FBgn0032908	FBgn0040509	FBgn0051902	FBgn0012036	FBgn0053503
FBgn0034887	FBgn0039743	FBgn0015805	FBgn0051201			FBgn0032026	FBgn0004852	FBgn0028983	FBgn0032945	FBgn0037817
FBgn0033887	FBgn0038190	FBgn0015872	FBgn0037630			FBgn0039645	FBgn0040506	FBgn0024293	FBgn0013954	FBgn0038681
FBgn0265052	FBgn0261617	FBgn0015872	FBgn0029968			FBgn0263316	FBgn0040508	FBgn0033115	FBgn0013269	FBgn0000449
FBgn0037835	FBgn0004198	FBgn0015872	FBgn0031634			FBgn0010549		FBgn0083141	FBgn0037930	FBgn0034387
FBgn0013467	FBgn0053517	FBgn0015872	FBgn0259189			FBgn0051793	FBgn0035703	FBgn0033113		FBgn0036806
FBgn0264000	FBgn0012036	FBgn0015872	FBgn0261402			FBgn0032018	FBgn0014427	FBgn0053121		FBgn0038680
FBgn0004619	FBgn0051075	FBgn0015872	FBgn0053513			FBgn0039207	FBgn0035669	FBgn0034195		FBgn0050489
FBgn0035604	FBgn0032945	FBgn0015872	FBgn0004620			FBgn0028675	FBgn0264253	FBgn0262057		FBgn0003312
FBgn0261401		FBgn0016059	FBgn0029965			FBgn0015546	FBgn0015001	FBgn0036970		FBgn0053503
FBgn0259215	FBgn0037107	FBgn0016059	FBgn0039927			FBgn0036486	FBgn0038014	FBgn0032178		FBgn0033753
FBgn0036937	FBgn0038156	FBgn0016059	FBgn0038837			FBgn0013675	FBgn0015316	FBgn0036969	FBgn0033067	FBgn0033524
FBgn0036757	FBgn0259213	FBgn0016075	FBgn0039916			FBgn0052602	FBgn0085487	FBgn0044011	FBgn0033358	FBgn0037817
FBgn0036829		FBgn0016075	FBgn0038840			FBgn0045035	FBgn0036832	FBgn0028990	FBgn0261514	FBgn0003388
FBgn0037501	FBgn0035849	FBgn0016075	FBgn0028422			FBgn0262975	FBgn0052808	FBgn0028984	FBgn0001967	FBgn0032812
FBgn0029966	FBgn0025865	FBgn0016122	FBgn0026255			FBgn0014018	FBgn0036287	FBgn0028986	FBgn0027929	FBgn0010383
FBgn0034994		FBgn0016122	FBgn0051201			FBgn0260632	FBgn0000083	FBgn0038299	FBgn0259896	FBgn0051345
FBgn0036150	FBgn0037933	FBgn0016126	FBgn0039927			FBgn0011274	FBgn0030749	FBgn0024294	FBgn0260011	FBgn0038088
FBgn0028422		FBgn0016126	FBgn0020429			FBgn0000150	FBgn0000084	FBgn0017558	FBgn0243514	FBgn0053519
FBgn0039916		FBgn0016126	FBgn0046113			FBgn0004647	FBgn0053832	FBgn0267385	FBgn0028939	FBgn0259678
FBgn0026255	FBgn0029843	FBgn0016126	FBgn0004620			FBgn0259685	FBgn0053859	FBgn0031462	FBgn0028936	FBgn0016126
FBgn0020429	FBgn0038818	FBgn0016126	FBgn0036937			FBgn0051665	FBgn0053850	FBgn0038952	FBgn0054003	FBgn0052666
FBgn0038840	FBgn0031081	FBgn0016660	FBgn0259189			FBgn0004647	FBgn0053847	FBgn0038258	FBgn0027594	FBgn0039083
FBgn0046113	FBgn0039564	FBgn0016660	FBgn0031209			FBgn0051665	FBgn0053808	FBgn0036723	FBgn0030551	FBgn0261387
FBgn0051201	FBgn0039611	FBgn0016672	FBgn0052704			FBgn0259685	FBgn0053862	FBgn0037115	FBgn0038098	FBgn0016694
FBgn0037630	FBgn0039478	FBgn0016693	FBgn0029966			FBgn0004197	FBgn0051618	FBgn0023169	FBgn0028543	FBgn0034096
FBgn0029968	FBgn0039612	FBgn0016693	FBgn0034994			FBgn0033112	FBgn0053817	FBgn0034518	FBgn0035084	FBgn0001150
FBgn0031634	FBgn0039024	FBgn0016754	FBgn0036150			FBgn0033574	FBgn0053841	FBgn0086254	FBgn0028542	FBgn0000629
FBgn0259189	FBgn0037727	FBgn0016754	FBgn0031634			FBgn0002930	FBgn0053835	FBgn0027552	FBgn0036134	FBgn0260866
FBgn0261402	FBgn0039613	FBgn0016754	FBgn0051718			FBgn0028988	FBgn0053814	FBgn0033101	FBgn0031086	FBgn0015247
FBgn0053513	FBgn0027578	FBgn0016754	FBgn0035604			FBgn0028987	FBgn0053853	FBgn0035476	FBgn0039937	FBgn0260635
FBgn0004620	FBgn0039277	FBgn0016754	FBgn0261401			FBgn0265137	FBgn0053823	FBgn0036290	FBgn0015396	FBgn0053159
FBgn0029965	FBgn0032442	FBgn0016754	FBgn0264000			FBgn0051902	FBgn0053844	FBgn0036183	FBgn0004896	FBgn0263234
FBgn0039927	FBgn0030425	FBgn0016754	FBgn0259215			FBgn0028983	FBgn0053865	FBgn0058064	FBgn0004567	FBgn0037036
FBgn0038837	FBgn0039023	FBgn0016917	FBgn0004619			FBgn0024293	FBgn0053856	FBgn0037537	FBgn0014143	FBgn0052269
FBgn0039916	FBgn0033742	FBgn0016917	FBgn0037630			FBgn0033115	FBgn0053826	FBgn0020440	FBgn0003430	FBgn0025378
FBgn0038840	FBgn0031808	FBgn0016917	FBgn0029968			FBgn0083141	FBgn0053820	FBgn0002937	FBgn0004895	FBgn0031409
FBgn0028422	FBgn0039609	FBgn0016917	FBgn0261402			FBgn0033113	FBgn0053829		FBgn0029504	FBgn0052270
FBgn0026255	FBgn0039022	FBgn0016917	FBgn0053513			FBgn0053121	FBgn0053838	FBgn0005612	FBgn0285917	FBgn0037038
FBgn0051201	FBgn0031805	FBgn0016917	FBgn0036757			FBgn0034195	FBgn0000083	FBgn0036411	FBgn0027596	FBgn0038595
FBgn0039927	FBgn0027570	FBgn0016917	FBgn0036829			FBgn0262057	FBgn0000084	FBgn0042630	FBgn0034606	FBgn0053160
FBgn0020429	FBgn0031678	FBgn0016917	FBgn0037501			FBgn0036970	FBgn0030749	FBgn0000411	FBgn0036746	FBgn0036287
FBgn0046113	FBgn0037230	FBgn0016917	FBgn0029965			FBgn0032178	FBgn0015805	FBgn0029123		FBgn0011554
FBgn0004620	FBgn0029769	FBgn0016917	FBgn0019985			FBgn0036969	FBgn0025825	FBgn0005613	FBgn0004396	FBgn0052755
FBgn0036937	FBgn0032613	FBgn0016917	FBgn0050361			FBgn0044011	FBgn0041210	FBgn0024288		FBgn0031249
FBgn0259189	FBgn0259716	FBgn0016978	FBgn0019985			FBgn0028990	FBgn0039743	FBgn0039938	FBgn0004107	FBgn0035795
FBgn0031209	FBgn0032585	FBgn0016978	FBgn0050361			FBgn0028984	FBgn0038190	FBgn0026562	FBgn0004106	FBgn0035070
FBgn0052704	FBgn0027528	FBgn0017418	FBgn0003371			FBgn0028986	FBgn0053863	FBgn0031850	FBgn0013762	FBgn0029826
FBgn0029966	FBgn0035049	FBgn0017418	FBgn0046332			FBgn0038299	FBgn0053845	FBgn0032499	FBgn0005640	FBgn0052271
FBgn0034994	FBgn0033438	FBgn0017418	FBgn0028410			FBgn0024294	FBgn0053854	FBgn0011737	FBgn0259984	FBgn0035663
FBgn0036150		FBgn0017418	FBgn0000108			FBgn0262477	FBgn0053821	FBgn0040298	FBgn0039688	FBgn0035669
FBgn0031634	FBgn0037202	FBgn0017418	FBgn0038654			FBgn0030341	FBgn0053806	FBgn0259245	FBgn0259110	FBgn0286782
FBgn0051718	FBgn0086408	FBgn0017418	FBgn0031559			FBgn0051787	FBgn0004828		FBgn0013762	FBgn0052672
FBgn0035604	FBgn0004839	FBgn0017558	FBgn0033355			FBgn0264389	FBgn0053809	FBgn0083981	FBgn0004107	FBgn0038539
FBgn0261401	FBgn0053519	FBgn0017558	FBgn0015872				FBgn0053848	FBgn0003300	FBgn0004106
FBgn0264000	FBgn0005666	FBgn0017558	FBgn0034883			FBgn0031972	FBgn0053860	FBgn0259162	FBgn0005640	FBgn0264959
FBgn0259215	FBgn0086906	FBgn0017558	FBgn0034885			FBgn0034500	FBgn0053830	FBgn0002576	FBgn0035588	FBgn0262733
FBgn0004619	FBgn0267728	FBgn0017590	FBgn0034884			FBgn0050495	FBgn0053866		FBgn0037354	FBgn0003502
FBgn0037630	FBgn0053196	FBgn0019650	FBgn0033635			FBgn0029866	FBgn0053824	FBgn0020381	FBgn0040349	FBgn0262081
FBgn0029968	FBgn0003137	FBgn0019650	FBgn0034882			FBgn0033204	FBgn0053857	FBgn0028381	FBgn0051548	FBgn0260224
FBgn0261402	FBgn0265045	FBgn0019650	FBgn0000180			FBgn0033205	FBgn0053851	FBgn0026404	FBgn0051546	FBgn0016797
FBgn0053513	FBgn0010414	FBgn0019928	FBgn0005564			FBgn0051235	FBgn0053842	FBgn0010315	FBgn0051549	FBgn0027343
FBgn0036757	FBgn0034136	FBgn0019952	FBgn0267348			FBgn0033203	FBgn0053836	FBgn0000147	FBgn0039114	FBgn0001085
FBgn0036829	FBgn0031939	FBgn0019952	FBgn0002526			FBgn0038610	FBgn0053815	FBgn0024227	FBgn0030608	FBgn0001078
FBgn0037501	FBgn0033708	FBgn0019968	FBgn0051999			FBgn0050491	FBgn0040477		FBgn0010316	FBgn0259212
FBgn0029965	FBgn0031935	FBgn0019968	FBgn0052373			FBgn0010241	FBgn0053839	FBgn0005624	FBgn0025743	FBgn0053143
FBgn0039916	FBgn0053296	FBgn0019968	FBgn0053196			FBgn0004512	FBgn0051613	FBgn0265623	FBgn0267698	FBgn0029930
FBgn0028422	FBgn0031937	FBgn0019968				FBgn0004513	FBgn0053818	FBgn0002283	FBgn0044826	FBgn0004057
FBgn0026255	FBgn0260479	FBgn0019968				FBgn0035695	FBgn0053827	FBgn0285955	FBgn0030982	FBgn0037147
FBgn0038840	FBgn0031936	FBgn0019972				FBgn0015279	FBgn0053803		FBgn0051715	FBgn0052343
FBgn0051201	FBgn0033443	FBgn0019985	FBgn0033402			FBgn0015278	FBgn0014857	FBgn0032456	FBgn0032876	FBgn0038570
FBgn0039927	FBgn0028886	FBgn0019985	FBgn0026239			FBgn0015277	FBgn0053833	FBgn0034612	FBgn0043070	FBgn0031816
FBgn0038837	FBgn0011603	FBgn0019985	FBgn0004839			FBgn0015279	FBgn0053812	FBgn0039644	FBgn0027608	FBgn0035589
FBgn0020429	FBgn0039915	FBgn0019985	FBgn0010407			FBgn0015278	FBgn0000084	FBgn0038740		FBgn0027594
FBgn0046113	FBgn0035969	FBgn0020238	FBgn0020391			FBgn0015277	FBgn0000083	FBgn0051792	FBgn0025642	FBgn0052373
FBgn0004620	FBgn0029762	FBgn0020238	FBgn0086768			FBgn0015279	FBgn0030749	FBgn0032908	FBgn0037358	FBgn0259685
FBgn0051718	FBgn0034381	FBgn0020238	FBgn0003416			FBgn0015278	FBgn0038727	FBgn0032026	FBgn0038186	FBgn0001138
FBgn0036937	FBgn0034911	FBgn0020238	FBgn0262738			FBgn0015277	FBgn0003984	FBgn0039645	FBgn0034558	FBgn0003507
FBgn0031209	FBgn0267326	FBgn0020258	FBgn0004611			FBgn0086680	FBgn0052179	FBgn0263316	FBgn0015614	FBgn0003117
FBgn0052704	FBgn0262476	FBgn0020307	FBgn0011826			FBgn0085424	FBgn0005672	FBgn0010549	FBgn0010014	FBgn0032223
FBgn0029966	FBgn0267821	FBgn0020307	FBgn0267912			FBgn0004394	FBgn0000084	FBgn0051793		FBgn0038391
FBgn0034994	FBgn0259896	FBgn0020309	FBgn0010015			FBgn0000028	FBgn0000083	FBgn0032018		FBgn0034118
FBgn0036150	FBgn0265194	FBgn0020309	FBgn0284421			FBgn0000568	FBgn0030749	FBgn0039207		FBgn0265935
FBgn0031634	FBgn0036648	FBgn0020309	FBgn0027079			FBgn0015240	FBgn0030417	FBgn0028675	FBgn0260745
FBgn0035604	FBgn0014870	FBgn0020309	FBgn0035942			FBgn0052062	FBgn0000283	FBgn0003486	FBgn0285925	FBgn0020440
FBgn0261401	FBgn0029082	FBgn0020309	FBgn0039752			FBgn0030395	FBgn0004618		FBgn0263038	FBgn0283427
FBgn0264000	FBgn0026428	FBgn0020309				FBgn0025936	FBgn0030010	FBgn0086675	FBgn0032666	FBgn0042627
FBgn0259215	FBgn0041210	FBgn0020309	FBgn0259228			FBgn0000229	FBgn0266411	FBgn0010263	FBgn0031589	FBgn0040001
FBgn0004619	FBgn0038741	FBgn0020309	FBgn0001965			FBgn0011817	FBgn0004666	FBgn0260400	FBgn0010379
FBgn0037630	FBgn0032010	FBgn0020309	FBgn0034158			FBgn0267339	FBgn0262139		FBgn0283472	FBgn0051075
FBgn0029968	FBgn0016041	FBgn0020381	FBgn0032303			FBgn0010269	FBgn0001186		FBgn0003091	FBgn0012036
FBgn0259189	FBgn0033074	FBgn0020381	FBgn0032049			FBgn0024326	FBgn0001187	FBgn0030520	FBgn0004784	FBgn0032945
FBgn0261402	FBgn0038355	FBgn0020381	FBgn0032304			FBgn0261524	FBgn0042710	FBgn0001186
FBgn0053513	FBgn0033101	FBgn0020381	FBgn0033933			FBgn0010238	FBgn0042711	FBgn0001187
FBgn0036757	FBgn0086254	FBgn0020385	FBgn0029093			FBgn0038156	FBgn0001186	FBgn0042710		FBgn0033067
FBgn0036829	FBgn0037537	FBgn0020385	FBgn0011822			FBgn0032689	FBgn0001187	FBgn0042711		FBgn0036134
FBgn0037501	FBgn0035476	FBgn0020385	FBgn0053128			FBgn0038166	FBgn0042710			FBgn0031086
FBgn0029965	FBgn0027552	FBgn0020385	FBgn0051928			FBgn0038469	FBgn0042711			FBgn0039937
FBgn0037933	FBgn0036290	FBgn0020385	FBgn0038506			FBgn0038465	FBgn0033246		FBgn0030341	FBgn0015396
FBgn0036028	FBgn0058064	FBgn0020391	FBgn0051661						FBgn0051787	FBgn0004896
FBgn0039758	FBgn0036183	FBgn0020429	FBgn0038505			FBgn0003513			FBgn0264389	FBgn0004567
FBgn0038980	FBgn0031973	FBgn0020443	FBgn0038507			FBgn0039773		FBgn0262455	FBgn0262018	FBgn0014143
FBgn0250910	FBgn0028990	FBgn0020443	FBgn0051926			FBgn0029131	FBgn0045035			FBgn0003430
FBgn0038063	FBgn0033115	FBgn0020443	FBgn0010412			FBgn0040491	FBgn0004367			FBgn0004895
FBgn0053126	FBgn0038243	FBgn0020443	FBgn0039129			FBgn0041789	FBgn0021796			FBgn0029504
FBgn0051659	FBgn0004629	FBgn0020445				FBgn0050178
FBgn0033799		FBgn0020445	FBgn0010414			FBgn0085354	FBgn0278608	FBgn0025800		FBgn0027596
FBgn0030334	FBgn0025631	FBgn0020445	FBgn0034136			FBgn0051624	FBgn0004362	FBgn0011648	FBgn0029835	FBgn0032006
FBgn0035849	FBgn0025632	FBgn0020497	FBgn0031939			FBgn0051988	FBgn0010228			FBgn0034606
FBgn0038431	FBgn0046687	FBgn0020497	FBgn0033708			FBgn0265991	FBgn0038979		FBgn0262018	FBgn0036746
FBgn0259998	FBgn0000579	FBgn0020503	FBgn0031935			FBgn0010333	FBgn0038978		FBgn0030800	FBgn0038788
FBgn0034507	FBgn0025936	FBgn0020503	FBgn0053296			FBgn0014011	FBgn0026582		FBgn0022987	FBgn0024291
FBgn0015316	FBgn0003731	FBgn0020503	FBgn0031937			FBgn0039532	FBgn0038805	FBgn0267698	FBgn0022986	FBgn0035162
FBgn0011555	FBgn0035849	FBgn0020503	FBgn0260479			FBgn0010341		FBgn0044826	FBgn0022985	FBgn0000490
FBgn0038482	FBgn0004516	FBgn0020503	FBgn0031936			FBgn0083940	FBgn0002873	FBgn0025743	FBgn0034659	FBgn0031461
FBgn0037678	FBgn0000153	FBgn0020503	FBgn0033443			FBgn0003479	FBgn0037933		FBgn0034740	FBgn0005590
FBgn0030774	FBgn0036975	FBgn0020503	FBgn0028886			FBgn0000046	FBgn0014859	FBgn0032006	FBgn0022984	FBgn0026199
FBgn0051954	FBgn0050446	FBgn0020503	FBgn0011603			FBgn0000045	FBgn0000659	FBgn0031518	FBgn0034739	FBgn0039914
FBgn0010357		FBgn0020503	FBgn0039915			FBgn0000047	FBgn0004898	FBgn0022800	FBgn0034731
FBgn0051267	FBgn0015805	FBgn0020503	FBgn0035969			FBgn0000043	FBgn0000659	FBgn0003733		FBgn0013762
FBgn0019928	FBgn0025825	FBgn0020503	FBgn0029762			FBgn0000044	FBgn0004914	FBgn0016698		FBgn0004107
FBgn0031406	FBgn0031360	FBgn0020503	FBgn0034381			FBgn0000042	FBgn0001215	FBgn0037365	FBgn0262477	FBgn0004106
FBgn0030775	FBgn0027583	FBgn0020503	FBgn0034911			FBgn0011743	FBgn0004237	FBgn0030696	FBgn0003900	FBgn0005640
FBgn0034052		FBgn0020503	FBgn0267326			FBgn0011745	FBgn0004903	FBgn0039740	FBgn0032209	FBgn0035588
FBgn0052755		FBgn0020503	FBgn0262476			FBgn0025716	FBgn0010258	FBgn0023169	FBgn0262730	FBgn0037354
FBgn0011554		FBgn0020506	FBgn0011603			FBgn0011742	FBgn0024987	FBgn0260972	FBgn0000319	FBgn0040349
FBgn0031141	FBgn0016698	FBgn0020617	FBgn0039915			FBgn0262716	FBgn0038345	FBgn0033844		FBgn0051548
FBgn0051681	FBgn0037365	FBgn0020762	FBgn0260479			FBgn0262685	FBgn0267791	FBgn0053116	FBgn0016075	FBgn0051546
FBgn0030773	FBgn0030696	FBgn0020762	FBgn0033443			FBgn0029131	FBgn0262737	FBgn0031948	FBgn0000299	FBgn0051549
FBgn0038481	FBgn0000229	FBgn0020762	FBgn0028886			FBgn0040491	FBgn0015589		FBgn0000299	FBgn0039114
FBgn0051266	FBgn0011817	FBgn0020762	FBgn0033708			FBgn0011829	FBgn0026598	FBgn0086898	FBgn0016075	FBgn0030608
FBgn0050031	FBgn0267339	FBgn0020912	FBgn0035969			FBgn0086706	FBgn0036028	FBgn0060296
FBgn0052271	FBgn0038469	FBgn0020912	FBgn0029762			FBgn0003366	FBgn0039758	FBgn0260632	FBgn0032428	FBgn0025743
FBgn0053159	FBgn0038465	FBgn0020912	FBgn0034136			FBgn0040505	FBgn0011693	FBgn0011274	FBgn0265784	FBgn0267698
FBgn0039703	FBgn0039294	FBgn0021764	FBgn0034381				FBgn0036620	FBgn0014018		FBgn0044826
FBgn0011832		FBgn0021764	FBgn0031939			FBgn0011703	FBgn0042137		FBgn0039770	FBgn0030982
FBgn0052523	FBgn0032013	FBgn0021764	FBgn0010414			FBgn0000079	FBgn0000640		FBgn0031500	FBgn0051715
FBgn0043470	FBgn0035050	FBgn0021764	FBgn0034911			FBgn0037293	FBgn0000055		FBgn0039908	FBgn0032876
FBgn0015001	FBgn0013303	FBgn0021764	FBgn0031936			FBgn0031633	FBgn0000056	FBgn0037098	FBgn0261705
FBgn0052808	FBgn0036926	FBgn0021764	FBgn0031935			FBgn0000078	FBgn0003076	FBgn0016917	FBgn0040765	FBgn0025642
FBgn0042186	FBgn0083228	FBgn0021764	FBgn0053296			FBgn0020506	FBgn0003205	FBgn0261822		FBgn0037358
FBgn0011556	FBgn0030897	FBgn0021764	FBgn0031937			FBgn0027296	FBgn0003206		FBgn0086446	FBgn0038186
FBgn0010425	FBgn0265595	FBgn0021764	FBgn0029123				FBgn0004636	FBgn0011300	FBgn0013675	FBgn0034558
FBgn0030777	FBgn0039380	FBgn0021767	FBgn0036411				FBgn0020304	FBgn0003317	FBgn0264975	FBgn0015614
FBgn0038484	FBgn0263111	FBgn0021767	FBgn0042630			FBgn0011260	FBgn0037834	FBgn0003716	FBgn0010504	FBgn0010014
FBgn0038479	FBgn0001991	FBgn0021796	FBgn0005612			FBgn0264273	FBgn0038188	FBgn0015240	FBgn0259108
FBgn0030776	FBgn0002917	FBgn0021796	FBgn0005613			FBgn0011259	FBgn0031592	FBgn0000546		FBgn0032509
FBgn0051269	FBgn0085434	FBgn0022355	FBgn0000411			FBgn0016059	FBgn0038189			FBgn0030584
FBgn0011834	FBgn0285944	FBgn0022355	FBgn0024288				FBgn0052152	FBgn0010194	FBgn0030703
FBgn0085487	FBgn0264386	FBgn0022361	FBgn0039141				FBgn0038306	FBgn0284084	FBgn0032519	FBgn0260745
FBgn0038485	FBgn0005636	FBgn0022361	FBgn0031519				FBgn0032329	FBgn0031903	FBgn0051858	FBgn0285925
FBgn0042187	FBgn0039044	FBgn0022361	FBgn0004101			FBgn0085396	FBgn0037770	FBgn0004360	FBgn0031367	FBgn0263038
FBgn0003863	FBgn0028370	FBgn0022361	FBgn0016917			FBgn0005624	FBgn0004584	FBgn0004832		FBgn0032666
FBgn0025383	FBgn0019949	FBgn0022361	FBgn0262009			FBgn0265623	FBgn0001222	FBgn0053531	FBgn0034140	FBgn0030800
FBgn0029826	FBgn0037093	FBgn0022361	FBgn0085305			FBgn0002283	FBgn0266599	FBgn0085409	FBgn0037248	FBgn0022987
FBgn0250841	FBgn0034493	FBgn0022361	FBgn0051609			FBgn0037236	FBgn0001230	FBgn0029980	FBgn0261437	FBgn0022986
FBgn0050025	FBgn0028539	FBgn0022382	FBgn0051515			FBgn0264574	FBgn0051354	FBgn0036141	FBgn0037015	FBgn0022985
FBgn0050106	FBgn0083956	FBgn0022382	FBgn0031554			FBgn0028561	FBgn0013277	FBgn0034788	FBgn0030077	FBgn0034659
FBgn0040505	FBgn0031171	FBgn0022382	FBgn0031559			FBgn0028563	FBgn0013279	FBgn0034920	FBgn0003390	FBgn0034740
FBgn0025740	FBgn0051213	FBgn0022382	FBgn0031562			FBgn0028562	FBgn0013278	FBgn0051814	FBgn0264785	FBgn0022984
FBgn0025741	FBgn0031170	FBgn0022764	FBgn0051779			FBgn0033047	FBgn0013276	FBgn0262509	FBgn0040107	FBgn0034739
FBgn0003366	FBgn0036747	FBgn0022764	FBgn0033355			FBgn0050035	FBgn0001217	FBgn0028482	FBgn0035199	FBgn0034731
	FBgn0263747	FBgn0022764	FBgn0262010			FBgn0037386	FBgn0001216	FBgn0259245	FBgn0259230	FBgn0259984
FBgn0010397	FBgn0261998	FBgn0022764	FBgn0031560			FBgn0034045	FBgn0013275	FBgn0037736	FBgn0053265	FBgn0039688
FBgn0002525	FBgn0031169	FBgn0022764	FBgn0259954			FBgn0033644	FBgn0001218	FBgn0022768	FBgn0035589	FBgn0259110
FBgn0000479		FBgn0022764	FBgn0031561			FBgn0031522	FBgn0001220	FBgn0052484	FBgn0023535	FBgn0004107
FBgn0259171	FBgn0000303	FBgn0022764	FBgn0031564			FBgn0053281	FBgn0026418	FBgn0030300		FBgn0004106
FBgn0085370	FBgn0037440	FBgn0022764	FBgn0262721			FBgn0015230	FBgn0266599	FBgn0037315	FBgn0262432	FBgn0013762
FBgn0038237	FBgn0032471	FBgn0022764	FBgn0031563			FBgn0031517	FBgn0001216	FBgn0031037	FBgn0262432	FBgn0005640
FBgn0015277	FBgn0038486	FBgn0022764	FBgn0031558			FBgn0036316	FBgn0001230	FBgn0001225		FBgn0031589
FBgn0015279	FBgn0086778	FBgn0022786	FBgn0015240			FBgn0029932	FBgn0051354	FBgn0001224
FBgn0015278	FBgn0032151	FBgn0022800	FBgn0000546			FBgn0037485	FBgn0013277	FBgn0001227	FBgn0262455
FBgn0037092	FBgn0028875	FBgn0022981	FBgn0010397			FBgn0053282	FBgn0001217	FBgn0001229		FBgn0030341
		FBgn0022981	FBgn0002525			FBgn0031523	FBgn0013275	FBgn0011296		FBgn0051787
	FBgn0034072	FBgn0023023				FBgn0037486	FBgn0013279	FBgn0032181		FBgn0264389
FBgn0033653	FBgn0011582	FBgn0023023	FBgn0261041			FBgn0034247	FBgn0013278	FBgn0035817
FBgn0000568	FBgn0038063	FBgn0023023	FBgn0261999			FBgn0028560	FBgn0013276	FBgn0035982
FBgn0015240	FBgn0038980	FBgn0023076	FBgn0028863			FBgn0000212	FBgn0001218	FBgn0001226
FBgn0031424	FBgn0263109	FBgn0023076	FBgn0034498			FBgn0010213	FBgn0001220	FBgn0001223	FBgn0262393	FBgn0029897
FBgn0010497	FBgn0033112	FBgn0023076	FBgn0036857			FBgn0039169	FBgn0026418	FBgn0033266
FBgn0029727	FBgn0039795	FBgn0023076	FBgn0030976			FBgn0003330	FBgn0026418	FBgn0030869	FBgn0262424	FBgn0038376
FBgn0038799	FBgn0033574	FBgn0023076	FBgn0083992			FBgn0034312	FBgn0001218	FBgn0041184		FBgn0035244
FBgn0010651	FBgn0262057	FBgn0023083	FBgn0036369			FBgn0034314	FBgn0001230	FBgn0035649	FBgn0262391	FBgn0034110
FBgn0034785	FBgn0028988	FBgn0023083	FBgn0243512			FBgn0265257	FBgn0051354	FBgn0030890
FBgn0033234	FBgn0002930	FBgn0023083	FBgn0029157			FBgn0037384	FBgn0266599	FBgn0029679	FBgn0005631	FBgn0267486
FBgn0016684	FBgn0028990	FBgn0023083	FBgn0031044			FBgn0260959	FBgn0013277	FBgn0032827	FBgn0051814	FBgn0029835
FBgn0031307	FBgn0028987	FBgn0023083	FBgn0036397			FBgn0016917	FBgn0001217	FBgn0030310	FBgn0259714
FBgn0050272	FBgn0265137	FBgn0023083	FBgn0261387			FBgn0004606	FBgn0001216	FBgn0037906	FBgn0051646	FBgn0010379
FBgn0042126	FBgn0031973	FBgn0023083	FBgn0016126				FBgn0013275	FBgn0043577	FBgn0052791	FBgn0283472
FBgn0034490	FBgn0036970	FBgn0023083	FBgn0264607			FBgn0028993	FBgn0001220	FBgn0035977	FBgn0039617	FBgn0003091
FBgn0050265	FBgn0052203	FBgn0023094	FBgn0019972			FBgn0002914	FBgn0013279	FBgn0033327	FBgn0264975	FBgn0004784
FBgn0031645	FBgn0032178	FBgn0023095	FBgn0010501			FBgn0037540	FBgn0013278	FBgn0043575	FBgn0259245	FBgn0026761
FBgn0058263	FBgn0037772	FBgn0023095	FBgn0028381			FBgn0265574	FBgn0013276	FBgn0030695	FBgn0010238	FBgn0001233
FBgn0034394	FBgn0051902	FBgn0023095	FBgn0033659			FBgn0003900	FBgn0015247	FBgn0035806	FBgn0053543	FBgn0039562
FBgn0038099	FBgn0036969	FBgn0023095	FBgn0033051			FBgn0032209	FBgn0260635	FBgn0043578	FBgn0085420	FBgn0086446
FBgn0034783	FBgn0028983	FBgn0023096	FBgn0020381			FBgn0015240	FBgn0264291	FBgn0024371	FBgn0031725	FBgn0013675
FBgn0034392	FBgn0024293	FBgn0023097	FBgn0013995			FBgn0000546	FBgn0001220		FBgn0267428	FBgn0013812
FBgn0028513	FBgn0033115	FBgn0023097	FBgn0040752			FBgn0030964	FBgn0001230		FBgn0051708	FBgn0013813
FBgn0024315	FBgn0033113	FBgn0023097				FBgn0030964	FBgn0051354		FBgn0002543	FBgn0039510
FBgn0030452	FBgn0083141	FBgn0023097	FBgn0264386			FBgn0031888	FBgn0266599	FBgn0029897	FBgn0031627	FBgn0283476
FBgn0033048	FBgn0028984	FBgn0023097	FBgn0002917			FBgn0010397	FBgn0013277	FBgn0022987	FBgn0053481	FBgn0267433
FBgn0039886	FBgn0044011	FBgn0023097	FBgn0263111			FBgn0002525	FBgn0001218	FBgn0022986	FBgn0261822	FBgn0001313
FBgn0025684	FBgn0028986	FBgn0023172	FBgn0001991			FBgn0034985	FBgn0001217	FBgn0022985	FBgn0264975
FBgn0034784	FBgn0053121	FBgn0023172	FBgn0039581			FBgn0036667	FBgn0001216	FBgn0034659	FBgn0001258
FBgn0034782	FBgn0034195	FBgn0023172	FBgn0036020			FBgn0004832	FBgn0013275	FBgn0034740	FBgn0033856	FBgn0003900
FBgn0034136	FBgn0038299	FBgn0023172	FBgn0034753			FBgn0026751	FBgn0013279	FBgn0022984	FBgn0030904	FBgn0032209
FBgn0010414	FBgn0024294	FBgn0023172	FBgn0036415			FBgn0003480	FBgn0013278	FBgn0034739	FBgn0261046	FBgn0262730
FBgn0260479	FBgn0000119	FBgn0023179	FBgn0033089			FBgn0003482	FBgn0013276	FBgn0034731	FBgn0264975
FBgn0033443	FBgn0011204	FBgn0023395	FBgn0002936			FBgn0033389	FBgn0031037	FBgn0034606	FBgn0000464	FBgn0032456
FBgn0028886	FBgn0030706	FBgn0023416	FBgn0004432				FBgn0001225	FBgn0085292	FBgn0021764	FBgn0034612
FBgn0011603	FBgn0003499	FBgn0023416					FBgn0001227	FBgn0052354	FBgn0033159	FBgn0039644
FBgn0039915	FBgn0000233	FBgn0023489				FBgn0036515	FBgn0011296	FBgn0004118	FBgn0034660	FBgn0038740
FBgn0033708		FBgn0023508					FBgn0001224	FBgn0266347	FBgn0039848	FBgn0051792
FBgn0035969	FBgn0033874	FBgn0023508	FBgn0039644				FBgn0035817	FBgn0000036		FBgn0032908
FBgn0029762	FBgn0037396	FBgn0023518	FBgn0051792				FBgn0035982	FBgn0000039		FBgn0032026
FBgn0034381	FBgn0250848	FBgn0023518	FBgn0051793			FBgn0014019	FBgn0001226	FBgn0015519		FBgn0039645
FBgn0031939	FBgn0034229	FBgn0023541	FBgn0034612			FBgn0032821	FBgn0001229	FBgn0000038	FBgn0262424	FBgn0263316
FBgn0034911	FBgn0033873	FBgn0023541	FBgn0038740			FBgn0038853	FBgn0032181	FBgn0031261		FBgn0010549
FBgn0031936	FBgn0032228	FBgn0024179	FBgn0032456			FBgn0038747	FBgn0001223	FBgn0029147	FBgn0262445	FBgn0051793
FBgn0031935	FBgn0087011	FBgn0024179	FBgn0032908			FBgn0019972	FBgn0001225	FBgn0062413	FBgn0262446	FBgn0032018
FBgn0267326	FBgn0003326	FBgn0024189	FBgn0032026			FBgn0010501	FBgn0001224	FBgn0062411		FBgn0039207
FBgn0053296	FBgn0030880	FBgn0024189	FBgn0039645			FBgn0028381	FBgn0001227	FBgn0062412		FBgn0028675
FBgn0031937	FBgn0004619	FBgn0024189	FBgn0263316			FBgn0033659	FBgn0032181	FBgn0010383		FBgn0016075
FBgn0000212	FBgn0264000	FBgn0024249	FBgn0010549			FBgn0033051	FBgn0035817	FBgn0004959		FBgn0000299
FBgn0039169	FBgn0035604	FBgn0024277	FBgn0032018			FBgn0020381	FBgn0001226	FBgn0004087		FBgn0040765
FBgn0015774	FBgn0261401	FBgn0024277	FBgn0039207			FBgn0037633	FBgn0001229		FBgn0000150	FBgn0039747
FBgn0015773	FBgn0259215	FBgn0024277	FBgn0028675			FBgn0000261	FBgn0011296	FBgn0052451	FBgn0023076	FBgn0265784
FBgn0038115	FBgn0036937	FBgn0024277	FBgn0259984			FBgn0032061	FBgn0035982	FBgn0263006	FBgn0002723
FBgn0033876	FBgn0036757	FBgn0024277	FBgn0039688			FBgn0005322	FBgn0001223	FBgn0261625	FBgn0261703
FBgn0000038	FBgn0036829	FBgn0024277	FBgn0259110			FBgn0028868	FBgn0031037	FBgn0030177	FBgn0264075	FBgn0039770
FBgn0029147	FBgn0037501	FBgn0024288	FBgn0016041			FBgn0032456	FBgn0264291	FBgn0000015	FBgn0011672	FBgn0024897
FBgn0266347	FBgn0029966	FBgn0024293	FBgn0033074			FBgn0263316	FBgn0015247	FBgn0001225	FBgn0030038
FBgn0031261	FBgn0034994	FBgn0024294	FBgn0038355			FBgn0039207	FBgn0266717	FBgn0001224	FBgn0034513	FBgn0261705
FBgn0015519	FBgn0036150	FBgn0024319	FBgn0029158			FBgn0034612	FBgn0001233	FBgn0001227	FBgn0004839	FBgn0040765
FBgn0000039	FBgn0038837	FBgn0024319				FBgn0039644	FBgn0039562	FBgn0032181	FBgn0010407	FBgn0037358
FBgn0000036	FBgn0028422	FBgn0024319	FBgn0000038			FBgn0038740	FBgn0026761	FBgn0035817	FBgn0020391	FBgn0038186
FBgn0004118	FBgn0039916	FBgn0024733	FBgn0000036			FBgn0051792	FBgn0015245	FBgn0001226	FBgn0010407	FBgn0025642
FBgn0010341	FBgn0026255	FBgn0024733	FBgn0000039			FBgn0032908	FBgn0031728	FBgn0001229	FBgn0020391	FBgn0034558
FBgn0014011	FBgn0020429	FBgn0024733	FBgn0004118			FBgn0032026	FBgn0011244	FBgn0011296	FBgn0052190	FBgn0015614
FBgn0010333	FBgn0038840	FBgn0024806	FBgn0031261			FBgn0039645	FBgn0032525	FBgn0035982	FBgn0262177	FBgn0010014
FBgn0039532	FBgn0046113	FBgn0024806	FBgn0266347			FBgn0010549		FBgn0001223	FBgn0002921	FBgn0264975
FBgn0083940	FBgn0051201	FBgn0024806	FBgn0015519			FBgn0051793		FBgn0031037	FBgn0267363	FBgn0010504
FBgn0052647	FBgn0037630	FBgn0024806	FBgn0029147			FBgn0032018	FBgn0050280	FBgn0000575	FBgn0052451
FBgn0259823	FBgn0029968	FBgn0024806	FBgn0051116			FBgn0028675		FBgn0037647	FBgn0052000
FBgn0262509	FBgn0031634	FBgn0024807	FBgn0036566					FBgn0004864	FBgn0013307	FBgn0030703
FBgn0037736	FBgn0259189	FBgn0024807					FBgn0000575	FBgn0035936	FBgn0013308	FBgn0032519
	FBgn0261402	FBgn0024807	FBgn0051220			FBgn0026189	FBgn0000153	FBgn0027865	FBgn0027864	FBgn0051858
FBgn0020429	FBgn0053513	FBgn0024807	FBgn0033469			FBgn0266437	FBgn0036975	FBgn0035626	FBgn0010100	FBgn0031367
FBgn0029966	FBgn0004620	FBgn0024807	FBgn0003450			FBgn0259210	FBgn0004516	FBgn0022959	FBgn0037862
FBgn0034994	FBgn0029965	FBgn0024807	FBgn0052376				FBgn0050446	FBgn0039848	FBgn0024958	FBgn0034140
FBgn0036150	FBgn0039927	FBgn0024807	FBgn0284244				FBgn0033453	FBgn0034660	FBgn0024957	FBgn0037248
FBgn0035604	FBgn0019985	FBgn0024807	FBgn0015316			FBgn0031037	FBgn0001248			FBgn0261437
FBgn0028422	FBgn0050361	FBgn0024846	FBgn0052808			FBgn0001225	FBgn0001248	FBgn0262424	FBgn0085428	FBgn0037015
FBgn0039916	FBgn0019985	FBgn0024897	FBgn0042186			FBgn0001224			FBgn0283531	FBgn0030077
FBgn0261401	FBgn0050361	FBgn0024913	FBgn0042187			FBgn0001227			FBgn0040309	FBgn0003390
FBgn0264000	FBgn0087012	FBgn0024944	FBgn0037038			FBgn0001229		FBgn0262432	FBgn0036490	FBgn0019686
FBgn0026255	FBgn0261929	FBgn0024944	FBgn0003863			FBgn0011296			FBgn0038519	FBgn0264785
FBgn0259215		FBgn0024944	FBgn0035795			FBgn0032181	FBgn0003360		FBgn0040308
FBgn0036937		FBgn0024944	FBgn0050031			FBgn0035817	FBgn0261788		FBgn0033521	FBgn0003117
FBgn0004619		FBgn0024944	FBgn0050025			FBgn0035982	FBgn0025111		FBgn0033518	FBgn0038391
FBgn0038840	FBgn0003360	FBgn0024944				FBgn0001226	FBgn0011747	FBgn0038727	FBgn0033520	FBgn0001138
FBgn0046113	FBgn0261788	FBgn0024963	FBgn0039747			FBgn0001223		FBgn0031058	FBgn0031479	FBgn0003507
FBgn0051201	FBgn0025111	FBgn0024963	FBgn0263911			FBgn0000206		FBgn0051205	FBgn0267698	FBgn0032223
FBgn0037630	FBgn0011747	FBgn0024963	FBgn0032006			FBgn0040765	FBgn0036046	FBgn0050287	FBgn0044826
FBgn0029968		FBgn0024963	FBgn0031518			FBgn0004638		FBgn0050289	FBgn0025743
FBgn0031634	FBgn0037647	FBgn0024963	FBgn0022800			FBgn0052580	FBgn0283499	FBgn0050414	FBgn0005561
FBgn0259189	FBgn0024248	FBgn0024963	FBgn0025625			FBgn0032603	FBgn0038279	FBgn0050288	FBgn0003130
FBgn0261402	FBgn0030334	FBgn0024963	FBgn0262103			FBgn0000406	FBgn0032752	FBgn0040341	FBgn0030941	FBgn0002719
FBgn0053513	FBgn0262446	FBgn0024963	FBgn0026064			FBgn0003996	FBgn0036046	FBgn0069056	FBgn0002921	FBgn0029155
FBgn0036757		FBgn0024963	FBgn0026063			FBgn0032167	FBgn0051072	FBgn0025383	FBgn0267363	FBgn0034127
FBgn0036829	FBgn0032597	FBgn0024963	FBgn0029093			FBgn0025683	FBgn0262169	FBgn0260477	FBgn0266432	FBgn0029153
FBgn0037501	FBgn0037011	FBgn0024963	FBgn0033933			FBgn0031515	FBgn0262169	FBgn0053225	FBgn0052451	FBgn0029154
FBgn0004620	FBgn0032986	FBgn0024975	FBgn0032303			FBgn0003515		FBgn0035663	FBgn0052000	FBgn0029843
FBgn0029965	FBgn0014018	FBgn0024980	FBgn0032049			FBgn0052091	FBgn0052183	FBgn0035669	FBgn0029131	FBgn0038818
FBgn0039927	FBgn0260632	FBgn0024980	FBgn0032304			FBgn0000241		FBgn0031619	FBgn0040491	FBgn0031081
FBgn0260753	FBgn0011274	FBgn0024986	FBgn0011822			FBgn0020445	FBgn0000108	FBgn0286782	FBgn0002719	FBgn0039564
	FBgn0011676	FBgn0024994	FBgn0051928			FBgn0031734	FBgn0038654	FBgn0042098	FBgn0029155	FBgn0039611
	FBgn0011676	FBgn0024994	FBgn0038506			FBgn0053970	FBgn0031559	FBgn0040505	FBgn0034127	FBgn0039478
FBgn0037950	FBgn0011676	FBgn0024994	FBgn0051661			FBgn0039594	FBgn0033355	FBgn0025740	FBgn0029153	FBgn0039612
FBgn0024963	FBgn0004647	FBgn0025111	FBgn0038505			FBgn0031516	FBgn0000109	FBgn0025741	FBgn0029154	FBgn0039024
FBgn0003011	FBgn0259685	FBgn0025111	FBgn0051926			FBgn0264494	FBgn0030341	FBgn0003366		FBgn0037727
FBgn0264908	FBgn0051665	FBgn0025111	FBgn0038507			FBgn0031220	FBgn0037678	FBgn0011676	FBgn0016054	FBgn0039613
FBgn0038653		FBgn0025186	FBgn0053128			FBgn0051121	FBgn0052808	FBgn0022959	FBgn0025680	FBgn0027578
FBgn0038037	FBgn0030334	FBgn0025383	FBgn0020312			FBgn0031449	FBgn0037677	FBgn0035626	FBgn0029843	FBgn0039277
FBgn0015040		FBgn0025615	FBgn0038324			FBgn0039244	FBgn0038491	FBgn0053531	FBgn0038818	FBgn0032442
FBgn0033065	FBgn0284421	FBgn0025615	FBgn0051690			FBgn0020762	FBgn0024222	FBgn0085409	FBgn0031081	FBgn0030425
FBgn0033978		FBgn0025625	FBgn0028481			FBgn0085478	FBgn0086657		FBgn0039564	FBgn0039023
FBgn0015038		FBgn0025631	FBgn0010329			FBgn0260941		FBgn0085428	FBgn0039611	FBgn0033742
FBgn0033775	FBgn0010333	FBgn0025631	FBgn0036565			FBgn0053265		FBgn0283531	FBgn0039478	FBgn0031808
FBgn0015039	FBgn0014011	FBgn0025631	FBgn0037153			FBgn0038475		FBgn0019650	FBgn0039612	FBgn0039609
FBgn0013772	FBgn0039532	FBgn0025631	FBgn0001139					FBgn0005558	FBgn0039024	FBgn0039022
FBgn0000473	FBgn0010341	FBgn0025631	FBgn0037354			FBgn0262018		FBgn0005561	FBgn0037727	FBgn0031805
FBgn0039519	FBgn0083940	FBgn0025631	FBgn0051546						FBgn0039613	FBgn0027570
FBgn0013773	FBgn0032303	FBgn0025632	FBgn0051548			FBgn0031693	FBgn0037647	FBgn0266709	FBgn0027578	FBgn0031678
FBgn0013771	FBgn0032049	FBgn0025632	FBgn0040349			FBgn0031695	FBgn0035968	FBgn0037802	FBgn0039277	FBgn0037230
FBgn0015714	FBgn0032304	FBgn0025632	FBgn0039537			FBgn0014469	FBgn0267429	FBgn0039631	FBgn0032442	FBgn0029769
FBgn0033979	FBgn0033933	FBgn0025641	FBgn0051549			FBgn0015037		FBgn0032006	FBgn0030425	FBgn0032613
FBgn0033302	FBgn0029093	FBgn0025641	FBgn0035588			FBgn0015035	FBgn0027793	FBgn0031518	FBgn0039023	FBgn0259716
FBgn0033304	FBgn0011822	FBgn0025641	FBgn0053517			FBgn0035344	FBgn0035169	FBgn0022800	FBgn0033742	FBgn0032585
FBgn0025454	FBgn0053128	FBgn0025641	FBgn0004197			FBgn0033397	FBgn0266429	FBgn0285896	FBgn0031808	FBgn0027528
FBgn0033980	FBgn0051928	FBgn0025641	FBgn0000463			FBgn0033395	FBgn0036789	FBgn0003091	FBgn0039609	FBgn0035049
FBgn0031126	FBgn0038506	FBgn0025641	FBgn0035849			FBgn0015033		FBgn0004784	FBgn0039022	FBgn0033438
FBgn0033696	FBgn0051661	FBgn0025642	FBgn0014135			FBgn0011576		FBgn0259680	FBgn0031805	FBgn0035049
FBgn0033981	FBgn0038505	FBgn0025642	FBgn0014135			FBgn0023541		FBgn0003093	FBgn0027570	FBgn0033438
FBgn0031689	FBgn0038507	FBgn0025679	FBgn0286070			FBgn0015032		FBgn0010379	FBgn0031678	FBgn0040099
FBgn0033982	FBgn0051926	FBgn0025716	FBgn0040022			FBgn0015034	FBgn0087007	FBgn0261854	FBgn0037230	FBgn0259958
FBgn0038194	FBgn0014879	FBgn0025740	FBgn0030486			FBgn0031694	FBgn0067864	FBgn0285952	FBgn0029769	FBgn0261258
FBgn0031182	FBgn0026438	FBgn0025740	FBgn0038320			FBgn0030615	FBgn0038606	FBgn0039595	FBgn0032613
FBgn0034756	FBgn0026439	FBgn0025741	FBgn0003326			FBgn0005670	FBgn0000008	FBgn0266429	FBgn0259716
FBgn0030949	FBgn0011603	FBgn0025741	FBgn0087011			FBgn0033292			FBgn0032585	FBgn0015546
FBgn0033121	FBgn0039915	FBgn0025741	FBgn0051926			FBgn0035790			FBgn0027528	FBgn0036486
FBgn0031688	FBgn0260479	FBgn0025741	FBgn0032303			FBgn0036778		FBgn0261554	FBgn0035049	FBgn0013675
FBgn0039006	FBgn0033443	FBgn0025777	FBgn0038507			FBgn0037601	FBgn0028427	FBgn0011259	FBgn0035049	FBgn0002914
FBgn0028940	FBgn0028886	FBgn0025777	FBgn0051928			FBgn0038076		FBgn0016059	FBgn0033438	FBgn0037540
FBgn0031726	FBgn0033708	FBgn0025777	FBgn0032049			FBgn0010019		FBgn0011260	FBgn0035049	FBgn0265574
FBgn0033697	FBgn0035969	FBgn0025777	FBgn0032304			FBgn0030304	FBgn0283499	FBgn0264273	FBgn0033438	FBgn0262656
FBgn0041337	FBgn0029762	FBgn0025777	FBgn0053128			FBgn0031925	FBgn0032752	FBgn0031070		FBgn0002921
FBgn0032693	FBgn0034136	FBgn0025777	FBgn0034067			FBgn0034053	FBgn0038279	FBgn0029897		FBgn0267363
FBgn0031432	FBgn0034381	FBgn0025878	FBgn0011606			FBgn0015036	FBgn0024248			FBgn0052451
FBgn0030339	FBgn0031939	FBgn0025936	FBgn0002948			FBgn0030367	FBgn0036405	FBgn0261046	FBgn0013675	FBgn0263006
FBgn0003392	FBgn0010414	FBgn0025936	FBgn0032243			FBgn0030369	FBgn0035849	FBgn0010238	FBgn0052602	FBgn0002921
FBgn0026479	FBgn0034911	FBgn0025936	FBgn0283479			FBgn0000636	FBgn0001250	FBgn0036919	FBgn0002914	FBgn0267363
FBgn0003499	FBgn0031936	FBgn0025936	FBgn0043791			FBgn0001091	FBgn0034005	FBgn0026439	FBgn0037540	FBgn0266432
FBgn0263772	FBgn0031935	FBgn0025936	FBgn0038845			FBgn0001092	FBgn0286785	FBgn0026438	FBgn0265574	FBgn0052451
	FBgn0053296	FBgn0025936	FBgn0033423			FBgn0034173	FBgn0034880	FBgn0011604	FBgn0262656	FBgn0052000
FBgn0036821	FBgn0031937	FBgn0026015	FBgn0035620				FBgn0001250	FBgn0003448	FBgn0002921
FBgn0263120	FBgn0031461	FBgn0026015	FBgn0035619			FBgn0001218	FBgn0034005	FBgn0001981	FBgn0267363
FBgn0027348	FBgn0026199	FBgn0026063	FBgn0034710			FBgn0001230	FBgn0286785	FBgn0038626	FBgn0052451	FBgn0262459
FBgn0286723	FBgn0000490	FBgn0026063	FBgn0032779			FBgn0051354	FBgn0004456	FBgn0001983	FBgn0263006
FBgn0083228	FBgn0005590	FBgn0026064	FBgn0283480			FBgn0266599	FBgn0034880		FBgn0000636
FBgn0030897	FBgn0039914	FBgn0026080	FBgn0034712			FBgn0013277	FBgn0004657	FBgn0003447	FBgn0267728
FBgn0036926	FBgn0024913	FBgn0026080	FBgn0030661			FBgn0001217	FBgn0010395	FBgn0037612	FBgn0028644
FBgn0013303	FBgn0036978	FBgn0026080	FBgn0037786			FBgn0001216	FBgn0004657	FBgn0004797	FBgn0039584
FBgn0265595	FBgn0032095	FBgn0026086	FBgn0016123			FBgn0013275	FBgn0010395	FBgn0004242	FBgn0038087
FBgn0039380	FBgn0262473	FBgn0026086	FBgn0030707			FBgn0001220	FBgn0004864	FBgn0261089	FBgn0038092
FBgn0030707	FBgn0015770	FBgn0026086	FBgn0001134			FBgn0013279	FBgn0004864	FBgn0028400	FBgn0004378
FBgn0001134	FBgn0026760	FBgn0026086	FBgn0033558			FBgn0013278	FBgn0001291	FBgn0039900	FBgn0002948
FBgn0033558	FBgn0029114	FBgn0026086	FBgn0005659			FBgn0013276	FBgn0001291	FBgn0261090	FBgn0052318
FBgn0085370	FBgn0004364	FBgn0026086					FBgn0001291	FBgn0266756	FBgn0001138
FBgn0038237	FBgn0034476	FBgn0026086				FBgn0003517		FBgn0261085	FBgn0003507
FBgn0259171	FBgn0034657	FBgn0026086					FBgn0035936	FBgn0025879	FBgn0003117
FBgn0046114	FBgn0050016	FBgn0026086					FBgn0027865	FBgn0036978	FBgn0032223
FBgn0261625	FBgn0004907	FBgn0026086	FBgn0010226					FBgn0032095	FBgn0038391	FBgn0262393
FBgn0036789	FBgn0020238	FBgn0026086	FBgn0036691			FBgn0035049	FBgn0000535	FBgn0262473	FBgn0086657	FBgn0030941
FBgn0036790	FBgn0004580	FBgn0026086	FBgn0038304			FBgn0033438		FBgn0015770	FBgn0024222	FBgn0032946
FBgn0034415	FBgn0010423	FBgn0026086	FBgn0038401			FBgn0035049	FBgn0032006	FBgn0026760		FBgn0015776
FBgn0035438	FBgn0031692	FBgn0026086	FBgn0037074			FBgn0033438	FBgn0022800	FBgn0029114	FBgn0003360	FBgn0015777
FBgn0053513	FBgn0010424	FBgn0026086	FBgn0037917			FBgn0015546	FBgn0014073	FBgn0004364	FBgn0025111	FBgn0053310
FBgn0029968	FBgn0034897	FBgn0026179	FBgn0261928			FBgn0036486		FBgn0034476		FBgn0038690
FBgn0259189	FBgn0019972	FBgn0026179	FBgn0004435			FBgn0261530	FBgn0032006	FBgn0000173	FBgn0003371	FBgn0038691
FBgn0029965	FBgn0010501	FBgn0026179	FBgn0033756			FBgn0003124	FBgn0014073	FBgn0028913	FBgn0046332	FBgn0029868
FBgn0029966	FBgn0033659	FBgn0026179	FBgn0050054			FBgn0026371	FBgn0031518	FBgn0041627	FBgn0028410	FBgn0038984
FBgn0034994	FBgn0028381	FBgn0026199	FBgn0000384			FBgn0015799	FBgn0022800	FBgn0028515	FBgn0033929	FBgn0038256
FBgn0036150	FBgn0033051	FBgn0026199	FBgn0001104			FBgn0038390	FBgn0023535	FBgn0051814		FBgn0053203
FBgn0259188	FBgn0026404	FBgn0026199	FBgn0010223				FBgn0267727	FBgn0259245	FBgn0014427	FBgn0029935
FBgn0030385	FBgn0085370	FBgn0026239	FBgn0001122			FBgn0026562	FBgn0024889	FBgn0005585	FBgn0000083	FBgn0031458
FBgn0259190	FBgn0038237	FBgn0026239	FBgn0039916			FBgn0000147	FBgn0027338	FBgn0028425	FBgn0000084	FBgn0005655
FBgn0029961	FBgn0259171	FBgn0026239	FBgn0038837			FBgn0024227	FBgn0003205	FBgn0002778	FBgn0030749	FBgn0032813
FBgn0035604	FBgn0003068	FBgn0026239	FBgn0039927			FBgn0025879	FBgn0003206	FBgn0039844	FBgn0000084	FBgn0038365
FBgn0028422	FBgn0034691	FBgn0026255	FBgn0028422			FBgn0036141	FBgn0004636	FBgn0039487	FBgn0000083	FBgn0087011
FBgn0039916	FBgn0034179	FBgn0026255	FBgn0026255				FBgn0010397	FBgn0030574	FBgn0030749	FBgn0003326
FBgn0261401	FBgn0030761	FBgn0026313	FBgn0038840			FBgn0027508	FBgn0002525	FBgn0031064	FBgn0038727	FBgn0032516
FBgn0264000	FBgn0003231	FBgn0026313	FBgn0051201			FBgn0031473	FBgn0038208	FBgn0036493		FBgn0038546
FBgn0026255		FBgn0026313	FBgn0020429			FBgn0034455	FBgn0051533	FBgn0037203	FBgn0037933	FBgn0030945
FBgn0020429	FBgn0026479	FBgn0026313	FBgn0046113			FBgn0015925	FBgn0038210	FBgn0036764	FBgn0263864	FBgn0034240
FBgn0259215	FBgn0003392	FBgn0026313	FBgn0004620			FBgn0261278	FBgn0051029	FBgn0030434	FBgn0001215	FBgn0033206
FBgn0036937	FBgn0263400	FBgn0026317	FBgn0036937			FBgn0085292	FBgn0051025	FBgn0031036	FBgn0004237	FBgn0035878
FBgn0004619	FBgn0022987	FBgn0026319	FBgn0031209			FBgn0052354	FBgn0051327		FBgn0004903	FBgn0001217
FBgn0038840	FBgn0022986	FBgn0026319	FBgn0052704				FBgn0035626	FBgn0003300	FBgn0010258
FBgn0046113	FBgn0022985	FBgn0026376	FBgn0029966			FBgn0000299	FBgn0022959	FBgn0083981	FBgn0024987	FBgn0038432
FBgn0051201	FBgn0034659	FBgn0026376	FBgn0034994			FBgn0016075	FBgn0264975	FBgn0259162	FBgn0038345	FBgn0032006
FBgn0037630	FBgn0034740	FBgn0026376	FBgn0036150			FBgn0086675		FBgn0002576		FBgn0031518
FBgn0031634	FBgn0022984	FBgn0026376	FBgn0031634			FBgn0010263	FBgn0003517	FBgn0003231	FBgn0028381	FBgn0022800
FBgn0261402	FBgn0034739	FBgn0026376	FBgn0004619			FBgn0260400	FBgn0266521	FBgn0000405	FBgn0026404	FBgn0003733
FBgn0036757	FBgn0034731	FBgn0026379	FBgn0051718			FBgn0003731	FBgn0063485	FBgn0000404		FBgn0017558
FBgn0036829		FBgn0026379	FBgn0035604			FBgn0010389	FBgn0030334	FBgn0015625	FBgn0000490	FBgn0003068
FBgn0037501	FBgn0003984	FBgn0026379	FBgn0261401			FBgn0285896	FBgn0001258	FBgn0010315	FBgn0031461	FBgn0034497
FBgn0004620	FBgn0001137	FBgn0026379	FBgn0264000			FBgn0022800	FBgn0033856	FBgn0010382	FBgn0005590	FBgn0026409
FBgn0039927	FBgn0038007	FBgn0026379	FBgn0259215			FBgn0011829	FBgn0030904		FBgn0026199	FBgn0031973
FBgn0053513	FBgn0038005	FBgn0026379	FBgn0037630			FBgn0038197	FBgn0021764	FBgn0029943	FBgn0039914	FBgn0002930
FBgn0034994	FBgn0038076	FBgn0026379	FBgn0029968				FBgn0033159	FBgn0041582		FBgn0033112
FBgn0029966	FBgn0038006	FBgn0026401	FBgn0259189			FBgn0003371	FBgn0031289		FBgn0029882	FBgn0033115
FBgn0036150	FBgn0038236	FBgn0026401	FBgn0261402			FBgn0046332	FBgn0031214	FBgn0010341	FBgn0033358	FBgn0030341
FBgn0035604	FBgn0031925	FBgn0026401	FBgn0053513			FBgn0028410	FBgn0031213	FBgn0014011	FBgn0261514	FBgn0051787
FBgn0028422	FBgn0036778	FBgn0026401	FBgn0036757			FBgn0000659	FBgn0031213	FBgn0010333	FBgn0001967	FBgn0264389
FBgn0261401	FBgn0015036	FBgn0026401	FBgn0036829			FBgn0004898	FBgn0034365	FBgn0039532	FBgn0027929	FBgn0000636
FBgn0026255	FBgn0014469	FBgn0026401	FBgn0037501				FBgn0031214	FBgn0083940	FBgn0259896	FBgn0267728
FBgn0020429	FBgn0015035	FBgn0026404	FBgn0029965			FBgn0001308	FBgn0030330	FBgn0262018	FBgn0260011	FBgn0028644
FBgn0259215	FBgn0023541	FBgn0026411	FBgn0029833			FBgn0039246	FBgn0031213		FBgn0243514	FBgn0039584
FBgn0036937	FBgn0033292	FBgn0026411	FBgn0053513			FBgn0031289	FBgn0031289	FBgn0026428	FBgn0028939	FBgn0038087
FBgn0038840	FBgn0035398	FBgn0026428	FBgn0034994			FBgn0031214	FBgn0031214	FBgn0041210	FBgn0028936	FBgn0038092
FBgn0046113	FBgn0250907	FBgn0026428	FBgn0029966			FBgn0031213	FBgn0031213		FBgn0054003	FBgn0005561
FBgn0051201	FBgn0022700	FBgn0026428	FBgn0036150				FBgn0031214		FBgn0027594	FBgn0003130
FBgn0037630	FBgn0034580	FBgn0026428	FBgn0035604				FBgn0034365	FBgn0034455	FBgn0030551	FBgn0023076
FBgn0029968	FBgn0034582	FBgn0026428	FBgn0028422				FBgn0031289	FBgn0261258	FBgn0038098	FBgn0002723
FBgn0031634	FBgn0029913	FBgn0026428	FBgn0261401					FBgn0031319	FBgn0028543	FBgn0261703
FBgn0259189	FBgn0263132	FBgn0026428	FBgn0026255				FBgn0030506	FBgn0031318	FBgn0035084	FBgn0264075
FBgn0261402	FBgn0038180	FBgn0026433	FBgn0020429			FBgn0262432	FBgn0010397	FBgn0030982	FBgn0028542	FBgn0011672
FBgn0036757	FBgn0013763	FBgn0026438	FBgn0259215				FBgn0002525	FBgn0051715		FBgn0031619
FBgn0036829	FBgn0064237	FBgn0026438	FBgn0036937			FBgn0262455	FBgn0039848	FBgn0000251	FBgn0263930	FBgn0038014
FBgn0004620	FBgn0020414	FBgn0026438	FBgn0038840			FBgn0262656	FBgn0034660	FBgn0034366	FBgn0030520	FBgn0034225
FBgn0037501	FBgn0020416	FBgn0026439	FBgn0046113			FBgn0003205	FBgn0034660	FBgn0030951	FBgn0262866	FBgn0050104
FBgn0029965	FBgn0020415	FBgn0026439	FBgn0051201			FBgn0003206	FBgn0039848	FBgn0011726	FBgn0283472	FBgn0050103
FBgn0001186	FBgn0026415	FBgn0026439	FBgn0037630			FBgn0030038	FBgn0053458	FBgn0026056	FBgn0020412	FBgn0259101
FBgn0001187	FBgn0050293	FBgn0026439	FBgn0029968			FBgn0034513	FBgn0034807	FBgn0016693		FBgn0033538
FBgn0042710	FBgn0022702	FBgn0026439	FBgn0031634			FBgn0004839	FBgn0053459	FBgn0038181	FBgn0283450	FBgn0010407
FBgn0042711	FBgn0000037	FBgn0026439	FBgn0259189			FBgn0010407	FBgn0053087			FBgn0020391
FBgn0266599		FBgn0026441	FBgn0261402			FBgn0020391	FBgn0261260	FBgn0040765	FBgn0266429	FBgn0052190
FBgn0001216	FBgn0029959	FBgn0026441	FBgn0036757			FBgn0053531	FBgn0030706	FBgn0265193	FBgn0036789	FBgn0262177
FBgn0001230	FBgn0023023	FBgn0026441	FBgn0036829			FBgn0085409	FBgn0000119	FBgn0001297		FBgn0002921
FBgn0051354	FBgn0030914	FBgn0026479	FBgn0004620			FBgn0016698	FBgn0004649	FBgn0028550	FBgn0034415	FBgn0267363
FBgn0013277	FBgn0036939	FBgn0026479	FBgn0037501			FBgn0037365	FBgn0000119	FBgn0036488	FBgn0035438	FBgn0052451
FBgn0001217	FBgn0031735	FBgn0026570	FBgn0029965			FBgn0030696	FBgn0030706	FBgn0031500	FBgn0034415	FBgn0052000
FBgn0013275	FBgn0266429	FBgn0026570	FBgn0035849				FBgn0035880	FBgn0033624	FBgn0035438	FBgn0013307
FBgn0013279	FBgn0036789	FBgn0026573	FBgn0019985			FBgn0023169	FBgn0033880	FBgn0022338	FBgn0002522	FBgn0013308
FBgn0013278	FBgn0283531	FBgn0026573	FBgn0050361			FBgn0023169	FBgn0051092	FBgn0010825	FBgn0003267	FBgn0027864
FBgn0013276	FBgn0085428	FBgn0026573	FBgn0010226				FBgn0053087		FBgn0051481	FBgn0010100
FBgn0001218	FBgn0031693	FBgn0026593	FBgn0010226			FBgn0033844	FBgn0004649	FBgn0025936		FBgn0037862
FBgn0001220	FBgn0031695	FBgn0026593	FBgn0003984			FBgn0053116		FBgn0002707		FBgn0024958
FBgn0026418	FBgn0014469	FBgn0026593	FBgn0052179			FBgn0031948	FBgn0262424	FBgn0010516	FBgn0036046	FBgn0024957
	FBgn0015037	FBgn0026598	FBgn0005672			FBgn0039595		FBgn0020440	FBgn0283499
FBgn0087013	FBgn0015035	FBgn0026598	FBgn0001233			FBgn0266429		FBgn0010389	FBgn0038279	FBgn0040309
FBgn0042177	FBgn0035344	FBgn0026598	FBgn0039562			FBgn0086254		FBgn0285896	FBgn0032752	FBgn0036490
	FBgn0033397	FBgn0026760	FBgn0026761			FBgn0027552	FBgn0262424	FBgn0022800		FBgn0038519
	FBgn0033395	FBgn0026760	FBgn0001233			FBgn0033101	FBgn0262424	FBgn0011829	FBgn0032797	FBgn0040308
FBgn0003256	FBgn0015033	FBgn0026787	FBgn0039562			FBgn0035476		FBgn0015583	FBgn0010114	FBgn0033521
FBgn0052703	FBgn0011576	FBgn0027082	FBgn0026761			FBgn0036290		FBgn0038315	FBgn0030341	FBgn0033518
FBgn0267339	FBgn0023541	FBgn0027082				FBgn0036183		FBgn0039016		FBgn0033520
FBgn0015765	FBgn0015032	FBgn0027091	FBgn0001248			FBgn0058064		FBgn0034246	FBgn0027793	FBgn0031479
FBgn0024846	FBgn0015034	FBgn0027094	FBgn0036046			FBgn0037537		FBgn0038788	FBgn0035169	FBgn0267698
FBgn0003256	FBgn0031694	FBgn0027094	FBgn0037950			FBgn0031070	FBgn0262446	FBgn0024291		FBgn0044826
FBgn0267339	FBgn0030615	FBgn0027101	FBgn0024963			FBgn0003448		FBgn0004656		FBgn0025743
FBgn0011817	FBgn0005670	FBgn0027101	FBgn0003011			FBgn0001981		FBgn0039124		FBgn0041100
FBgn0052703	FBgn0033292	FBgn0027101	FBgn0264908			FBgn0038626		FBgn0050417	FBgn0283499	FBgn0020622
FBgn0015765	FBgn0035790	FBgn0027109	FBgn0037647			FBgn0001983		FBgn0034423	FBgn0032752	FBgn0029882
FBgn0024846	FBgn0036778	FBgn0027109				FBgn0037612		FBgn0027620	FBgn0038279	FBgn0014427
FBgn0284421	FBgn0037601	FBgn0027109				FBgn0004797		FBgn0020388	FBgn0003366	FBgn0000083
FBgn0039925	FBgn0038076	FBgn0027335	FBgn0003386			FBgn0261822			FBgn0036405	FBgn0000084
FBgn0004380	FBgn0010019	FBgn0027335	FBgn0085395			FBgn0085432		FBgn0034118	FBgn0004657	FBgn0030749
FBgn0004369	FBgn0030304	FBgn0027335	FBgn0262593			FBgn0041627			FBgn0010395	FBgn0000084
FBgn0029891	FBgn0031925	FBgn0027335	FBgn0037690			FBgn0028515		FBgn0001091		FBgn0000083
FBgn0026439	FBgn0034053	FBgn0027335	FBgn0038165					FBgn0001092		FBgn0030749
FBgn0026438	FBgn0015036	FBgn0027339	FBgn0017561			FBgn0029980		FBgn0034173		FBgn0035050
FBgn0261283	FBgn0030367	FBgn0027339	FBgn0259242			FBgn0260660		FBgn0027594	FBgn0004054	FBgn0038727
FBgn0036299	FBgn0030369	FBgn0027339	FBgn0015776			FBgn0033266		FBgn0052373	FBgn0004053	FBgn0037933
FBgn0034094	FBgn0261387	FBgn0027339	FBgn0038690			FBgn0030869		FBgn0259685	FBgn0051481	FBgn0263864
FBgn0022355	FBgn0039083	FBgn0027339	FBgn0051960			FBgn0041184		FBgn0001138	FBgn0000439	FBgn0001215
FBgn0031461	FBgn0037354	FBgn0027339	FBgn0032946					FBgn0003507	FBgn0003339	FBgn0004237
FBgn0026199	FBgn0051546	FBgn0027339	FBgn0015777			FBgn0005624	FBgn0262330	FBgn0003117	FBgn0003339	FBgn0004903
FBgn0000490	FBgn0051548	FBgn0027343	FBgn0033238			FBgn0265623		FBgn0032223	FBgn0001077	FBgn0010258
FBgn0005590	FBgn0040349	FBgn0027343	FBgn0000253			FBgn0002283		FBgn0038391	FBgn0260642	FBgn0024987
FBgn0039914	FBgn0039537	FBgn0027343	FBgn0053310			FBgn0033304		FBgn0033874	FBgn0003944	FBgn0038345
FBgn0024913	FBgn0051549	FBgn0027348	FBgn0038830			FBgn0038037	FBgn0262432	FBgn0037396	FBgn0000014
FBgn0086358	FBgn0035588	FBgn0027348	FBgn0051223			FBgn0015040	FBgn0262432	FBgn0250848	FBgn0260642
FBgn0038233	FBgn0083956	FBgn0027490	FBgn0050476			FBgn0033302	FBgn0262432	FBgn0034229	FBgn0000014	FBgn0003205
FBgn0263392	FBgn0031170	FBgn0027492				FBgn0015038		FBgn0033873	FBgn0003944	FBgn0003206
FBgn0016641	FBgn0036747	FBgn0027492	FBgn0050395			FBgn0033775		FBgn0032228	FBgn0001077	FBgn0004636
FBgn0259227	FBgn0034493	FBgn0027492	FBgn0039257			FBgn0015039			FBgn0260642
FBgn0259978	FBgn0028539	FBgn0027492	FBgn0034401			FBgn0013772	FBgn0262455	FBgn0033358	FBgn0001077	FBgn0001233
FBgn0033845	FBgn0263747	FBgn0027492	FBgn0035370			FBgn0025454	FBgn0052675	FBgn0261514	FBgn0003944	FBgn0039562
FBgn0020251	FBgn0261998	FBgn0027492	FBgn0011656			FBgn0000473		FBgn0001967	FBgn0000014	FBgn0026761
	FBgn0031171	FBgn0027492				FBgn0033978		FBgn0027929	FBgn0003339	FBgn0015245
	FBgn0031169	FBgn0027552	FBgn0015546			FBgn0033065		FBgn0259896	FBgn0260642	FBgn0031728
FBgn0011742	FBgn0051213	FBgn0027558	FBgn0036486			FBgn0039519	FBgn0040206	FBgn0260011	FBgn0000015	FBgn0011244
FBgn0000047	FBgn0011273	FBgn0027575	FBgn0013674			FBgn0033980	FBgn0052683	FBgn0243514		FBgn0032525
FBgn0025716	FBgn0010423	FBgn0027575				FBgn0013773	FBgn0000121	FBgn0028939
FBgn0000043	FBgn0035161	FBgn0027575				FBgn0031126	FBgn0000120	FBgn0028936	FBgn0003205
FBgn0011743	FBgn0034592	FBgn0027579	FBgn0004102			FBgn0013771		FBgn0054003	FBgn0003206	FBgn0033929
FBgn0000044	FBgn0051960	FBgn0027579	FBgn0267698			FBgn0015714		FBgn0027594	FBgn0004636	FBgn0050106
FBgn0000042	FBgn0004910	FBgn0027579	FBgn0044826			FBgn0033979		FBgn0030551		FBgn0033058
FBgn0000045	FBgn0033238	FBgn0027579	FBgn0025743			FBgn0033696		FBgn0038098	FBgn0001233	FBgn0033358
FBgn0262716	FBgn0040351	FBgn0027580	FBgn0037690			FBgn0031689		FBgn0028543	FBgn0039562	FBgn0261514
FBgn0011745	FBgn0050378	FBgn0027580	FBgn0038165			FBgn0033982		FBgn0035084	FBgn0026761	FBgn0001967
FBgn0000046	FBgn0033027	FBgn0027580	FBgn0017561			FBgn0038194		FBgn0028542	FBgn0015245	FBgn0027929
FBgn0035769	FBgn0051958	FBgn0027580	FBgn0259242			FBgn0031182		FBgn0032651	FBgn0031728	FBgn0259896
FBgn0037248	FBgn0013348	FBgn0027580	FBgn0030964			FBgn0033981		FBgn0015550	FBgn0011244	FBgn0260011
FBgn0000303	FBgn0034481	FBgn0027580	FBgn0020386			FBgn0034756		FBgn0038304	FBgn0032525	FBgn0243514
FBgn0037440	FBgn0004580	FBgn0027580	FBgn0034270			FBgn0030949		FBgn0038401		FBgn0028939
FBgn0032471	FBgn0038830	FBgn0027580	FBgn0025741			FBgn0033121		FBgn0037074		FBgn0028936
FBgn0038486	FBgn0039373	FBgn0027580	FBgn0025740			FBgn0031688		FBgn0037917	FBgn0001248	FBgn0054003
	FBgn0031692	FBgn0027580	FBgn0259110			FBgn0039006		FBgn0261928		FBgn0027594
	FBgn0000253	FBgn0027582	FBgn0265140			FBgn0028940		FBgn0087011		FBgn0030551
	FBgn0039374	FBgn0027584	FBgn0030343			FBgn0031726		FBgn0003326		FBgn0038098
FBgn0033911	FBgn0010424	FBgn0027584	FBgn0035983			FBgn0033697		FBgn0039640		FBgn0028543
FBgn0285912	FBgn0034774	FBgn0027594	FBgn0029877			FBgn0041337		FBgn0051445		FBgn0035084
FBgn0030817	FBgn0020440	FBgn0027594	FBgn0035333			FBgn0032693		FBgn0263236		FBgn0028542
FBgn0035300	FBgn0033926	FBgn0027594				FBgn0031432	FBgn0262459	FBgn0038136
FBgn0030816	FBgn0033928	FBgn0027594	FBgn0010741			FBgn0030339	FBgn0262459	FBgn0038135
FBgn0032036	FBgn0262127	FBgn0027594	FBgn0033494			FBgn0013762		FBgn0052473		FBgn0283450
FBgn0052081	FBgn0051345	FBgn0027594	FBgn0264001			FBgn0004107	FBgn0262424	FBgn0051343		FBgn0261625
FBgn0052079	FBgn0038088	FBgn0027607	FBgn0262475			FBgn0004106		FBgn0051233
FBgn0033572	FBgn0053519	FBgn0027610	FBgn0000114			FBgn0005640		FBgn0039656		FBgn0266429
FBgn0036116	FBgn0259678	FBgn0027610					FBgn0035640	FBgn0051198		FBgn0036789
FBgn0031500	FBgn0016126	FBgn0027610	FBgn0036760			FBgn0000299	FBgn0025800	FBgn0046253
FBgn0024846	FBgn0052666	FBgn0027620	FBgn0052488			FBgn0016075	FBgn0011648	FBgn0259237		FBgn0034415
FBgn0015765	FBgn0039083	FBgn0027655	FBgn0052487				FBgn0025800	FBgn0058470		FBgn0035438
FBgn0267339	FBgn0261387	FBgn0027655	FBgn0036759			FBgn0263911	FBgn0011648	FBgn0261243
FBgn0052703	FBgn0034118	FBgn0027783	FBgn0034713			FBgn0259245	FBgn0011655	FBgn0030223		FBgn0028381
FBgn0003256	FBgn0040505	FBgn0027793	FBgn0030347			FBgn0038037	FBgn0025800	FBgn0028935		FBgn0026404
	FBgn0003366	FBgn0027835	FBgn0038747			FBgn0015038	FBgn0020493	FBgn0285963		FBgn0086657
FBgn0010383		FBgn0027835	FBgn0030348			FBgn0015714	FBgn0020493	FBgn0036186		FBgn0024222
FBgn0004959		FBgn0027835	FBgn0024995			FBgn0010383	FBgn0025800	FBgn0030222
FBgn0086917	FBgn0014135	FBgn0027835	FBgn0031424			FBgn0004959	FBgn0052191	FBgn0038897
FBgn0003486		FBgn0027835	FBgn0010497			FBgn0036910	FBgn0036765	FBgn0039064
FBgn0036910	FBgn0260753	FBgn0027835	FBgn0029727			FBgn0001992	FBgn0033836	FBgn0033929		FBgn0001248
FBgn0001992	FBgn0004619	FBgn0027835	FBgn0038799			FBgn0032812	FBgn0040271	FBgn0039743		FBgn0004657
FBgn0040324	FBgn0264000	FBgn0027864	FBgn0010651			FBgn0266411	FBgn0036768	FBgn0038190		FBgn0010395
FBgn0003499	FBgn0035604	FBgn0027950	FBgn0034785			FBgn0004666	FBgn0260475	FBgn0263864
FBgn0086675	FBgn0261401	FBgn0027950	FBgn0033234			FBgn0262139	FBgn0035445	FBgn0001215
FBgn0010263	FBgn0259215	FBgn0027950	FBgn0016684			FBgn0052451	FBgn0036765	FBgn0004237		FBgn0032006
FBgn0260400	FBgn0036937	FBgn0028292	FBgn0031307			FBgn0263006	FBgn0033836	FBgn0004903		FBgn0014073
FBgn0024291	FBgn0036757	FBgn0028292	FBgn0050272			FBgn0260746	FBgn0040271	FBgn0024987		FBgn0031518
FBgn0038788	FBgn0036829	FBgn0028369	FBgn0042126			FBgn0001089	FBgn0036768	FBgn0010258		FBgn0022800
FBgn0013751	FBgn0037501	FBgn0028369	FBgn0034490			FBgn0010226	FBgn0052191	FBgn0038345		FBgn0004378
FBgn0031547	FBgn0029966	FBgn0028369	FBgn0050265			FBgn0000083	FBgn0260475			FBgn0002948
FBgn0020376	FBgn0034994	FBgn0028369	FBgn0031645			FBgn0030749	FBgn0031373	FBgn0000109		FBgn0052318
FBgn0014033	FBgn0036150	FBgn0028369	FBgn0058263			FBgn0000084	FBgn0040503	FBgn0038491		FBgn0003205
FBgn0020377	FBgn0038837	FBgn0028369	FBgn0034394			FBgn0053832	FBgn0040104	FBgn0003517		FBgn0003206
FBgn0261046	FBgn0028422	FBgn0028369	FBgn0038099			FBgn0053859	FBgn0040098	FBgn0283712		FBgn0004636
FBgn0010473	FBgn0039916	FBgn0028370	FBgn0034783			FBgn0053850	FBgn0040099			FBgn0005631
FBgn0066114	FBgn0026255	FBgn0028370	FBgn0034392			FBgn0053847	FBgn0259230			FBgn0051814
FBgn0036144	FBgn0020429	FBgn0028381	FBgn0028513			FBgn0053808	FBgn0040106			FBgn0259714
FBgn0032135	FBgn0038840	FBgn0028387	FBgn0024315			FBgn0053862	FBgn0040102	FBgn0001104		FBgn0051646
FBgn0283450	FBgn0046113	FBgn0028387	FBgn0030452			FBgn0051618	FBgn0040107	FBgn0010223		FBgn0052791
FBgn0001123	FBgn0051201	FBgn0028387	FBgn0033048			FBgn0053817	FBgn0035199			FBgn0039617
FBgn0010223	FBgn0037630	FBgn0028410	FBgn0039886			FBgn0053841				FBgn0264975
FBgn0033756	FBgn0029968	FBgn0028422	FBgn0025684			FBgn0053835	FBgn0083950			FBgn0259245
FBgn0050054	FBgn0031634	FBgn0028482	FBgn0034784			FBgn0053814	FBgn0029131			FBgn0010238
FBgn0000384	FBgn0259189	FBgn0028509	FBgn0034782			FBgn0053853	FBgn0040491			FBgn0053543
FBgn0001104	FBgn0261402	FBgn0028509				FBgn0053823	FBgn0029002			FBgn0085420
	FBgn0053513	FBgn0028509	FBgn0038469			FBgn0053844	FBgn0027111			FBgn0031725
FBgn0010226	FBgn0004620	FBgn0028538	FBgn0085408			FBgn0053865	FBgn0035370			FBgn0267428
	FBgn0029965	FBgn0028539				FBgn0053856	FBgn0035370	FBgn0262459		FBgn0051708
	FBgn0039927	FBgn0028539	FBgn0030114			FBgn0053826	FBgn0027950	FBgn0040206		FBgn0002543
	FBgn0085419	FBgn0028550	FBgn0037481			FBgn0053820	FBgn0031885	FBgn0000120		FBgn0031627
FBgn0015872	FBgn0264753	FBgn0028550	FBgn0036414			FBgn0053829	FBgn0050106	FBgn0052683		FBgn0053481
FBgn0034883	FBgn0085426	FBgn0028550	FBgn0086693			FBgn0053838	FBgn0040505	FBgn0000121		FBgn0261822
FBgn0034885	FBgn0260658	FBgn0028560	FBgn0262685			FBgn0000659	FBgn0025740	FBgn0035640		FBgn0264975
FBgn0034884	FBgn0033929	FBgn0028561	FBgn0029131			FBgn0015247	FBgn0025741	FBgn0029002		FBgn0001258
FBgn0033635		FBgn0028561	FBgn0040491			FBgn0260635	FBgn0003366	FBgn0027111		FBgn0033856
FBgn0034882	FBgn0031057	FBgn0028562	FBgn0004656			FBgn0264291	FBgn0035294	FBgn0035294		FBgn0030904
FBgn0000180	FBgn0051528	FBgn0028563	FBgn0039124					FBgn0038415
FBgn0001291	FBgn0037538	FBgn0028573	FBgn0034423				FBgn0024912	FBgn0052053
FBgn0033494	FBgn0266411	FBgn0028644	FBgn0050417					FBgn0034045
FBgn0027338	FBgn0004666	FBgn0028644	FBgn0000448					FBgn0033644		FBgn0262424
FBgn0024889	FBgn0262139	FBgn0028644	FBgn0000448			FBgn0035936	FBgn0263112	FBgn0015230
FBgn0035657	FBgn0001218	FBgn0028645	FBgn0015240			FBgn0027865	FBgn0029711	FBgn0031522		FBgn0035849
FBgn0267727	FBgn0001230	FBgn0028645	FBgn0024733			FBgn0032006	FBgn0250754	FBgn0050035		FBgn0036405
FBgn0039396	FBgn0051354	FBgn0028646	FBgn0039156			FBgn0022800	FBgn0259108	FBgn0031517		FBgn0051481
FBgn0262455	FBgn0266599	FBgn0028646				FBgn0014073	FBgn0011659	FBgn0038414		FBgn0004054
FBgn0003862	FBgn0013277	FBgn0028646	FBgn0285944			FBgn0266521	FBgn0011660	FBgn0036316
FBgn0023518	FBgn0001217	FBgn0028646	FBgn0085434				FBgn0003862	FBgn0028561		FBgn0003360
FBgn0046687	FBgn0001216	FBgn0028646	FBgn0002917				FBgn0023518	FBgn0036066		FBgn0261788
FBgn0025631	FBgn0013275	FBgn0028646	FBgn0263111			FBgn0020493	FBgn0035049	FBgn0029932		FBgn0025111
FBgn0025632	FBgn0001220	FBgn0028647	FBgn0264386			FBgn0025800	FBgn0033438	FBgn0028563		FBgn0011747
FBgn0034249	FBgn0013279	FBgn0028658	FBgn0001991			FBgn0030334	FBgn0035049	FBgn0031520		FBgn0283499
FBgn0263705	FBgn0013278	FBgn0028658	FBgn0036043			FBgn0004364	FBgn0035049	FBgn0262008		FBgn0038279
FBgn0000317	FBgn0013276	FBgn0028700	FBgn0259111			FBgn0262473	FBgn0033438	FBgn0037485		FBgn0032752
FBgn0040299	FBgn0263116	FBgn0028700				FBgn0029114	FBgn0035049	FBgn0028562
FBgn0002938	FBgn0004168	FBgn0028703	FBgn0034136			FBgn0034476	FBgn0033438	FBgn0037386		FBgn0262169
FBgn0029778	FBgn0004573	FBgn0028703	FBgn0010414			FBgn0032095	FBgn0035049	FBgn0262007
FBgn0261276	FBgn0004514	FBgn0028703	FBgn0260479			FBgn0036494	FBgn0033438	FBgn0033047		FBgn0032797
	FBgn0024944	FBgn0028703	FBgn0033443			FBgn0026760	FBgn0035049	FBgn0053282		FBgn0010114
FBgn0015754	FBgn0011582	FBgn0028703	FBgn0028886			FBgn0015770	FBgn0033438	FBgn0031523		FBgn0030341
FBgn0019650	FBgn0004573	FBgn0028703	FBgn0011603			FBgn0260972	FBgn0035049	FBgn0037486
FBgn0005558		FBgn0028704	FBgn0039915				FBgn0033438	FBgn0034247
FBgn0005561	FBgn0001247	FBgn0028704	FBgn0033708			FBgn0034518	FBgn0035049	FBgn0028560		FBgn0027793
	FBgn0030344	FBgn0028704	FBgn0035969			FBgn0011224	FBgn0033438	FBgn0052054		FBgn0035169
FBgn0265778	FBgn0037037	FBgn0028704	FBgn0029762			FBgn0020440	FBgn0035049	FBgn0038416
FBgn0026376	FBgn0262169	FBgn0028704	FBgn0034381			FBgn0011259	FBgn0033438	FBgn0053281
FBgn0267350	FBgn0015872	FBgn0028707	FBgn0031939			FBgn0016059	FBgn0011828
FBgn0026015	FBgn0034883	FBgn0028707	FBgn0034911			FBgn0011260	FBgn0032685	FBgn0032790		FBgn0283499
FBgn0004373	FBgn0034885	FBgn0028717	FBgn0031936			FBgn0264273	FBgn0259233	FBgn0032791		FBgn0032752
FBgn0001079	FBgn0034884	FBgn0028717	FBgn0031935			FBgn0029002	FBgn0038465	FBgn0036534		FBgn0038279
FBgn0000247	FBgn0033635	FBgn0028717	FBgn0267326			FBgn0027111	FBgn0038511	FBgn0036111		FBgn0003366
FBgn0031344	FBgn0034882	FBgn0028717	FBgn0262476				FBgn0038469	FBgn0261996		FBgn0262445
FBgn0002638	FBgn0000180	FBgn0028717	FBgn0053296				FBgn0004577	FBgn0039958
FBgn0034113	FBgn0031213	FBgn0028717	FBgn0031937			FBgn0000490	FBgn0261987	FBgn0032787
FBgn0038917	FBgn0034365	FBgn0028734	FBgn0039915			FBgn0031461	FBgn0263986	FBgn0030528
FBgn0031107	FBgn0031214	FBgn0028734	FBgn0260479			FBgn0005590		FBgn0261995
FBgn0031286	FBgn0283712	FBgn0028734	FBgn0033443			FBgn0026199	FBgn0040099	FBgn0051713
FBgn0031769		FBgn0028734	FBgn0028886			FBgn0039914	FBgn0259958	FBgn0029167
FBgn0038469	FBgn0286199	FBgn0028734	FBgn0011603			FBgn0262733	FBgn0261258	FBgn0000395
FBgn0000568	FBgn0036749	FBgn0028734	FBgn0033708			FBgn0264959	FBgn0020270	FBgn0003742
FBgn0004865	FBgn0011828	FBgn0028734	FBgn0035969			FBgn0003502	FBgn0032456	FBgn0015818
FBgn0015240	FBgn0032685	FBgn0028734	FBgn0029762			FBgn0262081	FBgn0034612	FBgn0002780
FBgn0000546	FBgn0259233	FBgn0028734	FBgn0034136			FBgn0034887	FBgn0039644	FBgn0033378
FBgn0010315	FBgn0038465	FBgn0028734	FBgn0034381			FBgn0033887	FBgn0038740	FBgn0265297
FBgn0028699	FBgn0038511	FBgn0028734	FBgn0031939			FBgn0037665	FBgn0051792	FBgn0035101
FBgn0026439	FBgn0038469	FBgn0028789	FBgn0010414			FBgn0265052	FBgn0032908	FBgn0011676
FBgn0026438	FBgn0004577	FBgn0028789	FBgn0034911			FBgn0025879	FBgn0032026	FBgn0004647
FBgn0026439	FBgn0261987	FBgn0028847	FBgn0031936			FBgn0284220	FBgn0039645	FBgn0259685
FBgn0026438	FBgn0263986	FBgn0028847	FBgn0031935			FBgn0040070	FBgn0263316	FBgn0051665
FBgn0039915	FBgn0013675	FBgn0028875	FBgn0053296			FBgn0029752	FBgn0010549
FBgn0260479		FBgn0028875	FBgn0031937			FBgn0011761	FBgn0051793
FBgn0033443		FBgn0028875	FBgn0023549			FBgn0036442	FBgn0032018	FBgn0033206
FBgn0028886	FBgn0015269	FBgn0028875	FBgn0035173			FBgn0031042	FBgn0039207	FBgn0020386
FBgn0011603		FBgn0028878	FBgn0033913			FBgn0034472	FBgn0028675	FBgn0035849
FBgn0033708	FBgn0085428	FBgn0028886	FBgn0259834			FBgn0035334
FBgn0035969	FBgn0283531	FBgn0028886	FBgn0033657			FBgn0035631		FBgn0286782
FBgn0029762	FBgn0033475	FBgn0028886	FBgn0033095			FBgn0024986		FBgn0035669
FBgn0034136	FBgn0033206	FBgn0028895	FBgn0033955			FBgn0030359		FBgn0035663
FBgn0034381		FBgn0028895	FBgn0031010			FBgn0039338		FBgn0021796
FBgn0031939	FBgn0000479	FBgn0028950	FBgn0031011			FBgn0034976		FBgn0263968
FBgn0010414	FBgn0259171	FBgn0028950	FBgn0033028			FBgn0264273	FBgn0015546
FBgn0034911	FBgn0085370	FBgn0028962	FBgn0031012			FBgn0011260	FBgn0036486	FBgn0030300
FBgn0031936	FBgn0038237	FBgn0028968	FBgn0031002			FBgn0011259	FBgn0015546	FBgn0052484
FBgn0031935	FBgn0039655	FBgn0028968	FBgn0034063			FBgn0016059	FBgn0036486	FBgn0037315
FBgn0053296	FBgn0000568	FBgn0028968	FBgn0031568			FBgn0262009	FBgn0260943	FBgn0003892
FBgn0031937	FBgn0015240	FBgn0028968	FBgn0001296			FBgn0031563	FBgn0004838
FBgn0003687	FBgn0047178	FBgn0028979	FBgn0037144			FBgn0033355	FBgn0263396
FBgn0010287	FBgn0032864	FBgn0028979	FBgn0038752			FBgn0039077	FBgn0011666	FBgn0004636
FBgn0031444	FBgn0038701	FBgn0028983	FBgn0037140			FBgn0051609	FBgn0030261	FBgn0283666
FBgn0031446	FBgn0038705	FBgn0028984	FBgn0038753			FBgn0051515	FBgn0038727	FBgn0003206
FBgn0261793	FBgn0038702	FBgn0028984	FBgn0038750			FBgn0031559	FBgn0031058	FBgn0003205
FBgn0031975	FBgn0038700	FBgn0028986	FBgn0039178			FBgn0031562	FBgn0051205
FBgn0034476	FBgn0023169	FBgn0028986	FBgn0019952			FBgn0051779	FBgn0050287	FBgn0026181
FBgn0029114	FBgn0023169	FBgn0028987	FBgn0086365			FBgn0262010	FBgn0050289	FBgn0023081
FBgn0262473	FBgn0260972	FBgn0028988	FBgn0033809			FBgn0031560	FBgn0050414	FBgn0002466
FBgn0004364	FBgn0003256	FBgn0028990	FBgn0264907			FBgn0259954	FBgn0050288
FBgn0036494	FBgn0267339	FBgn0028990	FBgn0034479			FBgn0031554	FBgn0040341
FBgn0032095	FBgn0011817	FBgn0029006	FBgn0063649			FBgn0031561	FBgn0069056
FBgn0026760	FBgn0052703	FBgn0029006	FBgn0038404			FBgn0031564	FBgn0025383	FBgn0027343
FBgn0015770	FBgn0015765	FBgn0029093	FBgn0038407			FBgn0262721	FBgn0260477	FBgn0283477
FBgn0259896	FBgn0024846	FBgn0029093	FBgn0259164			FBgn0031558	FBgn0053225	FBgn0004587
FBgn0010223	FBgn0262685	FBgn0029093	FBgn0035647			FBgn0263392	FBgn0035663
FBgn0050054	FBgn0029131	FBgn0029095	FBgn0035645			FBgn0029932	FBgn0035669	FBgn0011603
FBgn0000384	FBgn0040491	FBgn0029095	FBgn0038717			FBgn0038415	FBgn0031619	FBgn0039915
FBgn0001104	FBgn0262160	FBgn0029095	FBgn0038261			FBgn0262008	FBgn0286782	FBgn0260479
FBgn0033756	FBgn0001180	FBgn0029123	FBgn0038716			FBgn0262007	FBgn0042098	FBgn0033443
FBgn0015240		FBgn0029123	FBgn0038719			FBgn0052053	FBgn0040505	FBgn0028886
FBgn0000546	FBgn0031264	FBgn0029131	FBgn0038262			FBgn0038414	FBgn0025740	FBgn0033708
	FBgn0004885	FBgn0029147	FBgn0038718			FBgn0036066	FBgn0025741	FBgn0035969
FBgn0013303	FBgn0003719	FBgn0029147	FBgn0038260			FBgn0052054	FBgn0003366	FBgn0029762
FBgn0036926	FBgn0028949	FBgn0029152	FBgn0033778			FBgn0038416	FBgn0034215	FBgn0034136
FBgn0083228	FBgn0270928	FBgn0029152	FBgn0038720			FBgn0034045	FBgn0051115	FBgn0034381
FBgn0030897	FBgn0260964	FBgn0029152	FBgn0038715			FBgn0033644	FBgn0013674	FBgn0031939
FBgn0265595	FBgn0043005	FBgn0029167	FBgn0032879			FBgn0037386	FBgn0013675	FBgn0010414
FBgn0039380		FBgn0029167	FBgn0038938			FBgn0036316	FBgn0032790	FBgn0034911
FBgn0026751		FBgn0029504	FBgn0051103			FBgn0034247	FBgn0032791	FBgn0031936
FBgn0004580	FBgn0037612	FBgn0029504	FBgn0051272			FBgn0028560	FBgn0036534	FBgn0031935
FBgn0010423	FBgn0004797	FBgn0029504	FBgn0038448			FBgn0015230	FBgn0036111	FBgn0053296
FBgn0031692		FBgn0029504	FBgn0040350			FBgn0050035	FBgn0261996	FBgn0031937
FBgn0010424	FBgn0016917	FBgn0029656	FBgn0030331			FBgn0028563	FBgn0039958	FBgn0016917
FBgn0001099	FBgn0031730	FBgn0029679	FBgn0037829			FBgn0028562	FBgn0032787	FBgn0016917
FBgn0010905	FBgn0267821	FBgn0029690	FBgn0053234			FBgn0033047	FBgn0030528
FBgn0033543	FBgn0011828	FBgn0029690	FBgn0051106			FBgn0037387	FBgn0261995
FBgn0031860	FBgn0263986	FBgn0029708	FBgn0053233			FBgn0051100	FBgn0051713	FBgn0260745
	FBgn0259233	FBgn0029708	FBgn0029896			FBgn0034909	FBgn0036157	FBgn0285925
FBgn0259927	FBgn0038465	FBgn0029733	FBgn0036272			FBgn0031522	FBgn0266369	FBgn0263038
FBgn0024941	FBgn0038511	FBgn0029752				FBgn0031520	FBgn0052602	FBgn0032666
FBgn0025334	FBgn0038469	FBgn0029752	FBgn0003462			FBgn0053281	FBgn0029167	FBgn0031975
FBgn0085369	FBgn0004577	FBgn0029762	FBgn0033631			FBgn0031517	FBgn0051004	FBgn0031850
	FBgn0261987	FBgn0029823	FBgn0039386			FBgn0037485	FBgn0029167	FBgn0026760
FBgn0038975	FBgn0032685	FBgn0029823	FBgn0001965			FBgn0053282	FBgn0000395	FBgn0032095
		FBgn0029823	FBgn0265778			FBgn0031523		FBgn0262473
FBgn0041210	FBgn0260003	FBgn0029826	FBgn0259228			FBgn0037486	FBgn0023215	FBgn0015770
FBgn0026428	FBgn0024273	FBgn0029830	FBgn0034158			FBgn0026597	FBgn0002914	FBgn0029114
FBgn0023172	FBgn0037750	FBgn0029830	FBgn0250789			FBgn0024941	FBgn0037540	FBgn0036978
FBgn0032796	FBgn0040372	FBgn0029830	FBgn0250788			FBgn0020381	FBgn0265574	FBgn0004364
FBgn0038327	FBgn0037841	FBgn0029833	FBgn0004167			FBgn0026404	FBgn0262656	FBgn0034476
FBgn0262114	FBgn0263740	FBgn0029833	FBgn0033529			FBgn0028381	FBgn0262656	FBgn0004924
FBgn0035726	FBgn0034282	FBgn0029837	FBgn0086378			FBgn0033051	FBgn0033402
FBgn0038701	FBgn0000261	FBgn0029837				FBgn0026059	FBgn0028550
FBgn0038700	FBgn0032061	FBgn0029837	FBgn0013343			FBgn0265140	FBgn0001297	FBgn0040070
FBgn0038702	FBgn0030802	FBgn0029848	FBgn0024980			FBgn0259110	FBgn0000370	FBgn0029752
FBgn0038705	FBgn0031148	FBgn0029854					FBgn0261530	FBgn0011761
FBgn0011260	FBgn0015803	FBgn0029854	FBgn0004242			FBgn0264089	FBgn0000635	FBgn0036442
FBgn0264273	FBgn0031609	FBgn0029854	FBgn0261089				FBgn0031627	FBgn0031042
FBgn0011259	FBgn0032479	FBgn0029866	FBgn0028400			FBgn0043070	FBgn0053543	FBgn0034472
FBgn0016059	FBgn0262477	FBgn0029866	FBgn0039900			FBgn0027608	FBgn0259714	FBgn0035334
FBgn0026086		FBgn0029866	FBgn0261090			FBgn0260745	FBgn0051646	FBgn0035631
FBgn0028658	FBgn0024371	FBgn0029866	FBgn0266756			FBgn0285925	FBgn0052791	FBgn0024986
FBgn0024807	FBgn0041210	FBgn0029896	FBgn0261085			FBgn0263038	FBgn0031725	FBgn0030359
FBgn0035608	FBgn0026428	FBgn0029896	FBgn0030403			FBgn0032666	FBgn0051708	FBgn0030366
FBgn0035571	FBgn0014037	FBgn0029896	FBgn0023536				FBgn0051814	FBgn0051721
	FBgn0038376	FBgn0029896	FBgn0030558			FBgn0015621	FBgn0031837	FBgn0262009
	FBgn0035244	FBgn0029896	FBgn0267821			FBgn0026056	FBgn0039617	FBgn0031563
FBgn0024179	FBgn0034110	FBgn0029896	FBgn0031850			FBgn0015615	FBgn0259245	FBgn0033355
FBgn0003169	FBgn0036415	FBgn0029896	FBgn0022338			FBgn0264848	FBgn0010238	FBgn0039077
FBgn0000037	FBgn0004432	FBgn0029932	FBgn0034476			FBgn0035398	FBgn0085420	FBgn0051609
FBgn0000038	FBgn0039347	FBgn0029932	FBgn0029114			FBgn0250907	FBgn0003742	FBgn0051515
FBgn0000036	FBgn0028382	FBgn0029942	FBgn0262473			FBgn0022700	FBgn0015818	FBgn0031559
FBgn0000039	FBgn0039581	FBgn0029942	FBgn0004364			FBgn0034580	FBgn0002780	FBgn0031562
FBgn0004118	FBgn0034753	FBgn0029959	FBgn0036494			FBgn0034582	FBgn0033378	FBgn0051779
FBgn0031261	FBgn0033089	FBgn0029959	FBgn0032095			FBgn0029913	FBgn0265297	FBgn0262010
FBgn0266347	FBgn0002936	FBgn0029961	FBgn0026760			FBgn0263132	FBgn0020236	FBgn0031560
FBgn0015519	FBgn0036020	FBgn0029965	FBgn0015770			FBgn0038180	FBgn0045035	FBgn0259954
FBgn0029147		FBgn0029966	FBgn0039044			FBgn0013763	FBgn0029970	FBgn0031554
FBgn0001083	FBgn0036124	FBgn0029966	FBgn0265194			FBgn0064237	FBgn0045980	FBgn0031561
FBgn0000116		FBgn0029968	FBgn0036648			FBgn0020414	FBgn0024249	FBgn0031564
FBgn0035957	FBgn0032651	FBgn0029974	FBgn0003889			FBgn0020416	FBgn0003270	FBgn0262721
FBgn0038373	FBgn0023091	FBgn0029974	FBgn0284243			FBgn0020415	FBgn0010433	FBgn0031558
FBgn0050274	FBgn0015550	FBgn0029980	FBgn0003890			FBgn0026415	FBgn0032651	FBgn0036685
FBgn0038733	FBgn0086691	FBgn0029980	FBgn0003888			FBgn0050293	FBgn0015550	FBgn0005632
FBgn0037996	FBgn0027052	FBgn0029996	FBgn0052396			FBgn0022702	FBgn0015269	FBgn0039214
FBgn0038731	FBgn0003884	FBgn0029996	FBgn0010288			FBgn0040765	FBgn0086384	FBgn0051721
FBgn0038730	FBgn0003886	FBgn0029996	FBgn0027889			FBgn0023023	FBgn0011661	FBgn0264493
FBgn0038734	FBgn0003885	FBgn0030003	FBgn0027504			FBgn0030914	FBgn0262975	FBgn0024248
FBgn0034553	FBgn0087040	FBgn0030005	FBgn0031441			FBgn0035769	FBgn0014018
FBgn0035641	FBgn0038565	FBgn0030009	FBgn0024273			FBgn0039740	FBgn0260632	FBgn0034660
FBgn0035006	FBgn0033932	FBgn0030010	FBgn0037750			FBgn0260224	FBgn0011274	FBgn0053178
FBgn0035642	FBgn0033744	FBgn0030010	FBgn0001991			FBgn0033101		FBgn0053177
FBgn0027601	FBgn0005638	FBgn0030011	FBgn0263111			FBgn0086254	FBgn0030941	FBgn0025814
FBgn0034552	FBgn0036126	FBgn0030053	FBgn0002917			FBgn0037537	FBgn0026239	FBgn0033020
FBgn0039156	FBgn0085370	FBgn0030053	FBgn0285944			FBgn0035476		FBgn0032833
FBgn0038732	FBgn0038237	FBgn0030191	FBgn0085434			FBgn0027552	FBgn0000150
FBgn0012034	FBgn0259171	FBgn0030191	FBgn0264386			FBgn0036290		FBgn0032949
FBgn0039184	FBgn0029791	FBgn0030230	FBgn0003886			FBgn0058064	FBgn0011676	FBgn0033233
	FBgn0286071	FBgn0030230	FBgn0003884			FBgn0036183	FBgn0011676	FBgn0053182
FBgn0002413	FBgn0086408	FBgn0030230	FBgn0003885			FBgn0016076	FBgn0004647	FBgn0003525
FBgn0030384	FBgn0032252	FBgn0030230	FBgn0087040			FBgn0036126	FBgn0259685	FBgn0002673
FBgn0015024	FBgn0003137	FBgn0030240	FBgn0038565			FBgn0001150	FBgn0051665
FBgn0250823	FBgn0051619	FBgn0030246	FBgn0004580			FBgn0034096	FBgn0027109	FBgn0026761
FBgn0032650	FBgn0000039	FBgn0030246	FBgn0010423			FBgn0005638	FBgn0004647	FBgn0001233
FBgn0037325	FBgn0000036	FBgn0030300	FBgn0031692			FBgn0016694	FBgn0259685	FBgn0039562
FBgn0260799	FBgn0015519	FBgn0030300	FBgn0010424			FBgn0010379	FBgn0051665
FBgn0038980	FBgn0000038	FBgn0030304	FBgn0004580			FBgn0003091	FBgn0004647	FBgn0010316
FBgn0038063	FBgn0004118	FBgn0030304				FBgn0004784	FBgn0259685	FBgn0003884
FBgn0250910	FBgn0031261	FBgn0030305	FBgn0034177			FBgn0283472	FBgn0051665	FBgn0003886
FBgn0015040	FBgn0266347	FBgn0030310	FBgn0086443			FBgn0263930	FBgn0016685	FBgn0003885
FBgn0015038	FBgn0029147	FBgn0030310	FBgn0024963			FBgn0010389	FBgn0039735	FBgn0087040
FBgn0038037	FBgn0003975	FBgn0030313	FBgn0003011			FBgn0285896	FBgn0003205	FBgn0038565
FBgn0033775		FBgn0030313	FBgn0037950			FBgn0022800	FBgn0003206	FBgn0026620
FBgn0015039		FBgn0030331	FBgn0039840			FBgn0011829	FBgn0022959	FBgn0085400
FBgn0015714	FBgn0029909	FBgn0030354	FBgn0036727				FBgn0035626	FBgn0083950
FBgn0013772	FBgn0038980	FBgn0030354	FBgn0264908			FBgn0004656	FBgn0034225	FBgn0037736
FBgn0000473	FBgn0038063	FBgn0030359	FBgn0033558			FBgn0039124	FBgn0050104	FBgn0086604
FBgn0033978	FBgn0250910	FBgn0030367	FBgn0029733			FBgn0050417	FBgn0050103	FBgn0038156
FBgn0039519	FBgn0033744	FBgn0030369	FBgn0004244			FBgn0034423	FBgn0259101	FBgn0259213
FBgn0013773	FBgn0033932	FBgn0030385	FBgn0030869			FBgn0027620	FBgn0033538	FBgn0034558
FBgn0013771	FBgn0260753	FBgn0030391	FBgn0033266			FBgn0020388	FBgn0030038	FBgn0025642
FBgn0033979	FBgn0030437	FBgn0030391	FBgn0010583				FBgn0034513	FBgn0037358
FBgn0033304		FBgn0030391	FBgn0262733			FBgn0260224	FBgn0004839	FBgn0038186
FBgn0025454	FBgn0032006	FBgn0030420	FBgn0031091			FBgn0034970	FBgn0010407	FBgn0037001
FBgn0033065	FBgn0031518	FBgn0030420	FBgn0005683			FBgn0033358	FBgn0020391	FBgn0037518
FBgn0033980	FBgn0022800	FBgn0030465	FBgn0017414			FBgn0261514	FBgn0010407	FBgn0037465
FBgn0031126	FBgn0052062	FBgn0030465	FBgn0259110			FBgn0001967	FBgn0020391	FBgn0042105
FBgn0033696	FBgn0000117	FBgn0030465	FBgn0265140			FBgn0027929		FBgn0042102
FBgn0033981	FBgn0038653	FBgn0030467	FBgn0259984			FBgn0259896	FBgn0262177	FBgn0042103
FBgn0033302	FBgn0000414	FBgn0030467	FBgn0037643			FBgn0260011		FBgn0042104
FBgn0031689	FBgn0010329	FBgn0030486	FBgn0029118			FBgn0243514	FBgn0013307	FBgn0035103
FBgn0033982	FBgn0036565	FBgn0030486	FBgn0034691			FBgn0028939	FBgn0013308	FBgn0037521
FBgn0038194	FBgn0037153	FBgn0030521	FBgn0034179			FBgn0028936	FBgn0027864	FBgn0037517
FBgn0031182	FBgn0001624	FBgn0030521	FBgn0030761			FBgn0054003	FBgn0034697	FBgn0037519
FBgn0034756	FBgn0026573	FBgn0030537	FBgn0032013			FBgn0027594	FBgn0259896	FBgn0037853
FBgn0030949	FBgn0016754	FBgn0030537	FBgn0264386			FBgn0030551		FBgn0037856
FBgn0033121	FBgn0053517	FBgn0030551	FBgn0002917			FBgn0038098		FBgn0042101
FBgn0031688	FBgn0053517	FBgn0030575	FBgn0263111			FBgn0028543		FBgn0037520
FBgn0039006	FBgn0086370	FBgn0030575	FBgn0001991			FBgn0035084	FBgn0037432	FBgn0000114
FBgn0028940	FBgn0243512	FBgn0030577	FBgn0033494			FBgn0028542	FBgn0037433	FBgn0262475
FBgn0031726	FBgn0039742	FBgn0030578	FBgn0046692			FBgn0087011	FBgn0032453	FBgn0264001
FBgn0033697	FBgn0029157	FBgn0030615	FBgn0033313			FBgn0003326	FBgn0037431
FBgn0041337	FBgn0036369	FBgn0030669	FBgn0039821			FBgn0030880	FBgn0265272	FBgn0265140
FBgn0032693	FBgn0030976	FBgn0030669	FBgn0039818			FBgn0259935	FBgn0011294	FBgn0259110
FBgn0031432	FBgn0000499	FBgn0030685	FBgn0026369			FBgn0039730	FBgn0038973	FBgn0259984
FBgn0030339	FBgn0025615	FBgn0030685	FBgn0010435			FBgn0000015	FBgn0038972	FBgn0015299
FBgn0031992	FBgn0284245	FBgn0030685	FBgn0035290				FBgn0030552
FBgn0010387	FBgn0000557	FBgn0030685	FBgn0035815				FBgn0030334
FBgn0035742	FBgn0020443	FBgn0030685	FBgn0260004				FBgn0011704
FBgn0250836	FBgn0042712	FBgn0030685	FBgn0015924				FBgn0085428	FBgn0013812
FBgn0035926	FBgn0035709	FBgn0030685	FBgn0031969			FBgn0035849	FBgn0283531	FBgn0013813
FBgn0035743	FBgn0015218	FBgn0030695	FBgn0002939			FBgn0032006		FBgn0039510
	FBgn0040368	FBgn0030695	FBgn0031970			FBgn0014073	FBgn0040309	FBgn0283476
FBgn0026573	FBgn0265089	FBgn0030706	FBgn0051741			FBgn0031518	FBgn0036490	FBgn0267433
FBgn0000579	FBgn0035823	FBgn0030706	FBgn0027562			FBgn0022800	FBgn0038519	FBgn0001313
FBgn0010053	FBgn0039622	FBgn0030706	FBgn0058006			FBgn0035626	FBgn0040308
FBgn0034405	FBgn0053100	FBgn0030707	FBgn0025697			FBgn0022959	FBgn0033521	FBgn0000299
FBgn0034406	FBgn0261617	FBgn0030707	FBgn0035091			FBgn0030904	FBgn0033518	FBgn0016075
FBgn0035312	FBgn0025936	FBgn0030746	FBgn0035090			FBgn0262619	FBgn0033520	FBgn0263911
FBgn0037071	FBgn0038827	FBgn0030746	FBgn0053178			FBgn0030506	FBgn0031479
FBgn0026570	FBgn0285896	FBgn0030746	FBgn0053177			FBgn0286075	FBgn0033112	FBgn0261617
FBgn0037070	FBgn0010389	FBgn0030747	FBgn0025814			FBgn0030506	FBgn0033574
FBgn0035309	FBgn0031518	FBgn0030747	FBgn0023076			FBgn0053087	FBgn0002930
FBgn0026593	FBgn0003733	FBgn0030747	FBgn0002723			FBgn0261260	FBgn0028988
FBgn0051075	FBgn0022800	FBgn0030748	FBgn0261703			FBgn0030706	FBgn0028987	FBgn0013770
FBgn0012036	FBgn0011829	FBgn0030748	FBgn0264075			FBgn0000119	FBgn0265137	FBgn0033874
FBgn0032945	FBgn0038788	FBgn0030748				FBgn0004649	FBgn0051902	FBgn0037396
FBgn0037547	FBgn0024291	FBgn0030748	FBgn0262018			FBgn0262406	FBgn0028983	FBgn0034229
FBgn0039341	FBgn0033358	FBgn0030748				FBgn0262446	FBgn0024293	FBgn0250848
FBgn0037548	FBgn0261514	FBgn0030748	FBgn0037661				FBgn0033115	FBgn0033873
FBgn0038803	FBgn0001967	FBgn0030748	FBgn0033952				FBgn0083141	FBgn0032228
FBgn0033717	FBgn0027929	FBgn0030761	FBgn0036752				FBgn0033113	FBgn0260462
[truncated: 29,038 more rows]
